# Supplementary material for: Helicobacter pylori base-excision restriction enzyme in stomach carcinogenesis
Source: PNAS Nexus. 2025 Aug 5;4(8):pgaf244. doi: 10.1093/pnasnexus/pgaf244 (PMC12366791; doi:10.1093/pnasnexus/pgaf244)
Supplement: pgaf244_Supplementary_Data [file pgaf244_supplementary_data.zip]

Archive with 29 entries (29 files):
- PNASNEXUS-PNASNEXUS-2024-00952RR-s06.pdf
- PNASNEXUS-PNASNEXUS-2024-00952RR-s07.docx
- PNASNEXUS-PNASNEXUS-2024-00952RR-s08.docx
- PNASNEXUS-PNASNEXUS-2024-00952RR-s09.pdf
- PNASNEXUS-PNASNEXUS-2024-00952RR-s10.pdf
- PNASNEXUS-PNASNEXUS-2024-00952RR-s11.pdf
- PNASNEXUS-PNASNEXUS-2024-00952RR-s12.pdf
- PNASNEXUS-PNASNEXUS-2024-00952RR-s13.pdf
- PNASNEXUS-PNASNEXUS-2024-00952RR-s14.pdf
- PNASNEXUS-PNASNEXUS-2024-00952RR-s15.docx
- PNASNEXUS-PNASNEXUS-2024-00952RR-s16.docx
- PNASNEXUS-PNASNEXUS-2024-00952RR-s17.docx
- PNASNEXUS-PNASNEXUS-2024-00952RR-s18.docx
- PNASNEXUS-PNASNEXUS-2024-00952RR-s19.docx
- PNASNEXUS-PNASNEXUS-2024-00952RR-s20.docx
- PNASNEXUS-PNASNEXUS-2024-00952RR-s21_update.docx
- PNASNEXUS-PNASNEXUS-2024-00952RR-s22.docx
- PNASNEXUS-PNASNEXUS-2024-00952RR-s23.docx
- PNASNEXUS-PNASNEXUS-2024-00952RR-s24.txt
- PNASNEXUS-PNASNEXUS-2024-00952RR-s25.pdb
- PNASNEXUS-PNASNEXUS-2024-00952RR-s26.xlsx
- PNASNEXUS-PNASNEXUS-2024-00952RR-s27.xlsx
- PNASNEXUS-PNASNEXUS-2024-00952RR-s28.xlsx
- PNASNEXUS-PNASNEXUS-2024-00952RR-s29.txt
- PNASNEXUS-PNASNEXUS-2024-00952RR-s01_20250825.docx
- PNASNEXUS-PNASNEXUS-2024-00952RR-s02.pdf
- PNASNEXUS-PNASNEXUS-2024-00952RR-s03.pdf
- PNASNEXUS-PNASNEXUS-2024-00952RR-s04.pdf
- PNASNEXUS-PNASNEXUS-2024-00952RR-s05.pdf
