# Supplementary material for: Helicobacter pylori base-excision restriction enzyme in stomach carcinogenesis
Source: PNAS Nexus. 2025 Aug 5;4(8):pgaf244. doi: 10.1093/pnasnexus/pgaf244 (PMC12366791; doi:10.1093/pnasnexus/pgaf244)
Supplement: pgaf244_Supplementary_Data [file pgaf244_supplementary_data.zip › PNASNEXUS-PNASNEXUS-2024-00952RR-s24.txt]

REMARK Computational model of a Hpy PabI homolog dimer
REMARK Model was produced by AlphaFold-Multimer 
REMARK AlphaFold model accuracy estimates: pLDDT 95.1; pTM-score 0.891; ipTM 0.91
ATOM      1  N   MET A   1       0.490 -23.779  11.900  1.00 50.65           N  
ATOM      2  H   MET A   1       1.480 -23.972  11.964  1.00 50.65           H  
ATOM      3  H2  MET A   1       0.044 -23.975  12.784  1.00 50.65           H  
ATOM      4  H3  MET A   1       0.392 -22.801  11.668  1.00 50.65           H  
ATOM      5  CA  MET A   1      -0.110 -24.580  10.806  1.00 50.65           C  
ATOM      6  HA  MET A   1       0.094 -25.641  10.951  1.00 50.65           H  
ATOM      7  C   MET A   1       0.557 -24.148   9.520  1.00 50.65           C  
ATOM      8  CB  MET A   1      -1.629 -24.367  10.679  1.00 50.65           C  
ATOM      9  HB2 MET A   1      -1.923 -24.502   9.638  1.00 50.65           H  
ATOM     10  HB3 MET A   1      -1.888 -23.350  10.972  1.00 50.65           H  
ATOM     11  O   MET A   1       0.731 -22.946   9.359  1.00 50.65           O  
ATOM     12  CG  MET A   1      -2.433 -25.369  11.508  1.00 50.65           C  
ATOM     13  HG2 MET A   1      -2.138 -25.282  12.554  1.00 50.65           H  
ATOM     14  HG3 MET A   1      -2.207 -26.379  11.164  1.00 50.65           H  
ATOM     15  SD  MET A   1      -4.221 -25.104  11.392  1.00 50.65           S  
ATOM     16  CE  MET A   1      -4.810 -26.373  12.545  1.00 50.65           C  
ATOM     17  HE1 MET A   1      -5.899 -26.339  12.596  1.00 50.65           H  
ATOM     18  HE2 MET A   1      -4.399 -26.192  13.538  1.00 50.65           H  
ATOM     19  HE3 MET A   1      -4.501 -27.358  12.196  1.00 50.65           H  
ATOM     20  N   SER A   2       0.950 -25.087   8.658  1.00 67.28           N  
ATOM     21  H   SER A   2       0.714 -26.061   8.788  1.00 67.28           H  
ATOM     22  CA  SER A   2       1.479 -24.748   7.334  1.00 67.28           C  
ATOM     23  HA  SER A   2       2.282 -24.020   7.448  1.00 67.28           H  
ATOM     24  C   SER A   2       0.384 -24.118   6.472  1.00 67.28           C  
ATOM     25  CB  SER A   2       2.064 -25.984   6.634  1.00 67.28           C  
ATOM     26  HB2 SER A   2       2.897 -26.373   7.219  1.00 67.28           H  
ATOM     27  HB3 SER A   2       2.439 -25.699   5.651  1.00 67.28           H  
ATOM     28  O   SER A   2      -0.801 -24.423   6.627  1.00 67.28           O  
ATOM     29  OG  SER A   2       1.083 -26.994   6.488  1.00 67.28           O  
ATOM     30  HG  SER A   2       1.063 -27.256   5.564  1.00 67.28           H  
ATOM     31  N   LEU A   3       0.785 -23.238   5.556  1.00 80.57           N  
ATOM     32  H   LEU A   3       1.764 -22.994   5.515  1.00 80.57           H  
ATOM     33  CA  LEU A   3      -0.112 -22.690   4.530  1.00 80.57           C  
ATOM     34  HA  LEU A   3      -1.037 -22.344   4.991  1.00 80.57           H  
ATOM     35  C   LEU A   3      -0.498 -23.745   3.484  1.00 80.57           C  
ATOM     36  CB  LEU A   3       0.609 -21.508   3.859  1.00 80.57           C  
ATOM     37  HB2 LEU A   3       0.168 -21.318   2.880  1.00 80.57           H  
ATOM     38  HB3 LEU A   3       1.651 -21.781   3.693  1.00 80.57           H  
ATOM     39  O   LEU A   3      -1.561 -23.651   2.868  1.00 80.57           O  
ATOM     40  CG  LEU A   3       0.526 -20.223   4.699  1.00 80.57           C  
ATOM     41  HG  LEU A   3       0.532 -20.471   5.760  1.00 80.57           H  
ATOM     42  CD1 LEU A   3       1.727 -19.325   4.424  1.00 80.57           C  
ATOM     43 HD11 LEU A   3       1.681 -18.441   5.061  1.00 80.57           H  
ATOM     44 HD12 LEU A   3       2.650 -19.865   4.637  1.00 80.57           H  
ATOM     45 HD13 LEU A   3       1.737 -19.014   3.380  1.00 80.57           H  
ATOM     46  CD2 LEU A   3      -0.751 -19.444   4.373  1.00 80.57           C  
ATOM     47 HD21 LEU A   3      -0.809 -18.556   5.002  1.00 80.57           H  
ATOM     48 HD22 LEU A   3      -0.751 -19.141   3.326  1.00 80.57           H  
ATOM     49 HD23 LEU A   3      -1.625 -20.068   4.559  1.00 80.57           H  
ATOM     50  N   ILE A   4       0.381 -24.732   3.297  1.00 92.49           N  
ATOM     51  H   ILE A   4       1.206 -24.729   3.879  1.00 92.49           H  
ATOM     52  CA  ILE A   4       0.369 -25.692   2.200  1.00 92.49           C  
ATOM     53  HA  ILE A   4      -0.512 -25.518   1.583  1.00 92.49           H  
ATOM     54  C   ILE A   4       0.280 -27.119   2.756  1.00 92.49           C  
ATOM     55  CB  ILE A   4       1.621 -25.463   1.316  1.00 92.49           C  
ATOM     56  HB  ILE A   4       2.515 -25.544   1.935  1.00 92.49           H  
ATOM     57  O   ILE A   4       0.941 -27.461   3.743  1.00 92.49           O  
ATOM     58  CG1 ILE A   4       1.580 -24.047   0.685  1.00 92.49           C  
ATOM     59 HG12 ILE A   4       1.452 -23.300   1.468  1.00 92.49           H  
ATOM     60 HG13 ILE A   4       0.723 -23.974   0.015  1.00 92.49           H  
ATOM     61  CG2 ILE A   4       1.685 -26.540   0.228  1.00 92.49           C  
ATOM     62 HG21 ILE A   4       1.880 -27.518   0.668  1.00 92.49           H  
ATOM     63 HG22 ILE A   4       2.491 -26.342  -0.479  1.00 92.49           H  
ATOM     64 HG23 ILE A   4       0.725 -26.556  -0.289  1.00 92.49           H  
ATOM     65  CD1 ILE A   4       2.841 -23.643  -0.082  1.00 92.49           C  
ATOM     66 HD11 ILE A   4       2.976 -24.256  -0.974  1.00 92.49           H  
ATOM     67 HD12 ILE A   4       2.759 -22.599  -0.384  1.00 92.49           H  
ATOM     68 HD13 ILE A   4       3.706 -23.745   0.573  1.00 92.49           H  
ATOM     69  N   ARG A   5      -0.526 -27.957   2.102  1.00 93.75           N  
ATOM     70  H   ARG A   5      -1.078 -27.569   1.351  1.00 93.75           H  
ATOM     71  CA  ARG A   5      -0.620 -29.405   2.312  1.00 93.75           C  
ATOM     72  HA  ARG A   5       0.172 -29.718   2.992  1.00 93.75           H  
ATOM     73  C   ARG A   5      -0.418 -30.125   0.982  1.00 93.75           C  
ATOM     74  CB  ARG A   5      -1.983 -29.731   2.939  1.00 93.75           C  
ATOM     75  HB2 ARG A   5      -2.773 -29.394   2.268  1.00 93.75           H  
ATOM     76  HB3 ARG A   5      -2.079 -29.188   3.880  1.00 93.75           H  
ATOM     77  O   ARG A   5      -0.885 -29.664  -0.051  1.00 93.75           O  
ATOM     78  CG  ARG A   5      -2.159 -31.231   3.208  1.00 93.75           C  
ATOM     79  HG2 ARG A   5      -2.046 -31.794   2.281  1.00 93.75           H  
ATOM     80  HG3 ARG A   5      -1.408 -31.563   3.926  1.00 93.75           H  
ATOM     81  CD  ARG A   5      -3.555 -31.517   3.751  1.00 93.75           C  
ATOM     82  HD2 ARG A   5      -3.702 -30.956   4.674  1.00 93.75           H  
ATOM     83  HD3 ARG A   5      -4.286 -31.187   3.013  1.00 93.75           H  
ATOM     84  NE  ARG A   5      -3.724 -32.958   4.005  1.00 93.75           N  
ATOM     85  HE  ARG A   5      -2.949 -33.556   3.755  1.00 93.75           H  
ATOM     86  NH1 ARG A   5      -5.906 -32.844   4.676  1.00 93.75           N  
ATOM     87 HH11 ARG A   5      -6.769 -33.302   4.932  1.00 93.75           H  
ATOM     88 HH12 ARG A   5      -5.929 -31.905   4.305  1.00 93.75           H  
ATOM     89  NH2 ARG A   5      -4.858 -34.819   4.657  1.00 93.75           N  
ATOM     90 HH21 ARG A   5      -4.049 -35.381   4.433  1.00 93.75           H  
ATOM     91 HH22 ARG A   5      -5.709 -35.258   4.980  1.00 93.75           H  
ATOM     92  CZ  ARG A   5      -4.824 -33.533   4.446  1.00 93.75           C  
ATOM     93  N   ILE A   6       0.250 -31.273   1.014  1.00 95.73           N  
ATOM     94  H   ILE A   6       0.588 -31.617   1.901  1.00 95.73           H  
ATOM     95  CA  ILE A   6       0.551 -32.073  -0.177  1.00 95.73           C  
ATOM     96  HA  ILE A   6       0.216 -31.554  -1.076  1.00 95.73           H  
ATOM     97  C   ILE A   6      -0.195 -33.402  -0.092  1.00 95.73           C  
ATOM     98  CB  ILE A   6       2.071 -32.285  -0.293  1.00 95.73           C  
ATOM     99  HB  ILE A   6       2.397 -32.817   0.601  1.00 95.73           H  
ATOM    100  O   ILE A   6      -0.160 -34.066   0.945  1.00 95.73           O  
ATOM    101  CG1 ILE A   6       2.819 -30.937  -0.377  1.00 95.73           C  
ATOM    102 HG12 ILE A   6       2.841 -30.575  -1.405  1.00 95.73           H  
ATOM    103 HG13 ILE A   6       2.341 -30.171   0.233  1.00 95.73           H  
ATOM    104  CG2 ILE A   6       2.421 -33.145  -1.517  1.00 95.73           C  
ATOM    105 HG21 ILE A   6       1.954 -32.720  -2.405  1.00 95.73           H  
ATOM    106 HG22 ILE A   6       2.064 -34.166  -1.383  1.00 95.73           H  
ATOM    107 HG23 ILE A   6       3.500 -33.191  -1.665  1.00 95.73           H  
ATOM    108  CD1 ILE A   6       4.238 -31.089   0.153  1.00 95.73           C  
ATOM    109 HD11 ILE A   6       4.654 -30.087   0.259  1.00 95.73           H  
ATOM    110 HD12 ILE A   6       4.839 -31.692  -0.527  1.00 95.73           H  
ATOM    111 HD13 ILE A   6       4.230 -31.551   1.140  1.00 95.73           H  
ATOM    112  N   ASP A   7      -0.834 -33.803  -1.187  1.00 94.95           N  
ATOM    113  H   ASP A   7      -0.852 -33.186  -1.986  1.00 94.95           H  
ATOM    114  CA  ASP A   7      -1.372 -35.150  -1.380  1.00 94.95           C  
ATOM    115  HA  ASP A   7      -1.218 -35.742  -0.478  1.00 94.95           H  
ATOM    116  C   ASP A   7      -0.601 -35.825  -2.522  1.00 94.95           C  
ATOM    117  CB  ASP A   7      -2.891 -35.083  -1.611  1.00 94.95           C  
ATOM    118  HB2 ASP A   7      -3.342 -34.534  -0.785  1.00 94.95           H  
ATOM    119  HB3 ASP A   7      -3.081 -34.525  -2.528  1.00 94.95           H  
ATOM    120  O   ASP A   7      -0.859 -35.591  -3.706  1.00 94.95           O  
ATOM    121  CG  ASP A   7      -3.573 -36.458  -1.713  1.00 94.95           C  
ATOM    122  OD1 ASP A   7      -2.890 -37.447  -2.074  1.00 94.95           O  
ATOM    123  OD2 ASP A   7      -4.801 -36.524  -1.463  1.00 94.95           O  
ATOM    124  N   ASN A   8       0.371 -36.664  -2.150  1.00 94.67           N  
ATOM    125  H   ASN A   8       0.552 -36.771  -1.162  1.00 94.67           H  
ATOM    126  CA  ASN A   8       1.220 -37.392  -3.097  1.00 94.67           C  
ATOM    127  HA  ASN A   8       1.677 -36.683  -3.787  1.00 94.67           H  
ATOM    128  C   ASN A   8       0.428 -38.394  -3.948  1.00 94.67           C  
ATOM    129  CB  ASN A   8       2.334 -38.120  -2.322  1.00 94.67           C  
ATOM    130  HB2 ASN A   8       2.878 -38.767  -3.010  1.00 94.67           H  
ATOM    131  HB3 ASN A   8       1.898 -38.748  -1.545  1.00 94.67           H  
ATOM    132  O   ASN A   8       0.772 -38.611  -5.108  1.00 94.67           O  
ATOM    133  CG  ASN A   8       3.345 -37.161  -1.724  1.00 94.67           C  
ATOM    134  ND2 ASN A   8       3.610 -37.241  -0.441  1.00 94.67           N  
ATOM    135 HD21 ASN A   8       3.212 -37.971   0.133  1.00 94.67           H  
ATOM    136 HD22 ASN A   8       4.317 -36.602  -0.108  1.00 94.67           H  
ATOM    137  OD1 ASN A   8       3.901 -36.314  -2.395  1.00 94.67           O  
ATOM    138  N   ASN A   9      -0.646 -38.974  -3.402  1.00 95.60           N  
ATOM    139  H   ASN A   9      -0.985 -38.634  -2.513  1.00 95.60           H  
ATOM    140  CA  ASN A   9      -1.447 -39.971  -4.109  1.00 95.60           C  
ATOM    141  HA  ASN A   9      -0.784 -40.694  -4.585  1.00 95.60           H  
ATOM    142  C   ASN A   9      -2.265 -39.311  -5.222  1.00 95.60           C  
ATOM    143  CB  ASN A   9      -2.352 -40.708  -3.107  1.00 95.60           C  
ATOM    144  HB2 ASN A   9      -2.934 -39.985  -2.536  1.00 95.60           H  
ATOM    145  HB3 ASN A   9      -3.045 -41.344  -3.659  1.00 95.60           H  
ATOM    146  O   ASN A   9      -2.311 -39.813  -6.343  1.00 95.60           O  
ATOM    147  CG  ASN A   9      -1.590 -41.604  -2.149  1.00 95.60           C  
ATOM    148  ND2 ASN A   9      -2.203 -41.986  -1.054  1.00 95.60           N  
ATOM    149 HD21 ASN A   9      -3.143 -41.672  -0.858  1.00 95.60           H  
ATOM    150 HD22 ASN A   9      -1.683 -42.609  -0.453  1.00 95.60           H  
ATOM    151  OD1 ASN A   9      -0.455 -41.988  -2.362  1.00 95.60           O  
ATOM    152  N   LYS A  10      -2.879 -38.158  -4.932  1.00 95.20           N  
ATOM    153  H   LYS A  10      -2.822 -37.823  -3.981  1.00 95.20           H  
ATOM    154  CA  LYS A  10      -3.642 -37.383  -5.924  1.00 95.20           C  
ATOM    155  HA  LYS A  10      -4.116 -38.071  -6.623  1.00 95.20           H  
ATOM    156  C   LYS A  10      -2.775 -36.465  -6.784  1.00 95.20           C  
ATOM    157  CB  LYS A  10      -4.735 -36.578  -5.220  1.00 95.20           C  
ATOM    158  HB2 LYS A  10      -5.232 -35.937  -5.948  1.00 95.20           H  
ATOM    159  HB3 LYS A  10      -4.270 -35.951  -4.459  1.00 95.20           H  
ATOM    160  O   LYS A  10      -3.280 -35.915  -7.759  1.00 95.20           O  
ATOM    161  CG  LYS A  10      -5.784 -37.479  -4.565  1.00 95.20           C  
ATOM    162  HG2 LYS A  10      -6.231 -38.136  -5.311  1.00 95.20           H  
ATOM    163  HG3 LYS A  10      -5.312 -38.085  -3.791  1.00 95.20           H  
ATOM    164  CD  LYS A  10      -6.868 -36.604  -3.937  1.00 95.20           C  
ATOM    165  HD2 LYS A  10      -6.387 -35.827  -3.342  1.00 95.20           H  
ATOM    166  HD3 LYS A  10      -7.462 -36.131  -4.719  1.00 95.20           H  
ATOM    167  CE  LYS A  10      -7.755 -37.458  -3.035  1.00 95.20           C  
ATOM    168  HE2 LYS A  10      -8.405 -38.082  -3.648  1.00 95.20           H  
ATOM    169  HE3 LYS A  10      -7.102 -38.103  -2.448  1.00 95.20           H  
ATOM    170  NZ  LYS A  10      -8.529 -36.590  -2.122  1.00 95.20           N  
ATOM    171  HZ1 LYS A  10      -7.869 -36.061  -1.570  1.00 95.20           H  
ATOM    172  HZ2 LYS A  10      -9.097 -37.142  -1.495  1.00 95.20           H  
ATOM    173  HZ3 LYS A  10      -9.104 -35.940  -2.637  1.00 95.20           H  
ATOM    174  N   LYS A  11      -1.499 -36.288  -6.430  1.00 97.24           N  
ATOM    175  H   LYS A  11      -1.197 -36.752  -5.585  1.00 97.24           H  
ATOM    176  CA  LYS A  11      -0.580 -35.308  -7.028  1.00 97.24           C  
ATOM    177  HA  LYS A  11       0.301 -35.259  -6.388  1.00 97.24           H  
ATOM    178  C   LYS A  11      -1.168 -33.898  -7.019  1.00 97.24           C  
ATOM    179  CB  LYS A  11      -0.127 -35.749  -8.427  1.00 97.24           C  
ATOM    180  HB2 LYS A  11      -0.987 -35.796  -9.095  1.00 97.24           H  
ATOM    181  HB3 LYS A  11       0.565 -35.000  -8.811  1.00 97.24           H  
ATOM    182  O   LYS A  11      -1.238 -33.234  -8.052  1.00 97.24           O  
ATOM    183  CG  LYS A  11       0.586 -37.103  -8.419  1.00 97.24           C  
ATOM    184  HG2 LYS A  11      -0.104 -37.891  -8.115  1.00 97.24           H  
ATOM    185  HG3 LYS A  11       1.421 -37.066  -7.719  1.00 97.24           H  
ATOM    186  CD  LYS A  11       1.110 -37.396  -9.825  1.00 97.24           C  
ATOM    187  HD2 LYS A  11       1.762 -36.581 -10.138  1.00 97.24           H  
ATOM    188  HD3 LYS A  11       0.271 -37.476 -10.517  1.00 97.24           H  
ATOM    189  CE  LYS A  11       1.901 -38.702  -9.804  1.00 97.24           C  
ATOM    190  HE2 LYS A  11       1.226 -39.519  -9.547  1.00 97.24           H  
ATOM    191  HE3 LYS A  11       2.652 -38.633  -9.017  1.00 97.24           H  
ATOM    192  NZ  LYS A  11       2.558 -38.949 -11.109  1.00 97.24           N  
ATOM    193  HZ1 LYS A  11       1.871 -39.025 -11.845  1.00 97.24           H  
ATOM    194  HZ2 LYS A  11       3.188 -38.188 -11.319  1.00 97.24           H  
ATOM    195  HZ3 LYS A  11       3.096 -39.803 -11.072  1.00 97.24           H  
ATOM    196  N   VAL A  12      -1.605 -33.449  -5.846  1.00 97.85           N  
ATOM    197  H   VAL A  12      -1.470 -34.029  -5.029  1.00 97.85           H  
ATOM    198  CA  VAL A  12      -2.131 -32.093  -5.666  1.00 97.85           C  
ATOM    199  HA  VAL A  12      -1.855 -31.503  -6.540  1.00 97.85           H  
ATOM    200  C   VAL A  12      -1.492 -31.390  -4.480  1.00 97.85           C  
ATOM    201  CB  VAL A  12      -3.669 -32.040  -5.582  1.00 97.85           C  
ATOM    202  HB  VAL A  12      -3.959 -30.989  -5.580  1.00 97.85           H  
ATOM    203  O   VAL A  12      -1.045 -32.021  -3.519  1.00 97.85           O  
ATOM    204  CG1 VAL A  12      -4.335 -32.699  -6.795  1.00 97.85           C  
ATOM    205 HG11 VAL A  12      -5.390 -32.425  -6.833  1.00 97.85           H  
ATOM    206 HG12 VAL A  12      -4.249 -33.783  -6.731  1.00 97.85           H  
ATOM    207 HG13 VAL A  12      -3.842 -32.369  -7.709  1.00 97.85           H  
ATOM    208  CG2 VAL A  12      -4.249 -32.686  -4.322  1.00 97.85           C  
ATOM    209 HG21 VAL A  12      -3.833 -32.222  -3.428  1.00 97.85           H  
ATOM    210 HG22 VAL A  12      -5.330 -32.553  -4.302  1.00 97.85           H  
ATOM    211 HG23 VAL A  12      -4.017 -33.751  -4.323  1.00 97.85           H  
ATOM    212  N   ILE A  13      -1.486 -30.066  -4.557  1.00 97.96           N  
ATOM    213  H   ILE A  13      -1.864 -29.639  -5.390  1.00 97.96           H  
ATOM    214  CA  ILE A  13      -1.090 -29.174  -3.473  1.00 97.96           C  
ATOM    215  HA  ILE A  13      -0.739 -29.759  -2.622  1.00 97.96           H  
ATOM    216  C   ILE A  13      -2.340 -28.403  -3.059  1.00 97.96           C  
ATOM    217  CB  ILE A  13       0.050 -28.238  -3.917  1.00 97.96           C  
ATOM    218  HB  ILE A  13      -0.358 -27.540  -4.648  1.00 97.96           H  
ATOM    219  O   ILE A  13      -3.012 -27.807  -3.897  1.00 97.96           O  
ATOM    220  CG1 ILE A  13       1.226 -28.999  -4.565  1.00 97.96           C  
ATOM    221 HG12 ILE A  13       1.754 -29.581  -3.809  1.00 97.96           H  
ATOM    222 HG13 ILE A  13       0.851 -29.685  -5.324  1.00 97.96           H  
ATOM    223  CG2 ILE A  13       0.535 -27.402  -2.734  1.00 97.96           C  
ATOM    224 HG21 ILE A  13       0.955 -28.067  -1.980  1.00 97.96           H  
ATOM    225 HG22 ILE A  13      -0.294 -26.835  -2.311  1.00 97.96           H  
ATOM    226 HG23 ILE A  13       1.294 -26.686  -3.052  1.00 97.96           H  
ATOM    227  CD1 ILE A  13       2.210 -28.079  -5.286  1.00 97.96           C  
ATOM    228 HD11 ILE A  13       1.680 -27.446  -5.999  1.00 97.96           H  
ATOM    229 HD12 ILE A  13       2.754 -27.456  -4.577  1.00 97.96           H  
ATOM    230 HD13 ILE A  13       2.915 -28.706  -5.831  1.00 97.96           H  
ATOM    231  N   GLU A  14      -2.675 -28.422  -1.780  1.00 97.12           N  
ATOM    232  H   GLU A  14      -2.072 -28.913  -1.136  1.00 97.12           H  
ATOM    233  CA  GLU A  14      -3.809 -27.699  -1.216  1.00 97.12           C  
ATOM    234  HA  GLU A  14      -4.440 -27.313  -2.017  1.00 97.12           H  
ATOM    235  C   GLU A  14      -3.296 -26.510  -0.406  1.00 97.12           C  
ATOM    236  CB  GLU A  14      -4.674 -28.631  -0.356  1.00 97.12           C  
ATOM    237  HB2 GLU A  14      -4.059 -29.044   0.444  1.00 97.12           H  
ATOM    238  HB3 GLU A  14      -5.475 -28.042   0.091  1.00 97.12           H  
ATOM    239  O   GLU A  14      -2.484 -26.670   0.506  1.00 97.12           O  
ATOM    240  CG  GLU A  14      -5.304 -29.781  -1.156  1.00 97.12           C  
ATOM    241  HG2 GLU A  14      -4.517 -30.401  -1.585  1.00 97.12           H  
ATOM    242  HG3 GLU A  14      -5.880 -29.353  -1.977  1.00 97.12           H  
ATOM    243  CD  GLU A  14      -6.217 -30.670  -0.293  1.00 97.12           C  
ATOM    244  OE1 GLU A  14      -7.229 -31.158  -0.849  1.00 97.12           O  
ATOM    245  OE2 GLU A  14      -5.914 -30.869   0.911  1.00 97.12           O  
ATOM    246  N   VAL A  15      -3.777 -25.315  -0.735  1.00 96.91           N  
ATOM    247  H   VAL A  15      -4.407 -25.249  -1.522  1.00 96.91           H  
ATOM    248  CA  VAL A  15      -3.417 -24.070  -0.052  1.00 96.91           C  
ATOM    249  HA  VAL A  15      -2.614 -24.267   0.657  1.00 96.91           H  
ATOM    250  C   VAL A  15      -4.627 -23.560   0.717  1.00 96.91           C  
ATOM    251  CB  VAL A  15      -2.907 -23.011  -1.042  1.00 96.91           C  
ATOM    252  HB  VAL A  15      -3.736 -22.676  -1.665  1.00 96.91           H  
ATOM    253  O   VAL A  15      -5.711 -23.413   0.151  1.00 96.91           O  
ATOM    254  CG1 VAL A  15      -2.351 -21.796  -0.291  1.00 96.91           C  
ATOM    255 HG11 VAL A  15      -3.118 -21.350   0.341  1.00 96.91           H  
ATOM    256 HG12 VAL A  15      -2.043 -21.048  -1.021  1.00 96.91           H  
ATOM    257 HG13 VAL A  15      -1.498 -22.087   0.322  1.00 96.91           H  
ATOM    258  CG2 VAL A  15      -1.815 -23.562  -1.969  1.00 96.91           C  
ATOM    259 HG21 VAL A  15      -2.221 -24.354  -2.598  1.00 96.91           H  
ATOM    260 HG22 VAL A  15      -1.460 -22.773  -2.632  1.00 96.91           H  
ATOM    261 HG23 VAL A  15      -0.985 -23.962  -1.387  1.00 96.91           H  
ATOM    262  N   SER A  16      -4.448 -23.286   2.009  1.00 94.87           N  
ATOM    263  H   SER A  16      -3.520 -23.393   2.391  1.00 94.87           H  
ATOM    264  CA  SER A  16      -5.520 -22.780   2.871  1.00 94.87           C  
ATOM    265  HA  SER A  16      -6.452 -23.275   2.597  1.00 94.87           H  
ATOM    266  C   SER A  16      -5.706 -21.271   2.697  1.00 94.87           C  
ATOM    267  CB  SER A  16      -5.223 -23.132   4.326  1.00 94.87           C  
ATOM    268  HB2 SER A  16      -5.025 -24.201   4.401  1.00 94.87           H  
ATOM    269  HB3 SER A  16      -4.341 -22.585   4.661  1.00 94.87           H  
ATOM    270  O   SER A  16      -4.790 -20.488   2.950  1.00 94.87           O  
ATOM    271  OG  SER A  16      -6.330 -22.807   5.144  1.00 94.87           O  
ATOM    272  HG  SER A  16      -6.100 -23.023   6.051  1.00 94.87           H  
ATOM    273  N   ILE A  17      -6.906 -20.855   2.290  1.00 96.13           N  
ATOM    274  H   ILE A  17      -7.597 -21.565   2.091  1.00 96.13           H  
ATOM    275  CA  ILE A  17      -7.261 -19.466   1.983  1.00 96.13           C  
ATOM    276  HA  ILE A  17      -6.360 -18.854   2.034  1.00 96.13           H  
ATOM    277  C   ILE A  17      -8.283 -18.958   3.014  1.00 96.13           C  
ATOM    278  CB  ILE A  17      -7.787 -19.369   0.533  1.00 96.13           C  
ATOM    279  HB  ILE A  17      -8.671 -20.002   0.452  1.00 96.13           H  
ATOM    280  O   ILE A  17      -9.419 -19.442   3.029  1.00 96.13           O  
ATOM    281  CG1 ILE A  17      -6.765 -19.876  -0.515  1.00 96.13           C  
ATOM    282 HG12 ILE A  17      -7.199 -19.769  -1.509  1.00 96.13           H  
ATOM    283 HG13 ILE A  17      -6.605 -20.944  -0.363  1.00 96.13           H  
ATOM    284  CG2 ILE A  17      -8.221 -17.937   0.176  1.00 96.13           C  
ATOM    285 HG21 ILE A  17      -8.993 -17.579   0.856  1.00 96.13           H  
ATOM    286 HG22 ILE A  17      -8.631 -17.933  -0.834  1.00 96.13           H  
ATOM    287 HG23 ILE A  17      -7.363 -17.265   0.200  1.00 96.13           H  
ATOM    288  CD1 ILE A  17      -5.393 -19.183  -0.527  1.00 96.13           C  
ATOM    289 HD11 ILE A  17      -4.883 -19.317   0.427  1.00 96.13           H  
ATOM    290 HD12 ILE A  17      -5.497 -18.120  -0.742  1.00 96.13           H  
ATOM    291 HD13 ILE A  17      -4.778 -19.632  -1.308  1.00 96.13           H  
ATOM    292  N   PRO A  18      -7.934 -17.988   3.884  1.00 94.85           N  
ATOM    293  CA  PRO A  18      -8.872 -17.431   4.857  1.00 94.85           C  
ATOM    294  HA  PRO A  18      -9.345 -18.235   5.421  1.00 94.85           H  
ATOM    295  C   PRO A  18      -9.955 -16.591   4.171  1.00 94.85           C  
ATOM    296  CB  PRO A  18      -8.021 -16.580   5.806  1.00 94.85           C  
ATOM    297  HB2 PRO A  18      -8.570 -15.722   6.195  1.00 94.85           H  
ATOM    298  HB3 PRO A  18      -7.657 -17.196   6.628  1.00 94.85           H  
ATOM    299  O   PRO A  18      -9.656 -15.647   3.443  1.00 94.85           O  
ATOM    300  CG  PRO A  18      -6.840 -16.153   4.937  1.00 94.85           C  
ATOM    301  HG2 PRO A  18      -5.955 -15.933   5.532  1.00 94.85           H  
ATOM    302  HG3 PRO A  18      -7.125 -15.288   4.337  1.00 94.85           H  
ATOM    303  CD  PRO A  18      -6.625 -17.362   4.028  1.00 94.85           C  
ATOM    304  HD2 PRO A  18      -6.221 -17.035   3.070  1.00 94.85           H  
ATOM    305  HD3 PRO A  18      -5.940 -18.066   4.502  1.00 94.85           H  
ATOM    306  N   LEU A  19     -11.224 -16.868   4.475  1.00 94.96           N  
ATOM    307  H   LEU A  19     -11.411 -17.670   5.060  1.00 94.96           H  
ATOM    308  CA  LEU A  19     -12.368 -16.174   3.869  1.00 94.96           C  
ATOM    309  HA  LEU A  19     -12.083 -15.793   2.889  1.00 94.96           H  
ATOM    310  C   LEU A  19     -12.859 -14.969   4.675  1.00 94.96           C  
ATOM    311  CB  LEU A  19     -13.514 -17.174   3.695  1.00 94.96           C  
ATOM    312  HB2 LEU A  19     -13.785 -17.570   4.673  1.00 94.96           H  
ATOM    313  HB3 LEU A  19     -14.378 -16.637   3.305  1.00 94.96           H  
ATOM    314  O   LEU A  19     -13.643 -14.165   4.176  1.00 94.96           O  
ATOM    315  CG  LEU A  19     -13.207 -18.346   2.751  1.00 94.96           C  
ATOM    316  HG  LEU A  19     -12.379 -18.940   3.140  1.00 94.96           H  
ATOM    317  CD1 LEU A  19     -14.453 -19.217   2.706  1.00 94.96           C  
ATOM    318 HD11 LEU A  19     -14.677 -19.595   3.703  1.00 94.96           H  
ATOM    319 HD12 LEU A  19     -14.291 -20.071   2.049  1.00 94.96           H  
ATOM    320 HD13 LEU A  19     -15.304 -18.639   2.345  1.00 94.96           H  
ATOM    321  CD2 LEU A  19     -12.877 -17.879   1.335  1.00 94.96           C  
ATOM    322 HD21 LEU A  19     -13.644 -17.197   0.967  1.00 94.96           H  
ATOM    323 HD22 LEU A  19     -11.902 -17.393   1.313  1.00 94.96           H  
ATOM    324 HD23 LEU A  19     -12.840 -18.751   0.681  1.00 94.96           H  
ATOM    325  N   THR A  20     -12.441 -14.845   5.936  1.00 91.49           N  
ATOM    326  H   THR A  20     -11.876 -15.596   6.305  1.00 91.49           H  
ATOM    327  CA  THR A  20     -12.952 -13.821   6.867  1.00 91.49           C  
ATOM    328  HA  THR A  20     -13.760 -13.272   6.383  1.00 91.49           H  
ATOM    329  C   THR A  20     -11.928 -12.757   7.251  1.00 91.49           C  
ATOM    330  CB  THR A  20     -13.553 -14.459   8.125  1.00 91.49           C  
ATOM    331  HB  THR A  20     -13.967 -13.670   8.753  1.00 91.49           H  
ATOM    332  O   THR A  20     -12.198 -11.945   8.134  1.00 91.49           O  
ATOM    333  CG2 THR A  20     -14.681 -15.423   7.790  1.00 91.49           C  
ATOM    334 HG21 THR A  20     -15.198 -15.679   8.715  1.00 91.49           H  
ATOM    335 HG22 THR A  20     -15.386 -14.946   7.110  1.00 91.49           H  
ATOM    336 HG23 THR A  20     -14.291 -16.331   7.329  1.00 91.49           H  
ATOM    337  OG1 THR A  20     -12.584 -15.167   8.871  1.00 91.49           O  
ATOM    338  HG1 THR A  20     -11.882 -14.549   9.091  1.00 91.49           H  
ATOM    339  N   SER A  21     -10.737 -12.779   6.649  1.00 82.39           N  
ATOM    340  H   SER A  21     -10.608 -13.404   5.867  1.00 82.39           H  
ATOM    341  CA  SER A  21      -9.689 -11.795   6.930  1.00 82.39           C  
ATOM    342  HA  SER A  21      -9.690 -11.575   7.998  1.00 82.39           H  
ATOM    343  C   SER A  21      -9.939 -10.496   6.162  1.00 82.39           C  
ATOM    344  CB  SER A  21      -8.316 -12.361   6.578  1.00 82.39           C  
ATOM    345  HB2 SER A  21      -8.189 -13.331   7.057  1.00 82.39           H  
ATOM    346  HB3 SER A  21      -8.234 -12.484   5.499  1.00 82.39           H  
ATOM    347  O   SER A  21     -10.185 -10.522   4.959  1.00 82.39           O  
ATOM    348  OG  SER A  21      -7.308 -11.482   7.041  1.00 82.39           O  
ATOM    349  HG  SER A  21      -6.471 -11.860   6.760  1.00 82.39           H  
ATOM    350  N   ILE A  22      -9.857  -9.358   6.857  1.00 72.06           N  
ATOM    351  H   ILE A  22      -9.705  -9.430   7.853  1.00 72.06           H  
ATOM    352  CA  ILE A  22     -10.035  -8.017   6.269  1.00 72.06           C  
ATOM    353  HA  ILE A  22     -10.408  -8.125   5.250  1.00 72.06           H  
ATOM    354  C   ILE A  22      -8.722  -7.235   6.130  1.00 72.06           C  
ATOM    355  CB  ILE A  22     -11.090  -7.202   7.051  1.00 72.06           C  
ATOM    356  HB  ILE A  22     -11.099  -6.193   6.637  1.00 72.06           H  
ATOM    357  O   ILE A  22      -8.632  -6.349   5.288  1.00 72.06           O  
ATOM    358  CG1 ILE A  22     -10.747  -7.101   8.557  1.00 72.06           C  
ATOM    359 HG12 ILE A  22      -9.729  -6.729   8.666  1.00 72.06           H  
ATOM    360 HG13 ILE A  22     -10.801  -8.087   9.019  1.00 72.06           H  
ATOM    361  CG2 ILE A  22     -12.488  -7.803   6.816  1.00 72.06           C  
ATOM    362 HG21 ILE A  22     -12.562  -8.786   7.281  1.00 72.06           H  
ATOM    363 HG22 ILE A  22     -13.255  -7.147   7.226  1.00 72.06           H  
ATOM    364 HG23 ILE A  22     -12.670  -7.907   5.746  1.00 72.06           H  
ATOM    365  CD1 ILE A  22     -11.663  -6.153   9.338  1.00 72.06           C  
ATOM    366 HD11 ILE A  22     -12.675  -6.555   9.387  1.00 72.06           H  
ATOM    367 HD12 ILE A  22     -11.682  -5.175   8.856  1.00 72.06           H  
ATOM    368 HD13 ILE A  22     -11.283  -6.040  10.353  1.00 72.06           H  
ATOM    369  N   SER A  23      -7.700  -7.558   6.930  1.00 68.76           N  
ATOM    370  H   SER A  23      -7.843  -8.277   7.625  1.00 68.76           H  
ATOM    371  CA  SER A  23      -6.431  -6.813   6.988  1.00 68.76           C  
ATOM    372  HA  SER A  23      -6.447  -6.017   6.242  1.00 68.76           H  
ATOM    373  C   SER A  23      -5.191  -7.655   6.685  1.00 68.76           C  
ATOM    374  CB  SER A  23      -6.299  -6.140   8.352  1.00 68.76           C  
ATOM    375  HB2 SER A  23      -7.175  -5.512   8.512  1.00 68.76           H  
ATOM    376  HB3 SER A  23      -5.409  -5.511   8.365  1.00 68.76           H  
ATOM    377  O   SER A  23      -4.077  -7.139   6.729  1.00 68.76           O  
ATOM    378  OG  SER A  23      -6.221  -7.106   9.386  1.00 68.76           O  
ATOM    379  HG  SER A  23      -5.295  -7.278   9.568  1.00 68.76           H  
ATOM    380  N   GLY A  24      -5.356  -8.945   6.388  1.00 79.71           N  
ATOM    381  H   GLY A  24      -6.296  -9.310   6.331  1.00 79.71           H  
ATOM    382  CA  GLY A  24      -4.245  -9.829   6.038  1.00 79.71           C  
ATOM    383  HA2 GLY A  24      -3.419  -9.665   6.731  1.00 79.71           H  
ATOM    384  HA3 GLY A  24      -4.569 -10.865   6.138  1.00 79.71           H  
ATOM    385  C   GLY A  24      -3.728  -9.622   4.612  1.00 79.71           C  
ATOM    386  O   GLY A  24      -4.223  -8.773   3.863  1.00 79.71           O  
ATOM    387  N   LYS A  25      -2.750 -10.457   4.238  1.00 89.62           N  
ATOM    388  H   LYS A  25      -2.368 -11.082   4.933  1.00 89.62           H  
ATOM    389  CA  LYS A  25      -2.242 -10.577   2.860  1.00 89.62           C  
ATOM    390  HA  LYS A  25      -1.951  -9.596   2.485  1.00 89.62           H  
ATOM    391  C   LYS A  25      -3.290 -11.115   1.884  1.00 89.62           C  
ATOM    392  CB  LYS A  25      -1.026 -11.517   2.818  1.00 89.62           C  
ATOM    393  HB2 LYS A  25      -0.762 -11.654   1.769  1.00 89.62           H  
ATOM    394  HB3 LYS A  25      -1.303 -12.491   3.221  1.00 89.62           H  
ATOM    395  O   LYS A  25      -3.165 -10.890   0.690  1.00 89.62           O  
ATOM    396  CG  LYS A  25       0.204 -10.984   3.574  1.00 89.62           C  
ATOM    397  HG2 LYS A  25       0.461  -9.995   3.195  1.00 89.62           H  
ATOM    398  HG3 LYS A  25      -0.040 -10.894   4.632  1.00 89.62           H  
ATOM    399  CD  LYS A  25       1.424 -11.915   3.433  1.00 89.62           C  
ATOM    400  HD2 LYS A  25       2.227 -11.553   4.075  1.00 89.62           H  
ATOM    401  HD3 LYS A  25       1.150 -12.922   3.748  1.00 89.62           H  
ATOM    402  CE  LYS A  25       1.910 -11.946   1.981  1.00 89.62           C  
ATOM    403  HE2 LYS A  25       2.206 -10.946   1.664  1.00 89.62           H  
ATOM    404  HE3 LYS A  25       1.070 -12.241   1.353  1.00 89.62           H  
ATOM    405  NZ  LYS A  25       2.998 -12.910   1.723  1.00 89.62           N  
ATOM    406  HZ1 LYS A  25       2.695 -13.853   1.919  1.00 89.62           H  
ATOM    407  HZ2 LYS A  25       3.861 -12.715   2.210  1.00 89.62           H  
ATOM    408  HZ3 LYS A  25       3.170 -12.984   0.731  1.00 89.62           H  
ATOM    409  N   VAL A  26      -4.284 -11.834   2.400  1.00 93.44           N  
ATOM    410  H   VAL A  26      -4.306 -11.949   3.403  1.00 93.44           H  
ATOM    411  CA  VAL A  26      -5.393 -12.425   1.649  1.00 93.44           C  
ATOM    412  HA  VAL A  26      -5.246 -12.279   0.579  1.00 93.44           H  
ATOM    413  C   VAL A  26      -6.677 -11.729   2.077  1.00 93.44           C  
ATOM    414  CB  VAL A  26      -5.487 -13.934   1.923  1.00 93.44           C  
ATOM    415  HB  VAL A  26      -5.671 -14.087   2.986  1.00 93.44           H  
ATOM    416  O   VAL A  26      -6.962 -11.656   3.278  1.00 93.44           O  
ATOM    417  CG1 VAL A  26      -6.624 -14.571   1.128  1.00 93.44           C  
ATOM    418 HG11 VAL A  26      -6.688 -15.626   1.395  1.00 93.44           H  
ATOM    419 HG12 VAL A  26      -6.422 -14.479   0.061  1.00 93.44           H  
ATOM    420 HG13 VAL A  26      -7.583 -14.112   1.367  1.00 93.44           H  
ATOM    421  CG2 VAL A  26      -4.198 -14.677   1.556  1.00 93.44           C  
ATOM    422 HG21 VAL A  26      -3.345 -14.291   2.115  1.00 93.44           H  
ATOM    423 HG22 VAL A  26      -4.010 -14.572   0.488  1.00 93.44           H  
ATOM    424 HG23 VAL A  26      -4.303 -15.738   1.782  1.00 93.44           H  
ATOM    425  N   ARG A  27      -7.435 -11.207   1.112  1.00 92.48           N  
ATOM    426  H   ARG A  27      -7.100 -11.268   0.161  1.00 92.48           H  
ATOM    427  CA  ARG A  27      -8.702 -10.501   1.338  1.00 92.48           C  
ATOM    428  HA  ARG A  27      -9.093 -10.752   2.324  1.00 92.48           H  
ATOM    429  C   ARG A  27      -9.718 -10.936   0.297  1.00 92.48           C  
ATOM    430  CB  ARG A  27      -8.491  -8.982   1.249  1.00 92.48           C  
ATOM    431  HB2 ARG A  27      -8.154  -8.732   0.243  1.00 92.48           H  
ATOM    432  HB3 ARG A  27      -9.439  -8.476   1.430  1.00 92.48           H  
ATOM    433  O   ARG A  27      -9.374 -11.094  -0.868  1.00 92.48           O  
ATOM    434  CG  ARG A  27      -7.454  -8.480   2.261  1.00 92.48           C  
ATOM    435  HG2 ARG A  27      -7.793  -8.683   3.277  1.00 92.48           H  
ATOM    436  HG3 ARG A  27      -6.507  -8.992   2.093  1.00 92.48           H  
ATOM    437  CD  ARG A  27      -7.206  -6.986   2.086  1.00 92.48           C  
ATOM    438  HD2 ARG A  27      -8.062  -6.433   2.472  1.00 92.48           H  
ATOM    439  HD3 ARG A  27      -7.086  -6.774   1.024  1.00 92.48           H  
ATOM    440  NE  ARG A  27      -5.979  -6.597   2.795  1.00 92.48           N  
ATOM    441  HE  ARG A  27      -5.454  -7.339   3.235  1.00 92.48           H  
ATOM    442  NH1 ARG A  27      -5.949  -4.402   2.134  1.00 92.48           N  
ATOM    443 HH11 ARG A  27      -5.548  -3.476   2.180  1.00 92.48           H  
ATOM    444 HH12 ARG A  27      -6.763  -4.586   1.565  1.00 92.48           H  
ATOM    445  NH2 ARG A  27      -4.357  -5.187   3.500  1.00 92.48           N  
ATOM    446 HH21 ARG A  27      -3.951  -5.959   4.010  1.00 92.48           H  
ATOM    447 HH22 ARG A  27      -3.939  -4.268   3.528  1.00 92.48           H  
ATOM    448  CZ  ARG A  27      -5.437  -5.397   2.805  1.00 92.48           C  
ATOM    449  N   VAL A  28     -10.976 -11.072   0.698  1.00 94.77           N  
ATOM    450  H   VAL A  28     -11.201 -10.906   1.669  1.00 94.77           H  
ATOM    451  CA  VAL A  28     -12.071 -11.238  -0.263  1.00 94.77           C  
ATOM    452  HA  VAL A  28     -11.684 -11.722  -1.159  1.00 94.77           H  
ATOM    453  C   VAL A  28     -12.590  -9.859  -0.656  1.00 94.77           C  
ATOM    454  CB  VAL A  28     -13.192 -12.138   0.268  1.00 94.77           C  
ATOM    455  HB  VAL A  28     -13.669 -11.642   1.113  1.00 94.77           H  
ATOM    456  O   VAL A  28     -12.922  -9.033   0.202  1.00 94.77           O  
ATOM    457  CG1 VAL A  28     -14.240 -12.384  -0.826  1.00 94.77           C  
ATOM    458 HG11 VAL A  28     -15.109 -12.886  -0.400  1.00 94.77           H  
ATOM    459 HG12 VAL A  28     -13.817 -12.994  -1.624  1.00 94.77           H  
ATOM    460 HG13 VAL A  28     -14.587 -11.444  -1.256  1.00 94.77           H  
ATOM    461  CG2 VAL A  28     -12.651 -13.501   0.729  1.00 94.77           C  
ATOM    462 HG21 VAL A  28     -13.473 -14.153   1.023  1.00 94.77           H  
ATOM    463 HG22 VAL A  28     -12.100 -13.975  -0.083  1.00 94.77           H  
ATOM    464 HG23 VAL A  28     -11.990 -13.377   1.586  1.00 94.77           H  
ATOM    465  N   LYS A  29     -12.672  -9.621  -1.961  1.00 93.93           N  
ATOM    466  H   LYS A  29     -12.411 -10.367  -2.590  1.00 93.93           H  
ATOM    467  CA  LYS A  29     -13.162  -8.389  -2.571  1.00 93.93           C  
ATOM    468  HA  LYS A  29     -13.534  -7.719  -1.796  1.00 93.93           H  
ATOM    469  C   LYS A  29     -14.339  -8.666  -3.500  1.00 93.93           C  
ATOM    470  CB  LYS A  29     -12.006  -7.700  -3.310  1.00 93.93           C  
ATOM    471  HB2 LYS A  29     -11.517  -8.429  -3.955  1.00 93.93           H  
ATOM    472  HB3 LYS A  29     -12.413  -6.901  -3.929  1.00 93.93           H  
ATOM    473  O   LYS A  29     -14.606  -9.811  -3.856  1.00 93.93           O  
ATOM    474  CG  LYS A  29     -10.960  -7.099  -2.362  1.00 93.93           C  
ATOM    475  HG2 LYS A  29     -11.460  -6.461  -1.634  1.00 93.93           H  
ATOM    476  HG3 LYS A  29     -10.420  -7.888  -1.839  1.00 93.93           H  
ATOM    477  CD  LYS A  29      -9.980  -6.229  -3.148  1.00 93.93           C  
ATOM    478  HD2 LYS A  29      -9.351  -6.870  -3.765  1.00 93.93           H  
ATOM    479  HD3 LYS A  29     -10.539  -5.557  -3.799  1.00 93.93           H  
ATOM    480  CE  LYS A  29      -9.107  -5.392  -2.215  1.00 93.93           C  
ATOM    481  HE2 LYS A  29      -8.469  -6.067  -1.644  1.00 93.93           H  
ATOM    482  HE3 LYS A  29      -9.742  -4.829  -1.531  1.00 93.93           H  
ATOM    483  NZ  LYS A  29      -8.259  -4.478  -3.012  1.00 93.93           N  
ATOM    484  HZ1 LYS A  29      -8.800  -3.830  -3.566  1.00 93.93           H  
ATOM    485  HZ2 LYS A  29      -7.573  -4.003  -2.443  1.00 93.93           H  
ATOM    486  HZ3 LYS A  29      -7.703  -5.043  -3.638  1.00 93.93           H  
ATOM    487  N   ILE A  30     -15.054  -7.610  -3.871  1.00 93.64           N  
ATOM    488  H   ILE A  30     -14.793  -6.713  -3.488  1.00 93.64           H  
ATOM    489  CA  ILE A  30     -16.153  -7.631  -4.833  1.00 93.64           C  
ATOM    490  HA  ILE A  30     -16.132  -8.599  -5.333  1.00 93.64           H  
ATOM    491  C   ILE A  30     -15.935  -6.557  -5.906  1.00 93.64           C  
ATOM    492  CB  ILE A  30     -17.511  -7.514  -4.099  1.00 93.64           C  
ATOM    493  HB  ILE A  30     -17.501  -8.239  -3.285  1.00 93.64           H  
ATOM    494  O   ILE A  30     -15.505  -5.446  -5.589  1.00 93.64           O  
ATOM    495  CG1 ILE A  30     -18.663  -7.912  -5.042  1.00 93.64           C  
ATOM    496 HG12 ILE A  30     -18.461  -8.921  -5.401  1.00 93.64           H  
ATOM    497 HG13 ILE A  30     -18.695  -7.235  -5.896  1.00 93.64           H  
ATOM    498  CG2 ILE A  30     -17.732  -6.124  -3.473  1.00 93.64           C  
ATOM    499 HG21 ILE A  30     -18.609  -6.136  -2.826  1.00 93.64           H  
ATOM    500 HG22 ILE A  30     -16.873  -5.842  -2.865  1.00 93.64           H  
ATOM    501 HG23 ILE A  30     -17.874  -5.372  -4.250  1.00 93.64           H  
ATOM    502  CD1 ILE A  30     -20.048  -7.932  -4.387  1.00 93.64           C  
ATOM    503 HD11 ILE A  30     -20.014  -8.502  -3.459  1.00 93.64           H  
ATOM    504 HD12 ILE A  30     -20.764  -8.394  -5.067  1.00 93.64           H  
ATOM    505 HD13 ILE A  30     -20.377  -6.915  -4.174  1.00 93.64           H  
ATOM    506  N   ARG A  31     -16.231  -6.880  -7.169  1.00 92.37           N  
ATOM    507  H   ARG A  31     -16.513  -7.831  -7.362  1.00 92.37           H  
ATOM    508  CA  ARG A  31     -16.291  -5.922  -8.290  1.00 92.37           C  
ATOM    509  HA  ARG A  31     -16.545  -4.940  -7.893  1.00 92.37           H  
ATOM    510  C   ARG A  31     -17.399  -6.311  -9.271  1.00 92.37           C  
ATOM    511  CB  ARG A  31     -14.916  -5.795  -8.973  1.00 92.37           C  
ATOM    512  HB2 ARG A  31     -14.965  -4.982  -9.698  1.00 92.37           H  
ATOM    513  HB3 ARG A  31     -14.178  -5.517  -8.221  1.00 92.37           H  
ATOM    514  O   ARG A  31     -17.725  -7.490  -9.372  1.00 92.37           O  
ATOM    515  CG  ARG A  31     -14.421  -7.054  -9.701  1.00 92.37           C  
ATOM    516  HG2 ARG A  31     -14.359  -7.886  -9.000  1.00 92.37           H  
ATOM    517  HG3 ARG A  31     -15.111  -7.311 -10.504  1.00 92.37           H  
ATOM    518  CD  ARG A  31     -13.033  -6.788 -10.300  1.00 92.37           C  
ATOM    519  HD2 ARG A  31     -13.098  -5.950 -10.994  1.00 92.37           H  
ATOM    520  HD3 ARG A  31     -12.350  -6.517  -9.495  1.00 92.37           H  
ATOM    521  NE  ARG A  31     -12.510  -7.972 -11.010  1.00 92.37           N  
ATOM    522  HE  ARG A  31     -13.142  -8.749 -11.141  1.00 92.37           H  
ATOM    523  NH1 ARG A  31     -10.383  -7.178 -11.378  1.00 92.37           N  
ATOM    524 HH11 ARG A  31     -10.669  -6.262 -11.062  1.00 92.37           H  
ATOM    525 HH12 ARG A  31      -9.413  -7.346 -11.601  1.00 92.37           H  
ATOM    526  NH2 ARG A  31     -10.925  -9.237 -12.045  1.00 92.37           N  
ATOM    527 HH21 ARG A  31     -10.002  -9.315 -12.449  1.00 92.37           H  
ATOM    528 HH22 ARG A  31     -11.563 -10.015 -12.134  1.00 92.37           H  
ATOM    529  CZ  ARG A  31     -11.279  -8.122 -11.473  1.00 92.37           C  
ATOM    530  N   HIS A  32     -18.015  -5.346  -9.955  1.00 90.64           N  
ATOM    531  H   HIS A  32     -17.652  -4.403  -9.937  1.00 90.64           H  
ATOM    532  CA  HIS A  32     -19.132  -5.632 -10.866  1.00 90.64           C  
ATOM    533  HA  HIS A  32     -19.666  -6.513 -10.510  1.00 90.64           H  
ATOM    534  C   HIS A  32     -18.647  -5.980 -12.274  1.00 90.64           C  
ATOM    535  CB  HIS A  32     -20.132  -4.469 -10.886  1.00 90.64           C  
ATOM    536  HB2 HIS A  32     -20.845  -4.644 -11.692  1.00 90.64           H  
ATOM    537  HB3 HIS A  32     -19.628  -3.527 -11.106  1.00 90.64           H  
ATOM    538  O   HIS A  32     -19.188  -6.900 -12.883  1.00 90.64           O  
ATOM    539  CG  HIS A  32     -20.898  -4.306  -9.603  1.00 90.64           C  
ATOM    540  CD2 HIS A  32     -20.401  -3.917  -8.390  1.00 90.64           C  
ATOM    541  HD2 HIS A  32     -19.369  -3.689  -8.165  1.00 90.64           H  
ATOM    542  ND1 HIS A  32     -22.262  -4.417  -9.473  1.00 90.64           N  
ATOM    543  HD1 HIS A  32     -22.888  -4.255 -10.248  1.00 90.64           H  
ATOM    544  CE1 HIS A  32     -22.572  -4.136  -8.194  1.00 90.64           C  
ATOM    545  HE1 HIS A  32     -23.570  -3.995  -7.808  1.00 90.64           H  
ATOM    546  NE2 HIS A  32     -21.470  -3.862  -7.493  1.00 90.64           N  
ATOM    547  N   ALA A  33     -17.614  -5.291 -12.746  1.00 91.14           N  
ATOM    548  H   ALA A  33     -17.358  -4.441 -12.265  1.00 91.14           H  
ATOM    549  CA  ALA A  33     -16.903  -5.567 -13.981  1.00 91.14           C  
ATOM    550  HA  ALA A  33     -17.234  -6.523 -14.387  1.00 91.14           H  
ATOM    551  C   ALA A  33     -15.392  -5.656 -13.730  1.00 91.14           C  
ATOM    552  CB  ALA A  33     -17.254  -4.467 -14.990  1.00 91.14           C  
ATOM    553  HB1 ALA A  33     -16.753  -4.651 -15.940  1.00 91.14           H  
ATOM    554  HB2 ALA A  33     -18.331  -4.449 -15.157  1.00 91.14           H  
ATOM    555  HB3 ALA A  33     -16.942  -3.496 -14.606  1.00 91.14           H  
ATOM    556  O   ALA A  33     -14.873  -5.158 -12.729  1.00 91.14           O  
ATOM    557  N   PHE A  34     -14.671  -6.267 -14.669  1.00 86.25           N  
ATOM    558  H   PHE A  34     -15.150  -6.672 -15.460  1.00 86.25           H  
ATOM    559  CA  PHE A  34     -13.205  -6.305 -14.667  1.00 86.25           C  
ATOM    560  HA  PHE A  34     -12.852  -6.874 -13.806  1.00 86.25           H  
ATOM    561  C   PHE A  34     -12.582  -4.901 -14.585  1.00 86.25           C  
ATOM    562  CB  PHE A  34     -12.765  -7.013 -15.950  1.00 86.25           C  
ATOM    563  HB2 PHE A  34     -13.221  -6.522 -16.810  1.00 86.25           H  
ATOM    564  HB3 PHE A  34     -13.122  -8.043 -15.932  1.00 86.25           H  
ATOM    565  O   PHE A  34     -11.579  -4.694 -13.899  1.00 86.25           O  
ATOM    566  CG  PHE A  34     -11.267  -7.021 -16.142  1.00 86.25           C  
ATOM    567  CD1 PHE A  34     -10.653  -6.038 -16.941  1.00 86.25           C  
ATOM    568  HD1 PHE A  34     -11.241  -5.282 -17.439  1.00 86.25           H  
ATOM    569  CD2 PHE A  34     -10.487  -8.015 -15.527  1.00 86.25           C  
ATOM    570  HD2 PHE A  34     -10.957  -8.800 -14.952  1.00 86.25           H  
ATOM    571  CE1 PHE A  34      -9.263  -6.054 -17.129  1.00 86.25           C  
ATOM    572  HE1 PHE A  34      -8.792  -5.333 -17.781  1.00 86.25           H  
ATOM    573  CE2 PHE A  34      -9.099  -8.035 -15.735  1.00 86.25           C  
ATOM    574  HE2 PHE A  34      -8.502  -8.848 -15.347  1.00 86.25           H  
ATOM    575  CZ  PHE A  34      -8.487  -7.061 -16.539  1.00 86.25           C  
ATOM    576  HZ  PHE A  34      -7.432  -7.112 -16.761  1.00 86.25           H  
ATOM    577  N   SER A  35     -13.231  -3.930 -15.236  1.00 88.31           N  
ATOM    578  H   SER A  35     -14.066  -4.163 -15.754  1.00 88.31           H  
ATOM    579  CA  SER A  35     -12.822  -2.530 -15.251  1.00 88.31           C  
ATOM    580  HA  SER A  35     -11.757  -2.512 -15.483  1.00 88.31           H  
ATOM    581  C   SER A  35     -13.009  -1.803 -13.923  1.00 88.31           C  
ATOM    582  CB  SER A  35     -13.577  -1.779 -16.351  1.00 88.31           C  
ATOM    583  HB2 SER A  35     -13.285  -2.184 -17.320  1.00 88.31           H  
ATOM    584  HB3 SER A  35     -13.318  -0.720 -16.325  1.00 88.31           H  
ATOM    585  O   SER A  35     -12.496  -0.699 -13.763  1.00 88.31           O  
ATOM    586  OG  SER A  35     -14.977  -1.938 -16.190  1.00 88.31           O  
ATOM    587  HG  SER A  35     -15.276  -1.457 -15.415  1.00 88.31           H  
ATOM    588  N   ASP A  36     -13.731  -2.384 -12.969  1.00 90.67           N  
ATOM    589  H   ASP A  36     -14.085  -3.320 -13.106  1.00 90.67           H  
ATOM    590  CA  ASP A  36     -14.036  -1.706 -11.719  1.00 90.67           C  
ATOM    591  HA  ASP A  36     -14.126  -0.639 -11.921  1.00 90.67           H  
ATOM    592  C   ASP A  36     -12.926  -1.901 -10.691  1.00 90.67           C  
ATOM    593  CB  ASP A  36     -15.377  -2.157 -11.142  1.00 90.67           C  
ATOM    594  HB2 ASP A  36     -15.555  -1.628 -10.206  1.00 90.67           H  
ATOM    595  HB3 ASP A  36     -15.322  -3.223 -10.920  1.00 90.67           H  
ATOM    596  O   ASP A  36     -12.257  -2.937 -10.611  1.00 90.67           O  
ATOM    597  CG  ASP A  36     -16.563  -1.906 -12.065  1.00 90.67           C  
ATOM    598  OD1 ASP A  36     -16.476  -1.033 -12.955  1.00 90.67           O  
ATOM    599  OD2 ASP A  36     -17.556  -2.634 -11.847  1.00 90.67           O  
ATOM    600  N   TYR A  37     -12.771  -0.897  -9.834  1.00 90.57           N  
ATOM    601  H   TYR A  37     -13.397  -0.107  -9.902  1.00 90.57           H  
ATOM    602  CA  TYR A  37     -11.948  -1.032  -8.647  1.00 90.57           C  
ATOM    603  HA  TYR A  37     -10.999  -1.481  -8.937  1.00 90.57           H  
ATOM    604  C   TYR A  37     -12.634  -1.973  -7.642  1.00 90.57           C  
ATOM    605  CB  TYR A  37     -11.658   0.357  -8.072  1.00 90.57           C  
ATOM    606  HB2 TYR A  37     -11.195   0.979  -8.837  1.00 90.57           H  
ATOM    607  HB3 TYR A  37     -12.592   0.832  -7.772  1.00 90.57           H  
ATOM    608  O   TYR A  37     -13.766  -1.733  -7.225  1.00 90.57           O  
ATOM    609  CG  TYR A  37     -10.733   0.268  -6.884  1.00 90.57           C  
ATOM    610  CD1 TYR A  37     -11.284   0.139  -5.598  1.00 90.57           C  
ATOM    611  HD1 TYR A  37     -12.354   0.187  -5.459  1.00 90.57           H  
ATOM    612  CD2 TYR A  37      -9.340   0.184  -7.079  1.00 90.57           C  
ATOM    613  HD2 TYR A  37      -8.922   0.305  -8.068  1.00 90.57           H  
ATOM    614  CE1 TYR A  37     -10.449  -0.151  -4.509  1.00 90.57           C  
ATOM    615  HE1 TYR A  37     -10.868  -0.332  -3.531  1.00 90.57           H  
ATOM    616  CE2 TYR A  37      -8.499  -0.084  -5.984  1.00 90.57           C  
ATOM    617  HE2 TYR A  37      -7.432  -0.186  -6.117  1.00 90.57           H  
ATOM    618  OH  TYR A  37      -8.297  -0.723  -3.685  1.00 90.57           O  
ATOM    619  HH  TYR A  37      -7.587  -0.098  -3.522  1.00 90.57           H  
ATOM    620  CZ  TYR A  37      -9.065  -0.297  -4.711  1.00 90.57           C  
ATOM    621  N   GLY A  38     -11.952  -3.052  -7.250  1.00 91.33           N  
ATOM    622  H   GLY A  38     -11.038  -3.223  -7.643  1.00 91.33           H  
ATOM    623  CA  GLY A  38     -12.498  -4.026  -6.309  1.00 91.33           C  
ATOM    624  HA2 GLY A  38     -11.965  -4.972  -6.403  1.00 91.33           H  
ATOM    625  HA3 GLY A  38     -13.542  -4.205  -6.565  1.00 91.33           H  
ATOM    626  C   GLY A  38     -12.429  -3.564  -4.856  1.00 91.33           C  
ATOM    627  O   GLY A  38     -11.390  -3.109  -4.374  1.00 91.33           O  
ATOM    628  N   ILE A  39     -13.536  -3.737  -4.138  1.00 88.63           N  
ATOM    629  H   ILE A  39     -14.331  -4.157  -4.598  1.00 88.63           H  
ATOM    630  CA  ILE A  39     -13.710  -3.270  -2.759  1.00 88.63           C  
ATOM    631  HA  ILE A  39     -12.855  -2.655  -2.478  1.00 88.63           H  
ATOM    632  C   ILE A  39     -13.753  -4.479  -1.822  1.00 88.63           C  
ATOM    633  CB  ILE A  39     -14.975  -2.384  -2.653  1.00 88.63           C  
ATOM    634  HB  ILE A  39     -15.847  -3.002  -2.865  1.00 88.63           H  
ATOM    635  O   ILE A  39     -14.384  -5.486  -2.140  1.00 88.63           O  
ATOM    636  CG1 ILE A  39     -14.934  -1.224  -3.679  1.00 88.63           C  
ATOM    637 HG12 ILE A  39     -14.842  -1.633  -4.685  1.00 88.63           H  
ATOM    638 HG13 ILE A  39     -14.061  -0.600  -3.489  1.00 88.63           H  
ATOM    639  CG2 ILE A  39     -15.109  -1.820  -1.229  1.00 88.63           C  
ATOM    640 HG21 ILE A  39     -16.029  -1.243  -1.131  1.00 88.63           H  
ATOM    641 HG22 ILE A  39     -15.169  -2.624  -0.496  1.00 88.63           H  
ATOM    642 HG23 ILE A  39     -14.261  -1.176  -0.995  1.00 88.63           H  
ATOM    643  CD1 ILE A  39     -16.186  -0.338  -3.690  1.00 88.63           C  
ATOM    644 HD11 ILE A  39     -16.242   0.262  -2.782  1.00 88.63           H  
ATOM    645 HD12 ILE A  39     -17.079  -0.956  -3.782  1.00 88.63           H  
ATOM    646 HD13 ILE A  39     -16.136   0.339  -4.543  1.00 88.63           H  
ATOM    647  N   SER A  40     -13.093  -4.410  -0.663  1.00 88.87           N  
ATOM    648  H   SER A  40     -12.585  -3.568  -0.434  1.00 88.87           H  
ATOM    649  CA  SER A  40     -13.172  -5.485   0.341  1.00 88.87           C  
ATOM    650  HA  SER A  40     -12.846  -6.424  -0.107  1.00 88.87           H  
ATOM    651  C   SER A  40     -14.611  -5.691   0.817  1.00 88.87           C  
ATOM    652  CB  SER A  40     -12.265  -5.211   1.540  1.00 88.87           C  
ATOM    653  HB2 SER A  40     -12.278  -6.076   2.204  1.00 88.87           H  
ATOM    654  HB3 SER A  40     -12.665  -4.355   2.082  1.00 88.87           H  
ATOM    655  O   SER A  40     -15.386  -4.744   0.908  1.00 88.87           O  
ATOM    656  OG  SER A  40     -10.930  -4.937   1.158  1.00 88.87           O  
ATOM    657  HG  SER A  40     -10.494  -4.522   1.906  1.00 88.87           H  
ATOM    658  N   THR A  41     -14.974  -6.923   1.166  1.00 88.70           N  
ATOM    659  H   THR A  41     -14.307  -7.674   1.059  1.00 88.70           H  
ATOM    660  CA  THR A  41     -16.348  -7.269   1.565  1.00 88.70           C  
ATOM    661  HA  THR A  41     -16.941  -6.357   1.635  1.00 88.70           H  
ATOM    662  C   THR A  41     -16.404  -7.936   2.938  1.00 88.70           C  
ATOM    663  CB  THR A  41     -17.023  -8.118   0.480  1.00 88.70           C  
ATOM    664  HB  THR A  41     -17.028  -7.549  -0.450  1.00 88.70           H  
ATOM    665  O   THR A  41     -15.507  -8.678   3.340  1.00 88.70           O  
ATOM    666  CG2 THR A  41     -16.316  -9.450   0.229  1.00 88.70           C  
ATOM    667 HG21 THR A  41     -15.957  -9.461  -0.800  1.00 88.70           H  
ATOM    668 HG22 THR A  41     -16.997 -10.285   0.391  1.00 88.70           H  
ATOM    669 HG23 THR A  41     -15.456  -9.582   0.886  1.00 88.70           H  
ATOM    670  OG1 THR A  41     -18.359  -8.386   0.834  1.00 88.70           O  
ATOM    671  HG1 THR A  41     -18.712  -8.962   0.151  1.00 88.70           H  
ATOM    672  N   ALA A  42     -17.479  -7.681   3.684  1.00 88.55           N  
ATOM    673  H   ALA A  42     -18.219  -7.139   3.262  1.00 88.55           H  
ATOM    674  CA  ALA A  42     -17.741  -8.346   4.955  1.00 88.55           C  
ATOM    675  HA  ALA A  42     -16.793  -8.510   5.468  1.00 88.55           H  
ATOM    676  C   ALA A  42     -18.379  -9.722   4.703  1.00 88.55           C  
ATOM    677  CB  ALA A  42     -18.594  -7.424   5.838  1.00 88.55           C  
ATOM    678  HB1 ALA A  42     -18.788  -7.909   6.794  1.00 88.55           H  
ATOM    679  HB2 ALA A  42     -19.543  -7.211   5.344  1.00 88.55           H  
ATOM    680  HB3 ALA A  42     -18.062  -6.488   6.010  1.00 88.55           H  
ATOM    681  O   ALA A  42     -19.591  -9.883   4.841  1.00 88.55           O  
ATOM    682  N   THR A  43     -17.563 -10.724   4.372  1.00 92.58           N  
ATOM    683  H   THR A  43     -16.587 -10.506   4.232  1.00 92.58           H  
ATOM    684  CA  THR A  43     -18.002 -12.079   3.963  1.00 92.58           C  
ATOM    685  HA  THR A  43     -18.577 -12.004   3.040  1.00 92.58           H  
ATOM    686  C   THR A  43     -18.888 -12.804   4.974  1.00 92.58           C  
ATOM    687  CB  THR A  43     -16.787 -12.974   3.699  1.00 92.58           C  
ATOM    688  HB  THR A  43     -17.124 -13.989   3.487  1.00 92.58           H  
ATOM    689  O   THR A  43     -19.674 -13.668   4.606  1.00 92.58           O  
ATOM    690  CG2 THR A  43     -15.977 -12.470   2.513  1.00 92.58           C  
ATOM    691 HG21 THR A  43     -15.524 -11.502   2.732  1.00 92.58           H  
ATOM    692 HG22 THR A  43     -16.624 -12.382   1.640  1.00 92.58           H  
ATOM    693 HG23 THR A  43     -15.193 -13.192   2.287  1.00 92.58           H  
ATOM    694  OG1 THR A  43     -15.942 -12.984   4.830  1.00 92.58           O  
ATOM    695  HG1 THR A  43     -15.129 -13.402   4.538  1.00 92.58           H  
ATOM    696  N   ARG A  44     -18.820 -12.440   6.259  1.00 94.84           N  
ATOM    697  H   ARG A  44     -18.102 -11.772   6.498  1.00 94.84           H  
ATOM    698  CA  ARG A  44     -19.717 -12.969   7.302  1.00 94.84           C  
ATOM    699  HA  ARG A  44     -19.859 -14.037   7.135  1.00 94.84           H  
ATOM    700  C   ARG A  44     -21.132 -12.371   7.287  1.00 94.84           C  
ATOM    701  CB  ARG A  44     -19.080 -12.784   8.682  1.00 94.84           C  
ATOM    702  HB2 ARG A  44     -18.839 -11.733   8.842  1.00 94.84           H  
ATOM    703  HB3 ARG A  44     -19.827 -13.077   9.419  1.00 94.84           H  
ATOM    704  O   ARG A  44     -21.997 -12.860   8.006  1.00 94.84           O  
ATOM    705  CG  ARG A  44     -17.815 -13.641   8.868  1.00 94.84           C  
ATOM    706  HG2 ARG A  44     -18.002 -14.657   8.521  1.00 94.84           H  
ATOM    707  HG3 ARG A  44     -17.003 -13.226   8.271  1.00 94.84           H  
ATOM    708  CD  ARG A  44     -17.379 -13.705  10.337  1.00 94.84           C  
ATOM    709  HD2 ARG A  44     -16.505 -14.352  10.403  1.00 94.84           H  
ATOM    710  HD3 ARG A  44     -17.082 -12.706  10.658  1.00 94.84           H  
ATOM    711  NE  ARG A  44     -18.452 -14.257  11.194  1.00 94.84           N  
ATOM    712  HE  ARG A  44     -18.794 -15.167  10.921  1.00 94.84           H  
ATOM    713  NH1 ARG A  44     -18.818 -12.429  12.549  1.00 94.84           N  
ATOM    714 HH11 ARG A  44     -19.333 -12.003  13.307  1.00 94.84           H  
ATOM    715 HH12 ARG A  44     -18.005 -11.981  12.152  1.00 94.84           H  
ATOM    716  NH2 ARG A  44     -20.150 -14.207  12.711  1.00 94.84           N  
ATOM    717 HH21 ARG A  44     -20.465 -15.109  12.384  1.00 94.84           H  
ATOM    718 HH22 ARG A  44     -20.692 -13.735  13.421  1.00 94.84           H  
ATOM    719  CZ  ARG A  44     -19.130 -13.631  12.143  1.00 94.84           C  
ATOM    720  N   LYS A  45     -21.355 -11.290   6.536  1.00 93.46           N  
ATOM    721  H   LYS A  45     -20.591 -10.976   5.955  1.00 93.46           H  
ATOM    722  CA  LYS A  45     -22.629 -10.551   6.449  1.00 93.46           C  
ATOM    723  HA  LYS A  45     -23.393 -11.047   7.047  1.00 93.46           H  
ATOM    724  C   LYS A  45     -23.187 -10.503   5.027  1.00 93.46           C  
ATOM    725  CB  LYS A  45     -22.445  -9.114   6.964  1.00 93.46           C  
ATOM    726  HB2 LYS A  45     -23.385  -8.581   6.814  1.00 93.46           H  
ATOM    727  HB3 LYS A  45     -21.680  -8.616   6.368  1.00 93.46           H  
ATOM    728  O   LYS A  45     -24.398 -10.467   4.863  1.00 93.46           O  
ATOM    729  CG  LYS A  45     -22.069  -9.024   8.450  1.00 93.46           C  
ATOM    730  HG2 LYS A  45     -22.810  -9.562   9.042  1.00 93.46           H  
ATOM    731  HG3 LYS A  45     -21.089  -9.473   8.611  1.00 93.46           H  
ATOM    732  CD  LYS A  45     -22.034  -7.553   8.891  1.00 93.46           C  
ATOM    733  HD2 LYS A  45     -23.014  -7.112   8.712  1.00 93.46           H  
ATOM    734  HD3 LYS A  45     -21.295  -7.018   8.295  1.00 93.46           H  
ATOM    735  CE  LYS A  45     -21.687  -7.427  10.380  1.00 93.46           C  
ATOM    736  HE2 LYS A  45     -22.399  -8.026  10.948  1.00 93.46           H  
ATOM    737  HE3 LYS A  45     -20.691  -7.840  10.543  1.00 93.46           H  
ATOM    738  NZ  LYS A  45     -21.743  -6.013  10.834  1.00 93.46           N  
ATOM    739  HZ1 LYS A  45     -22.671  -5.639  10.694  1.00 93.46           H  
ATOM    740  HZ2 LYS A  45     -21.531  -5.936  11.818  1.00 93.46           H  
ATOM    741  HZ3 LYS A  45     -21.095  -5.437  10.316  1.00 93.46           H  
ATOM    742  N   ILE A  46     -22.316 -10.484   4.022  1.00 93.23           N  
ATOM    743  H   ILE A  46     -21.329 -10.508   4.235  1.00 93.23           H  
ATOM    744  CA  ILE A  46     -22.679 -10.408   2.606  1.00 93.23           C  
ATOM    745  HA  ILE A  46     -23.720 -10.099   2.515  1.00 93.23           H  
ATOM    746  C   ILE A  46     -22.494 -11.800   1.992  1.00 93.23           C  
ATOM    747  CB  ILE A  46     -21.834  -9.330   1.892  1.00 93.23           C  
ATOM    748  HB  ILE A  46     -20.779  -9.566   2.027  1.00 93.23           H  
ATOM    749  O   ILE A  46     -21.378 -12.321   2.053  1.00 93.23           O  
ATOM    750  CG1 ILE A  46     -22.122  -7.942   2.516  1.00 93.23           C  
ATOM    751 HG12 ILE A  46     -23.150  -7.656   2.295  1.00 93.23           H  
ATOM    752 HG13 ILE A  46     -22.017  -7.993   3.600  1.00 93.23           H  
ATOM    753  CG2 ILE A  46     -22.147  -9.322   0.383  1.00 93.23           C  
ATOM    754 HG21 ILE A  46     -21.896 -10.285  -0.062  1.00 93.23           H  
ATOM    755 HG22 ILE A  46     -23.203  -9.113   0.213  1.00 93.23           H  
ATOM    756 HG23 ILE A  46     -21.543  -8.574  -0.129  1.00 93.23           H  
ATOM    757  CD1 ILE A  46     -21.185  -6.826   2.044  1.00 93.23           C  
ATOM    758 HD11 ILE A  46     -20.153  -7.084   2.286  1.00 93.23           H  
ATOM    759 HD12 ILE A  46     -21.283  -6.660   0.971  1.00 93.23           H  
ATOM    760 HD13 ILE A  46     -21.442  -5.901   2.560  1.00 93.23           H  
ATOM    761  N   PRO A  47     -23.550 -12.416   1.430  1.00 97.34           N  
ATOM    762  CA  PRO A  47     -23.426 -13.699   0.754  1.00 97.34           C  
ATOM    763  HA  PRO A  47     -23.049 -14.414   1.484  1.00 97.34           H  
ATOM    764  C   PRO A  47     -22.477 -13.636  -0.446  1.00 97.34           C  
ATOM    765  CB  PRO A  47     -24.844 -14.100   0.334  1.00 97.34           C  
ATOM    766  HB2 PRO A  47     -25.049 -13.757  -0.680  1.00 97.34           H  
ATOM    767  HB3 PRO A  47     -24.995 -15.176   0.411  1.00 97.34           H  
ATOM    768  O   PRO A  47     -22.483 -12.657  -1.200  1.00 97.34           O  
ATOM    769  CG  PRO A  47     -25.732 -13.337   1.314  1.00 97.34           C  
ATOM    770  HG2 PRO A  47     -26.723 -13.148   0.901  1.00 97.34           H  
ATOM    771  HG3 PRO A  47     -25.804 -13.891   2.250  1.00 97.34           H  
ATOM    772  CD  PRO A  47     -24.954 -12.044   1.540  1.00 97.34           C  
ATOM    773  HD2 PRO A  47     -25.195 -11.644   2.525  1.00 97.34           H  
ATOM    774  HD3 PRO A  47     -25.200 -11.321   0.762  1.00 97.34           H  
ATOM    775  N   PHE A  48     -21.690 -14.692  -0.656  1.00 97.76           N  
ATOM    776  H   PHE A  48     -21.720 -15.469  -0.011  1.00 97.76           H  
ATOM    777  CA  PHE A  48     -20.828 -14.778  -1.828  1.00 97.76           C  
ATOM    778  HA  PHE A  48     -20.226 -13.871  -1.866  1.00 97.76           H  
ATOM    779  C   PHE A  48     -21.653 -14.861  -3.114  1.00 97.76           C  
ATOM    780  CB  PHE A  48     -19.871 -15.967  -1.757  1.00 97.76           C  
ATOM    781  HB2 PHE A  48     -20.464 -16.882  -1.729  1.00 97.76           H  
ATOM    782  HB3 PHE A  48     -19.297 -15.992  -2.683  1.00 97.76           H  
ATOM    783  O   PHE A  48     -22.728 -15.458  -3.176  1.00 97.76           O  
ATOM    784  CG  PHE A  48     -18.891 -15.951  -0.606  1.00 97.76           C  
ATOM    785  CD1 PHE A  48     -17.687 -15.235  -0.728  1.00 97.76           C  
ATOM    786  HD1 PHE A  48     -17.472 -14.688  -1.634  1.00 97.76           H  
ATOM    787  CD2 PHE A  48     -19.142 -16.698   0.559  1.00 97.76           C  
ATOM    788  HD2 PHE A  48     -20.033 -17.304   0.628  1.00 97.76           H  
ATOM    789  CE1 PHE A  48     -16.743 -15.272   0.311  1.00 97.76           C  
ATOM    790  HE1 PHE A  48     -15.788 -14.781   0.198  1.00 97.76           H  
ATOM    791  CE2 PHE A  48     -18.217 -16.700   1.615  1.00 97.76           C  
ATOM    792  HE2 PHE A  48     -18.409 -17.296   2.494  1.00 97.76           H  
ATOM    793  CZ  PHE A  48     -17.013 -15.988   1.486  1.00 97.76           C  
ATOM    794  HZ  PHE A  48     -16.271 -16.026   2.270  1.00 97.76           H  
ATOM    795  N   SER A  49     -21.095 -14.293  -4.173  1.00 97.47           N  
ATOM    796  H   SER A  49     -20.151 -13.948  -4.070  1.00 97.47           H  
ATOM    797  CA  SER A  49     -21.659 -14.261  -5.519  1.00 97.47           C  
ATOM    798  HA  SER A  49     -22.319 -15.116  -5.662  1.00 97.47           H  
ATOM    799  C   SER A  49     -20.525 -14.345  -6.537  1.00 97.47           C  
ATOM    800  CB  SER A  49     -22.471 -12.973  -5.707  1.00 97.47           C  
ATOM    801  HB2 SER A  49     -23.025 -13.028  -6.644  1.00 97.47           H  
ATOM    802  HB3 SER A  49     -23.186 -12.884  -4.889  1.00 97.47           H  
ATOM    803  O   SER A  49     -19.359 -14.231  -6.165  1.00 97.47           O  
ATOM    804  OG  SER A  49     -21.628 -11.830  -5.731  1.00 97.47           O  
ATOM    805  HG  SER A  49     -22.160 -11.081  -5.452  1.00 97.47           H  
ATOM    806  N   LEU A  50     -20.855 -14.454  -7.825  1.00 96.50           N  
ATOM    807  H   LEU A  50     -21.826 -14.587  -8.069  1.00 96.50           H  
ATOM    808  CA  LEU A  50     -19.873 -14.468  -8.922  1.00 96.50           C  
ATOM    809  HA  LEU A  50     -19.176 -15.291  -8.768  1.00 96.50           H  
ATOM    810  C   LEU A  50     -19.007 -13.197  -9.008  1.00 96.50           C  
ATOM    811  CB  LEU A  50     -20.625 -14.678 -10.249  1.00 96.50           C  
ATOM    812  HB2 LEU A  50     -21.328 -13.856 -10.386  1.00 96.50           H  
ATOM    813  HB3 LEU A  50     -19.904 -14.630 -11.066  1.00 96.50           H  
ATOM    814  O   LEU A  50     -17.988 -13.186  -9.684  1.00 96.50           O  
ATOM    815  CG  LEU A  50     -21.387 -16.011 -10.360  1.00 96.50           C  
ATOM    816  HG  LEU A  50     -22.091 -16.101  -9.533  1.00 96.50           H  
ATOM    817  CD1 LEU A  50     -22.177 -16.043 -11.666  1.00 96.50           C  
ATOM    818 HD11 LEU A  50     -22.725 -16.982 -11.744  1.00 96.50           H  
ATOM    819 HD12 LEU A  50     -21.500 -15.962 -12.516  1.00 96.50           H  
ATOM    820 HD13 LEU A  50     -22.889 -15.219 -11.696  1.00 96.50           H  
ATOM    821  CD2 LEU A  50     -20.442 -17.207 -10.341  1.00 96.50           C  
ATOM    822 HD21 LEU A  50     -21.007 -18.131 -10.467  1.00 96.50           H  
ATOM    823 HD22 LEU A  50     -19.732 -17.112 -11.163  1.00 96.50           H  
ATOM    824 HD23 LEU A  50     -19.898 -17.257  -9.398  1.00 96.50           H  
ATOM    825  N   LYS A  51     -19.398 -12.122  -8.314  1.00 96.68           N  
ATOM    826  H   LYS A  51     -20.232 -12.216  -7.752  1.00 96.68           H  
ATOM    827  CA  LYS A  51     -18.642 -10.864  -8.236  1.00 96.68           C  
ATOM    828  HA  LYS A  51     -18.161 -10.665  -9.193  1.00 96.68           H  
ATOM    829  C   LYS A  51     -17.517 -10.901  -7.202  1.00 96.68           C  
ATOM    830  CB  LYS A  51     -19.617  -9.727  -7.918  1.00 96.68           C  
ATOM    831  HB2 LYS A  51     -20.155  -9.959  -6.999  1.00 96.68           H  
ATOM    832  HB3 LYS A  51     -19.056  -8.806  -7.755  1.00 96.68           H  
ATOM    833  O   LYS A  51     -16.711  -9.972  -7.148  1.00 96.68           O  
ATOM    834  CG  LYS A  51     -20.612  -9.497  -9.058  1.00 96.68           C  
ATOM    835  HG2 LYS A  51     -20.067  -9.236  -9.966  1.00 96.68           H  
ATOM    836  HG3 LYS A  51     -21.189 -10.404  -9.236  1.00 96.68           H  
ATOM    837  CD  LYS A  51     -21.571  -8.364  -8.695  1.00 96.68           C  
ATOM    838  HD2 LYS A  51     -21.008  -7.442  -8.553  1.00 96.68           H  
ATOM    839  HD3 LYS A  51     -22.095  -8.616  -7.773  1.00 96.68           H  
ATOM    840  CE  LYS A  51     -22.572  -8.197  -9.837  1.00 96.68           C  
ATOM    841  HE2 LYS A  51     -22.023  -7.912 -10.735  1.00 96.68           H  
ATOM    842  HE3 LYS A  51     -23.051  -9.156 -10.035  1.00 96.68           H  
ATOM    843  NZ  LYS A  51     -23.585  -7.172  -9.507  1.00 96.68           N  
ATOM    844  HZ1 LYS A  51     -24.198  -7.024 -10.296  1.00 96.68           H  
ATOM    845  HZ2 LYS A  51     -24.137  -7.458  -8.710  1.00 96.68           H  
ATOM    846  HZ3 LYS A  51     -23.114  -6.307  -9.285  1.00 96.68           H  
ATOM    847  N   HIS A  52     -17.514 -11.913  -6.334  1.00 97.36           N  
ATOM    848  H   HIS A  52     -18.128 -12.696  -6.504  1.00 97.36           H  
ATOM    849  CA  HIS A  52     -16.521 -12.057  -5.284  1.00 97.36           C  
ATOM    850  HA  HIS A  52     -16.242 -11.058  -4.947  1.00 97.36           H  
ATOM    851  C   HIS A  52     -15.265 -12.744  -5.817  1.00 97.36           C  
ATOM    852  CB  HIS A  52     -17.100 -12.800  -4.077  1.00 97.36           C  
ATOM    853  HB2 HIS A  52     -17.570 -13.728  -4.402  1.00 97.36           H  
ATOM    854  HB3 HIS A  52     -16.279 -13.061  -3.410  1.00 97.36           H  
ATOM    855  O   HIS A  52     -15.337 -13.746  -6.526  1.00 97.36           O  
ATOM    856  CG  HIS A  52     -18.100 -11.998  -3.289  1.00 97.36           C  
ATOM    857  CD2 HIS A  52     -17.853 -11.373  -2.102  1.00 97.36           C  
ATOM    858  HD2 HIS A  52     -16.901 -11.374  -1.592  1.00 97.36           H  
ATOM    859  ND1 HIS A  52     -19.429 -11.798  -3.582  1.00 97.36           N  
ATOM    860  HD1 HIS A  52     -19.907 -12.069  -4.429  1.00 97.36           H  
ATOM    861  CE1 HIS A  52     -19.974 -11.103  -2.568  1.00 97.36           C  
ATOM    862  HE1 HIS A  52     -21.014 -10.818  -2.500  1.00 97.36           H  
ATOM    863  NE2 HIS A  52     -19.043 -10.791  -1.651  1.00 97.36           N  
ATOM    864  N   TYR A  53     -14.112 -12.229  -5.413  1.00 97.31           N  
ATOM    865  H   TYR A  53     -14.124 -11.412  -4.820  1.00 97.31           H  
ATOM    866  CA  TYR A  53     -12.805 -12.781  -5.742  1.00 97.31           C  
ATOM    867  HA  TYR A  53     -12.904 -13.844  -5.962  1.00 97.31           H  
ATOM    868  C   TYR A  53     -11.871 -12.645  -4.537  1.00 97.31           C  
ATOM    869  CB  TYR A  53     -12.262 -12.092  -7.004  1.00 97.31           C  
ATOM    870  HB2 TYR A  53     -13.030 -12.109  -7.777  1.00 97.31           H  
ATOM    871  HB3 TYR A  53     -11.427 -12.677  -7.390  1.00 97.31           H  
ATOM    872  O   TYR A  53     -12.104 -11.835  -3.635  1.00 97.31           O  
ATOM    873  CG  TYR A  53     -11.785 -10.667  -6.813  1.00 97.31           C  
ATOM    874  CD1 TYR A  53     -12.701  -9.595  -6.789  1.00 97.31           C  
ATOM    875  HD1 TYR A  53     -13.758  -9.791  -6.893  1.00 97.31           H  
ATOM    876  CD2 TYR A  53     -10.405 -10.418  -6.686  1.00 97.31           C  
ATOM    877  HD2 TYR A  53      -9.703 -11.237  -6.717  1.00 97.31           H  
ATOM    878  CE1 TYR A  53     -12.232  -8.274  -6.642  1.00 97.31           C  
ATOM    879  HE1 TYR A  53     -12.922  -7.443  -6.627  1.00 97.31           H  
ATOM    880  CE2 TYR A  53      -9.933  -9.104  -6.539  1.00 97.31           C  
ATOM    881  HE2 TYR A  53      -8.872  -8.922  -6.454  1.00 97.31           H  
ATOM    882  OH  TYR A  53     -10.372  -6.768  -6.367  1.00 97.31           O  
ATOM    883  HH  TYR A  53      -9.412  -6.768  -6.351  1.00 97.31           H  
ATOM    884  CZ  TYR A  53     -10.844  -8.031  -6.520  1.00 97.31           C  
ATOM    885  N   VAL A  54     -10.822 -13.454  -4.500  1.00 96.78           N  
ATOM    886  H   VAL A  54     -10.674 -14.077  -5.281  1.00 96.78           H  
ATOM    887  CA  VAL A  54      -9.736 -13.325  -3.531  1.00 96.78           C  
ATOM    888  HA  VAL A  54     -10.101 -12.842  -2.625  1.00 96.78           H  
ATOM    889  C   VAL A  54      -8.648 -12.455  -4.135  1.00 96.78           C  
ATOM    890  CB  VAL A  54      -9.183 -14.703  -3.149  1.00 96.78           C  
ATOM    891  HB  VAL A  54      -8.866 -15.226  -4.051  1.00 96.78           H  
ATOM    892  O   VAL A  54      -8.245 -12.687  -5.265  1.00 96.78           O  
ATOM    893  CG1 VAL A  54      -7.992 -14.588  -2.190  1.00 96.78           C  
ATOM    894 HG11 VAL A  54      -7.143 -14.140  -2.706  1.00 96.78           H  
ATOM    895 HG12 VAL A  54      -8.266 -13.974  -1.332  1.00 96.78           H  
ATOM    896 HG13 VAL A  54      -7.689 -15.579  -1.853  1.00 96.78           H  
ATOM    897  CG2 VAL A  54     -10.263 -15.528  -2.445  1.00 96.78           C  
ATOM    898 HG21 VAL A  54     -10.641 -14.993  -1.574  1.00 96.78           H  
ATOM    899 HG22 VAL A  54     -11.079 -15.741  -3.135  1.00 96.78           H  
ATOM    900 HG23 VAL A  54      -9.821 -16.472  -2.126  1.00 96.78           H  
ATOM    901  N   GLU A  55      -8.160 -11.481  -3.375  1.00 96.20           N  
ATOM    902  H   GLU A  55      -8.580 -11.342  -2.467  1.00 96.20           H  
ATOM    903  CA  GLU A  55      -6.931 -10.740  -3.642  1.00 96.20           C  
ATOM    904  HA  GLU A  55      -6.575 -10.950  -4.650  1.00 96.20           H  
ATOM    905  C   GLU A  55      -5.872 -11.195  -2.636  1.00 96.20           C  
ATOM    906  CB  GLU A  55      -7.211  -9.233  -3.532  1.00 96.20           C  
ATOM    907  HB2 GLU A  55      -7.984  -8.966  -4.253  1.00 96.20           H  
ATOM    908  HB3 GLU A  55      -7.593  -9.013  -2.535  1.00 96.20           H  
ATOM    909  O   GLU A  55      -6.024 -11.006  -1.423  1.00 96.20           O  
ATOM    910  CG  GLU A  55      -5.972  -8.365  -3.792  1.00 96.20           C  
ATOM    911  HG2 GLU A  55      -5.180  -8.648  -3.099  1.00 96.20           H  
ATOM    912  HG3 GLU A  55      -5.620  -8.533  -4.810  1.00 96.20           H  
ATOM    913  CD  GLU A  55      -6.311  -6.884  -3.590  1.00 96.20           C  
ATOM    914  OE1 GLU A  55      -6.202  -6.377  -2.446  1.00 96.20           O  
ATOM    915  OE2 GLU A  55      -6.844  -6.237  -4.520  1.00 96.20           O  
ATOM    916  N   TRP A  56      -4.800 -11.803  -3.136  1.00 96.52           N  
ATOM    917  H   TRP A  56      -4.771 -12.000  -4.126  1.00 96.52           H  
ATOM    918  CA  TRP A  56      -3.681 -12.269  -2.332  1.00 96.52           C  
ATOM    919  HA  TRP A  56      -3.881 -12.065  -1.280  1.00 96.52           H  
ATOM    920  C   TRP A  56      -2.399 -11.542  -2.725  1.00 96.52           C  
ATOM    921  CB  TRP A  56      -3.541 -13.785  -2.476  1.00 96.52           C  
ATOM    922  HB2 TRP A  56      -4.482 -14.248  -2.178  1.00 96.52           H  
ATOM    923  HB3 TRP A  56      -3.380 -14.026  -3.526  1.00 96.52           H  
ATOM    924  O   TRP A  56      -1.847 -11.771  -3.795  1.00 96.52           O  
ATOM    925  CG  TRP A  56      -2.444 -14.426  -1.678  1.00 96.52           C  
ATOM    926  CD1 TRP A  56      -1.670 -13.846  -0.724  1.00 96.52           C  
ATOM    927  HD1 TRP A  56      -1.727 -12.815  -0.407  1.00 96.52           H  
ATOM    928  CD2 TRP A  56      -2.033 -15.822  -1.721  1.00 96.52           C  
ATOM    929  CE2 TRP A  56      -1.021 -16.012  -0.737  1.00 96.52           C  
ATOM    930  CE3 TRP A  56      -2.448 -16.959  -2.449  1.00 96.52           C  
ATOM    931  HE3 TRP A  56      -3.211 -16.855  -3.206  1.00 96.52           H  
ATOM    932  NE1 TRP A  56      -0.795 -14.773  -0.202  1.00 96.52           N  
ATOM    933  HE1 TRP A  56      -0.066 -14.578   0.469  1.00 96.52           H  
ATOM    934  CH2 TRP A  56      -0.957 -18.375  -1.135  1.00 96.52           C  
ATOM    935  HH2 TRP A  56      -0.601 -19.349  -0.832  1.00 96.52           H  
ATOM    936  CZ2 TRP A  56      -0.492 -17.261  -0.436  1.00 96.52           C  
ATOM    937  HZ2 TRP A  56       0.216 -17.369   0.373  1.00 96.52           H  
ATOM    938  CZ3 TRP A  56      -1.907 -18.227  -2.165  1.00 96.52           C  
ATOM    939  HZ3 TRP A  56      -2.256 -19.092  -2.710  1.00 96.52           H  
ATOM    940  N   GLN A  57      -1.872 -10.711  -1.826  1.00 95.66           N  
ATOM    941  H   GLN A  57      -2.393 -10.547  -0.977  1.00 95.66           H  
ATOM    942  CA  GLN A  57      -0.520 -10.158  -1.931  1.00 95.66           C  
ATOM    943  HA  GLN A  57      -0.378  -9.786  -2.945  1.00 95.66           H  
ATOM    944  C   GLN A  57       0.535 -11.250  -1.680  1.00 95.66           C  
ATOM    945  CB  GLN A  57      -0.379  -8.979  -0.959  1.00 95.66           C  
ATOM    946  HB2 GLN A  57      -1.250  -8.331  -1.053  1.00 95.66           H  
ATOM    947  HB3 GLN A  57      -0.340  -9.342   0.068  1.00 95.66           H  
ATOM    948  O   GLN A  57       1.160 -11.297  -0.619  1.00 95.66           O  
ATOM    949  CG  GLN A  57       0.883  -8.169  -1.287  1.00 95.66           C  
ATOM    950  HG2 GLN A  57       0.801  -7.785  -2.304  1.00 95.66           H  
ATOM    951  HG3 GLN A  57       1.763  -8.810  -1.243  1.00 95.66           H  
ATOM    952  CD  GLN A  57       1.107  -6.995  -0.345  1.00 95.66           C  
ATOM    953  NE2 GLN A  57       2.114  -6.191  -0.604  1.00 95.66           N  
ATOM    954 HE21 GLN A  57       2.203  -5.364  -0.031  1.00 95.66           H  
ATOM    955 HE22 GLN A  57       2.666  -6.334  -1.438  1.00 95.66           H  
ATOM    956  OE1 GLN A  57       0.405  -6.770   0.631  1.00 95.66           O  
ATOM    957  N   ILE A  58       0.668 -12.187  -2.610  1.00 96.89           N  
ATOM    958  H   ILE A  58       0.103 -12.103  -3.443  1.00 96.89           H  
ATOM    959  CA  ILE A  58       1.539 -13.355  -2.496  1.00 96.89           C  
ATOM    960  HA  ILE A  58       1.322 -13.836  -1.543  1.00 96.89           H  
ATOM    961  C   ILE A  58       3.018 -12.943  -2.468  1.00 96.89           C  
ATOM    962  CB  ILE A  58       1.180 -14.363  -3.606  1.00 96.89           C  
ATOM    963  HB  ILE A  58       0.097 -14.488  -3.588  1.00 96.89           H  
ATOM    964  O   ILE A  58       3.422 -11.951  -3.067  1.00 96.89           O  
ATOM    965  CG1 ILE A  58       1.802 -15.744  -3.325  1.00 96.89           C  
ATOM    966 HG12 ILE A  58       2.884 -15.687  -3.449  1.00 96.89           H  
ATOM    967 HG13 ILE A  58       1.592 -16.022  -2.292  1.00 96.89           H  
ATOM    968  CG2 ILE A  58       1.564 -13.822  -4.991  1.00 96.89           C  
ATOM    969 HG21 ILE A  58       2.646 -13.839  -5.122  1.00 96.89           H  
ATOM    970 HG22 ILE A  58       1.204 -12.802  -5.128  1.00 96.89           H  
ATOM    971 HG23 ILE A  58       1.099 -14.441  -5.758  1.00 96.89           H  
ATOM    972  CD1 ILE A  58       1.258 -16.858  -4.227  1.00 96.89           C  
ATOM    973 HD11 ILE A  58       0.175 -16.924  -4.123  1.00 96.89           H  
ATOM    974 HD12 ILE A  58       1.701 -17.810  -3.933  1.00 96.89           H  
ATOM    975 HD13 ILE A  58       1.511 -16.661  -5.269  1.00 96.89           H  
ATOM    976  N   GLY A  59       3.829 -13.671  -1.707  1.00 97.28           N  
ATOM    977  H   GLY A  59       3.432 -14.478  -1.247  1.00 97.28           H  
ATOM    978  CA  GLY A  59       5.282 -13.549  -1.682  1.00 97.28           C  
ATOM    979  HA2 GLY A  59       5.609 -12.709  -2.295  1.00 97.28           H  
ATOM    980  HA3 GLY A  59       5.618 -13.382  -0.659  1.00 97.28           H  
ATOM    981  C   GLY A  59       5.953 -14.813  -2.207  1.00 97.28           C  
ATOM    982  O   GLY A  59       5.302 -15.825  -2.454  1.00 97.28           O  
ATOM    983  N   TYR A  60       7.271 -14.753  -2.350  1.00 98.45           N  
ATOM    984  H   TYR A  60       7.741 -13.869  -2.214  1.00 98.45           H  
ATOM    985  CA  TYR A  60       8.084 -15.873  -2.825  1.00 98.45           C  
ATOM    986  HA  TYR A  60       7.461 -16.759  -2.944  1.00 98.45           H  
ATOM    987  C   TYR A  60       9.191 -16.268  -1.837  1.00 98.45           C  
ATOM    988  CB  TYR A  60       8.639 -15.498  -4.206  1.00 98.45           C  
ATOM    989  HB2 TYR A  60       7.805 -15.370  -4.895  1.00 98.45           H  
ATOM    990  HB3 TYR A  60       9.243 -16.323  -4.585  1.00 98.45           H  
ATOM    991  O   TYR A  60       9.924 -17.218  -2.096  1.00 98.45           O  
ATOM    992  CG  TYR A  60       9.482 -14.235  -4.205  1.00 98.45           C  
ATOM    993  CD1 TYR A  60       9.006 -13.040  -4.773  1.00 98.45           C  
ATOM    994  HD1 TYR A  60       8.031 -13.013  -5.236  1.00 98.45           H  
ATOM    995  CD2 TYR A  60      10.750 -14.252  -3.608  1.00 98.45           C  
ATOM    996  HD2 TYR A  60      11.110 -15.156  -3.141  1.00 98.45           H  
ATOM    997  CE1 TYR A  60       9.808 -11.880  -4.744  1.00 98.45           C  
ATOM    998  HE1 TYR A  60       9.423 -10.971  -5.182  1.00 98.45           H  
ATOM    999  CE2 TYR A  60      11.566 -13.115  -3.612  1.00 98.45           C  
ATOM   1000  HE2 TYR A  60      12.554 -13.158  -3.178  1.00 98.45           H  
ATOM   1001  OH  TYR A  60      11.900 -10.816  -4.114  1.00 98.45           O  
ATOM   1002  HH  TYR A  60      12.749 -11.011  -3.708  1.00 98.45           H  
ATOM   1003  CZ  TYR A  60      11.100 -11.916  -4.165  1.00 98.45           C  
ATOM   1004  N   ASP A  61       9.368 -15.537  -0.736  1.00 98.31           N  
ATOM   1005  H   ASP A  61       8.754 -14.759  -0.542  1.00 98.31           H  
ATOM   1006  CA  ASP A  61      10.406 -15.813   0.252  1.00 98.31           C  
ATOM   1007  HA  ASP A  61      10.547 -16.893   0.299  1.00 98.31           H  
ATOM   1008  C   ASP A  61      10.020 -15.359   1.664  1.00 98.31           C  
ATOM   1009  CB  ASP A  61      11.749 -15.204  -0.189  1.00 98.31           C  
ATOM   1010  HB2 ASP A  61      12.524 -15.566   0.485  1.00 98.31           H  
ATOM   1011  HB3 ASP A  61      12.001 -15.593  -1.176  1.00 98.31           H  
ATOM   1012  O   ASP A  61       9.028 -14.656   1.888  1.00 98.31           O  
ATOM   1013  CG  ASP A  61      11.832 -13.670  -0.216  1.00 98.31           C  
ATOM   1014  OD1 ASP A  61      11.109 -12.963   0.516  1.00 98.31           O  
ATOM   1015  OD2 ASP A  61      12.776 -13.159  -0.852  1.00 98.31           O  
ATOM   1016  N   VAL A  62      10.830 -15.790   2.629  1.00 97.18           N  
ATOM   1017  H   VAL A  62      11.542 -16.461   2.376  1.00 97.18           H  
ATOM   1018  CA  VAL A  62      10.805 -15.293   4.002  1.00 97.18           C  
ATOM   1019  HA  VAL A  62      10.362 -14.297   3.976  1.00 97.18           H  
ATOM   1020  C   VAL A  62      12.232 -15.205   4.557  1.00 97.18           C  
ATOM   1021  CB  VAL A  62       9.890 -16.163   4.881  1.00 97.18           C  
ATOM   1022  HB  VAL A  62       8.904 -16.195   4.417  1.00 97.18           H  
ATOM   1023  O   VAL A  62      13.010 -16.148   4.393  1.00 97.18           O  
ATOM   1024  CG1 VAL A  62      10.369 -17.607   5.067  1.00 97.18           C  
ATOM   1025 HG11 VAL A  62      10.608 -18.051   4.100  1.00 97.18           H  
ATOM   1026 HG12 VAL A  62       9.578 -18.197   5.530  1.00 97.18           H  
ATOM   1027 HG13 VAL A  62      11.254 -17.639   5.702  1.00 97.18           H  
ATOM   1028  CG2 VAL A  62       9.728 -15.540   6.265  1.00 97.18           C  
ATOM   1029 HG21 VAL A  62      10.689 -15.443   6.770  1.00 97.18           H  
ATOM   1030 HG22 VAL A  62       9.246 -14.565   6.186  1.00 97.18           H  
ATOM   1031 HG23 VAL A  62       9.117 -16.214   6.866  1.00 97.18           H  
ATOM   1032  N   PRO A  63      12.623 -14.105   5.231  1.00 97.53           N  
ATOM   1033  CA  PRO A  63      13.883 -14.056   5.967  1.00 97.53           C  
ATOM   1034  HA  PRO A  63      14.705 -14.264   5.282  1.00 97.53           H  
ATOM   1035  C   PRO A  63      13.889 -15.073   7.109  1.00 97.53           C  
ATOM   1036  CB  PRO A  63      14.007 -12.623   6.501  1.00 97.53           C  
ATOM   1037  HB2 PRO A  63      15.031 -12.258   6.422  1.00 97.53           H  
ATOM   1038  HB3 PRO A  63      13.664 -12.568   7.534  1.00 97.53           H  
ATOM   1039  O   PRO A  63      12.969 -15.082   7.922  1.00 97.53           O  
ATOM   1040  CG  PRO A  63      13.054 -11.819   5.619  1.00 97.53           C  
ATOM   1041  HG2 PRO A  63      13.562 -11.532   4.699  1.00 97.53           H  
ATOM   1042  HG3 PRO A  63      12.663 -10.942   6.135  1.00 97.53           H  
ATOM   1043  CD  PRO A  63      11.949 -12.820   5.296  1.00 97.53           C  
ATOM   1044  HD2 PRO A  63      11.210 -12.837   6.098  1.00 97.53           H  
ATOM   1045  HD3 PRO A  63      11.482 -12.558   4.347  1.00 97.53           H  
ATOM   1046  N   ILE A  64      14.970 -15.837   7.270  1.00 96.93           N  
ATOM   1047  H   ILE A  64      15.701 -15.799   6.574  1.00 96.93           H  
ATOM   1048  CA  ILE A  64      15.070 -16.861   8.334  1.00 96.93           C  
ATOM   1049  HA  ILE A  64      14.219 -17.534   8.233  1.00 96.93           H  
ATOM   1050  C   ILE A  64      14.985 -16.274   9.758  1.00 96.93           C  
ATOM   1051  CB  ILE A  64      16.352 -17.704   8.157  1.00 96.93           C  
ATOM   1052  HB  ILE A  64      16.327 -18.496   8.905  1.00 96.93           H  
ATOM   1053  O   ILE A  64      14.711 -16.977  10.725  1.00 96.93           O  
ATOM   1054  CG1 ILE A  64      17.631 -16.862   8.389  1.00 96.93           C  
ATOM   1055 HG12 ILE A  64      17.567 -16.361   9.355  1.00 96.93           H  
ATOM   1056 HG13 ILE A  64      17.718 -16.099   7.615  1.00 96.93           H  
ATOM   1057  CG2 ILE A  64      16.353 -18.375   6.769  1.00 96.93           C  
ATOM   1058 HG21 ILE A  64      17.131 -19.137   6.722  1.00 96.93           H  
ATOM   1059 HG22 ILE A  64      15.398 -18.872   6.594  1.00 96.93           H  
ATOM   1060 HG23 ILE A  64      16.530 -17.649   5.976  1.00 96.93           H  
ATOM   1061  CD1 ILE A  64      18.919 -17.689   8.411  1.00 96.93           C  
ATOM   1062 HD11 ILE A  64      18.857 -18.448   9.190  1.00 96.93           H  
ATOM   1063 HD12 ILE A  64      19.767 -17.036   8.619  1.00 96.93           H  
ATOM   1064 HD13 ILE A  64      19.081 -18.178   7.451  1.00 96.93           H  
ATOM   1065  N   LYS A  65      15.220 -14.961   9.900  1.00 96.24           N  
ATOM   1066  H   LYS A  65      15.410 -14.454   9.047  1.00 96.24           H  
ATOM   1067  CA  LYS A  65      15.114 -14.224  11.171  1.00 96.24           C  
ATOM   1068  HA  LYS A  65      15.429 -14.889  11.975  1.00 96.24           H  
ATOM   1069  C   LYS A  65      13.674 -13.826  11.530  1.00 96.24           C  
ATOM   1070  CB  LYS A  65      16.045 -12.997  11.155  1.00 96.24           C  
ATOM   1071  HB2 LYS A  65      15.875 -12.427  12.068  1.00 96.24           H  
ATOM   1072  HB3 LYS A  65      15.794 -12.363  10.305  1.00 96.24           H  
ATOM   1073  O   LYS A  65      13.428 -13.469  12.680  1.00 96.24           O  
ATOM   1074  CG  LYS A  65      17.535 -13.379  11.095  1.00 96.24           C  
ATOM   1075  HG2 LYS A  65      17.743 -13.883  10.151  1.00 96.24           H  
ATOM   1076  HG3 LYS A  65      17.755 -14.066  11.913  1.00 96.24           H  
ATOM   1077  CD  LYS A  65      18.448 -12.148  11.219  1.00 96.24           C  
ATOM   1078  HD2 LYS A  65      18.224 -11.629  12.150  1.00 96.24           H  
ATOM   1079  HD3 LYS A  65      18.262 -11.479  10.378  1.00 96.24           H  
ATOM   1080  CE  LYS A  65      19.918 -12.594  11.218  1.00 96.24           C  
ATOM   1081  HE2 LYS A  65      20.066 -13.290  12.044  1.00 96.24           H  
ATOM   1082  HE3 LYS A  65      20.113 -13.145  10.298  1.00 96.24           H  
ATOM   1083  NZ  LYS A  65      20.867 -11.456  11.340  1.00 96.24           N  
ATOM   1084  HZ1 LYS A  65      20.716 -10.950  12.201  1.00 96.24           H  
ATOM   1085  HZ2 LYS A  65      21.815 -11.803  11.349  1.00 96.24           H  
ATOM   1086  HZ3 LYS A  65      20.781 -10.825  10.556  1.00 96.24           H  
ATOM   1087  N   ASP A  66      12.739 -13.861  10.579  1.00 94.50           N  
ATOM   1088  H   ASP A  66      12.967 -14.292   9.695  1.00 94.50           H  
ATOM   1089  CA  ASP A  66      11.312 -13.606  10.816  1.00 94.50           C  
ATOM   1090  HA  ASP A  66      11.198 -12.853  11.595  1.00 94.50           H  
ATOM   1091  C   ASP A  66      10.656 -14.899  11.320  1.00 94.50           C  
ATOM   1092  CB  ASP A  66      10.659 -13.039   9.535  1.00 94.50           C  
ATOM   1093  HB2 ASP A  66      10.687 -13.791   8.746  1.00 94.50           H  
ATOM   1094  HB3 ASP A  66      11.251 -12.188   9.198  1.00 94.50           H  
ATOM   1095  O   ASP A  66      10.085 -15.666  10.549  1.00 94.50           O  
ATOM   1096  CG  ASP A  66       9.204 -12.568   9.720  1.00 94.50           C  
ATOM   1097  OD1 ASP A  66       8.568 -12.985  10.713  1.00 94.50           O  
ATOM   1098  OD2 ASP A  66       8.735 -11.772   8.860  1.00 94.50           O  
ATOM   1099  N   LYS A  67      10.804 -15.175  12.624  1.00 93.17           N  
ATOM   1100  H   LYS A  67      11.340 -14.518  13.172  1.00 93.17           H  
ATOM   1101  CA  LYS A  67      10.396 -16.451  13.237  1.00 93.17           C  
ATOM   1102  HA  LYS A  67      10.973 -17.260  12.788  1.00 93.17           H  
ATOM   1103  C   LYS A  67       8.929 -16.802  12.978  1.00 93.17           C  
ATOM   1104  CB  LYS A  67      10.651 -16.433  14.752  1.00 93.17           C  
ATOM   1105  HB2 LYS A  67      10.127 -15.587  15.197  1.00 93.17           H  
ATOM   1106  HB3 LYS A  67      10.234 -17.348  15.173  1.00 93.17           H  
ATOM   1107  O   LYS A  67       8.626 -17.959  12.722  1.00 93.17           O  
ATOM   1108  CG  LYS A  67      12.140 -16.367  15.118  1.00 93.17           C  
ATOM   1109  HG2 LYS A  67      12.667 -17.185  14.627  1.00 93.17           H  
ATOM   1110  HG3 LYS A  67      12.562 -15.420  14.782  1.00 93.17           H  
ATOM   1111  CD  LYS A  67      12.312 -16.494  16.638  1.00 93.17           C  
ATOM   1112  HD2 LYS A  67      11.793 -15.671  17.128  1.00 93.17           H  
ATOM   1113  HD3 LYS A  67      11.870 -17.436  16.962  1.00 93.17           H  
ATOM   1114  CE  LYS A  67      13.797 -16.471  17.014  1.00 93.17           C  
ATOM   1115  HE2 LYS A  67      14.302 -17.256  16.451  1.00 93.17           H  
ATOM   1116  HE3 LYS A  67      14.220 -15.515  16.708  1.00 93.17           H  
ATOM   1117  NZ  LYS A  67      13.989 -16.688  18.470  1.00 93.17           N  
ATOM   1118  HZ1 LYS A  67      13.604 -17.583  18.737  1.00 93.17           H  
ATOM   1119  HZ2 LYS A  67      14.971 -16.692  18.704  1.00 93.17           H  
ATOM   1120  HZ3 LYS A  67      13.523 -15.969  19.006  1.00 93.17           H  
ATOM   1121  N   GLU A  68       8.029 -15.819  13.032  1.00 91.40           N  
ATOM   1122  H   GLU A  68       8.353 -14.866  13.116  1.00 91.40           H  
ATOM   1123  CA  GLU A  68       6.592 -16.052  12.853  1.00 91.40           C  
ATOM   1124  HA  GLU A  68       6.260 -16.805  13.568  1.00 91.40           H  
ATOM   1125  C   GLU A  68       6.291 -16.594  11.453  1.00 91.40           C  
ATOM   1126  CB  GLU A  68       5.827 -14.747  13.127  1.00 91.40           C  
ATOM   1127  HB2 GLU A  68       6.102 -14.008  12.374  1.00 91.40           H  
ATOM   1128  HB3 GLU A  68       6.124 -14.372  14.107  1.00 91.40           H  
ATOM   1129  O   GLU A  68       5.603 -17.604  11.316  1.00 91.40           O  
ATOM   1130  CG  GLU A  68       4.301 -14.947  13.116  1.00 91.40           C  
ATOM   1131  HG2 GLU A  68       4.007 -15.374  12.157  1.00 91.40           H  
ATOM   1132  HG3 GLU A  68       4.039 -15.660  13.897  1.00 91.40           H  
ATOM   1133  CD  GLU A  68       3.509 -13.645  13.329  1.00 91.40           C  
ATOM   1134  OE1 GLU A  68       2.272 -13.693  13.137  1.00 91.40           O  
ATOM   1135  OE2 GLU A  68       4.126 -12.611  13.671  1.00 91.40           O  
ATOM   1136  N   LYS A  69       6.855 -15.970  10.413  1.00 91.25           N  
ATOM   1137  H   LYS A  69       7.436 -15.163  10.589  1.00 91.25           H  
ATOM   1138  CA  LYS A  69       6.651 -16.425   9.033  1.00 91.25           C  
ATOM   1139  HA  LYS A  69       5.616 -16.744   8.912  1.00 91.25           H  
ATOM   1140  C   LYS A  69       7.506 -17.631   8.666  1.00 91.25           C  
ATOM   1141  CB  LYS A  69       6.931 -15.286   8.065  1.00 91.25           C  
ATOM   1142  HB2 LYS A  69       6.897 -15.685   7.051  1.00 91.25           H  
ATOM   1143  HB3 LYS A  69       7.925 -14.890   8.272  1.00 91.25           H  
ATOM   1144  O   LYS A  69       7.061 -18.464   7.883  1.00 91.25           O  
ATOM   1145  CG  LYS A  69       5.918 -14.152   8.163  1.00 91.25           C  
ATOM   1146  HG2 LYS A  69       4.905 -14.531   8.028  1.00 91.25           H  
ATOM   1147  HG3 LYS A  69       6.006 -13.669   9.137  1.00 91.25           H  
ATOM   1148  CD  LYS A  69       6.258 -13.164   7.053  1.00 91.25           C  
ATOM   1149  HD2 LYS A  69       6.014 -13.592   6.080  1.00 91.25           H  
ATOM   1150  HD3 LYS A  69       7.330 -12.968   7.088  1.00 91.25           H  
ATOM   1151  CE  LYS A  69       5.489 -11.870   7.273  1.00 91.25           C  
ATOM   1152  HE2 LYS A  69       5.326 -11.754   8.344  1.00 91.25           H  
ATOM   1153  HE3 LYS A  69       4.520 -11.927   6.777  1.00 91.25           H  
ATOM   1154  NZ  LYS A  69       6.311 -10.747   6.787  1.00 91.25           N  
ATOM   1155  HZ1 LYS A  69       6.538 -10.862   5.810  1.00 91.25           H  
ATOM   1156  HZ2 LYS A  69       5.858  -9.862   6.965  1.00 91.25           H  
ATOM   1157  HZ3 LYS A  69       7.170 -10.778   7.318  1.00 91.25           H  
ATOM   1158  N   PHE A  70       8.711 -17.749   9.222  1.00 94.06           N  
ATOM   1159  H   PHE A  70       9.037 -17.013   9.831  1.00 94.06           H  
ATOM   1160  CA  PHE A  70       9.585 -18.898   8.987  1.00 94.06           C  
ATOM   1161  HA  PHE A  70       9.773 -18.988   7.917  1.00 94.06           H  
ATOM   1162  C   PHE A  70       8.926 -20.207   9.442  1.00 94.06           C  
ATOM   1163  CB  PHE A  70      10.922 -18.668   9.698  1.00 94.06           C  
ATOM   1164  HB2 PHE A  70      10.745 -18.570  10.769  1.00 94.06           H  
ATOM   1165  HB3 PHE A  70      11.353 -17.732   9.345  1.00 94.06           H  
ATOM   1166  O   PHE A  70       9.078 -21.234   8.787  1.00 94.06           O  
ATOM   1167  CG  PHE A  70      11.932 -19.771   9.457  1.00 94.06           C  
ATOM   1168  CD1 PHE A  70      12.202 -20.722  10.460  1.00 94.06           C  
ATOM   1169  HD1 PHE A  70      11.680 -20.685  11.405  1.00 94.06           H  
ATOM   1170  CD2 PHE A  70      12.591 -19.857   8.216  1.00 94.06           C  
ATOM   1171  HD2 PHE A  70      12.369 -19.144   7.435  1.00 94.06           H  
ATOM   1172  CE1 PHE A  70      13.151 -21.734  10.231  1.00 94.06           C  
ATOM   1173  HE1 PHE A  70      13.359 -22.461  11.003  1.00 94.06           H  
ATOM   1174  CE2 PHE A  70      13.539 -20.871   7.988  1.00 94.06           C  
ATOM   1175  HE2 PHE A  70      14.053 -20.938   7.041  1.00 94.06           H  
ATOM   1176  CZ  PHE A  70      13.825 -21.803   8.999  1.00 94.06           C  
ATOM   1177  HZ  PHE A  70      14.558 -22.578   8.828  1.00 94.06           H  
ATOM   1178  N   GLU A  71       8.112 -20.173  10.502  1.00 93.56           N  
ATOM   1179  H   GLU A  71       8.059 -19.331  11.057  1.00 93.56           H  
ATOM   1180  CA  GLU A  71       7.359 -21.349  10.943  1.00 93.56           C  
ATOM   1181  HA  GLU A  71       8.054 -22.189  10.964  1.00 93.56           H  
ATOM   1182  C   GLU A  71       6.239 -21.790   9.985  1.00 93.56           C  
ATOM   1183  CB  GLU A  71       6.814 -21.139  12.367  1.00 93.56           C  
ATOM   1184  HB2 GLU A  71       6.320 -20.170  12.431  1.00 93.56           H  
ATOM   1185  HB3 GLU A  71       6.066 -21.903  12.575  1.00 93.56           H  
ATOM   1186  O   GLU A  71       5.798 -22.940  10.065  1.00 93.56           O  
ATOM   1187  CG  GLU A  71       7.898 -21.235  13.455  1.00 93.56           C  
ATOM   1188  HG2 GLU A  71       7.417 -21.190  14.432  1.00 93.56           H  
ATOM   1189  HG3 GLU A  71       8.565 -20.377  13.373  1.00 93.56           H  
ATOM   1190  CD  GLU A  71       8.727 -22.525  13.352  1.00 93.56           C  
ATOM   1191  OE1 GLU A  71       9.965 -22.434  13.474  1.00 93.56           O  
ATOM   1192  OE2 GLU A  71       8.144 -23.595  13.044  1.00 93.56           O  
ATOM   1193  N   LEU A  72       5.795 -20.916   9.072  1.00 92.47           N  
ATOM   1194  H   LEU A  72       6.247 -20.014   9.019  1.00 92.47           H  
ATOM   1195  CA  LEU A  72       4.703 -21.194   8.133  1.00 92.47           C  
ATOM   1196  HA  LEU A  72       3.959 -21.813   8.635  1.00 92.47           H  
ATOM   1197  C   LEU A  72       5.138 -21.983   6.887  1.00 92.47           C  
ATOM   1198  CB  LEU A  72       4.039 -19.874   7.704  1.00 92.47           C  
ATOM   1199  HB2 LEU A  72       4.804 -19.258   7.233  1.00 92.47           H  
ATOM   1200  HB3 LEU A  72       3.281 -20.097   6.953  1.00 92.47           H  
ATOM   1201  O   LEU A  72       4.287 -22.655   6.300  1.00 92.47           O  
ATOM   1202  CG  LEU A  72       3.381 -19.047   8.817  1.00 92.47           C  
ATOM   1203  HG  LEU A  72       4.122 -18.811   9.581  1.00 92.47           H  
ATOM   1204  CD1 LEU A  72       2.851 -17.736   8.232  1.00 92.47           C  
ATOM   1205 HD11 LEU A  72       2.470 -17.106   9.036  1.00 92.47           H  
ATOM   1206 HD12 LEU A  72       3.657 -17.207   7.723  1.00 92.47           H  
ATOM   1207 HD13 LEU A  72       2.055 -17.938   7.515  1.00 92.47           H  
ATOM   1208  CD2 LEU A  72       2.212 -19.791   9.468  1.00 92.47           C  
ATOM   1209 HD21 LEU A  72       1.736 -19.139  10.200  1.00 92.47           H  
ATOM   1210 HD22 LEU A  72       2.586 -20.676   9.982  1.00 92.47           H  
ATOM   1211 HD23 LEU A  72       1.487 -20.088   8.710  1.00 92.47           H  
ATOM   1212  N   THR A  73       6.419 -21.914   6.499  1.00 95.19           N  
ATOM   1213  H   THR A  73       7.060 -21.393   7.080  1.00 95.19           H  
ATOM   1214  CA  THR A  73       6.994 -22.751   5.428  1.00 95.19           C  
ATOM   1215  HA  THR A  73       6.220 -22.943   4.685  1.00 95.19           H  
ATOM   1216  C   THR A  73       7.432 -24.101   5.978  1.00 95.19           C  
ATOM   1217  CB  THR A  73       8.151 -22.069   4.668  1.00 95.19           C  
ATOM   1218  HB  THR A  73       7.749 -21.215   4.122  1.00 95.19           H  
ATOM   1219  O   THR A  73       7.854 -24.234   7.128  1.00 95.19           O  
ATOM   1220  CG2 THR A  73       9.288 -21.582   5.562  1.00 95.19           C  
ATOM   1221 HG21 THR A  73       9.691 -22.405   6.153  1.00 95.19           H  
ATOM   1222 HG22 THR A  73       8.924 -20.796   6.224  1.00 95.19           H  
ATOM   1223 HG23 THR A  73      10.081 -21.166   4.941  1.00 95.19           H  
ATOM   1224  OG1 THR A  73       8.736 -22.911   3.704  1.00 95.19           O  
ATOM   1225  HG1 THR A  73       9.182 -22.344   3.071  1.00 95.19           H  
ATOM   1226  N   THR A  74       7.347 -25.126   5.146  1.00 95.09           N  
ATOM   1227  H   THR A  74       6.974 -24.946   4.224  1.00 95.09           H  
ATOM   1228  CA  THR A  74       7.914 -26.449   5.428  1.00 95.09           C  
ATOM   1229  HA  THR A  74       7.895 -26.630   6.503  1.00 95.09           H  
ATOM   1230  C   THR A  74       9.382 -26.563   4.995  1.00 95.09           C  
ATOM   1231  CB  THR A  74       7.059 -27.529   4.766  1.00 95.09           C  
ATOM   1232  HB  THR A  74       7.513 -28.503   4.949  1.00 95.09           H  
ATOM   1233  O   THR A  74      10.088 -27.465   5.440  1.00 95.09           O  
ATOM   1234  CG2 THR A  74       5.623 -27.555   5.294  1.00 95.09           C  
ATOM   1235 HG21 THR A  74       5.089 -28.386   4.833  1.00 95.09           H  
ATOM   1236 HG22 THR A  74       5.111 -26.626   5.046  1.00 95.09           H  
ATOM   1237 HG23 THR A  74       5.630 -27.691   6.376  1.00 95.09           H  
ATOM   1238  OG1 THR A  74       6.988 -27.309   3.381  1.00 95.09           O  
ATOM   1239  HG1 THR A  74       6.599 -26.450   3.198  1.00 95.09           H  
ATOM   1240  N   LEU A  75       9.877 -25.624   4.182  1.00 96.39           N  
ATOM   1241  H   LEU A  75       9.264 -24.866   3.918  1.00 96.39           H  
ATOM   1242  CA  LEU A  75      11.210 -25.636   3.574  1.00 96.39           C  
ATOM   1243  HA  LEU A  75      11.562 -26.666   3.522  1.00 96.39           H  
ATOM   1244  C   LEU A  75      12.228 -24.889   4.448  1.00 96.39           C  
ATOM   1245  CB  LEU A  75      11.112 -25.102   2.132  1.00 96.39           C  
ATOM   1246  HB2 LEU A  75      12.100 -25.144   1.674  1.00 96.39           H  
ATOM   1247  HB3 LEU A  75      10.803 -24.057   2.165  1.00 96.39           H  
ATOM   1248  O   LEU A  75      12.746 -23.829   4.091  1.00 96.39           O  
ATOM   1249  CG  LEU A  75      10.120 -25.879   1.244  1.00 96.39           C  
ATOM   1250  HG  LEU A  75       9.118 -25.809   1.667  1.00 96.39           H  
ATOM   1251  CD1 LEU A  75      10.086 -25.265  -0.152  1.00 96.39           C  
ATOM   1252 HD11 LEU A  75      11.072 -25.335  -0.612  1.00 96.39           H  
ATOM   1253 HD12 LEU A  75       9.769 -24.225  -0.081  1.00 96.39           H  
ATOM   1254 HD13 LEU A  75       9.368 -25.806  -0.768  1.00 96.39           H  
ATOM   1255  CD2 LEU A  75      10.484 -27.356   1.095  1.00 96.39           C  
ATOM   1256 HD21 LEU A  75      10.452 -27.858   2.061  1.00 96.39           H  
ATOM   1257 HD22 LEU A  75       9.754 -27.842   0.448  1.00 96.39           H  
ATOM   1258 HD23 LEU A  75      11.475 -27.454   0.651  1.00 96.39           H  
ATOM   1259  N   LYS A  76      12.489 -25.442   5.635  1.00 95.80           N  
ATOM   1260  H   LYS A  76      11.994 -26.294   5.857  1.00 95.80           H  
ATOM   1261  CA  LYS A  76      13.323 -24.811   6.675  1.00 95.80           C  
ATOM   1262  HA  LYS A  76      13.261 -23.728   6.565  1.00 95.80           H  
ATOM   1263  C   LYS A  76      14.814 -25.138   6.577  1.00 95.80           C  
ATOM   1264  CB  LYS A  76      12.767 -25.175   8.060  1.00 95.80           C  
ATOM   1265  HB2 LYS A  76      12.664 -26.257   8.136  1.00 95.80           H  
ATOM   1266  HB3 LYS A  76      13.463 -24.842   8.830  1.00 95.80           H  
ATOM   1267  O   LYS A  76      15.616 -24.370   7.102  1.00 95.80           O  
ATOM   1268  CG  LYS A  76      11.410 -24.500   8.301  1.00 95.80           C  
ATOM   1269  HG2 LYS A  76      11.546 -23.419   8.301  1.00 95.80           H  
ATOM   1270  HG3 LYS A  76      10.723 -24.759   7.496  1.00 95.80           H  
ATOM   1271  CD  LYS A  76      10.782 -24.935   9.630  1.00 95.80           C  
ATOM   1272  HD2 LYS A  76      11.459 -24.736  10.460  1.00 95.80           H  
ATOM   1273  HD3 LYS A  76      10.558 -26.001   9.579  1.00 95.80           H  
ATOM   1274  CE  LYS A  76       9.498 -24.122   9.800  1.00 95.80           C  
ATOM   1275  HE2 LYS A  76       9.093 -23.924   8.807  1.00 95.80           H  
ATOM   1276  HE3 LYS A  76       9.750 -23.150  10.224  1.00 95.80           H  
ATOM   1277  NZ  LYS A  76       8.467 -24.796  10.619  1.00 95.80           N  
ATOM   1278  HZ1 LYS A  76       8.607 -24.584  11.597  1.00 95.80           H  
ATOM   1279  HZ2 LYS A  76       8.455 -25.794  10.465  1.00 95.80           H  
ATOM   1280  HZ3 LYS A  76       7.562 -24.403  10.401  1.00 95.80           H  
ATOM   1281  N   ASP A  77      15.187 -26.231   5.914  1.00 97.04           N  
ATOM   1282  H   ASP A  77      14.468 -26.839   5.549  1.00 97.04           H  
ATOM   1283  CA  ASP A  77      16.582 -26.681   5.813  1.00 97.04           C  
ATOM   1284  HA  ASP A  77      16.979 -26.792   6.822  1.00 97.04           H  
ATOM   1285  C   ASP A  77      17.479 -25.698   5.047  1.00 97.04           C  
ATOM   1286  CB  ASP A  77      16.661 -28.049   5.123  1.00 97.04           C  
ATOM   1287  HB2 ASP A  77      17.706 -28.348   5.048  1.00 97.04           H  
ATOM   1288  HB3 ASP A  77      16.268 -27.960   4.111  1.00 97.04           H  
ATOM   1289  O   ASP A  77      17.058 -25.074   4.070  1.00 97.04           O  
ATOM   1290  CG  ASP A  77      15.904 -29.137   5.875  1.00 97.04           C  
ATOM   1291  OD1 ASP A  77      16.200 -29.317   7.073  1.00 97.04           O  
ATOM   1292  OD2 ASP A  77      15.032 -29.756   5.223  1.00 97.04           O  
ATOM   1293  N   GLU A  78      18.757 -25.633   5.431  1.00 97.02           N  
ATOM   1294  H   GLU A  78      19.042 -26.162   6.243  1.00 97.02           H  
ATOM   1295  CA  GLU A  78      19.756 -24.725   4.841  1.00 97.02           C  
ATOM   1296  HA  GLU A  78      19.447 -23.693   5.007  1.00 97.02           H  
ATOM   1297  C   GLU A  78      19.937 -24.900   3.328  1.00 97.02           C  
ATOM   1298  CB  GLU A  78      21.116 -24.928   5.519  1.00 97.02           C  
ATOM   1299  HB2 GLU A  78      21.403 -25.976   5.436  1.00 97.02           H  
ATOM   1300  HB3 GLU A  78      21.852 -24.322   4.990  1.00 97.02           H  
ATOM   1301  O   GLU A  78      20.267 -23.947   2.620  1.00 97.02           O  
ATOM   1302  CG  GLU A  78      21.115 -24.505   6.995  1.00 97.02           C  
ATOM   1303  HG2 GLU A  78      20.733 -23.486   7.064  1.00 97.02           H  
ATOM   1304  HG3 GLU A  78      20.440 -25.156   7.550  1.00 97.02           H  
ATOM   1305  CD  GLU A  78      22.513 -24.564   7.631  1.00 97.02           C  
ATOM   1306  OE1 GLU A  78      22.646 -24.017   8.749  1.00 97.02           O  
ATOM   1307  OE2 GLU A  78      23.429 -25.144   7.006  1.00 97.02           O  
ATOM   1308  N   LYS A  79      19.661 -26.094   2.789  1.00 97.48           N  
ATOM   1309  H   LYS A  79      19.376 -26.833   3.416  1.00 97.48           H  
ATOM   1310  CA  LYS A  79      19.754 -26.354   1.344  1.00 97.48           C  
ATOM   1311  HA  LYS A  79      20.766 -26.099   1.032  1.00 97.48           H  
ATOM   1312  C   LYS A  79      18.822 -25.462   0.513  1.00 97.48           C  
ATOM   1313  CB  LYS A  79      19.554 -27.851   1.066  1.00 97.48           C  
ATOM   1314  HB2 LYS A  79      19.831 -28.049   0.031  1.00 97.48           H  
ATOM   1315  HB3 LYS A  79      20.229 -28.421   1.705  1.00 97.48           H  
ATOM   1316  O   LYS A  79      19.164 -25.125  -0.622  1.00 97.48           O  
ATOM   1317  CG  LYS A  79      18.115 -28.333   1.289  1.00 97.48           C  
ATOM   1318  HG2 LYS A  79      17.784 -28.069   2.293  1.00 97.48           H  
ATOM   1319  HG3 LYS A  79      17.464 -27.846   0.562  1.00 97.48           H  
ATOM   1320  CD  LYS A  79      18.020 -29.852   1.110  1.00 97.48           C  
ATOM   1321  HD2 LYS A  79      18.477 -30.140   0.163  1.00 97.48           H  
ATOM   1322  HD3 LYS A  79      18.533 -30.357   1.929  1.00 97.48           H  
ATOM   1323  CE  LYS A  79      16.542 -30.216   1.102  1.00 97.48           C  
ATOM   1324  HE2 LYS A  79      16.064 -29.560   0.375  1.00 97.48           H  
ATOM   1325  HE3 LYS A  79      16.114 -30.005   2.082  1.00 97.48           H  
ATOM   1326  NZ  LYS A  79      16.280 -31.614   0.703  1.00 97.48           N  
ATOM   1327  HZ1 LYS A  79      16.691 -31.792  -0.202  1.00 97.48           H  
ATOM   1328  HZ2 LYS A  79      16.653 -32.258   1.385  1.00 97.48           H  
ATOM   1329  HZ3 LYS A  79      15.282 -31.746   0.621  1.00 97.48           H  
ATOM   1330  N   TYR A  80      17.708 -25.013   1.099  1.00 98.12           N  
ATOM   1331  H   TYR A  80      17.527 -25.298   2.051  1.00 98.12           H  
ATOM   1332  CA  TYR A  80      16.755 -24.083   0.487  1.00 98.12           C  
ATOM   1333  HA  TYR A  80      16.733 -24.249  -0.590  1.00 98.12           H  
ATOM   1334  C   TYR A  80      17.113 -22.611   0.722  1.00 98.12           C  
ATOM   1335  CB  TYR A  80      15.356 -24.359   1.047  1.00 98.12           C  
ATOM   1336  HB2 TYR A  80      14.628 -23.770   0.489  1.00 98.12           H  
ATOM   1337  HB3 TYR A  80      15.328 -24.012   2.080  1.00 98.12           H  
ATOM   1338  O   TYR A  80      16.522 -21.725   0.102  1.00 98.12           O  
ATOM   1339  CG  TYR A  80      14.924 -25.809   1.008  1.00 98.12           C  
ATOM   1340  CD1 TYR A  80      14.824 -26.495  -0.218  1.00 98.12           C  
ATOM   1341  HD1 TYR A  80      15.062 -25.994  -1.145  1.00 98.12           H  
ATOM   1342  CD2 TYR A  80      14.613 -26.465   2.212  1.00 98.12           C  
ATOM   1343  HD2 TYR A  80      14.716 -25.939   3.150  1.00 98.12           H  
ATOM   1344  CE1 TYR A  80      14.389 -27.834  -0.235  1.00 98.12           C  
ATOM   1345  HE1 TYR A  80      14.283 -28.365  -1.170  1.00 98.12           H  
ATOM   1346  CE2 TYR A  80      14.167 -27.798   2.199  1.00 98.12           C  
ATOM   1347  HE2 TYR A  80      13.937 -28.301   3.127  1.00 98.12           H  
ATOM   1348  OH  TYR A  80      13.630 -29.773   0.974  1.00 98.12           O  
ATOM   1349  HH  TYR A  80      13.264 -30.005   1.831  1.00 98.12           H  
ATOM   1350  CZ  TYR A  80      14.038 -28.477   0.972  1.00 98.12           C  
ATOM   1351  N   HIS A  81      18.071 -22.328   1.610  1.00 98.30           N  
ATOM   1352  H   HIS A  81      18.578 -23.078   2.057  1.00 98.30           H  
ATOM   1353  CA  HIS A  81      18.425 -20.959   1.959  1.00 98.30           C  
ATOM   1354  HA  HIS A  81      17.491 -20.408   2.069  1.00 98.30           H  
ATOM   1355  C   HIS A  81      19.234 -20.302   0.845  1.00 98.30           C  
ATOM   1356  CB  HIS A  81      19.183 -20.867   3.289  1.00 98.30           C  
ATOM   1357  HB2 HIS A  81      20.102 -21.449   3.220  1.00 98.30           H  
ATOM   1358  HB3 HIS A  81      19.475 -19.827   3.439  1.00 98.30           H  
ATOM   1359  O   HIS A  81      20.089 -20.926   0.208  1.00 98.30           O  
ATOM   1360  CG  HIS A  81      18.441 -21.296   4.531  1.00 98.30           C  
ATOM   1361  CD2 HIS A  81      17.240 -21.942   4.609  1.00 98.30           C  
ATOM   1362  HD2 HIS A  81      16.611 -22.247   3.785  1.00 98.30           H  
ATOM   1363  ND1 HIS A  81      18.982 -21.207   5.812  1.00 98.30           N  
ATOM   1364  CE1 HIS A  81      18.129 -21.844   6.624  1.00 98.30           C  
ATOM   1365  HE1 HIS A  81      18.306 -22.037   7.671  1.00 98.30           H  
ATOM   1366  NE2 HIS A  81      17.066 -22.278   5.931  1.00 98.30           N  
ATOM   1367  HE2 HIS A  81      16.390 -22.936   6.293  1.00 98.30           H  
ATOM   1368  N   PHE A  82      19.000 -19.011   0.646  1.00 98.27           N  
ATOM   1369  H   PHE A  82      18.261 -18.577   1.181  1.00 98.27           H  
ATOM   1370  CA  PHE A  82      19.750 -18.167  -0.274  1.00 98.27           C  
ATOM   1371  HA  PHE A  82      20.739 -18.602  -0.419  1.00 98.27           H  
ATOM   1372  C   PHE A  82      19.942 -16.769   0.318  1.00 98.27           C  
ATOM   1373  CB  PHE A  82      19.045 -18.125  -1.639  1.00 98.27           C  
ATOM   1374  HB2 PHE A  82      19.705 -17.631  -2.352  1.00 98.27           H  
ATOM   1375  HB3 PHE A  82      18.900 -19.145  -1.995  1.00 98.27           H  
ATOM   1376  O   PHE A  82      19.183 -16.321   1.181  1.00 98.27           O  
ATOM   1377  CG  PHE A  82      17.705 -17.411  -1.638  1.00 98.27           C  
ATOM   1378  CD1 PHE A  82      16.537 -18.088  -1.236  1.00 98.27           C  
ATOM   1379  HD1 PHE A  82      16.583 -19.125  -0.940  1.00 98.27           H  
ATOM   1380  CD2 PHE A  82      17.628 -16.062  -2.038  1.00 98.27           C  
ATOM   1381  HD2 PHE A  82      18.514 -15.538  -2.365  1.00 98.27           H  
ATOM   1382  CE1 PHE A  82      15.302 -17.415  -1.226  1.00 98.27           C  
ATOM   1383  HE1 PHE A  82      14.403 -17.935  -0.927  1.00 98.27           H  
ATOM   1384  CE2 PHE A  82      16.393 -15.393  -2.034  1.00 98.27           C  
ATOM   1385  HE2 PHE A  82      16.330 -14.368  -2.369  1.00 98.27           H  
ATOM   1386  CZ  PHE A  82      15.232 -16.069  -1.626  1.00 98.27           C  
ATOM   1387  HZ  PHE A  82      14.283 -15.553  -1.638  1.00 98.27           H  
ATOM   1388  N   LEU A  83      20.970 -16.060  -0.145  1.00 97.88           N  
ATOM   1389  H   LEU A  83      21.566 -16.475  -0.848  1.00 97.88           H  
ATOM   1390  CA  LEU A  83      21.191 -14.662   0.212  1.00 97.88           C  
ATOM   1391  HA  LEU A  83      20.851 -14.498   1.235  1.00 97.88           H  
ATOM   1392  C   LEU A  83      20.367 -13.774  -0.725  1.00 97.88           C  
ATOM   1393  CB  LEU A  83      22.699 -14.367   0.132  1.00 97.88           C  
ATOM   1394  HB2 LEU A  83      23.019 -14.452  -0.907  1.00 97.88           H  
ATOM   1395  HB3 LEU A  83      23.240 -15.118   0.708  1.00 97.88           H  
ATOM   1396  O   LEU A  83      20.647 -13.746  -1.922  1.00 97.88           O  
ATOM   1397  CG  LEU A  83      23.085 -12.974   0.661  1.00 97.88           C  
ATOM   1398  HG  LEU A  83      22.479 -12.211   0.173  1.00 97.88           H  
ATOM   1399  CD1 LEU A  83      22.887 -12.884   2.176  1.00 97.88           C  
ATOM   1400 HD11 LEU A  83      21.826 -12.926   2.421  1.00 97.88           H  
ATOM   1401 HD12 LEU A  83      23.287 -11.937   2.537  1.00 97.88           H  
ATOM   1402 HD13 LEU A  83      23.416 -13.697   2.675  1.00 97.88           H  
ATOM   1403  CD2 LEU A  83      24.554 -12.696   0.353  1.00 97.88           C  
ATOM   1404 HD21 LEU A  83      24.725 -12.739  -0.723  1.00 97.88           H  
ATOM   1405 HD22 LEU A  83      24.814 -11.695   0.695  1.00 97.88           H  
ATOM   1406 HD23 LEU A  83      25.193 -13.424   0.853  1.00 97.88           H  
ATOM   1407  N   GLY A  84      19.368 -13.061  -0.213  1.00 97.02           N  
ATOM   1408  H   GLY A  84      19.190 -13.117   0.780  1.00 97.02           H  
ATOM   1409  CA  GLY A  84      18.560 -12.146  -1.020  1.00 97.02           C  
ATOM   1410  HA2 GLY A  84      17.663 -11.862  -0.470  1.00 97.02           H  
ATOM   1411  HA3 GLY A  84      18.247 -12.663  -1.927  1.00 97.02           H  
ATOM   1412  C   GLY A  84      19.314 -10.872  -1.422  1.00 97.02           C  
ATOM   1413  O   GLY A  84      20.366 -10.559  -0.870  1.00 97.02           O  
ATOM   1414  N   ALA A  85      18.749 -10.089  -2.342  1.00 93.42           N  
ATOM   1415  H   ALA A  85      17.925 -10.446  -2.803  1.00 93.42           H  
ATOM   1416  CA  ALA A  85      19.309  -8.822  -2.831  1.00 93.42           C  
ATOM   1417  HA  ALA A  85      20.305  -9.014  -3.229  1.00 93.42           H  
ATOM   1418  C   ALA A  85      19.460  -7.727  -1.751  1.00 93.42           C  
ATOM   1419  CB  ALA A  85      18.409  -8.334  -3.973  1.00 93.42           C  
ATOM   1420  HB1 ALA A  85      18.328  -9.108  -4.736  1.00 93.42           H  
ATOM   1421  HB2 ALA A  85      17.410  -8.116  -3.595  1.00 93.42           H  
ATOM   1422  HB3 ALA A  85      18.830  -7.433  -4.419  1.00 93.42           H  
ATOM   1423  O   ALA A  85      20.076  -6.695  -1.995  1.00 93.42           O  
ATOM   1424  N   ASN A  86      18.880  -7.936  -0.566  1.00 91.29           N  
ATOM   1425  H   ASN A  86      18.444  -8.837  -0.431  1.00 91.29           H  
ATOM   1426  CA  ASN A  86      18.984  -7.060   0.603  1.00 91.29           C  
ATOM   1427  HA  ASN A  86      19.429  -6.117   0.287  1.00 91.29           H  
ATOM   1428  C   ASN A  86      19.928  -7.609   1.692  1.00 91.29           C  
ATOM   1429  CB  ASN A  86      17.565  -6.771   1.124  1.00 91.29           C  
ATOM   1430  HB2 ASN A  86      16.978  -6.344   0.311  1.00 91.29           H  
ATOM   1431  HB3 ASN A  86      17.631  -6.027   1.918  1.00 91.29           H  
ATOM   1432  O   ASN A  86      19.765  -7.258   2.862  1.00 91.29           O  
ATOM   1433  CG  ASN A  86      16.832  -7.990   1.666  1.00 91.29           C  
ATOM   1434  ND2 ASN A  86      15.596  -7.810   2.075  1.00 91.29           N  
ATOM   1435 HD21 ASN A  86      15.153  -6.927   1.865  1.00 91.29           H  
ATOM   1436 HD22 ASN A  86      15.077  -8.655   2.264  1.00 91.29           H  
ATOM   1437  OD1 ASN A  86      17.296  -9.117   1.709  1.00 91.29           O  
ATOM   1438  N   ASP A  87      20.835  -8.518   1.321  1.00 94.52           N  
ATOM   1439  H   ASP A  87      20.920  -8.723   0.335  1.00 94.52           H  
ATOM   1440  CA  ASP A  87      21.843  -9.158   2.179  1.00 94.52           C  
ATOM   1441  HA  ASP A  87      22.345  -9.895   1.552  1.00 94.52           H  
ATOM   1442  C   ASP A  87      21.273  -9.956   3.365  1.00 94.52           C  
ATOM   1443  CB  ASP A  87      22.923  -8.147   2.590  1.00 94.52           C  
ATOM   1444  HB2 ASP A  87      22.490  -7.408   3.264  1.00 94.52           H  
ATOM   1445  HB3 ASP A  87      23.716  -8.668   3.127  1.00 94.52           H  
ATOM   1446  O   ASP A  87      21.973 -10.290   4.325  1.00 94.52           O  
ATOM   1447  CG  ASP A  87      23.542  -7.449   1.379  1.00 94.52           C  
ATOM   1448  OD1 ASP A  87      23.912  -8.177   0.431  1.00 94.52           O  
ATOM   1449  OD2 ASP A  87      23.610  -6.200   1.415  1.00 94.52           O  
ATOM   1450  N   LYS A  88      19.981 -10.298   3.315  1.00 96.93           N  
ATOM   1451  H   LYS A  88      19.459 -10.003   2.503  1.00 96.93           H  
ATOM   1452  CA  LYS A  88      19.348 -11.191   4.291  1.00 96.93           C  
ATOM   1453  HA  LYS A  88      19.942 -11.181   5.205  1.00 96.93           H  
ATOM   1454  C   LYS A  88      19.350 -12.615   3.764  1.00 96.93           C  
ATOM   1455  CB  LYS A  88      17.928 -10.728   4.634  1.00 96.93           C  
ATOM   1456  HB2 LYS A  88      17.489 -11.439   5.335  1.00 96.93           H  
ATOM   1457  HB3 LYS A  88      17.320 -10.722   3.730  1.00 96.93           H  
ATOM   1458  O   LYS A  88      19.038 -12.846   2.601  1.00 96.93           O  
ATOM   1459  CG  LYS A  88      17.933  -9.333   5.273  1.00 96.93           C  
ATOM   1460  HG2 LYS A  88      18.337  -8.609   4.566  1.00 96.93           H  
ATOM   1461  HG3 LYS A  88      18.562  -9.346   6.163  1.00 96.93           H  
ATOM   1462  CD  LYS A  88      16.517  -8.902   5.658  1.00 96.93           C  
ATOM   1463  HD2 LYS A  88      15.888  -8.918   4.767  1.00 96.93           H  
ATOM   1464  HD3 LYS A  88      16.116  -9.593   6.399  1.00 96.93           H  
ATOM   1465  CE  LYS A  88      16.573  -7.483   6.230  1.00 96.93           C  
ATOM   1466  HE2 LYS A  88      17.227  -7.484   7.101  1.00 96.93           H  
ATOM   1467  HE3 LYS A  88      17.028  -6.835   5.481  1.00 96.93           H  
ATOM   1468  NZ  LYS A  88      15.222  -6.987   6.590  1.00 96.93           N  
ATOM   1469  HZ1 LYS A  88      14.631  -6.974   5.771  1.00 96.93           H  
ATOM   1470  HZ2 LYS A  88      15.281  -6.047   6.954  1.00 96.93           H  
ATOM   1471  HZ3 LYS A  88      14.796  -7.582   7.287  1.00 96.93           H  
ATOM   1472  N   VAL A  89      19.623 -13.572   4.645  1.00 98.28           N  
ATOM   1473  H   VAL A  89      19.923 -13.313   5.574  1.00 98.28           H  
ATOM   1474  CA  VAL A  89      19.396 -14.989   4.351  1.00 98.28           C  
ATOM   1475  HA  VAL A  89      19.744 -15.188   3.338  1.00 98.28           H  
ATOM   1476  C   VAL A  89      17.895 -15.265   4.406  1.00 98.28           C  
ATOM   1477  CB  VAL A  89      20.184 -15.916   5.290  1.00 98.28           C  
ATOM   1478  HB  VAL A  89      19.812 -15.799   6.308  1.00 98.28           H  
ATOM   1479  O   VAL A  89      17.216 -14.898   5.374  1.00 98.28           O  
ATOM   1480  CG1 VAL A  89      20.030 -17.376   4.856  1.00 98.28           C  
ATOM   1481 HG11 VAL A  89      20.632 -18.024   5.494  1.00 98.28           H  
ATOM   1482 HG12 VAL A  89      20.358 -17.502   3.824  1.00 98.28           H  
ATOM   1483 HG13 VAL A  89      18.992 -17.700   4.942  1.00 98.28           H  
ATOM   1484  CG2 VAL A  89      21.679 -15.570   5.277  1.00 98.28           C  
ATOM   1485 HG21 VAL A  89      22.223 -16.275   5.906  1.00 98.28           H  
ATOM   1486 HG22 VAL A  89      22.067 -15.639   4.261  1.00 98.28           H  
ATOM   1487 HG23 VAL A  89      21.852 -14.565   5.660  1.00 98.28           H  
ATOM   1488  N   LYS A  90      17.377 -15.874   3.345  1.00 98.35           N  
ATOM   1489  H   LYS A  90      18.003 -16.151   2.603  1.00 98.35           H  
ATOM   1490  CA  LYS A  90      15.960 -16.166   3.141  1.00 98.35           C  
ATOM   1491  HA  LYS A  90      15.410 -16.018   4.070  1.00 98.35           H  
ATOM   1492  C   LYS A  90      15.780 -17.624   2.734  1.00 98.35           C  
ATOM   1493  CB  LYS A  90      15.392 -15.244   2.056  1.00 98.35           C  
ATOM   1494  HB2 LYS A  90      14.319 -15.425   1.992  1.00 98.35           H  
ATOM   1495  HB3 LYS A  90      15.836 -15.533   1.103  1.00 98.35           H  
ATOM   1496  O   LYS A  90      16.734 -18.253   2.289  1.00 98.35           O  
ATOM   1497  CG  LYS A  90      15.637 -13.737   2.264  1.00 98.35           C  
ATOM   1498  HG2 LYS A  90      16.699 -13.516   2.162  1.00 98.35           H  
ATOM   1499  HG3 LYS A  90      15.278 -13.417   3.242  1.00 98.35           H  
ATOM   1500  CD  LYS A  90      14.870 -13.014   1.163  1.00 98.35           C  
ATOM   1501  HD2 LYS A  90      15.128 -13.478   0.212  1.00 98.35           H  
ATOM   1502  HD3 LYS A  90      13.815 -13.196   1.371  1.00 98.35           H  
ATOM   1503  CE  LYS A  90      15.046 -11.503   1.011  1.00 98.35           C  
ATOM   1504  HE2 LYS A  90      16.106 -11.257   0.943  1.00 98.35           H  
ATOM   1505  HE3 LYS A  90      14.615 -11.020   1.889  1.00 98.35           H  
ATOM   1506  NZ  LYS A  90      14.330 -11.074  -0.224  1.00 98.35           N  
ATOM   1507  HZ1 LYS A  90      13.498 -11.633  -0.354  1.00 98.35           H  
ATOM   1508  HZ2 LYS A  90      14.092 -10.095  -0.294  1.00 98.35           H  
ATOM   1509  HZ3 LYS A  90      14.812 -11.306  -1.081  1.00 98.35           H  
ATOM   1510  N   THR A  91      14.566 -18.141   2.870  1.00 98.47           N  
ATOM   1511  H   THR A  91      13.832 -17.548   3.231  1.00 98.47           H  
ATOM   1512  CA  THR A  91      14.180 -19.461   2.356  1.00 98.47           C  
ATOM   1513  HA  THR A  91      14.970 -19.836   1.706  1.00 98.47           H  
ATOM   1514  C   THR A  91      12.924 -19.368   1.490  1.00 98.47           C  
ATOM   1515  CB  THR A  91      14.029 -20.484   3.495  1.00 98.47           C  
ATOM   1516  HB  THR A  91      14.896 -20.409   4.151  1.00 98.47           H  
ATOM   1517  O   THR A  91      12.265 -18.323   1.446  1.00 98.47           O  
ATOM   1518  CG2 THR A  91      12.769 -20.291   4.336  1.00 98.47           C  
ATOM   1519 HG21 THR A  91      12.806 -19.321   4.831  1.00 98.47           H  
ATOM   1520 HG22 THR A  91      11.879 -20.350   3.711  1.00 98.47           H  
ATOM   1521 HG23 THR A  91      12.713 -21.076   5.091  1.00 98.47           H  
ATOM   1522  OG1 THR A  91      14.025 -21.768   2.922  1.00 98.47           O  
ATOM   1523  HG1 THR A  91      13.563 -22.388   3.490  1.00 98.47           H  
ATOM   1524  N   LEU A  92      12.607 -20.467   0.807  1.00 98.24           N  
ATOM   1525  H   LEU A  92      13.164 -21.289   0.995  1.00 98.24           H  
ATOM   1526  CA  LEU A  92      11.423 -20.623  -0.030  1.00 98.24           C  
ATOM   1527  HA  LEU A  92      11.394 -19.791  -0.732  1.00 98.24           H  
ATOM   1528  C   LEU A  92      10.136 -20.575   0.815  1.00 98.24           C  
ATOM   1529  CB  LEU A  92      11.527 -21.939  -0.824  1.00 98.24           C  
ATOM   1530  HB2 LEU A  92      11.476 -22.761  -0.112  1.00 98.24           H  
ATOM   1531  HB3 LEU A  92      10.662 -22.008  -1.484  1.00 98.24           H  
ATOM   1532  O   LEU A  92      10.056 -21.155   1.901  1.00 98.24           O  
ATOM   1533  CG  LEU A  92      12.811 -22.135  -1.658  1.00 98.24           C  
ATOM   1534  HG  LEU A  92      13.653 -22.286  -0.983  1.00 98.24           H  
ATOM   1535  CD1 LEU A  92      12.675 -23.378  -2.538  1.00 98.24           C  
ATOM   1536 HD11 LEU A  92      12.550 -24.261  -1.911  1.00 98.24           H  
ATOM   1537 HD12 LEU A  92      11.815 -23.278  -3.200  1.00 98.24           H  
ATOM   1538 HD13 LEU A  92      13.576 -23.509  -3.137  1.00 98.24           H  
ATOM   1539  CD2 LEU A  92      13.141 -20.944  -2.554  1.00 98.24           C  
ATOM   1540 HD21 LEU A  92      13.994 -21.180  -3.191  1.00 98.24           H  
ATOM   1541 HD22 LEU A  92      13.399 -20.080  -1.943  1.00 98.24           H  
ATOM   1542 HD23 LEU A  92      12.277 -20.705  -3.174  1.00 98.24           H  
ATOM   1543  N   TYR A  93       9.128 -19.862   0.319  1.00 97.43           N  
ATOM   1544  H   TYR A  93       9.224 -19.491  -0.615  1.00 97.43           H  
ATOM   1545  CA  TYR A  93       7.883 -19.565   1.030  1.00 97.43           C  
ATOM   1546  HA  TYR A  93       7.553 -20.446   1.580  1.00 97.43           H  
ATOM   1547  C   TYR A  93       6.782 -19.165   0.042  1.00 97.43           C  
ATOM   1548  CB  TYR A  93       8.160 -18.422   2.018  1.00 97.43           C  
ATOM   1549  HB2 TYR A  93       8.637 -17.611   1.467  1.00 97.43           H  
ATOM   1550  HB3 TYR A  93       8.867 -18.775   2.768  1.00 97.43           H  
ATOM   1551  O   TYR A  93       7.067 -18.544  -0.985  1.00 97.43           O  
ATOM   1552  CG  TYR A  93       6.946 -17.862   2.731  1.00 97.43           C  
ATOM   1553  CD1 TYR A  93       6.378 -16.649   2.304  1.00 97.43           C  
ATOM   1554  HD1 TYR A  93       6.820 -16.113   1.477  1.00 97.43           H  
ATOM   1555  CD2 TYR A  93       6.371 -18.560   3.807  1.00 97.43           C  
ATOM   1556  HD2 TYR A  93       6.802 -19.490   4.147  1.00 97.43           H  
ATOM   1557  CE1 TYR A  93       5.226 -16.152   2.938  1.00 97.43           C  
ATOM   1558  HE1 TYR A  93       4.776 -15.235   2.587  1.00 97.43           H  
ATOM   1559  CE2 TYR A  93       5.210 -18.074   4.431  1.00 97.43           C  
ATOM   1560  HE2 TYR A  93       4.729 -18.644   5.212  1.00 97.43           H  
ATOM   1561  OH  TYR A  93       3.431 -16.469   4.495  1.00 97.43           O  
ATOM   1562  HH  TYR A  93       2.909 -16.067   3.797  1.00 97.43           H  
ATOM   1563  CZ  TYR A  93       4.623 -16.878   3.987  1.00 97.43           C  
ATOM   1564  N   GLU A  94       5.526 -19.489   0.368  1.00 96.68           N  
ATOM   1565  H   GLU A  94       5.396 -20.053   1.196  1.00 96.68           H  
ATOM   1566  CA  GLU A  94       4.343 -19.211  -0.463  1.00 96.68           C  
ATOM   1567  HA  GLU A  94       3.539 -19.856  -0.108  1.00 96.68           H  
ATOM   1568  C   GLU A  94       4.556 -19.649  -1.924  1.00 96.68           C  
ATOM   1569  CB  GLU A  94       3.850 -17.753  -0.298  1.00 96.68           C  
ATOM   1570  HB2 GLU A  94       4.709 -17.081  -0.277  1.00 96.68           H  
ATOM   1571  HB3 GLU A  94       3.221 -17.492  -1.148  1.00 96.68           H  
ATOM   1572  O   GLU A  94       4.562 -20.848  -2.194  1.00 96.68           O  
ATOM   1573  CG  GLU A  94       3.005 -17.525   0.964  1.00 96.68           C  
ATOM   1574  HG2 GLU A  94       3.565 -17.880   1.829  1.00 96.68           H  
ATOM   1575  HG3 GLU A  94       2.119 -18.156   0.901  1.00 96.68           H  
ATOM   1576  CD  GLU A  94       2.582 -16.048   1.163  1.00 96.68           C  
ATOM   1577  OE1 GLU A  94       2.151 -15.636   2.269  1.00 96.68           O  
ATOM   1578  OE2 GLU A  94       2.741 -15.194   0.267  1.00 96.68           O  
ATOM   1579  N   LEU A  95       4.753 -18.720  -2.866  1.00 98.44           N  
ATOM   1580  H   LEU A  95       4.826 -17.752  -2.585  1.00 98.44           H  
ATOM   1581  CA  LEU A  95       4.832 -19.025  -4.295  1.00 98.44           C  
ATOM   1582  HA  LEU A  95       3.901 -19.511  -4.586  1.00 98.44           H  
ATOM   1583  C   LEU A  95       5.980 -19.984  -4.638  1.00 98.44           C  
ATOM   1584  CB  LEU A  95       4.976 -17.699  -5.063  1.00 98.44           C  
ATOM   1585  HB2 LEU A  95       5.899 -17.209  -4.752  1.00 98.44           H  
ATOM   1586  HB3 LEU A  95       4.145 -17.048  -4.793  1.00 98.44           H  
ATOM   1587  O   LEU A  95       5.789 -20.940  -5.387  1.00 98.44           O  
ATOM   1588  CG  LEU A  95       4.999 -17.846  -6.592  1.00 98.44           C  
ATOM   1589  HG  LEU A  95       5.868 -18.429  -6.896  1.00 98.44           H  
ATOM   1590  CD1 LEU A  95       3.729 -18.521  -7.106  1.00 98.44           C  
ATOM   1591 HD11 LEU A  95       3.690 -18.451  -8.193  1.00 98.44           H  
ATOM   1592 HD12 LEU A  95       2.847 -18.028  -6.698  1.00 98.44           H  
ATOM   1593 HD13 LEU A  95       3.730 -19.575  -6.828  1.00 98.44           H  
ATOM   1594  CD2 LEU A  95       5.106 -16.462  -7.224  1.00 98.44           C  
ATOM   1595 HD21 LEU A  95       6.011 -15.963  -6.877  1.00 98.44           H  
ATOM   1596 HD22 LEU A  95       4.230 -15.868  -6.963  1.00 98.44           H  
ATOM   1597 HD23 LEU A  95       5.148 -16.565  -8.308  1.00 98.44           H  
ATOM   1598  N   SER A  96       7.172 -19.758  -4.084  1.00 98.76           N  
ATOM   1599  H   SER A  96       7.256 -19.047  -3.372  1.00 98.76           H  
ATOM   1600  CA  SER A  96       8.330 -20.606  -4.389  1.00 98.76           C  
ATOM   1601  HA  SER A  96       8.376 -20.761  -5.466  1.00 98.76           H  
ATOM   1602  C   SER A  96       8.230 -21.988  -3.740  1.00 98.76           C  
ATOM   1603  CB  SER A  96       9.618 -19.911  -3.972  1.00 98.76           C  
ATOM   1604  HB2 SER A  96       9.692 -18.950  -4.482  1.00 98.76           H  
ATOM   1605  HB3 SER A  96      10.461 -20.536  -4.266  1.00 98.76           H  
ATOM   1606  O   SER A  96       8.670 -22.974  -4.328  1.00 98.76           O  
ATOM   1607  OG  SER A  96       9.630 -19.708  -2.579  1.00 98.76           O  
ATOM   1608  HG  SER A  96       9.820 -18.779  -2.429  1.00 98.76           H  
ATOM   1609  N   GLU A  97       7.584 -22.084  -2.575  1.00 98.23           N  
ATOM   1610  H   GLU A  97       7.223 -21.234  -2.167  1.00 98.23           H  
ATOM   1611  CA  GLU A  97       7.277 -23.356  -1.916  1.00 98.23           C  
ATOM   1612  HA  GLU A  97       8.189 -23.950  -1.856  1.00 98.23           H  
ATOM   1613  C   GLU A  97       6.261 -24.173  -2.733  1.00 98.23           C  
ATOM   1614  CB  GLU A  97       6.795 -23.062  -0.484  1.00 98.23           C  
ATOM   1615  HB2 GLU A  97       7.577 -22.501   0.028  1.00 98.23           H  
ATOM   1616  HB3 GLU A  97       5.900 -22.441  -0.528  1.00 98.23           H  
ATOM   1617  O   GLU A  97       6.447 -25.374  -2.928  1.00 98.23           O  
ATOM   1618  CG  GLU A  97       6.487 -24.326   0.335  1.00 98.23           C  
ATOM   1619  HG2 GLU A  97       5.664 -24.864  -0.136  1.00 98.23           H  
ATOM   1620  HG3 GLU A  97       7.360 -24.978   0.313  1.00 98.23           H  
ATOM   1621  CD  GLU A  97       6.113 -24.028   1.799  1.00 98.23           C  
ATOM   1622  OE1 GLU A  97       6.087 -24.994   2.604  1.00 98.23           O  
ATOM   1623  OE2 GLU A  97       5.828 -22.854   2.132  1.00 98.23           O  
ATOM   1624  N   MET A  98       5.233 -23.527  -3.298  1.00 98.29           N  
ATOM   1625  H   MET A  98       5.112 -22.545  -3.097  1.00 98.29           H  
ATOM   1626  CA  MET A  98       4.292 -24.186  -4.216  1.00 98.29           C  
ATOM   1627  HA  MET A  98       3.831 -25.032  -3.708  1.00 98.29           H  
ATOM   1628  C   MET A  98       4.991 -24.722  -5.466  1.00 98.29           C  
ATOM   1629  CB  MET A  98       3.197 -23.217  -4.668  1.00 98.29           C  
ATOM   1630  HB2 MET A  98       3.652 -22.327  -5.101  1.00 98.29           H  
ATOM   1631  HB3 MET A  98       2.590 -23.694  -5.438  1.00 98.29           H  
ATOM   1632  O   MET A  98       4.733 -25.854  -5.867  1.00 98.29           O  
ATOM   1633  CG  MET A  98       2.279 -22.797  -3.532  1.00 98.29           C  
ATOM   1634  HG2 MET A  98       1.686 -23.650  -3.203  1.00 98.29           H  
ATOM   1635  HG3 MET A  98       2.880 -22.450  -2.691  1.00 98.29           H  
ATOM   1636  SD  MET A  98       1.181 -21.465  -4.041  1.00 98.29           S  
ATOM   1637  CE  MET A  98       0.654 -20.938  -2.412  1.00 98.29           C  
ATOM   1638  HE1 MET A  98       0.503 -21.801  -1.765  1.00 98.29           H  
ATOM   1639  HE2 MET A  98       1.403 -20.274  -1.980  1.00 98.29           H  
ATOM   1640  HE3 MET A  98      -0.291 -20.415  -2.555  1.00 98.29           H  
ATOM   1641  N   ILE A  99       5.885 -23.935  -6.074  1.00 98.71           N  
ATOM   1642  H   ILE A  99       6.022 -23.002  -5.713  1.00 98.71           H  
ATOM   1643  CA  ILE A  99       6.626 -24.344  -7.278  1.00 98.71           C  
ATOM   1644  HA  ILE A  99       5.912 -24.713  -8.014  1.00 98.71           H  
ATOM   1645  C   ILE A  99       7.581 -25.499  -6.961  1.00 98.71           C  
ATOM   1646  CB  ILE A  99       7.358 -23.137  -7.899  1.00 98.71           C  
ATOM   1647  HB  ILE A  99       7.971 -22.674  -7.126  1.00 98.71           H  
ATOM   1648  O   ILE A  99       7.661 -26.449  -7.742  1.00 98.71           O  
ATOM   1649  CG1 ILE A  99       6.328 -22.109  -8.420  1.00 98.71           C  
ATOM   1650 HG12 ILE A  99       5.873 -22.471  -9.342  1.00 98.71           H  
ATOM   1651 HG13 ILE A  99       5.524 -21.973  -7.697  1.00 98.71           H  
ATOM   1652  CG2 ILE A  99       8.273 -23.560  -9.066  1.00 98.71           C  
ATOM   1653 HG21 ILE A  99       7.682 -24.013  -9.862  1.00 98.71           H  
ATOM   1654 HG22 ILE A  99       9.022 -24.278  -8.733  1.00 98.71           H  
ATOM   1655 HG23 ILE A  99       8.806 -22.696  -9.463  1.00 98.71           H  
ATOM   1656  CD1 ILE A  99       6.949 -20.736  -8.671  1.00 98.71           C  
ATOM   1657 HD11 ILE A  99       6.150 -20.025  -8.881  1.00 98.71           H  
ATOM   1658 HD12 ILE A  99       7.478 -20.402  -7.778  1.00 98.71           H  
ATOM   1659 HD13 ILE A  99       7.628 -20.768  -9.522  1.00 98.71           H  
ATOM   1660  N   TYR A 100       8.249 -25.465  -5.803  1.00 98.48           N  
ATOM   1661  H   TYR A 100       8.166 -24.647  -5.216  1.00 98.48           H  
ATOM   1662  CA  TYR A 100       9.081 -26.570  -5.329  1.00 98.48           C  
ATOM   1663  HA  TYR A 100       9.900 -26.723  -6.032  1.00 98.48           H  
ATOM   1664  C   TYR A 100       8.285 -27.878  -5.264  1.00 98.48           C  
ATOM   1665  CB  TYR A 100       9.672 -26.232  -3.954  1.00 98.48           C  
ATOM   1666  HB2 TYR A 100       8.873 -25.981  -3.258  1.00 98.48           H  
ATOM   1667  HB3 TYR A 100      10.314 -25.356  -4.046  1.00 98.48           H  
ATOM   1668  O   TYR A 100       8.657 -28.870  -5.888  1.00 98.48           O  
ATOM   1669  CG  TYR A 100      10.480 -27.376  -3.380  1.00 98.48           C  
ATOM   1670  CD1 TYR A 100       9.948 -28.214  -2.377  1.00 98.48           C  
ATOM   1671  HD1 TYR A 100       8.965 -28.022  -1.973  1.00 98.48           H  
ATOM   1672  CD2 TYR A 100      11.749 -27.640  -3.918  1.00 98.48           C  
ATOM   1673  HD2 TYR A 100      12.149 -27.016  -4.702  1.00 98.48           H  
ATOM   1674  CE1 TYR A 100      10.703 -29.308  -1.901  1.00 98.48           C  
ATOM   1675  HE1 TYR A 100      10.310 -29.951  -1.127  1.00 98.48           H  
ATOM   1676  CE2 TYR A 100      12.490 -28.737  -3.459  1.00 98.48           C  
ATOM   1677  HE2 TYR A 100      13.452 -28.947  -3.902  1.00 98.48           H  
ATOM   1678  OH  TYR A 100      12.715 -30.648  -2.061  1.00 98.48           O  
ATOM   1679  HH  TYR A 100      13.474 -30.751  -2.640  1.00 98.48           H  
ATOM   1680  CZ  TYR A 100      11.978 -29.572  -2.448  1.00 98.48           C  
ATOM   1681  N   TYR A 101       7.138 -27.880  -4.583  1.00 98.04           N  
ATOM   1682  H   TYR A 101       6.863 -27.052  -4.075  1.00 98.04           H  
ATOM   1683  CA  TYR A 101       6.320 -29.088  -4.492  1.00 98.04           C  
ATOM   1684  HA  TYR A 101       6.980 -29.919  -4.241  1.00 98.04           H  
ATOM   1685  C   TYR A 101       5.671 -29.479  -5.821  1.00 98.04           C  
ATOM   1686  CB  TYR A 101       5.296 -28.926  -3.368  1.00 98.04           C  
ATOM   1687  HB2 TYR A 101       4.763 -27.984  -3.499  1.00 98.04           H  
ATOM   1688  HB3 TYR A 101       4.571 -29.738  -3.429  1.00 98.04           H  
ATOM   1689  O   TYR A 101       5.527 -30.667  -6.108  1.00 98.04           O  
ATOM   1690  CG  TYR A 101       5.932 -28.975  -1.997  1.00 98.04           C  
ATOM   1691  CD1 TYR A 101       6.707 -30.097  -1.640  1.00 98.04           C  
ATOM   1692  HD1 TYR A 101       6.836 -30.917  -2.330  1.00 98.04           H  
ATOM   1693  CD2 TYR A 101       5.756 -27.919  -1.080  1.00 98.04           C  
ATOM   1694  HD2 TYR A 101       5.181 -27.047  -1.357  1.00 98.04           H  
ATOM   1695  CE1 TYR A 101       7.292 -30.174  -0.366  1.00 98.04           C  
ATOM   1696  HE1 TYR A 101       7.874 -31.036  -0.076  1.00 98.04           H  
ATOM   1697  CE2 TYR A 101       6.333 -27.999   0.203  1.00 98.04           C  
ATOM   1698  HE2 TYR A 101       6.190 -27.198   0.913  1.00 98.04           H  
ATOM   1699  OH  TYR A 101       7.611 -29.283   1.802  1.00 98.04           O  
ATOM   1700  HH  TYR A 101       7.406 -28.528   2.358  1.00 98.04           H  
ATOM   1701  CZ  TYR A 101       7.091 -29.137   0.562  1.00 98.04           C  
ATOM   1702  N   ALA A 102       5.344 -28.514  -6.680  1.00 98.60           N  
ATOM   1703  H   ALA A 102       5.435 -27.551  -6.391  1.00 98.60           H  
ATOM   1704  CA  ALA A 102       4.825 -28.795  -8.012  1.00 98.60           C  
ATOM   1705  HA  ALA A 102       3.978 -29.475  -7.917  1.00 98.60           H  
ATOM   1706  C   ALA A 102       5.872 -29.495  -8.894  1.00 98.60           C  
ATOM   1707  CB  ALA A 102       4.321 -27.486  -8.622  1.00 98.60           C  
ATOM   1708  HB1 ALA A 102       5.136 -26.762  -8.654  1.00 98.60           H  
ATOM   1709  HB2 ALA A 102       3.950 -27.658  -9.632  1.00 98.60           H  
ATOM   1710  HB3 ALA A 102       3.513 -27.079  -8.013  1.00 98.60           H  
ATOM   1711  O   ALA A 102       5.504 -30.380  -9.669  1.00 98.60           O  
ATOM   1712  N   LYS A 103       7.164 -29.170  -8.742  1.00 98.54           N  
ATOM   1713  H   LYS A 103       7.390 -28.399  -8.131  1.00 98.54           H  
ATOM   1714  CA  LYS A 103       8.272 -29.935  -9.336  1.00 98.54           C  
ATOM   1715  HA  LYS A 103       8.119 -30.018 -10.412  1.00 98.54           H  
ATOM   1716  C   LYS A 103       8.308 -31.361  -8.784  1.00 98.54           C  
ATOM   1717  CB  LYS A 103       9.601 -29.201  -9.087  1.00 98.54           C  
ATOM   1718  HB2 LYS A 103       9.749 -29.093  -8.013  1.00 98.54           H  
ATOM   1719  HB3 LYS A 103       9.547 -28.199  -9.515  1.00 98.54           H  
ATOM   1720  O   LYS A 103       8.287 -32.304  -9.571  1.00 98.54           O  
ATOM   1721  CG  LYS A 103      10.820 -29.939  -9.666  1.00 98.54           C  
ATOM   1722  HG2 LYS A 103      10.719 -31.014  -9.523  1.00 98.54           H  
ATOM   1723  HG3 LYS A 103      10.892 -29.739 -10.735  1.00 98.54           H  
ATOM   1724  CD  LYS A 103      12.110 -29.504  -8.958  1.00 98.54           C  
ATOM   1725  HD2 LYS A 103      12.012 -29.659  -7.884  1.00 98.54           H  
ATOM   1726  HD3 LYS A 103      12.304 -28.450  -9.154  1.00 98.54           H  
ATOM   1727  CE  LYS A 103      13.268 -30.355  -9.477  1.00 98.54           C  
ATOM   1728  HE2 LYS A 103      13.027 -31.410  -9.349  1.00 98.54           H  
ATOM   1729  HE3 LYS A 103      13.371 -30.145 -10.542  1.00 98.54           H  
ATOM   1730  NZ  LYS A 103      14.533 -30.050  -8.781  1.00 98.54           N  
ATOM   1731  HZ1 LYS A 103      15.376 -30.344  -9.254  1.00 98.54           H  
ATOM   1732  HZ2 LYS A 103      14.626 -29.069  -8.559  1.00 98.54           H  
ATOM   1733  HZ3 LYS A 103      14.560 -30.464  -7.860  1.00 98.54           H  
ATOM   1734  N   GLN A 104       8.298 -31.527  -7.457  1.00 97.87           N  
ATOM   1735  H   GLN A 104       8.337 -30.705  -6.872  1.00 97.87           H  
ATOM   1736  CA  GLN A 104       8.397 -32.858  -6.833  1.00 97.87           C  
ATOM   1737  HA  GLN A 104       9.287 -33.351  -7.226  1.00 97.87           H  
ATOM   1738  C   GLN A 104       7.245 -33.795  -7.208  1.00 97.87           C  
ATOM   1739  CB  GLN A 104       8.494 -32.744  -5.299  1.00 97.87           C  
ATOM   1740  HB2 GLN A 104       7.587 -32.268  -4.928  1.00 97.87           H  
ATOM   1741  HB3 GLN A 104       8.527 -33.753  -4.887  1.00 97.87           H  
ATOM   1742  O   GLN A 104       7.435 -35.000  -7.353  1.00 97.87           O  
ATOM   1743  CG  GLN A 104       9.704 -31.976  -4.740  1.00 97.87           C  
ATOM   1744  HG2 GLN A 104       9.667 -30.935  -5.061  1.00 97.87           H  
ATOM   1745  HG3 GLN A 104       9.627 -31.978  -3.653  1.00 97.87           H  
ATOM   1746  CD  GLN A 104      11.075 -32.531  -5.129  1.00 97.87           C  
ATOM   1747  NE2 GLN A 104      12.077 -32.281  -4.326  1.00 97.87           N  
ATOM   1748 HE21 GLN A 104      13.013 -32.383  -4.690  1.00 97.87           H  
ATOM   1749 HE22 GLN A 104      11.945 -31.721  -3.496  1.00 97.87           H  
ATOM   1750  OE1 GLN A 104      11.283 -33.149  -6.158  1.00 97.87           O  
ATOM   1751  N   LEU A 105       6.050 -33.248  -7.427  1.00 98.12           N  
ATOM   1752  H   LEU A 105       5.939 -32.267  -7.212  1.00 98.12           H  
ATOM   1753  CA  LEU A 105       4.881 -34.005  -7.878  1.00 98.12           C  
ATOM   1754  HA  LEU A 105       4.908 -34.996  -7.425  1.00 98.12           H  
ATOM   1755  C   LEU A 105       4.839 -34.235  -9.404  1.00 98.12           C  
ATOM   1756  CB  LEU A 105       3.630 -33.267  -7.382  1.00 98.12           C  
ATOM   1757  HB2 LEU A 105       3.698 -32.235  -7.727  1.00 98.12           H  
ATOM   1758  HB3 LEU A 105       2.748 -33.721  -7.835  1.00 98.12           H  
ATOM   1759  O   LEU A 105       3.919 -34.890  -9.902  1.00 98.12           O  
ATOM   1760  CG  LEU A 105       3.434 -33.246  -5.857  1.00 98.12           C  
ATOM   1761  HG  LEU A 105       4.298 -32.799  -5.365  1.00 98.12           H  
ATOM   1762  CD1 LEU A 105       2.210 -32.376  -5.575  1.00 98.12           C  
ATOM   1763 HD11 LEU A 105       1.325 -32.793  -6.054  1.00 98.12           H  
ATOM   1764 HD12 LEU A 105       2.040 -32.305  -4.501  1.00 98.12           H  
ATOM   1765 HD13 LEU A 105       2.393 -31.371  -5.958  1.00 98.12           H  
ATOM   1766  CD2 LEU A 105       3.216 -34.641  -5.272  1.00 98.12           C  
ATOM   1767 HD21 LEU A 105       2.431 -35.168  -5.814  1.00 98.12           H  
ATOM   1768 HD22 LEU A 105       4.142 -35.214  -5.325  1.00 98.12           H  
ATOM   1769 HD23 LEU A 105       2.941 -34.556  -4.221  1.00 98.12           H  
ATOM   1770  N   GLY A 106       5.789 -33.686 -10.171  1.00 97.48           N  
ATOM   1771  H   GLY A 106       6.561 -33.219  -9.716  1.00 97.48           H  
ATOM   1772  CA  GLY A 106       5.800 -33.736 -11.639  1.00 97.48           C  
ATOM   1773  HA2 GLY A 106       6.771 -33.379 -11.981  1.00 97.48           H  
ATOM   1774  HA3 GLY A 106       5.674 -34.768 -11.966  1.00 97.48           H  
ATOM   1775  C   GLY A 106       4.718 -32.873 -12.308  1.00 97.48           C  
ATOM   1776  O   GLY A 106       4.380 -33.071 -13.483  1.00 97.48           O  
ATOM   1777  N   LEU A 107       4.142 -31.913 -11.577  1.00 98.37           N  
ATOM   1778  H   LEU A 107       4.518 -31.746 -10.654  1.00 98.37           H  
ATOM   1779  CA  LEU A 107       3.179 -30.946 -12.111  1.00 98.37           C  
ATOM   1780  HA  LEU A 107       2.461 -31.478 -12.735  1.00 98.37           H  
ATOM   1781  C   LEU A 107       3.887 -29.923 -13.008  1.00 98.37           C  
ATOM   1782  CB  LEU A 107       2.403 -30.260 -10.972  1.00 98.37           C  
ATOM   1783  HB2 LEU A 107       3.089 -29.628 -10.408  1.00 98.37           H  
ATOM   1784  HB3 LEU A 107       1.650 -29.614 -11.422  1.00 98.37           H  
ATOM   1785  O   LEU A 107       3.398 -29.642 -14.102  1.00 98.37           O  
ATOM   1786  CG  LEU A 107       1.703 -31.211  -9.986  1.00 98.37           C  
ATOM   1787  HG  LEU A 107       2.455 -31.813  -9.476  1.00 98.37           H  
ATOM   1788  CD1 LEU A 107       0.942 -30.397  -8.939  1.00 98.37           C  
ATOM   1789 HD11 LEU A 107       0.215 -29.742  -9.419  1.00 98.37           H  
ATOM   1790 HD12 LEU A 107       1.640 -29.789  -8.364  1.00 98.37           H  
ATOM   1791 HD13 LEU A 107       0.426 -31.067  -8.252  1.00 98.37           H  
ATOM   1792  CD2 LEU A 107       0.745 -32.159 -10.705  1.00 98.37           C  
ATOM   1793 HD21 LEU A 107       0.206 -32.757  -9.970  1.00 98.37           H  
ATOM   1794 HD22 LEU A 107       1.304 -32.844 -11.341  1.00 98.37           H  
ATOM   1795 HD23 LEU A 107       0.033 -31.586 -11.299  1.00 98.37           H  
ATOM   1796  N   ILE A 108       5.079 -29.480 -12.604  1.00 98.58           N  
ATOM   1797  H   ILE A 108       5.421 -29.820 -11.716  1.00 98.58           H  
ATOM   1798  CA  ILE A 108       5.996 -28.636 -13.383  1.00 98.58           C  
ATOM   1799  HA  ILE A 108       5.511 -28.323 -14.307  1.00 98.58           H  
ATOM   1800  C   ILE A 108       7.233 -29.471 -13.743  1.00 98.58           C  
ATOM   1801  CB  ILE A 108       6.356 -27.366 -12.579  1.00 98.58           C  
ATOM   1802  HB  ILE A 108       6.769 -27.678 -11.620  1.00 98.58           H  
ATOM   1803  O   ILE A 108       7.816 -30.115 -12.876  1.00 98.58           O  
ATOM   1804  CG1 ILE A 108       5.092 -26.513 -12.317  1.00 98.58           C  
ATOM   1805 HG12 ILE A 108       4.702 -26.128 -13.259  1.00 98.58           H  
ATOM   1806 HG13 ILE A 108       4.319 -27.135 -11.866  1.00 98.58           H  
ATOM   1807  CG2 ILE A 108       7.425 -26.531 -13.305  1.00 98.58           C  
ATOM   1808 HG21 ILE A 108       7.043 -26.156 -14.255  1.00 98.58           H  
ATOM   1809 HG22 ILE A 108       8.323 -27.124 -13.477  1.00 98.58           H  
ATOM   1810 HG23 ILE A 108       7.732 -25.693 -12.680  1.00 98.58           H  
ATOM   1811  CD1 ILE A 108       5.344 -25.341 -11.364  1.00 98.58           C  
ATOM   1812 HD11 ILE A 108       5.851 -25.693 -10.466  1.00 98.58           H  
ATOM   1813 HD12 ILE A 108       5.975 -24.594 -11.845  1.00 98.58           H  
ATOM   1814 HD13 ILE A 108       4.397 -24.881 -11.081  1.00 98.58           H  
ATOM   1815  N   SER A 109       7.624 -29.494 -15.019  1.00 97.99           N  
ATOM   1816  H   SER A 109       7.173 -28.890 -15.692  1.00 97.99           H  
ATOM   1817  CA  SER A 109       8.830 -30.199 -15.474  1.00 97.99           C  
ATOM   1818  HA  SER A 109       8.904 -31.144 -14.935  1.00 97.99           H  
ATOM   1819  C   SER A 109      10.102 -29.398 -15.180  1.00 97.99           C  
ATOM   1820  CB  SER A 109       8.744 -30.523 -16.973  1.00 97.99           C  
ATOM   1821  HB2 SER A 109       9.630 -31.080 -17.277  1.00 97.99           H  
ATOM   1822  HB3 SER A 109       7.863 -31.135 -17.165  1.00 97.99           H  
ATOM   1823  O   SER A 109      10.066 -28.172 -15.059  1.00 97.99           O  
ATOM   1824  OG  SER A 109       8.664 -29.332 -17.727  1.00 97.99           O  
ATOM   1825  HG  SER A 109       8.819 -29.523 -18.655  1.00 97.99           H  
ATOM   1826  N   LEU A 110      11.243 -30.093 -15.137  1.00 98.15           N  
ATOM   1827  H   LEU A 110      11.208 -31.100 -15.212  1.00 98.15           H  
ATOM   1828  CA  LEU A 110      12.566 -29.460 -15.091  1.00 98.15           C  
ATOM   1829  HA  LEU A 110      12.656 -28.863 -14.185  1.00 98.15           H  
ATOM   1830  C   LEU A 110      12.771 -28.493 -16.262  1.00 98.15           C  
ATOM   1831  CB  LEU A 110      13.649 -30.553 -15.110  1.00 98.15           C  
ATOM   1832  HB2 LEU A 110      14.609 -30.093 -15.346  1.00 98.15           H  
ATOM   1833  HB3 LEU A 110      13.428 -31.261 -15.909  1.00 98.15           H  
ATOM   1834  O   LEU A 110      13.208 -27.368 -16.055  1.00 98.15           O  
ATOM   1835  CG  LEU A 110      13.795 -31.312 -13.782  1.00 98.15           C  
ATOM   1836  HG  LEU A 110      12.824 -31.690 -13.460  1.00 98.15           H  
ATOM   1837  CD1 LEU A 110      14.742 -32.497 -13.957  1.00 98.15           C  
ATOM   1838 HD11 LEU A 110      14.356 -33.175 -14.717  1.00 98.15           H  
ATOM   1839 HD12 LEU A 110      14.841 -33.042 -13.018  1.00 98.15           H  
ATOM   1840 HD13 LEU A 110      15.724 -32.141 -14.269  1.00 98.15           H  
ATOM   1841  CD2 LEU A 110      14.373 -30.408 -12.696  1.00 98.15           C  
ATOM   1842 HD21 LEU A 110      14.627 -31.007 -11.822  1.00 98.15           H  
ATOM   1843 HD22 LEU A 110      13.661 -29.625 -12.433  1.00 98.15           H  
ATOM   1844 HD23 LEU A 110      15.288 -29.942 -13.062  1.00 98.15           H  
ATOM   1845  N   GLU A 111      12.347 -28.886 -17.461  1.00 98.45           N  
ATOM   1846  H   GLU A 111      12.052 -29.845 -17.579  1.00 98.45           H  
ATOM   1847  CA  GLU A 111      12.428 -28.050 -18.661  1.00 98.45           C  
ATOM   1848  HA  GLU A 111      13.473 -27.832 -18.877  1.00 98.45           H  
ATOM   1849  C   GLU A 111      11.693 -26.708 -18.500  1.00 98.45           C  
ATOM   1850  CB  GLU A 111      11.842 -28.860 -19.820  1.00 98.45           C  
ATOM   1851  HB2 GLU A 111      10.799 -29.082 -19.596  1.00 98.45           H  
ATOM   1852  HB3 GLU A 111      12.389 -29.799 -19.903  1.00 98.45           H  
ATOM   1853  O   GLU A 111      12.221 -25.667 -18.880  1.00 98.45           O  
ATOM   1854  CG  GLU A 111      11.925 -28.115 -21.156  1.00 98.45           C  
ATOM   1855  HG2 GLU A 111      12.966 -27.860 -21.358  1.00 98.45           H  
ATOM   1856  HG3 GLU A 111      11.351 -27.192 -21.075  1.00 98.45           H  
ATOM   1857  CD  GLU A 111      11.348 -28.921 -22.323  1.00 98.45           C  
ATOM   1858  OE1 GLU A 111      11.533 -28.449 -23.466  1.00 98.45           O  
ATOM   1859  OE2 GLU A 111      10.691 -29.956 -22.059  1.00 98.45           O  
ATOM   1860  N   ASN A 112      10.507 -26.692 -17.879  1.00 98.60           N  
ATOM   1861  H   ASN A 112      10.117 -27.564 -17.552  1.00 98.60           H  
ATOM   1862  CA  ASN A 112       9.781 -25.442 -17.632  1.00 98.60           C  
ATOM   1863  HA  ASN A 112       9.684 -24.902 -18.573  1.00 98.60           H  
ATOM   1864  C   ASN A 112      10.548 -24.512 -16.677  1.00 98.60           C  
ATOM   1865  CB  ASN A 112       8.375 -25.769 -17.100  1.00 98.60           C  
ATOM   1866  HB2 ASN A 112       7.931 -24.860 -16.693  1.00 98.60           H  
ATOM   1867  HB3 ASN A 112       8.442 -26.509 -16.302  1.00 98.60           H  
ATOM   1868  O   ASN A 112      10.585 -23.296 -16.891  1.00 98.60           O  
ATOM   1869  CG  ASN A 112       7.442 -26.252 -18.194  1.00 98.60           C  
ATOM   1870  ND2 ASN A 112       6.545 -27.163 -17.910  1.00 98.60           N  
ATOM   1871 HD21 ASN A 112       5.968 -27.433 -18.694  1.00 98.60           H  
ATOM   1872 HD22 ASN A 112       6.495 -27.562 -16.983  1.00 98.60           H  
ATOM   1873  OD1 ASN A 112       7.469 -25.802 -19.321  1.00 98.60           O  
ATOM   1874  N   LEU A 113      11.186 -25.073 -15.644  1.00 98.82           N  
ATOM   1875  H   LEU A 113      11.185 -26.081 -15.579  1.00 98.82           H  
ATOM   1876  CA  LEU A 113      12.013 -24.317 -14.698  1.00 98.82           C  
ATOM   1877  HA  LEU A 113      11.445 -23.462 -14.332  1.00 98.82           H  
ATOM   1878  C   LEU A 113      13.269 -23.755 -15.380  1.00 98.82           C  
ATOM   1879  CB  LEU A 113      12.396 -25.221 -13.512  1.00 98.82           C  
ATOM   1880  HB2 LEU A 113      13.147 -24.708 -12.911  1.00 98.82           H  
ATOM   1881  HB3 LEU A 113      12.856 -26.128 -13.904  1.00 98.82           H  
ATOM   1882  O   LEU A 113      13.560 -22.568 -15.244  1.00 98.82           O  
ATOM   1883  CG  LEU A 113      11.230 -25.623 -12.596  1.00 98.82           C  
ATOM   1884  HG  LEU A 113      10.383 -25.956 -13.196  1.00 98.82           H  
ATOM   1885  CD1 LEU A 113      11.663 -26.775 -11.690  1.00 98.82           C  
ATOM   1886 HD11 LEU A 113      10.869 -26.997 -10.977  1.00 98.82           H  
ATOM   1887 HD12 LEU A 113      11.848 -27.660 -12.299  1.00 98.82           H  
ATOM   1888 HD13 LEU A 113      12.575 -26.506 -11.159  1.00 98.82           H  
ATOM   1889  CD2 LEU A 113      10.787 -24.458 -11.712  1.00 98.82           C  
ATOM   1890 HD21 LEU A 113       9.957 -24.775 -11.080  1.00 98.82           H  
ATOM   1891 HD22 LEU A 113      11.615 -24.128 -11.084  1.00 98.82           H  
ATOM   1892 HD23 LEU A 113      10.458 -23.627 -12.334  1.00 98.82           H  
ATOM   1893  N   GLU A 114      13.970 -24.576 -16.163  1.00 98.65           N  
ATOM   1894  H   GLU A 114      13.685 -25.544 -16.220  1.00 98.65           H  
ATOM   1895  CA  GLU A 114      15.160 -24.174 -16.922  1.00 98.65           C  
ATOM   1896  HA  GLU A 114      15.905 -23.756 -16.245  1.00 98.65           H  
ATOM   1897  C   GLU A 114      14.847 -23.110 -17.980  1.00 98.65           C  
ATOM   1898  CB  GLU A 114      15.757 -25.396 -17.626  1.00 98.65           C  
ATOM   1899  HB2 GLU A 114      14.967 -25.903 -18.181  1.00 98.65           H  
ATOM   1900  HB3 GLU A 114      16.508 -25.049 -18.335  1.00 98.65           H  
ATOM   1901  O   GLU A 114      15.596 -22.146 -18.135  1.00 98.65           O  
ATOM   1902  CG  GLU A 114      16.425 -26.386 -16.662  1.00 98.65           C  
ATOM   1903  HG2 GLU A 114      17.249 -25.880 -16.159  1.00 98.65           H  
ATOM   1904  HG3 GLU A 114      15.707 -26.693 -15.902  1.00 98.65           H  
ATOM   1905  CD  GLU A 114      16.953 -27.632 -17.387  1.00 98.65           C  
ATOM   1906  OE1 GLU A 114      17.365 -28.572 -16.673  1.00 98.65           O  
ATOM   1907  OE2 GLU A 114      16.961 -27.629 -18.643  1.00 98.65           O  
ATOM   1908  N   ASN A 115      13.727 -23.243 -18.694  1.00 98.51           N  
ATOM   1909  H   ASN A 115      13.189 -24.092 -18.590  1.00 98.51           H  
ATOM   1910  CA  ASN A 115      13.294 -22.254 -19.681  1.00 98.51           C  
ATOM   1911  HA  ASN A 115      14.119 -22.055 -20.365  1.00 98.51           H  
ATOM   1912  C   ASN A 115      12.947 -20.913 -19.020  1.00 98.51           C  
ATOM   1913  CB  ASN A 115      12.111 -22.826 -20.484  1.00 98.51           C  
ATOM   1914  HB2 ASN A 115      11.364 -23.233 -19.803  1.00 98.51           H  
ATOM   1915  HB3 ASN A 115      11.648 -22.026 -21.060  1.00 98.51           H  
ATOM   1916  O   ASN A 115      13.294 -19.859 -19.555  1.00 98.51           O  
ATOM   1917  CG  ASN A 115      12.538 -23.901 -21.472  1.00 98.51           C  
ATOM   1918  ND2 ASN A 115      11.611 -24.699 -21.950  1.00 98.51           N  
ATOM   1919 HD21 ASN A 115      11.920 -25.456 -22.543  1.00 98.51           H  
ATOM   1920 HD22 ASN A 115      10.673 -24.691 -21.577  1.00 98.51           H  
ATOM   1921  OD1 ASN A 115      13.694 -23.995 -21.865  1.00 98.51           O  
ATOM   1922  N   THR A 116      12.327 -20.945 -17.837  1.00 98.73           N  
ATOM   1923  H   THR A 116      12.078 -21.847 -17.455  1.00 98.73           H  
ATOM   1924  CA  THR A 116      12.044 -19.736 -17.048  1.00 98.73           C  
ATOM   1925  HA  THR A 116      11.511 -19.025 -17.680  1.00 98.73           H  
ATOM   1926  C   THR A 116      13.335 -19.060 -16.588  1.00 98.73           C  
ATOM   1927  CB  THR A 116      11.145 -20.047 -15.843  1.00 98.73           C  
ATOM   1928  HB  THR A 116      11.661 -20.707 -15.146  1.00 98.73           H  
ATOM   1929  O   THR A 116      13.459 -17.843 -16.722  1.00 98.73           O  
ATOM   1930  CG2 THR A 116      10.711 -18.776 -15.112  1.00 98.73           C  
ATOM   1931 HG21 THR A 116      10.010 -19.033 -14.318  1.00 98.73           H  
ATOM   1932 HG22 THR A 116      10.225 -18.098 -15.813  1.00 98.73           H  
ATOM   1933 HG23 THR A 116      11.574 -18.277 -14.672  1.00 98.73           H  
ATOM   1934  OG1 THR A 116       9.961 -20.668 -16.289  1.00 98.73           O  
ATOM   1935  HG1 THR A 116      10.174 -21.567 -16.548  1.00 98.73           H  
ATOM   1936  N   LEU A 117      14.321 -19.837 -16.121  1.00 98.76           N  
ATOM   1937  H   LEU A 117      14.154 -20.828 -16.022  1.00 98.76           H  
ATOM   1938  CA  LEU A 117      15.639 -19.324 -15.738  1.00 98.76           C  
ATOM   1939  HA  LEU A 117      15.496 -18.564 -14.970  1.00 98.76           H  
ATOM   1940  C   LEU A 117      16.330 -18.633 -16.926  1.00 98.76           C  
ATOM   1941  CB  LEU A 117      16.474 -20.479 -15.149  1.00 98.76           C  
ATOM   1942  HB2 LEU A 117      15.923 -20.936 -14.327  1.00 98.76           H  
ATOM   1943  HB3 LEU A 117      16.610 -21.239 -15.919  1.00 98.76           H  
ATOM   1944  O   LEU A 117      16.645 -17.448 -16.844  1.00 98.76           O  
ATOM   1945  CG  LEU A 117      17.865 -20.056 -14.638  1.00 98.76           C  
ATOM   1946  HG  LEU A 117      18.397 -19.523 -15.426  1.00 98.76           H  
ATOM   1947  CD1 LEU A 117      17.763 -19.163 -13.402  1.00 98.76           C  
ATOM   1948 HD11 LEU A 117      17.294 -19.702 -12.578  1.00 98.76           H  
ATOM   1949 HD12 LEU A 117      18.766 -18.861 -13.098  1.00 98.76           H  
ATOM   1950 HD13 LEU A 117      17.191 -18.265 -13.634  1.00 98.76           H  
ATOM   1951  CD2 LEU A 117      18.672 -21.296 -14.259  1.00 98.76           C  
ATOM   1952 HD21 LEU A 117      18.182 -21.837 -13.449  1.00 98.76           H  
ATOM   1953 HD22 LEU A 117      18.782 -21.945 -15.128  1.00 98.76           H  
ATOM   1954 HD23 LEU A 117      19.666 -20.986 -13.935  1.00 98.76           H  
ATOM   1955  N   LYS A 118      16.443 -19.322 -18.070  1.00 98.49           N  
ATOM   1956  H   LYS A 118      16.151 -20.289 -18.056  1.00 98.49           H  
ATOM   1957  CA  LYS A 118      17.048 -18.784 -19.306  1.00 98.49           C  
ATOM   1958  HA  LYS A 118      18.079 -18.496 -19.101  1.00 98.49           H  
ATOM   1959  C   LYS A 118      16.336 -17.542 -19.840  1.00 98.49           C  
ATOM   1960  CB  LYS A 118      17.015 -19.860 -20.401  1.00 98.49           C  
ATOM   1961  HB2 LYS A 118      17.253 -19.400 -21.360  1.00 98.49           H  
ATOM   1962  HB3 LYS A 118      16.004 -20.264 -20.461  1.00 98.49           H  
ATOM   1963  O   LYS A 118      16.958 -16.687 -20.470  1.00 98.49           O  
ATOM   1964  CG  LYS A 118      18.013 -20.999 -20.163  1.00 98.49           C  
ATOM   1965  HG2 LYS A 118      17.899 -21.385 -19.150  1.00 98.49           H  
ATOM   1966  HG3 LYS A 118      19.030 -20.623 -20.280  1.00 98.49           H  
ATOM   1967  CD  LYS A 118      17.756 -22.132 -21.166  1.00 98.49           C  
ATOM   1968  HD2 LYS A 118      17.942 -21.783 -22.182  1.00 98.49           H  
ATOM   1969  HD3 LYS A 118      16.713 -22.438 -21.076  1.00 98.49           H  
ATOM   1970  CE  LYS A 118      18.653 -23.333 -20.849  1.00 98.49           C  
ATOM   1971  HE2 LYS A 118      19.682 -23.100 -21.123  1.00 98.49           H  
ATOM   1972  HE3 LYS A 118      18.629 -23.491 -19.771  1.00 98.49           H  
ATOM   1973  NZ  LYS A 118      18.182 -24.569 -21.526  1.00 98.49           N  
ATOM   1974  HZ1 LYS A 118      18.715 -25.370 -21.218  1.00 98.49           H  
ATOM   1975  HZ2 LYS A 118      18.225 -24.498 -22.533  1.00 98.49           H  
ATOM   1976  HZ3 LYS A 118      17.228 -24.767 -21.260  1.00 98.49           H  
ATOM   1977  N   TYR A 119      15.016 -17.464 -19.672  1.00 98.42           N  
ATOM   1978  H   TYR A 119      14.545 -18.236 -19.222  1.00 98.42           H  
ATOM   1979  CA  TYR A 119      14.238 -16.285 -20.040  1.00 98.42           C  
ATOM   1980  HA  TYR A 119      14.473 -16.002 -21.067  1.00 98.42           H  
ATOM   1981  C   TYR A 119      14.600 -15.092 -19.153  1.00 98.42           C  
ATOM   1982  CB  TYR A 119      12.741 -16.608 -19.963  1.00 98.42           C  
ATOM   1983  HB2 TYR A 119      12.541 -17.186 -19.060  1.00 98.42           H  
ATOM   1984  HB3 TYR A 119      12.467 -17.233 -20.813  1.00 98.42           H  
ATOM   1985  O   TYR A 119      14.832 -14.001 -19.681  1.00 98.42           O  
ATOM   1986  CG  TYR A 119      11.860 -15.376 -19.935  1.00 98.42           C  
ATOM   1987  CD1 TYR A 119      11.476 -14.834 -18.694  1.00 98.42           C  
ATOM   1988  HD1 TYR A 119      11.790 -15.314 -17.779  1.00 98.42           H  
ATOM   1989  CD2 TYR A 119      11.466 -14.750 -21.132  1.00 98.42           C  
ATOM   1990  HD2 TYR A 119      11.757 -15.167 -22.085  1.00 98.42           H  
ATOM   1991  CE1 TYR A 119      10.699 -13.666 -18.642  1.00 98.42           C  
ATOM   1992  HE1 TYR A 119      10.411 -13.231 -17.697  1.00 98.42           H  
ATOM   1993  CE2 TYR A 119      10.669 -13.592 -21.085  1.00 98.42           C  
ATOM   1994  HE2 TYR A 119      10.336 -13.122 -21.998  1.00 98.42           H  
ATOM   1995  OH  TYR A 119       9.511 -11.950 -19.760  1.00 98.42           O  
ATOM   1996  HH  TYR A 119       9.404 -11.550 -20.626  1.00 98.42           H  
ATOM   1997  CZ  TYR A 119      10.285 -13.053 -19.836  1.00 98.42           C  
ATOM   1998  N   LEU A 120      14.668 -15.300 -17.833  1.00 98.72           N  
ATOM   1999  H   LEU A 120      14.510 -16.232 -17.477  1.00 98.72           H  
ATOM   2000  CA  LEU A 120      14.979 -14.245 -16.875  1.00 98.72           C  
ATOM   2001  HA  LEU A 120      14.342 -13.386 -17.090  1.00 98.72           H  
ATOM   2002  C   LEU A 120      16.409 -13.745 -17.040  1.00 98.72           C  
ATOM   2003  CB  LEU A 120      14.703 -14.713 -15.440  1.00 98.72           C  
ATOM   2004  HB2 LEU A 120      15.163 -14.005 -14.751  1.00 98.72           H  
ATOM   2005  HB3 LEU A 120      15.179 -15.682 -15.289  1.00 98.72           H  
ATOM   2006  O   LEU A 120      16.584 -12.542 -17.127  1.00 98.72           O  
ATOM   2007  CG  LEU A 120      13.208 -14.816 -15.096  1.00 98.72           C  
ATOM   2008  HG  LEU A 120      12.711 -15.506 -15.778  1.00 98.72           H  
ATOM   2009  CD1 LEU A 120      13.067 -15.363 -13.684  1.00 98.72           C  
ATOM   2010 HD11 LEU A 120      13.581 -16.322 -13.624  1.00 98.72           H  
ATOM   2011 HD12 LEU A 120      12.014 -15.507 -13.444  1.00 98.72           H  
ATOM   2012 HD13 LEU A 120      13.519 -14.667 -12.977  1.00 98.72           H  
ATOM   2013  CD2 LEU A 120      12.494 -13.462 -15.146  1.00 98.72           C  
ATOM   2014 HD21 LEU A 120      11.480 -13.563 -14.759  1.00 98.72           H  
ATOM   2015 HD22 LEU A 120      12.425 -13.107 -16.175  1.00 98.72           H  
ATOM   2016 HD23 LEU A 120      13.039 -12.730 -14.551  1.00 98.72           H  
ATOM   2017  N   GLU A 121      17.404 -14.614 -17.222  1.00 98.30           N  
ATOM   2018  H   GLU A 121      17.204 -15.600 -17.123  1.00 98.30           H  
ATOM   2019  CA  GLU A 121      18.811 -14.218 -17.441  1.00 98.30           C  
ATOM   2020  HA  GLU A 121      19.206 -13.758 -16.535  1.00 98.30           H  
ATOM   2021  C   GLU A 121      19.014 -13.207 -18.591  1.00 98.30           C  
ATOM   2022  CB  GLU A 121      19.630 -15.476 -17.761  1.00 98.30           C  
ATOM   2023  HB2 GLU A 121      19.110 -16.025 -18.546  1.00 98.30           H  
ATOM   2024  HB3 GLU A 121      20.607 -15.179 -18.143  1.00 98.30           H  
ATOM   2025  O   GLU A 121      20.014 -12.490 -18.635  1.00 98.30           O  
ATOM   2026  CG  GLU A 121      19.857 -16.380 -16.540  1.00 98.30           C  
ATOM   2027  HG2 GLU A 121      18.904 -16.601 -16.058  1.00 98.30           H  
ATOM   2028  HG3 GLU A 121      20.469 -15.835 -15.821  1.00 98.30           H  
ATOM   2029  CD  GLU A 121      20.549 -17.700 -16.919  1.00 98.30           C  
ATOM   2030  OE1 GLU A 121      21.221 -18.270 -16.035  1.00 98.30           O  
ATOM   2031  OE2 GLU A 121      20.398 -18.144 -18.085  1.00 98.30           O  
ATOM   2032  N   LYS A 122      18.066 -13.124 -19.534  1.00 97.87           N  
ATOM   2033  H   LYS A 122      17.260 -13.721 -19.420  1.00 97.87           H  
ATOM   2034  CA  LYS A 122      18.110 -12.199 -20.677  1.00 97.87           C  
ATOM   2035  HA  LYS A 122      19.154 -11.984 -20.910  1.00 97.87           H  
ATOM   2036  C   LYS A 122      17.460 -10.838 -20.405  1.00 97.87           C  
ATOM   2037  CB  LYS A 122      17.466 -12.880 -21.891  1.00 97.87           C  
ATOM   2038  HB2 LYS A 122      17.422 -12.173 -22.720  1.00 97.87           H  
ATOM   2039  HB3 LYS A 122      16.448 -13.171 -21.634  1.00 97.87           H  
ATOM   2040  O   LYS A 122      17.623  -9.926 -21.218  1.00 97.87           O  
ATOM   2041  CG  LYS A 122      18.263 -14.112 -22.340  1.00 97.87           C  
ATOM   2042  HG2 LYS A 122      19.238 -13.797 -22.711  1.00 97.87           H  
ATOM   2043  HG3 LYS A 122      18.414 -14.788 -21.499  1.00 97.87           H  
ATOM   2044  CD  LYS A 122      17.510 -14.858 -23.442  1.00 97.87           C  
ATOM   2045  HD2 LYS A 122      17.434 -14.223 -24.325  1.00 97.87           H  
ATOM   2046  HD3 LYS A 122      16.511 -15.104 -23.082  1.00 97.87           H  
ATOM   2047  CE  LYS A 122      18.261 -16.148 -23.771  1.00 97.87           C  
ATOM   2048  HE2 LYS A 122      19.269 -15.895 -24.099  1.00 97.87           H  
ATOM   2049  HE3 LYS A 122      18.346 -16.728 -22.853  1.00 97.87           H  
ATOM   2050  NZ  LYS A 122      17.551 -16.932 -24.810  1.00 97.87           N  
ATOM   2051  HZ1 LYS A 122      17.458 -16.394 -25.661  1.00 97.87           H  
ATOM   2052  HZ2 LYS A 122      18.056 -17.783 -25.009  1.00 97.87           H  
ATOM   2053  HZ3 LYS A 122      16.631 -17.178 -24.476  1.00 97.87           H  
ATOM   2054  N   GLN A 123      16.714 -10.684 -19.313  1.00 97.99           N  
ATOM   2055  H   GLN A 123      16.708 -11.429 -18.631  1.00 97.99           H  
ATOM   2056  CA  GLN A 123      15.953  -9.469 -19.016  1.00 97.99           C  
ATOM   2057  HA  GLN A 123      15.539  -9.095 -19.953  1.00 97.99           H  
ATOM   2058  C   GLN A 123      16.855  -8.377 -18.441  1.00 97.99           C  
ATOM   2059  CB  GLN A 123      14.773  -9.762 -18.075  1.00 97.99           C  
ATOM   2060  HB2 GLN A 123      15.152 -10.088 -17.107  1.00 97.99           H  
ATOM   2061  HB3 GLN A 123      14.202  -8.846 -17.920  1.00 97.99           H  
ATOM   2062  O   GLN A 123      17.665  -8.622 -17.552  1.00 97.99           O  
ATOM   2063  CG  GLN A 123      13.840 -10.846 -18.628  1.00 97.99           C  
ATOM   2064  HG2 GLN A 123      14.405 -11.773 -18.725  1.00 97.99           H  
ATOM   2065  HG3 GLN A 123      13.046 -11.045 -17.908  1.00 97.99           H  
ATOM   2066  CD  GLN A 123      13.220 -10.494 -19.976  1.00 97.99           C  
ATOM   2067  NE2 GLN A 123      13.078 -11.460 -20.852  1.00 97.99           N  
ATOM   2068 HE21 GLN A 123      13.336 -12.401 -20.593  1.00 97.99           H  
ATOM   2069 HE22 GLN A 123      12.559 -11.238 -21.690  1.00 97.99           H  
ATOM   2070  OE1 GLN A 123      12.881  -9.358 -20.276  1.00 97.99           O  
ATOM   2071  N   LYS A 124      16.702  -7.152 -18.956  1.00 96.69           N  
ATOM   2072  H   LYS A 124      16.032  -7.052 -19.705  1.00 96.69           H  
ATOM   2073  CA  LYS A 124      17.507  -5.978 -18.558  1.00 96.69           C  
ATOM   2074  HA  LYS A 124      18.078  -6.220 -17.662  1.00 96.69           H  
ATOM   2075  C   LYS A 124      16.674  -4.753 -18.186  1.00 96.69           C  
ATOM   2076  CB  LYS A 124      18.489  -5.615 -19.682  1.00 96.69           C  
ATOM   2077  HB2 LYS A 124      19.057  -4.736 -19.376  1.00 96.69           H  
ATOM   2078  HB3 LYS A 124      17.929  -5.363 -20.582  1.00 96.69           H  
ATOM   2079  O   LYS A 124      17.233  -3.716 -17.848  1.00 96.69           O  
ATOM   2080  CG  LYS A 124      19.482  -6.739 -19.998  1.00 96.69           C  
ATOM   2081  HG2 LYS A 124      18.950  -7.603 -20.396  1.00 96.69           H  
ATOM   2082  HG3 LYS A 124      20.000  -7.030 -19.084  1.00 96.69           H  
ATOM   2083  CD  LYS A 124      20.503  -6.259 -21.032  1.00 96.69           C  
ATOM   2084  HD2 LYS A 124      19.981  -5.960 -21.941  1.00 96.69           H  
ATOM   2085  HD3 LYS A 124      21.048  -5.406 -20.628  1.00 96.69           H  
ATOM   2086  CE  LYS A 124      21.473  -7.401 -21.339  1.00 96.69           C  
ATOM   2087  HE2 LYS A 124      20.901  -8.243 -21.729  1.00 96.69           H  
ATOM   2088  HE3 LYS A 124      21.931  -7.724 -20.405  1.00 96.69           H  
ATOM   2089  NZ  LYS A 124      22.513  -6.981 -22.309  1.00 96.69           N  
ATOM   2090  HZ1 LYS A 124      23.142  -7.751 -22.491  1.00 96.69           H  
ATOM   2091  HZ2 LYS A 124      23.048  -6.211 -21.934  1.00 96.69           H  
ATOM   2092  HZ3 LYS A 124      22.087  -6.696 -23.178  1.00 96.69           H  
ATOM   2093  N   GLN A 125      15.355  -4.845 -18.317  1.00 97.65           N  
ATOM   2094  H   GLN A 125      14.953  -5.758 -18.472  1.00 97.65           H  
ATOM   2095  CA  GLN A 125      14.418  -3.770 -18.018  1.00 97.65           C  
ATOM   2096  HA  GLN A 125      14.940  -2.933 -17.553  1.00 97.65           H  
ATOM   2097  C   GLN A 125      13.388  -4.287 -17.029  1.00 97.65           C  
ATOM   2098  CB  GLN A 125      13.724  -3.274 -19.292  1.00 97.65           C  
ATOM   2099  HB2 GLN A 125      13.245  -4.116 -19.793  1.00 97.65           H  
ATOM   2100  HB3 GLN A 125      12.949  -2.562 -19.009  1.00 97.65           H  
ATOM   2101  O   GLN A 125      12.953  -5.436 -17.130  1.00 97.65           O  
ATOM   2102  CG  GLN A 125      14.688  -2.581 -20.264  1.00 97.65           C  
ATOM   2103  HG2 GLN A 125      15.447  -3.289 -20.598  1.00 97.65           H  
ATOM   2104  HG3 GLN A 125      15.186  -1.760 -19.749  1.00 97.65           H  
ATOM   2105  CD  GLN A 125      13.976  -2.025 -21.494  1.00 97.65           C  
ATOM   2106  NE2 GLN A 125      14.675  -1.328 -22.361  1.00 97.65           N  
ATOM   2107 HE21 GLN A 125      15.646  -1.108 -22.192  1.00 97.65           H  
ATOM   2108 HE22 GLN A 125      14.140  -0.951 -23.131  1.00 97.65           H  
ATOM   2109  OE1 GLN A 125      12.793  -2.203 -21.714  1.00 97.65           O  
ATOM   2110  N   PHE A 126      12.985  -3.423 -16.104  1.00 98.22           N  
ATOM   2111  H   PHE A 126      13.402  -2.504 -16.059  1.00 98.22           H  
ATOM   2112  CA  PHE A 126      12.064  -3.781 -15.038  1.00 98.22           C  
ATOM   2113  HA  PHE A 126      11.669  -4.779 -15.226  1.00 98.22           H  
ATOM   2114  C   PHE A 126      10.876  -2.829 -14.980  1.00 98.22           C  
ATOM   2115  CB  PHE A 126      12.815  -3.827 -13.710  1.00 98.22           C  
ATOM   2116  HB2 PHE A 126      13.112  -2.818 -13.424  1.00 98.22           H  
ATOM   2117  HB3 PHE A 126      12.118  -4.200 -12.959  1.00 98.22           H  
ATOM   2118  O   PHE A 126      10.971  -1.661 -15.364  1.00 98.22           O  
ATOM   2119  CG  PHE A 126      14.028  -4.731 -13.731  1.00 98.22           C  
ATOM   2120  CD1 PHE A 126      13.859  -6.126 -13.768  1.00 98.22           C  
ATOM   2121  HD1 PHE A 126      12.868  -6.555 -13.747  1.00 98.22           H  
ATOM   2122  CD2 PHE A 126      15.320  -4.181 -13.800  1.00 98.22           C  
ATOM   2123  HD2 PHE A 126      15.453  -3.109 -13.795  1.00 98.22           H  
ATOM   2124  CE1 PHE A 126      14.977  -6.966 -13.884  1.00 98.22           C  
ATOM   2125  HE1 PHE A 126      14.833  -8.033 -13.964  1.00 98.22           H  
ATOM   2126  CE2 PHE A 126      16.438  -5.025 -13.910  1.00 98.22           C  
ATOM   2127  HE2 PHE A 126      17.424  -4.595 -13.998  1.00 98.22           H  
ATOM   2128  CZ  PHE A 126      16.270  -6.420 -13.945  1.00 98.22           C  
ATOM   2129  HZ  PHE A 126      17.128  -7.068 -14.052  1.00 98.22           H  
ATOM   2130  N   ILE A 127       9.745  -3.339 -14.504  1.00 98.22           N  
ATOM   2131  H   ILE A 127       9.751  -4.306 -14.214  1.00 98.22           H  
ATOM   2132  CA  ILE A 127       8.485  -2.595 -14.432  1.00 98.22           C  
ATOM   2133  HA  ILE A 127       8.242  -2.227 -15.429  1.00 98.22           H  
ATOM   2134  C   ILE A 127       8.638  -1.358 -13.533  1.00 98.22           C  
ATOM   2135  CB  ILE A 127       7.357  -3.554 -13.983  1.00 98.22           C  
ATOM   2136  HB  ILE A 127       7.702  -4.104 -13.107  1.00 98.22           H  
ATOM   2137  O   ILE A 127       8.205  -0.274 -13.917  1.00 98.22           O  
ATOM   2138  CG1 ILE A 127       7.068  -4.559 -15.126  1.00 98.22           C  
ATOM   2139 HG12 ILE A 127       7.990  -5.082 -15.379  1.00 98.22           H  
ATOM   2140 HG13 ILE A 127       6.743  -4.010 -16.009  1.00 98.22           H  
ATOM   2141  CG2 ILE A 127       6.071  -2.812 -13.579  1.00 98.22           C  
ATOM   2142 HG21 ILE A 127       5.626  -2.332 -14.451  1.00 98.22           H  
ATOM   2143 HG22 ILE A 127       6.277  -2.066 -12.812  1.00 98.22           H  
ATOM   2144 HG23 ILE A 127       5.351  -3.514 -13.159  1.00 98.22           H  
ATOM   2145  CD1 ILE A 127       6.023  -5.637 -14.818  1.00 98.22           C  
ATOM   2146 HD11 ILE A 127       5.046  -5.191 -14.632  1.00 98.22           H  
ATOM   2147 HD12 ILE A 127       5.938  -6.306 -15.674  1.00 98.22           H  
ATOM   2148 HD13 ILE A 127       6.340  -6.218 -13.952  1.00 98.22           H  
ATOM   2149  N   GLU A 128       9.303  -1.472 -12.379  1.00 96.01           N  
ATOM   2150  H   GLU A 128       9.662  -2.375 -12.104  1.00 96.01           H  
ATOM   2151  CA  GLU A 128       9.523  -0.333 -11.470  1.00 96.01           C  
ATOM   2152  HA  GLU A 128       8.558   0.054 -11.146  1.00 96.01           H  
ATOM   2153  C   GLU A 128      10.251   0.851 -12.125  1.00 96.01           C  
ATOM   2154  CB  GLU A 128      10.319  -0.779 -10.232  1.00 96.01           C  
ATOM   2155  HB2 GLU A 128      10.754   0.104  -9.763  1.00 96.01           H  
ATOM   2156  HB3 GLU A 128      11.132  -1.440 -10.534  1.00 96.01           H  
ATOM   2157  O   GLU A 128       9.994   1.993 -11.747  1.00 96.01           O  
ATOM   2158  CG  GLU A 128       9.436  -1.468  -9.185  1.00 96.01           C  
ATOM   2159  HG2 GLU A 128       8.634  -0.784  -8.908  1.00 96.01           H  
ATOM   2160  HG3 GLU A 128       8.980  -2.352  -9.631  1.00 96.01           H  
ATOM   2161  CD  GLU A 128      10.197  -1.878  -7.912  1.00 96.01           C  
ATOM   2162  OE1 GLU A 128       9.564  -2.536  -7.057  1.00 96.01           O  
ATOM   2163  OE2 GLU A 128      11.395  -1.555  -7.753  1.00 96.01           O  
ATOM   2164  N   ASP A 129      11.108   0.599 -13.119  1.00 95.53           N  
ATOM   2165  H   ASP A 129      11.269  -0.362 -13.384  1.00 95.53           H  
ATOM   2166  CA  ASP A 129      11.893   1.639 -13.797  1.00 95.53           C  
ATOM   2167  HA  ASP A 129      12.127   2.426 -13.080  1.00 95.53           H  
ATOM   2168  C   ASP A 129      11.139   2.295 -14.969  1.00 95.53           C  
ATOM   2169  CB  ASP A 129      13.223   1.040 -14.283  1.00 95.53           C  
ATOM   2170  HB2 ASP A 129      13.796   1.821 -14.784  1.00 95.53           H  
ATOM   2171  HB3 ASP A 129      13.011   0.262 -15.017  1.00 95.53           H  
ATOM   2172  O   ASP A 129      11.516   3.372 -15.428  1.00 95.53           O  
ATOM   2173  CG  ASP A 129      14.091   0.459 -13.160  1.00 95.53           C  
ATOM   2174  OD1 ASP A 129      14.199   1.100 -12.088  1.00 95.53           O  
ATOM   2175  OD2 ASP A 129      14.667  -0.628 -13.392  1.00 95.53           O  
ATOM   2176  N   ASN A 130      10.071   1.661 -15.467  1.00 96.19           N  
ATOM   2177  H   ASN A 130       9.787   0.807 -15.009  1.00 96.19           H  
ATOM   2178  CA  ASN A 130       9.333   2.100 -16.661  1.00 96.19           C  
ATOM   2179  HA  ASN A 130       9.907   2.868 -17.181  1.00 96.19           H  
ATOM   2180  C   ASN A 130       7.976   2.743 -16.343  1.00 96.19           C  
ATOM   2181  CB  ASN A 130       9.184   0.906 -17.614  1.00 96.19           C  
ATOM   2182  HB2 ASN A 130       8.442   1.141 -18.376  1.00 96.19           H  
ATOM   2183  HB3 ASN A 130       8.846   0.026 -17.067  1.00 96.19           H  
ATOM   2184  O   ASN A 130       7.365   3.374 -17.208  1.00 96.19           O  
ATOM   2185  CG  ASN A 130      10.485   0.608 -18.330  1.00 96.19           C  
ATOM   2186  ND2 ASN A 130      11.316  -0.255 -17.799  1.00 96.19           N  
ATOM   2187 HD21 ASN A 130      11.125  -0.662 -16.895  1.00 96.19           H  
ATOM   2188 HD22 ASN A 130      12.191  -0.382 -18.288  1.00 96.19           H  
ATOM   2189  OD1 ASN A 130      10.780   1.158 -19.376  1.00 96.19           O  
ATOM   2190  N   PHE A 131       7.491   2.598 -15.109  1.00 95.70           N  
ATOM   2191  H   PHE A 131       8.033   2.065 -14.444  1.00 95.70           H  
ATOM   2192  CA  PHE A 131       6.172   3.066 -14.704  1.00 95.70           C  
ATOM   2193  HA  PHE A 131       5.762   3.708 -15.484  1.00 95.70           H  
ATOM   2194  C   PHE A 131       6.248   3.887 -13.420  1.00 95.70           C  
ATOM   2195  CB  PHE A 131       5.232   1.867 -14.557  1.00 95.70           C  
ATOM   2196  HB2 PHE A 131       4.270   2.223 -14.190  1.00 95.70           H  
ATOM   2197  HB3 PHE A 131       5.638   1.183 -13.812  1.00 95.70           H  
ATOM   2198  O   PHE A 131       6.679   3.414 -12.374  1.00 95.70           O  
ATOM   2199  CG  PHE A 131       4.987   1.113 -15.846  1.00 95.70           C  
ATOM   2200  CD1 PHE A 131       4.058   1.589 -16.787  1.00 95.70           C  
ATOM   2201  HD1 PHE A 131       3.509   2.499 -16.597  1.00 95.70           H  
ATOM   2202  CD2 PHE A 131       5.712  -0.058 -16.118  1.00 95.70           C  
ATOM   2203  HD2 PHE A 131       6.433  -0.426 -15.404  1.00 95.70           H  
ATOM   2204  CE1 PHE A 131       3.869   0.891 -17.992  1.00 95.70           C  
ATOM   2205  HE1 PHE A 131       3.183   1.269 -18.736  1.00 95.70           H  
ATOM   2206  CE2 PHE A 131       5.520  -0.760 -17.316  1.00 95.70           C  
ATOM   2207  HE2 PHE A 131       6.087  -1.656 -17.519  1.00 95.70           H  
ATOM   2208  CZ  PHE A 131       4.593  -0.284 -18.253  1.00 95.70           C  
ATOM   2209  HZ  PHE A 131       4.453  -0.816 -19.183  1.00 95.70           H  
ATOM   2210  N   MET A 132       5.759   5.124 -13.483  1.00 93.51           N  
ATOM   2211  H   MET A 132       5.416   5.456 -14.374  1.00 93.51           H  
ATOM   2212  CA  MET A 132       5.838   6.079 -12.378  1.00 93.51           C  
ATOM   2213  HA  MET A 132       6.326   5.616 -11.521  1.00 93.51           H  
ATOM   2214  C   MET A 132       4.461   6.555 -11.932  1.00 93.51           C  
ATOM   2215  CB  MET A 132       6.679   7.284 -12.800  1.00 93.51           C  
ATOM   2216  HB2 MET A 132       6.270   7.708 -13.717  1.00 93.51           H  
ATOM   2217  HB3 MET A 132       6.608   8.034 -12.012  1.00 93.51           H  
ATOM   2218  O   MET A 132       3.556   6.715 -12.752  1.00 93.51           O  
ATOM   2219  CG  MET A 132       8.157   6.941 -13.014  1.00 93.51           C  
ATOM   2220  HG2 MET A 132       8.243   6.094 -13.694  1.00 93.51           H  
ATOM   2221  HG3 MET A 132       8.587   6.645 -12.057  1.00 93.51           H  
ATOM   2222  SD  MET A 132       9.143   8.303 -13.695  1.00 93.51           S  
ATOM   2223  CE  MET A 132       8.554   9.722 -12.731  1.00 93.51           C  
ATOM   2224  HE1 MET A 132       9.162  10.594 -12.974  1.00 93.51           H  
ATOM   2225  HE2 MET A 132       7.515   9.940 -12.981  1.00 93.51           H  
ATOM   2226  HE3 MET A 132       8.643   9.508 -11.667  1.00 93.51           H  
ATOM   2227  N   ILE A 133       4.324   6.852 -10.639  1.00 94.51           N  
ATOM   2228  H   ILE A 133       5.129   6.731 -10.041  1.00 94.51           H  
ATOM   2229  CA  ILE A 133       3.161   7.556 -10.084  1.00 94.51           C  
ATOM   2230  HA  ILE A 133       2.254   7.041 -10.402  1.00 94.51           H  
ATOM   2231  C   ILE A 133       3.138   8.983 -10.644  1.00 94.51           C  
ATOM   2232  CB  ILE A 133       3.196   7.569  -8.538  1.00 94.51           C  
ATOM   2233  HB  ILE A 133       4.076   8.129  -8.223  1.00 94.51           H  
ATOM   2234  O   ILE A 133       4.172   9.646 -10.706  1.00 94.51           O  
ATOM   2235  CG1 ILE A 133       3.295   6.136  -7.964  1.00 94.51           C  
ATOM   2236 HG12 ILE A 133       2.359   5.606  -8.137  1.00 94.51           H  
ATOM   2237 HG13 ILE A 133       4.088   5.581  -8.466  1.00 94.51           H  
ATOM   2238  CG2 ILE A 133       1.944   8.276  -7.979  1.00 94.51           C  
ATOM   2239 HG21 ILE A 133       1.975   8.315  -6.890  1.00 94.51           H  
ATOM   2240 HG22 ILE A 133       1.894   9.309  -8.324  1.00 94.51           H  
ATOM   2241 HG23 ILE A 133       1.041   7.749  -8.288  1.00 94.51           H  
ATOM   2242  CD1 ILE A 133       3.631   6.115  -6.469  1.00 94.51           C  
ATOM   2243 HD11 ILE A 133       4.551   6.672  -6.290  1.00 94.51           H  
ATOM   2244 HD12 ILE A 133       2.834   6.572  -5.882  1.00 94.51           H  
ATOM   2245 HD13 ILE A 133       3.764   5.084  -6.144  1.00 94.51           H  
ATOM   2246  N   THR A 134       1.963   9.464 -11.037  1.00 93.78           N  
ATOM   2247  H   THR A 134       1.136   8.895 -10.926  1.00 93.78           H  
ATOM   2248  CA  THR A 134       1.778  10.820 -11.575  1.00 93.78           C  
ATOM   2249  HA  THR A 134       2.657  11.424 -11.351  1.00 93.78           H  
ATOM   2250  C   THR A 134       0.588  11.500 -10.911  1.00 93.78           C  
ATOM   2251  CB  THR A 134       1.603  10.809 -13.106  1.00 93.78           C  
ATOM   2252  HB  THR A 134       1.447  11.831 -13.452  1.00 93.78           H  
ATOM   2253  O   THR A 134      -0.275  10.828 -10.343  1.00 93.78           O  
ATOM   2254  CG2 THR A 134       2.831  10.245 -13.824  1.00 93.78           C  
ATOM   2255 HG21 THR A 134       3.717  10.809 -13.532  1.00 93.78           H  
ATOM   2256 HG22 THR A 134       2.978   9.196 -13.569  1.00 93.78           H  
ATOM   2257 HG23 THR A 134       2.694  10.340 -14.901  1.00 93.78           H  
ATOM   2258  OG1 THR A 134       0.496  10.026 -13.495  1.00 93.78           O  
ATOM   2259  HG1 THR A 134      -0.302  10.542 -13.359  1.00 93.78           H  
ATOM   2260  N   ARG A 135       0.518  12.830 -11.002  1.00 94.93           N  
ATOM   2261  H   ARG A 135       1.242  13.326 -11.501  1.00 94.93           H  
ATOM   2262  CA  ARG A 135      -0.729  13.572 -10.781  1.00 94.93           C  
ATOM   2263  HA  ARG A 135      -1.449  12.941 -10.259  1.00 94.93           H  
ATOM   2264  C   ARG A 135      -1.339  13.919 -12.134  1.00 94.93           C  
ATOM   2265  CB  ARG A 135      -0.509  14.831  -9.934  1.00 94.93           C  
ATOM   2266  HB2 ARG A 135      -1.472  15.319  -9.786  1.00 94.93           H  
ATOM   2267  HB3 ARG A 135       0.131  15.517 -10.489  1.00 94.93           H  
ATOM   2268  O   ARG A 135      -0.614  14.218 -13.081  1.00 94.93           O  
ATOM   2269  CG  ARG A 135       0.111  14.531  -8.563  1.00 94.93           C  
ATOM   2270  HG2 ARG A 135      -0.531  13.824  -8.036  1.00 94.93           H  
ATOM   2271  HG3 ARG A 135       1.099  14.089  -8.692  1.00 94.93           H  
ATOM   2272  CD  ARG A 135       0.246  15.809  -7.732  1.00 94.93           C  
ATOM   2273  HD2 ARG A 135       0.952  16.486  -8.213  1.00 94.93           H  
ATOM   2274  HD3 ARG A 135      -0.734  16.284  -7.684  1.00 94.93           H  
ATOM   2275  NE  ARG A 135       0.690  15.502  -6.362  1.00 94.93           N  
ATOM   2276  HE  ARG A 135       1.018  14.563  -6.189  1.00 94.93           H  
ATOM   2277  NH1 ARG A 135       0.309  17.560  -5.377  1.00 94.93           N  
ATOM   2278 HH11 ARG A 135       0.161  18.029  -4.495  1.00 94.93           H  
ATOM   2279 HH12 ARG A 135       0.199  18.035  -6.262  1.00 94.93           H  
ATOM   2280  NH2 ARG A 135       0.896  15.831  -4.138  1.00 94.93           N  
ATOM   2281 HH21 ARG A 135       0.979  14.840  -3.962  1.00 94.93           H  
ATOM   2282 HH22 ARG A 135       0.623  16.385  -3.339  1.00 94.93           H  
ATOM   2283  CZ  ARG A 135       0.634  16.304  -5.316  1.00 94.93           C  
ATOM   2284  N   GLU A 136      -2.655  13.837 -12.232  1.00 93.30           N  
ATOM   2285  H   GLU A 136      -3.179  13.536 -11.422  1.00 93.30           H  
ATOM   2286  CA  GLU A 136      -3.397  14.280 -13.410  1.00 93.30           C  
ATOM   2287  HA  GLU A 136      -2.870  13.954 -14.306  1.00 93.30           H  
ATOM   2288  C   GLU A 136      -3.478  15.816 -13.468  1.00 93.30           C  
ATOM   2289  CB  GLU A 136      -4.793  13.630 -13.421  1.00 93.30           C  
ATOM   2290  HB2 GLU A 136      -5.284  13.829 -12.469  1.00 93.30           H  
ATOM   2291  HB3 GLU A 136      -5.387  14.082 -14.215  1.00 93.30           H  
ATOM   2292  O   GLU A 136      -3.081  16.529 -12.539  1.00 93.30           O  
ATOM   2293  CG  GLU A 136      -4.739  12.112 -13.669  1.00 93.30           C  
ATOM   2294  HG2 GLU A 136      -4.083  11.665 -12.922  1.00 93.30           H  
ATOM   2295  HG3 GLU A 136      -4.305  11.933 -14.652  1.00 93.30           H  
ATOM   2296  CD  GLU A 136      -6.127  11.443 -13.593  1.00 93.30           C  
ATOM   2297  OE1 GLU A 136      -6.185  10.219 -13.341  1.00 93.30           O  
ATOM   2298  OE2 GLU A 136      -7.148  12.158 -13.716  1.00 93.30           O  
ATOM   2299  N   ARG A 137      -4.008  16.350 -14.573  1.00 95.06           N  
ATOM   2300  H   ARG A 137      -4.385  15.722 -15.268  1.00 95.06           H  
ATOM   2301  CA  ARG A 137      -4.242  17.790 -14.719  1.00 95.06           C  
ATOM   2302  HA  ARG A 137      -3.289  18.299 -14.570  1.00 95.06           H  
ATOM   2303  C   ARG A 137      -5.205  18.289 -13.636  1.00 95.06           C  
ATOM   2304  CB  ARG A 137      -4.758  18.091 -16.134  1.00 95.06           C  
ATOM   2305  HB2 ARG A 137      -4.015  17.759 -16.859  1.00 95.06           H  
ATOM   2306  HB3 ARG A 137      -5.683  17.539 -16.303  1.00 95.06           H  
ATOM   2307  O   ARG A 137      -6.234  17.669 -13.382  1.00 95.06           O  
ATOM   2308  CG  ARG A 137      -5.025  19.588 -16.339  1.00 95.06           C  
ATOM   2309  HG2 ARG A 137      -5.820  19.900 -15.661  1.00 95.06           H  
ATOM   2310  HG3 ARG A 137      -4.121  20.156 -16.121  1.00 95.06           H  
ATOM   2311  CD  ARG A 137      -5.490  19.893 -17.761  1.00 95.06           C  
ATOM   2312  HD2 ARG A 137      -6.368  19.285 -17.980  1.00 95.06           H  
ATOM   2313  HD3 ARG A 137      -4.691  19.635 -18.456  1.00 95.06           H  
ATOM   2314  NE  ARG A 137      -5.832  21.320 -17.894  1.00 95.06           N  
ATOM   2315  HE  ARG A 137      -5.768  21.876 -17.053  1.00 95.06           H  
ATOM   2316  NH1 ARG A 137      -6.444  21.282 -20.105  1.00 95.06           N  
ATOM   2317 HH11 ARG A 137      -6.757  21.770 -20.932  1.00 95.06           H  
ATOM   2318 HH12 ARG A 137      -6.260  20.289 -20.127  1.00 95.06           H  
ATOM   2319  NH2 ARG A 137      -6.492  23.209 -18.977  1.00 95.06           N  
ATOM   2320 HH21 ARG A 137      -6.812  23.684 -19.809  1.00 95.06           H  
ATOM   2321 HH22 ARG A 137      -6.364  23.736 -18.125  1.00 95.06           H  
ATOM   2322  CZ  ARG A 137      -6.253  21.928 -18.987  1.00 95.06           C  
ATOM   2323  N   PHE A 138      -4.884  19.442 -13.061  1.00 96.56           N  
ATOM   2324  H   PHE A 138      -4.017  19.895 -13.313  1.00 96.56           H  
ATOM   2325  CA  PHE A 138      -5.745  20.125 -12.105  1.00 96.56           C  
ATOM   2326  HA  PHE A 138      -6.209  19.371 -11.468  1.00 96.56           H  
ATOM   2327  C   PHE A 138      -6.865  20.893 -12.806  1.00 96.56           C  
ATOM   2328  CB  PHE A 138      -4.919  21.035 -11.194  1.00 96.56           C  
ATOM   2329  HB2 PHE A 138      -5.606  21.594 -10.558  1.00 96.56           H  
ATOM   2330  HB3 PHE A 138      -4.364  21.757 -11.793  1.00 96.56           H  
ATOM   2331  O   PHE A 138      -6.694  21.426 -13.908  1.00 96.56           O  
ATOM   2332  CG  PHE A 138      -3.968  20.268 -10.303  1.00 96.56           C  
ATOM   2333  CD1 PHE A 138      -4.370  19.892  -9.009  1.00 96.56           C  
ATOM   2334  HD1 PHE A 138      -5.350  20.163  -8.642  1.00 96.56           H  
ATOM   2335  CD2 PHE A 138      -2.720  19.847 -10.795  1.00 96.56           C  
ATOM   2336  HD2 PHE A 138      -2.415  20.100 -11.799  1.00 96.56           H  
ATOM   2337  CE1 PHE A 138      -3.515  19.140  -8.192  1.00 96.56           C  
ATOM   2338  HE1 PHE A 138      -3.835  18.865  -7.198  1.00 96.56           H  
ATOM   2339  CE2 PHE A 138      -1.895  19.039  -9.999  1.00 96.56           C  
ATOM   2340  HE2 PHE A 138      -0.994  18.616 -10.418  1.00 96.56           H  
ATOM   2341  CZ  PHE A 138      -2.269  18.724  -8.683  1.00 96.56           C  
ATOM   2342  HZ  PHE A 138      -1.615  18.137  -8.056  1.00 96.56           H  
ATOM   2343  N   ARG A 139      -8.020  20.933 -12.150  1.00 97.46           N  
ATOM   2344  H   ARG A 139      -8.078  20.426 -11.279  1.00 97.46           H  
ATOM   2345  CA  ARG A 139      -9.158  21.776 -12.506  1.00 97.46           C  
ATOM   2346  HA  ARG A 139      -8.807  22.592 -13.137  1.00 97.46           H  
ATOM   2347  C   ARG A 139      -9.722  22.397 -11.241  1.00 97.46           C  
ATOM   2348  CB  ARG A 139     -10.217  20.963 -13.275  1.00 97.46           C  
ATOM   2349  HB2 ARG A 139      -9.751  20.554 -14.171  1.00 97.46           H  
ATOM   2350  HB3 ARG A 139     -11.016  21.637 -13.584  1.00 97.46           H  
ATOM   2351  O   ARG A 139      -9.869  21.700 -10.237  1.00 97.46           O  
ATOM   2352  CG  ARG A 139     -10.829  19.813 -12.455  1.00 97.46           C  
ATOM   2353  HG2 ARG A 139     -10.035  19.169 -12.076  1.00 97.46           H  
ATOM   2354  HG3 ARG A 139     -11.395  20.219 -11.617  1.00 97.46           H  
ATOM   2355  CD  ARG A 139     -11.775  18.964 -13.302  1.00 97.46           C  
ATOM   2356  HD2 ARG A 139     -11.223  18.574 -14.157  1.00 97.46           H  
ATOM   2357  HD3 ARG A 139     -12.589  19.597 -13.655  1.00 97.46           H  
ATOM   2358  NE  ARG A 139     -12.316  17.845 -12.511  1.00 97.46           N  
ATOM   2359  HE  ARG A 139     -11.958  17.759 -11.570  1.00 97.46           H  
ATOM   2360  NH1 ARG A 139     -13.680  16.955 -14.120  1.00 97.46           N  
ATOM   2361 HH11 ARG A 139     -14.373  16.278 -14.409  1.00 97.46           H  
ATOM   2362 HH12 ARG A 139     -13.350  17.663 -14.760  1.00 97.46           H  
ATOM   2363  NH2 ARG A 139     -13.649  16.049 -12.082  1.00 97.46           N  
ATOM   2364 HH21 ARG A 139     -13.326  16.054 -11.125  1.00 97.46           H  
ATOM   2365 HH22 ARG A 139     -14.357  15.391 -12.373  1.00 97.46           H  
ATOM   2366  CZ  ARG A 139     -13.207  16.956 -12.906  1.00 97.46           C  
ATOM   2367  N   SER A 140     -10.110  23.657 -11.316  1.00 97.96           N  
ATOM   2368  H   SER A 140      -9.837  24.236 -12.098  1.00 97.96           H  
ATOM   2369  CA  SER A 140     -10.780  24.310 -10.201  1.00 97.96           C  
ATOM   2370  HA  SER A 140     -10.160  24.186  -9.313  1.00 97.96           H  
ATOM   2371  C   SER A 140     -12.133  23.651  -9.935  1.00 97.96           C  
ATOM   2372  CB  SER A 140     -10.899  25.810 -10.453  1.00 97.96           C  
ATOM   2373  HB2 SER A 140     -11.201  26.313  -9.535  1.00 97.96           H  
ATOM   2374  HB3 SER A 140     -11.641  25.999 -11.229  1.00 97.96           H  
ATOM   2375  O   SER A 140     -12.854  23.244 -10.854  1.00 97.96           O  
ATOM   2376  OG  SER A 140      -9.640  26.301 -10.877  1.00 97.96           O  
ATOM   2377  HG  SER A 140      -8.962  25.981 -10.278  1.00 97.96           H  
ATOM   2378  N   HIS A 141     -12.456  23.495  -8.660  1.00 98.05           N  
ATOM   2379  H   HIS A 141     -11.782  23.771  -7.960  1.00 98.05           H  
ATOM   2380  CA  HIS A 141     -13.651  22.825  -8.185  1.00 98.05           C  
ATOM   2381  HA  HIS A 141     -14.445  22.937  -8.922  1.00 98.05           H  
ATOM   2382  C   HIS A 141     -14.103  23.460  -6.875  1.00 98.05           C  
ATOM   2383  CB  HIS A 141     -13.342  21.336  -7.990  1.00 98.05           C  
ATOM   2384  HB2 HIS A 141     -12.879  20.948  -8.897  1.00 98.05           H  
ATOM   2385  HB3 HIS A 141     -12.631  21.218  -7.172  1.00 98.05           H  
ATOM   2386  O   HIS A 141     -13.292  23.684  -5.984  1.00 98.05           O  
ATOM   2387  CG  HIS A 141     -14.577  20.527  -7.708  1.00 98.05           C  
ATOM   2388  CD2 HIS A 141     -14.985  20.041  -6.495  1.00 98.05           C  
ATOM   2389  HD2 HIS A 141     -14.467  20.160  -5.555  1.00 98.05           H  
ATOM   2390  ND1 HIS A 141     -15.541  20.191  -8.630  1.00 98.05           N  
ATOM   2391  HD1 HIS A 141     -15.574  20.505  -9.589  1.00 98.05           H  
ATOM   2392  CE1 HIS A 141     -16.508  19.514  -7.989  1.00 98.05           C  
ATOM   2393  HE1 HIS A 141     -17.424  19.154  -8.435  1.00 98.05           H  
ATOM   2394  NE2 HIS A 141     -16.199  19.378  -6.694  1.00 98.05           N  
ATOM   2395  N   GLN A 142     -15.401  23.703  -6.732  1.00 97.87           N  
ATOM   2396  H   GLN A 142     -16.044  23.449  -7.469  1.00 97.87           H  
ATOM   2397  CA  GLN A 142     -15.967  24.158  -5.468  1.00 97.87           C  
ATOM   2398  HA  GLN A 142     -15.167  24.528  -4.826  1.00 97.87           H  
ATOM   2399  C   GLN A 142     -16.627  23.004  -4.730  1.00 97.87           C  
ATOM   2400  CB  GLN A 142     -16.945  25.313  -5.685  1.00 97.87           C  
ATOM   2401  HB2 GLN A 142     -17.526  25.447  -4.772  1.00 97.87           H  
ATOM   2402  HB3 GLN A 142     -17.626  25.096  -6.508  1.00 97.87           H  
ATOM   2403  O   GLN A 142     -17.418  22.264  -5.311  1.00 97.87           O  
ATOM   2404  CG  GLN A 142     -16.170  26.605  -5.954  1.00 97.87           C  
ATOM   2405  HG2 GLN A 142     -15.375  26.680  -5.212  1.00 97.87           H  
ATOM   2406  HG3 GLN A 142     -15.714  26.577  -6.943  1.00 97.87           H  
ATOM   2407  CD  GLN A 142     -17.027  27.856  -5.830  1.00 97.87           C  
ATOM   2408  NE2 GLN A 142     -16.400  28.999  -5.701  1.00 97.87           N  
ATOM   2409 HE21 GLN A 142     -15.398  28.980  -5.570  1.00 97.87           H  
ATOM   2410 HE22 GLN A 142     -16.938  29.839  -5.544  1.00 97.87           H  
ATOM   2411  OE1 GLN A 142     -18.251  27.820  -5.832  1.00 97.87           O  
ATOM   2412  N   PHE A 143     -16.340  22.889  -3.435  1.00 97.87           N  
ATOM   2413  H   PHE A 143     -15.670  23.529  -3.034  1.00 97.87           H  
ATOM   2414  CA  PHE A 143     -16.990  21.924  -2.555  1.00 97.87           C  
ATOM   2415  HA  PHE A 143     -17.925  21.606  -3.014  1.00 97.87           H  
ATOM   2416  C   PHE A 143     -17.319  22.579  -1.212  1.00 97.87           C  
ATOM   2417  CB  PHE A 143     -16.108  20.681  -2.395  1.00 97.87           C  
ATOM   2418  HB2 PHE A 143     -15.254  20.909  -1.757  1.00 97.87           H  
ATOM   2419  HB3 PHE A 143     -15.723  20.387  -3.372  1.00 97.87           H  
ATOM   2420  O   PHE A 143     -16.458  23.184  -0.579  1.00 97.87           O  
ATOM   2421  CG  PHE A 143     -16.881  19.518  -1.818  1.00 97.87           C  
ATOM   2422  CD1 PHE A 143     -16.993  19.360  -0.424  1.00 97.87           C  
ATOM   2423  HD1 PHE A 143     -16.465  20.031   0.237  1.00 97.87           H  
ATOM   2424  CD2 PHE A 143     -17.560  18.642  -2.682  1.00 97.87           C  
ATOM   2425  HD2 PHE A 143     -17.491  18.773  -3.752  1.00 97.87           H  
ATOM   2426  CE1 PHE A 143     -17.807  18.343   0.106  1.00 97.87           C  
ATOM   2427  HE1 PHE A 143     -17.919  18.238   1.175  1.00 97.87           H  
ATOM   2428  CE2 PHE A 143     -18.362  17.618  -2.153  1.00 97.87           C  
ATOM   2429  HE2 PHE A 143     -18.910  16.967  -2.818  1.00 97.87           H  
ATOM   2430  CZ  PHE A 143     -18.494  17.477  -0.762  1.00 97.87           C  
ATOM   2431  HZ  PHE A 143     -19.150  16.716  -0.365  1.00 97.87           H  
ATOM   2432  N   GLY A 144     -18.584  22.519  -0.789  1.00 96.24           N  
ATOM   2433  H   GLY A 144     -19.244  21.960  -1.311  1.00 96.24           H  
ATOM   2434  CA  GLY A 144     -19.042  23.195   0.431  1.00 96.24           C  
ATOM   2435  HA2 GLY A 144     -20.103  22.990   0.574  1.00 96.24           H  
ATOM   2436  HA3 GLY A 144     -18.504  22.790   1.289  1.00 96.24           H  
ATOM   2437  C   GLY A 144     -18.847  24.721   0.421  1.00 96.24           C  
ATOM   2438  O   GLY A 144     -18.812  25.332   1.482  1.00 96.24           O  
ATOM   2439  N   GLY A 145     -18.679  25.358  -0.741  1.00 95.93           N  
ATOM   2440  H   GLY A 145     -18.697  24.817  -1.594  1.00 95.93           H  
ATOM   2441  CA  GLY A 145     -18.354  26.789  -0.838  1.00 95.93           C  
ATOM   2442  HA2 GLY A 145     -18.968  27.354  -0.136  1.00 95.93           H  
ATOM   2443  HA3 GLY A 145     -18.586  27.133  -1.846  1.00 95.93           H  
ATOM   2444  C   GLY A 145     -16.884  27.132  -0.565  1.00 95.93           C  
ATOM   2445  O   GLY A 145     -16.565  28.302  -0.392  1.00 95.93           O  
ATOM   2446  N   MET A 146     -16.001  26.132  -0.515  1.00 96.86           N  
ATOM   2447  H   MET A 146     -16.327  25.183  -0.633  1.00 96.86           H  
ATOM   2448  CA  MET A 146     -14.553  26.325  -0.561  1.00 96.86           C  
ATOM   2449  HA  MET A 146     -14.308  27.370  -0.374  1.00 96.86           H  
ATOM   2450  C   MET A 146     -14.010  25.970  -1.942  1.00 96.86           C  
ATOM   2451  CB  MET A 146     -13.861  25.470   0.503  1.00 96.86           C  
ATOM   2452  HB2 MET A 146     -12.796  25.428   0.278  1.00 96.86           H  
ATOM   2453  HB3 MET A 146     -14.261  24.456   0.483  1.00 96.86           H  
ATOM   2454  O   MET A 146     -14.483  25.021  -2.574  1.00 96.86           O  
ATOM   2455  CG  MET A 146     -14.024  26.045   1.906  1.00 96.86           C  
ATOM   2456  HG2 MET A 146     -15.059  25.941   2.234  1.00 96.86           H  
ATOM   2457  HG3 MET A 146     -13.773  27.105   1.872  1.00 96.86           H  
ATOM   2458  SD  MET A 146     -12.910  25.252   3.093  1.00 96.86           S  
ATOM   2459  CE  MET A 146     -13.824  23.743   3.413  1.00 96.86           C  
ATOM   2460  HE1 MET A 146     -13.894  23.180   2.482  1.00 96.86           H  
ATOM   2461  HE2 MET A 146     -13.301  23.155   4.167  1.00 96.86           H  
ATOM   2462  HE3 MET A 146     -14.816  24.000   3.787  1.00 96.86           H  
ATOM   2463  N   ASP A 147     -12.998  26.714  -2.376  1.00 98.01           N  
ATOM   2464  H   ASP A 147     -12.687  27.500  -1.824  1.00 98.01           H  
ATOM   2465  CA  ASP A 147     -12.285  26.464  -3.624  1.00 98.01           C  
ATOM   2466  HA  ASP A 147     -12.994  26.112  -4.372  1.00 98.01           H  
ATOM   2467  C   ASP A 147     -11.214  25.387  -3.430  1.00 98.01           C  
ATOM   2468  CB  ASP A 147     -11.666  27.767  -4.150  1.00 98.01           C  
ATOM   2469  HB2 ASP A 147     -11.108  27.547  -5.060  1.00 98.01           H  
ATOM   2470  HB3 ASP A 147     -10.969  28.156  -3.409  1.00 98.01           H  
ATOM   2471  O   ASP A 147     -10.426  25.424  -2.486  1.00 98.01           O  
ATOM   2472  CG  ASP A 147     -12.724  28.827  -4.473  1.00 98.01           C  
ATOM   2473  OD1 ASP A 147     -13.707  28.486  -5.172  1.00 98.01           O  
ATOM   2474  OD2 ASP A 147     -12.563  29.973  -4.010  1.00 98.01           O  
ATOM   2475  N   PHE A 148     -11.170  24.431  -4.348  1.00 98.45           N  
ATOM   2476  H   PHE A 148     -11.869  24.434  -5.077  1.00 98.45           H  
ATOM   2477  CA  PHE A 148     -10.163  23.384  -4.415  1.00 98.45           C  
ATOM   2478  HA  PHE A 148      -9.329  23.648  -3.765  1.00 98.45           H  
ATOM   2479  C   PHE A 148      -9.639  23.255  -5.842  1.00 98.45           C  
ATOM   2480  CB  PHE A 148     -10.744  22.036  -3.957  1.00 98.45           C  
ATOM   2481  HB2 PHE A 148      -9.987  21.267  -4.111  1.00 98.45           H  
ATOM   2482  HB3 PHE A 148     -11.592  21.784  -4.594  1.00 98.45           H  
ATOM   2483  O   PHE A 148     -10.376  23.388  -6.816  1.00 98.45           O  
ATOM   2484  CG  PHE A 148     -11.188  21.980  -2.510  1.00 98.45           C  
ATOM   2485  CD1 PHE A 148     -10.289  21.570  -1.508  1.00 98.45           C  
ATOM   2486  HD1 PHE A 148      -9.271  21.321  -1.767  1.00 98.45           H  
ATOM   2487  CD2 PHE A 148     -12.504  22.332  -2.162  1.00 98.45           C  
ATOM   2488  HD2 PHE A 148     -13.192  22.667  -2.924  1.00 98.45           H  
ATOM   2489  CE1 PHE A 148     -10.702  21.527  -0.164  1.00 98.45           C  
ATOM   2490  HE1 PHE A 148      -9.997  21.256   0.609  1.00 98.45           H  
ATOM   2491  CE2 PHE A 148     -12.919  22.273  -0.821  1.00 98.45           C  
ATOM   2492  HE2 PHE A 148     -13.932  22.545  -0.564  1.00 98.45           H  
ATOM   2493  CZ  PHE A 148     -12.017  21.879   0.181  1.00 98.45           C  
ATOM   2494  HZ  PHE A 148     -12.329  21.861   1.215  1.00 98.45           H  
ATOM   2495  N   GLU A 149      -8.380  22.869  -5.970  1.00 98.26           N  
ATOM   2496  H   GLU A 149      -7.812  22.830  -5.136  1.00 98.26           H  
ATOM   2497  CA  GLU A 149      -7.836  22.309  -7.197  1.00 98.26           C  
ATOM   2498  HA  GLU A 149      -8.376  22.704  -8.057  1.00 98.26           H  
ATOM   2499  C   GLU A 149      -8.036  20.787  -7.159  1.00 98.26           C  
ATOM   2500  CB  GLU A 149      -6.367  22.726  -7.337  1.00 98.26           C  
ATOM   2501  HB2 GLU A 149      -5.839  22.512  -6.408  1.00 98.26           H  
ATOM   2502  HB3 GLU A 149      -5.904  22.145  -8.134  1.00 98.26           H  
ATOM   2503  O   GLU A 149      -7.456  20.077  -6.333  1.00 98.26           O  
ATOM   2504  CG  GLU A 149      -6.199  24.216  -7.674  1.00 98.26           C  
ATOM   2505  HG2 GLU A 149      -6.758  24.826  -6.965  1.00 98.26           H  
ATOM   2506  HG3 GLU A 149      -5.144  24.471  -7.569  1.00 98.26           H  
ATOM   2507  CD  GLU A 149      -6.642  24.511  -9.115  1.00 98.26           C  
ATOM   2508  OE1 GLU A 149      -7.725  25.114  -9.314  1.00 98.26           O  
ATOM   2509  OE2 GLU A 149      -5.931  24.050 -10.037  1.00 98.26           O  
ATOM   2510  N   LEU A 150      -8.891  20.276  -8.042  1.00 98.28           N  
ATOM   2511  H   LEU A 150      -9.334  20.916  -8.685  1.00 98.28           H  
ATOM   2512  CA  LEU A 150      -9.210  18.858  -8.169  1.00 98.28           C  
ATOM   2513  HA  LEU A 150      -9.037  18.378  -7.206  1.00 98.28           H  
ATOM   2514  C   LEU A 150      -8.297  18.200  -9.206  1.00 98.28           C  
ATOM   2515  CB  LEU A 150     -10.704  18.718  -8.506  1.00 98.28           C  
ATOM   2516  HB2 LEU A 150     -10.911  19.324  -9.388  1.00 98.28           H  
ATOM   2517  HB3 LEU A 150     -11.278  19.130  -7.676  1.00 98.28           H  
ATOM   2518  O   LEU A 150      -8.210  18.637 -10.351  1.00 98.28           O  
ATOM   2519  CG  LEU A 150     -11.190  17.284  -8.779  1.00 98.28           C  
ATOM   2520  HG  LEU A 150     -10.650  16.869  -9.630  1.00 98.28           H  
ATOM   2521  CD1 LEU A 150     -11.048  16.344  -7.584  1.00 98.28           C  
ATOM   2522 HD11 LEU A 150     -11.625  16.723  -6.740  1.00 98.28           H  
ATOM   2523 HD12 LEU A 150     -11.407  15.348  -7.843  1.00 98.28           H  
ATOM   2524 HD13 LEU A 150     -10.001  16.260  -7.293  1.00 98.28           H  
ATOM   2525  CD2 LEU A 150     -12.677  17.326  -9.135  1.00 98.28           C  
ATOM   2526 HD21 LEU A 150     -13.029  16.324  -9.378  1.00 98.28           H  
ATOM   2527 HD22 LEU A 150     -13.235  17.690  -8.272  1.00 98.28           H  
ATOM   2528 HD23 LEU A 150     -12.861  18.031  -9.946  1.00 98.28           H  
ATOM   2529  N   SER A 151      -7.666  17.102  -8.815  1.00 97.82           N  
ATOM   2530  H   SER A 151      -7.793  16.818  -7.854  1.00 97.82           H  
ATOM   2531  CA  SER A 151      -6.849  16.227  -9.654  1.00 97.82           C  
ATOM   2532  HA  SER A 151      -7.180  16.287 -10.691  1.00 97.82           H  
ATOM   2533  C   SER A 151      -7.034  14.777  -9.182  1.00 97.82           C  
ATOM   2534  CB  SER A 151      -5.393  16.721  -9.592  1.00 97.82           C  
ATOM   2535  HB2 SER A 151      -5.071  16.762  -8.551  1.00 97.82           H  
ATOM   2536  HB3 SER A 151      -5.361  17.726 -10.012  1.00 97.82           H  
ATOM   2537  O   SER A 151      -7.937  14.458  -8.400  1.00 97.82           O  
ATOM   2538  OG  SER A 151      -4.498  15.905 -10.325  1.00 97.82           O  
ATOM   2539  HG  SER A 151      -4.011  16.434 -10.962  1.00 97.82           H  
ATOM   2540  N   ARG A 152      -6.192  13.867  -9.664  1.00 97.53           N  
ATOM   2541  H   ARG A 152      -5.464  14.209 -10.274  1.00 97.53           H  
ATOM   2542  CA  ARG A 152      -6.078  12.495  -9.177  1.00 97.53           C  
ATOM   2543  HA  ARG A 152      -6.478  12.463  -8.163  1.00 97.53           H  
ATOM   2544  C   ARG A 152      -4.612  12.100  -9.109  1.00 97.53           C  
ATOM   2545  CB  ARG A 152      -6.873  11.514 -10.052  1.00 97.53           C  
ATOM   2546  HB2 ARG A 152      -6.314  11.332 -10.970  1.00 97.53           H  
ATOM   2547  HB3 ARG A 152      -6.960  10.566  -9.522  1.00 97.53           H  
ATOM   2548  O   ARG A 152      -3.804  12.540  -9.924  1.00 97.53           O  
ATOM   2549  CG  ARG A 152      -8.273  12.026 -10.418  1.00 97.53           C  
ATOM   2550  HG2 ARG A 152      -8.806  12.347  -9.523  1.00 97.53           H  
ATOM   2551  HG3 ARG A 152      -8.167  12.879 -11.089  1.00 97.53           H  
ATOM   2552  CD  ARG A 152      -9.103  10.979 -11.145  1.00 97.53           C  
ATOM   2553  HD2 ARG A 152      -9.797  11.513 -11.794  1.00 97.53           H  
ATOM   2554  HD3 ARG A 152      -8.455  10.374 -11.780  1.00 97.53           H  
ATOM   2555  NE  ARG A 152      -9.866  10.136 -10.201  1.00 97.53           N  
ATOM   2556  HE  ARG A 152      -9.571  10.123  -9.235  1.00 97.53           H  
ATOM   2557  NH1 ARG A 152     -11.275   9.282 -11.778  1.00 97.53           N  
ATOM   2558 HH11 ARG A 152     -11.838   8.483 -12.030  1.00 97.53           H  
ATOM   2559 HH12 ARG A 152     -10.717   9.749 -12.480  1.00 97.53           H  
ATOM   2560  NH2 ARG A 152     -11.516   8.645  -9.676  1.00 97.53           N  
ATOM   2561 HH21 ARG A 152     -11.313   8.644  -8.686  1.00 97.53           H  
ATOM   2562 HH22 ARG A 152     -12.132   7.924 -10.022  1.00 97.53           H  
ATOM   2563  CZ  ARG A 152     -10.880   9.370 -10.542  1.00 97.53           C  
ATOM   2564  N   ILE A 153      -4.270  11.269  -8.132  1.00 96.55           N  
ATOM   2565  H   ILE A 153      -5.009  10.947  -7.523  1.00 96.55           H  
ATOM   2566  CA  ILE A 153      -2.983  10.574  -8.092  1.00 96.55           C  
ATOM   2567  HA  ILE A 153      -2.247  11.143  -8.661  1.00 96.55           H  
ATOM   2568  C   ILE A 153      -3.186   9.228  -8.775  1.00 96.55           C  
ATOM   2569  CB  ILE A 153      -2.448  10.412  -6.655  1.00 96.55           C  
ATOM   2570  HB  ILE A 153      -3.133   9.774  -6.096  1.00 96.55           H  
ATOM   2571  O   ILE A 153      -3.987   8.416  -8.306  1.00 96.55           O  
ATOM   2572  CG1 ILE A 153      -2.347  11.774  -5.936  1.00 96.55           C  
ATOM   2573 HG12 ILE A 153      -1.585  12.387  -6.417  1.00 96.55           H  
ATOM   2574 HG13 ILE A 153      -3.301  12.295  -6.022  1.00 96.55           H  
ATOM   2575  CG2 ILE A 153      -1.065   9.736  -6.707  1.00 96.55           C  
ATOM   2576 HG21 ILE A 153      -0.688   9.551  -5.702  1.00 96.55           H  
ATOM   2577 HG22 ILE A 153      -1.127   8.772  -7.211  1.00 96.55           H  
ATOM   2578 HG23 ILE A 153      -0.360  10.363  -7.254  1.00 96.55           H  
ATOM   2579  CD1 ILE A 153      -2.039  11.668  -4.439  1.00 96.55           C  
ATOM   2580 HD11 ILE A 153      -1.038  11.267  -4.278  1.00 96.55           H  
ATOM   2581 HD12 ILE A 153      -2.091  12.659  -3.990  1.00 96.55           H  
ATOM   2582 HD13 ILE A 153      -2.773  11.021  -3.958  1.00 96.55           H  
ATOM   2583  N   SER A 154      -2.453   8.992  -9.856  1.00 96.58           N  
ATOM   2584  H   SER A 154      -1.834   9.719 -10.185  1.00 96.58           H  
ATOM   2585  CA  SER A 154      -2.646   7.818 -10.705  1.00 96.58           C  
ATOM   2586  HA  SER A 154      -3.541   7.290 -10.374  1.00 96.58           H  
ATOM   2587  C   SER A 154      -1.468   6.868 -10.550  1.00 96.58           C  
ATOM   2588  CB  SER A 154      -2.937   8.217 -12.158  1.00 96.58           C  
ATOM   2589  HB2 SER A 154      -3.285   7.347 -12.716  1.00 96.58           H  
ATOM   2590  HB3 SER A 154      -2.044   8.634 -12.624  1.00 96.58           H  
ATOM   2591  O   SER A 154      -0.324   7.193 -10.882  1.00 96.58           O  
ATOM   2592  OG  SER A 154      -3.951   9.190 -12.134  1.00 96.58           O  
ATOM   2593  HG  SER A 154      -4.548   9.131 -12.883  1.00 96.58           H  
ATOM   2594  N   TYR A 155      -1.752   5.667 -10.063  1.00 97.36           N  
ATOM   2595  H   TYR A 155      -2.716   5.472  -9.833  1.00 97.36           H  
ATOM   2596  CA  TYR A 155      -0.782   4.604  -9.821  1.00 97.36           C  
ATOM   2597  HA  TYR A 155       0.212   5.036  -9.703  1.00 97.36           H  
ATOM   2598  C   TYR A 155      -0.816   3.629 -10.995  1.00 97.36           C  
ATOM   2599  CB  TYR A 155      -1.110   3.879  -8.514  1.00 97.36           C  
ATOM   2600  HB2 TYR A 155      -2.132   3.501  -8.556  1.00 97.36           H  
ATOM   2601  HB3 TYR A 155      -0.449   3.019  -8.415  1.00 97.36           H  
ATOM   2602  O   TYR A 155      -1.899   3.135 -11.310  1.00 97.36           O  
ATOM   2603  CG  TYR A 155      -0.963   4.761  -7.294  1.00 97.36           C  
ATOM   2604  CD1 TYR A 155       0.191   4.698  -6.504  1.00 97.36           C  
ATOM   2605  HD1 TYR A 155       0.992   4.024  -6.768  1.00 97.36           H  
ATOM   2606  CD2 TYR A 155      -1.967   5.682  -6.964  1.00 97.36           C  
ATOM   2607  HD2 TYR A 155      -2.829   5.766  -7.611  1.00 97.36           H  
ATOM   2608  CE1 TYR A 155       0.338   5.527  -5.387  1.00 97.36           C  
ATOM   2609  HE1 TYR A 155       1.242   5.473  -4.799  1.00 97.36           H  
ATOM   2610  CE2 TYR A 155      -1.843   6.503  -5.827  1.00 97.36           C  
ATOM   2611  HE2 TYR A 155      -2.617   7.214  -5.576  1.00 97.36           H  
ATOM   2612  OH  TYR A 155      -0.509   7.252  -3.971  1.00 97.36           O  
ATOM   2613  HH  TYR A 155       0.390   7.195  -3.640  1.00 97.36           H  
ATOM   2614  CZ  TYR A 155      -0.679   6.433  -5.038  1.00 97.36           C  
ATOM   2615  N   PRO A 156       0.315   3.348 -11.660  1.00 98.04           N  
ATOM   2616  CA  PRO A 156       0.340   2.378 -12.746  1.00 98.04           C  
ATOM   2617  HA  PRO A 156      -0.296   2.745 -13.552  1.00 98.04           H  
ATOM   2618  C   PRO A 156      -0.166   1.004 -12.290  1.00 98.04           C  
ATOM   2619  CB  PRO A 156       1.786   2.335 -13.237  1.00 98.04           C  
ATOM   2620  HB2 PRO A 156       1.833   2.241 -14.322  1.00 98.04           H  
ATOM   2621  HB3 PRO A 156       2.325   1.513 -12.768  1.00 98.04           H  
ATOM   2622  O   PRO A 156       0.187   0.533 -11.204  1.00 98.04           O  
ATOM   2623  CG  PRO A 156       2.386   3.656 -12.758  1.00 98.04           C  
ATOM   2624  HG2 PRO A 156       3.453   3.571 -12.553  1.00 98.04           H  
ATOM   2625  HG3 PRO A 156       2.197   4.429 -13.503  1.00 98.04           H  
ATOM   2626  CD  PRO A 156       1.615   3.972 -11.483  1.00 98.04           C  
ATOM   2627  HD2 PRO A 156       2.114   3.538 -10.616  1.00 98.04           H  
ATOM   2628  HD3 PRO A 156       1.533   5.053 -11.369  1.00 98.04           H  
ATOM   2629  N   LEU A 157      -0.996   0.390 -13.131  1.00 98.53           N  
ATOM   2630  H   LEU A 157      -1.237   0.852 -13.996  1.00 98.53           H  
ATOM   2631  CA  LEU A 157      -1.592  -0.927 -12.934  1.00 98.53           C  
ATOM   2632  HA  LEU A 157      -1.135  -1.415 -12.073  1.00 98.53           H  
ATOM   2633  C   LEU A 157      -1.326  -1.772 -14.181  1.00 98.53           C  
ATOM   2634  CB  LEU A 157      -3.099  -0.752 -12.660  1.00 98.53           C  
ATOM   2635  HB2 LEU A 157      -3.210  -0.279 -11.685  1.00 98.53           H  
ATOM   2636  HB3 LEU A 157      -3.506  -0.078 -13.413  1.00 98.53           H  
ATOM   2637  O   LEU A 157      -1.745  -1.392 -15.271  1.00 98.53           O  
ATOM   2638  CG  LEU A 157      -3.933  -2.049 -12.696  1.00 98.53           C  
ATOM   2639  HG  LEU A 157      -3.799  -2.545 -13.658  1.00 98.53           H  
ATOM   2640  CD1 LEU A 157      -3.565  -3.024 -11.579  1.00 98.53           C  
ATOM   2641 HD11 LEU A 157      -3.796  -2.588 -10.607  1.00 98.53           H  
ATOM   2642 HD12 LEU A 157      -2.507  -3.283 -11.632  1.00 98.53           H  
ATOM   2643 HD13 LEU A 157      -4.141  -3.941 -11.699  1.00 98.53           H  
ATOM   2644  CD2 LEU A 157      -5.420  -1.714 -12.549  1.00 98.53           C  
ATOM   2645 HD21 LEU A 157      -5.607  -1.246 -11.583  1.00 98.53           H  
ATOM   2646 HD22 LEU A 157      -6.006  -2.631 -12.623  1.00 98.53           H  
ATOM   2647 HD23 LEU A 157      -5.727  -1.039 -13.347  1.00 98.53           H  
ATOM   2648  N   LEU A 158      -0.668  -2.915 -14.017  1.00 98.72           N  
ATOM   2649  H   LEU A 158      -0.363  -3.167 -13.088  1.00 98.72           H  
ATOM   2650  CA  LEU A 158      -0.522  -3.918 -15.069  1.00 98.72           C  
ATOM   2651  HA  LEU A 158      -0.988  -3.561 -15.988  1.00 98.72           H  
ATOM   2652  C   LEU A 158      -1.258  -5.184 -14.646  1.00 98.72           C  
ATOM   2653  CB  LEU A 158       0.954  -4.215 -15.386  1.00 98.72           C  
ATOM   2654  HB2 LEU A 158       0.958  -5.019 -16.122  1.00 98.72           H  
ATOM   2655  HB3 LEU A 158       1.460  -4.592 -14.497  1.00 98.72           H  
ATOM   2656  O   LEU A 158      -1.123  -5.619 -13.504  1.00 98.72           O  
ATOM   2657  CG  LEU A 158       1.748  -3.030 -15.963  1.00 98.72           C  
ATOM   2658  HG  LEU A 158       1.084  -2.424 -16.580  1.00 98.72           H  
ATOM   2659  CD1 LEU A 158       2.382  -2.150 -14.878  1.00 98.72           C  
ATOM   2660 HD11 LEU A 158       2.973  -1.363 -15.346  1.00 98.72           H  
ATOM   2661 HD12 LEU A 158       1.612  -1.683 -14.264  1.00 98.72           H  
ATOM   2662 HD13 LEU A 158       3.031  -2.754 -14.244  1.00 98.72           H  
ATOM   2663  CD2 LEU A 158       2.877  -3.550 -16.853  1.00 98.72           C  
ATOM   2664 HD21 LEU A 158       2.462  -4.137 -17.673  1.00 98.72           H  
ATOM   2665 HD22 LEU A 158       3.434  -2.714 -17.276  1.00 98.72           H  
ATOM   2666 HD23 LEU A 158       3.553  -4.180 -16.276  1.00 98.72           H  
ATOM   2667  N   ILE A 159      -2.026  -5.775 -15.554  1.00 98.45           N  
ATOM   2668  H   ILE A 159      -2.147  -5.329 -16.452  1.00 98.45           H  
ATOM   2669  CA  ILE A 159      -2.746  -7.024 -15.316  1.00 98.45           C  
ATOM   2670  HA  ILE A 159      -2.499  -7.391 -14.320  1.00 98.45           H  
ATOM   2671  C   ILE A 159      -2.279  -8.073 -16.313  1.00 98.45           C  
ATOM   2672  CB  ILE A 159      -4.275  -6.811 -15.353  1.00 98.45           C  
ATOM   2673  HB  ILE A 159      -4.556  -6.391 -16.319  1.00 98.45           H  
ATOM   2674  O   ILE A 159      -2.279  -7.818 -17.511  1.00 98.45           O  
ATOM   2675  CG1 ILE A 159      -4.677  -5.800 -14.254  1.00 98.45           C  
ATOM   2676 HG12 ILE A 159      -4.222  -6.092 -13.307  1.00 98.45           H  
ATOM   2677 HG13 ILE A 159      -4.277  -4.823 -14.524  1.00 98.45           H  
ATOM   2678  CG2 ILE A 159      -4.972  -8.176 -15.209  1.00 98.45           C  
ATOM   2679 HG21 ILE A 159      -6.048  -8.065 -15.072  1.00 98.45           H  
ATOM   2680 HG22 ILE A 159      -4.542  -8.722 -14.369  1.00 98.45           H  
ATOM   2681 HG23 ILE A 159      -4.833  -8.766 -16.114  1.00 98.45           H  
ATOM   2682  CD1 ILE A 159      -6.185  -5.629 -14.040  1.00 98.45           C  
ATOM   2683 HD11 ILE A 159      -6.360  -4.767 -13.397  1.00 98.45           H  
ATOM   2684 HD12 ILE A 159      -6.601  -6.510 -13.552  1.00 98.45           H  
ATOM   2685 HD13 ILE A 159      -6.683  -5.473 -14.997  1.00 98.45           H  
ATOM   2686  N   HIS A 160      -1.907  -9.250 -15.823  1.00 98.52           N  
ATOM   2687  H   HIS A 160      -1.941  -9.384 -14.823  1.00 98.52           H  
ATOM   2688  CA  HIS A 160      -1.668 -10.425 -16.654  1.00 98.52           C  
ATOM   2689  HA  HIS A 160      -1.786 -10.178 -17.709  1.00 98.52           H  
ATOM   2690  C   HIS A 160      -2.690 -11.499 -16.296  1.00 98.52           C  
ATOM   2691  CB  HIS A 160      -0.235 -10.915 -16.454  1.00 98.52           C  
ATOM   2692  HB2 HIS A 160       0.452 -10.111 -16.719  1.00 98.52           H  
ATOM   2693  HB3 HIS A 160      -0.077 -11.176 -15.408  1.00 98.52           H  
ATOM   2694  O   HIS A 160      -2.699 -11.982 -15.161  1.00 98.52           O  
ATOM   2695  CG  HIS A 160       0.091 -12.099 -17.318  1.00 98.52           C  
ATOM   2696  CD2 HIS A 160       0.123 -13.407 -16.927  1.00 98.52           C  
ATOM   2697  HD2 HIS A 160      -0.094 -13.778 -15.936  1.00 98.52           H  
ATOM   2698  ND1 HIS A 160       0.381 -12.072 -18.661  1.00 98.52           N  
ATOM   2699  HD1 HIS A 160       0.399 -11.258 -19.259  1.00 98.52           H  
ATOM   2700  CE1 HIS A 160       0.594 -13.333 -19.068  1.00 98.52           C  
ATOM   2701  HE1 HIS A 160       0.826 -13.636 -20.078  1.00 98.52           H  
ATOM   2702  NE2 HIS A 160       0.472 -14.176 -18.035  1.00 98.52           N  
ATOM   2703  N   SER A 161      -3.563 -11.839 -17.238  1.00 97.45           N  
ATOM   2704  H   SER A 161      -3.486 -11.425 -18.156  1.00 97.45           H  
ATOM   2705  CA  SER A 161      -4.571 -12.884 -17.059  1.00 97.45           C  
ATOM   2706  HA  SER A 161      -4.874 -12.928 -16.013  1.00 97.45           H  
ATOM   2707  C   SER A 161      -3.988 -14.238 -17.440  1.00 97.45           C  
ATOM   2708  CB  SER A 161      -5.824 -12.585 -17.886  1.00 97.45           C  
ATOM   2709  HB2 SER A 161      -5.568 -12.573 -18.945  1.00 97.45           H  
ATOM   2710  HB3 SER A 161      -6.563 -13.366 -17.710  1.00 97.45           H  
ATOM   2711  O   SER A 161      -3.499 -14.397 -18.555  1.00 97.45           O  
ATOM   2712  OG  SER A 161      -6.368 -11.327 -17.515  1.00 97.45           O  
ATOM   2713  HG  SER A 161      -7.145 -11.183 -18.060  1.00 97.45           H  
ATOM   2714  N   PHE A 162      -4.054 -15.203 -16.525  1.00 97.42           N  
ATOM   2715  H   PHE A 162      -4.533 -15.021 -15.655  1.00 97.42           H  
ATOM   2716  CA  PHE A 162      -3.672 -16.591 -16.799  1.00 97.42           C  
ATOM   2717  HA  PHE A 162      -2.825 -16.611 -17.486  1.00 97.42           H  
ATOM   2718  C   PHE A 162      -4.829 -17.353 -17.455  1.00 97.42           C  
ATOM   2719  CB  PHE A 162      -3.265 -17.277 -15.489  1.00 97.42           C  
ATOM   2720  HB2 PHE A 162      -4.152 -17.421 -14.872  1.00 97.42           H  
ATOM   2721  HB3 PHE A 162      -2.883 -18.269 -15.730  1.00 97.42           H  
ATOM   2722  O   PHE A 162      -4.620 -18.174 -18.343  1.00 97.42           O  
ATOM   2723  CG  PHE A 162      -2.213 -16.544 -14.679  1.00 97.42           C  
ATOM   2724  CD1 PHE A 162      -0.886 -16.477 -15.140  1.00 97.42           C  
ATOM   2725  HD1 PHE A 162      -0.616 -16.907 -16.093  1.00 97.42           H  
ATOM   2726  CD2 PHE A 162      -2.551 -15.964 -13.442  1.00 97.42           C  
ATOM   2727  HD2 PHE A 162      -3.566 -16.038 -13.080  1.00 97.42           H  
ATOM   2728  CE1 PHE A 162       0.094 -15.857 -14.349  1.00 97.42           C  
ATOM   2729  HE1 PHE A 162       1.117 -15.820 -14.695  1.00 97.42           H  
ATOM   2730  CE2 PHE A 162      -1.572 -15.327 -12.661  1.00 97.42           C  
ATOM   2731  HE2 PHE A 162      -1.848 -14.914 -11.702  1.00 97.42           H  
ATOM   2732  CZ  PHE A 162      -0.241 -15.287 -13.114  1.00 97.42           C  
ATOM   2733  HZ  PHE A 162       0.541 -14.846 -12.513  1.00 97.42           H  
ATOM   2734  N   ASP A 163      -6.051 -17.053 -17.013  1.00 95.07           N  
ATOM   2735  H   ASP A 163      -6.133 -16.374 -16.270  1.00 95.07           H  
ATOM   2736  CA  ASP A 163      -7.317 -17.517 -17.571  1.00 95.07           C  
ATOM   2737  HA  ASP A 163      -7.246 -17.520 -18.659  1.00 95.07           H  
ATOM   2738  C   ASP A 163      -8.445 -16.533 -17.186  1.00 95.07           C  
ATOM   2739  CB  ASP A 163      -7.589 -18.965 -17.108  1.00 95.07           C  
ATOM   2740  HB2 ASP A 163      -6.800 -19.609 -17.498  1.00 95.07           H  
ATOM   2741  HB3 ASP A 163      -8.524 -19.313 -17.549  1.00 95.07           H  
ATOM   2742  O   ASP A 163      -8.188 -15.454 -16.644  1.00 95.07           O  
ATOM   2743  CG  ASP A 163      -7.668 -19.144 -15.589  1.00 95.07           C  
ATOM   2744  OD1 ASP A 163      -8.410 -18.381 -14.935  1.00 95.07           O  
ATOM   2745  OD2 ASP A 163      -7.032 -20.079 -15.057  1.00 95.07           O  
ATOM   2746  N   ASP A 164      -9.701 -16.890 -17.464  1.00 91.50           N  
ATOM   2747  H   ASP A 164      -9.859 -17.760 -17.951  1.00 91.50           H  
ATOM   2748  CA  ASP A 164     -10.872 -16.046 -17.179  1.00 91.50           C  
ATOM   2749  HA  ASP A 164     -10.725 -15.072 -17.644  1.00 91.50           H  
ATOM   2750  C   ASP A 164     -11.118 -15.806 -15.675  1.00 91.50           C  
ATOM   2751  CB  ASP A 164     -12.123 -16.698 -17.795  1.00 91.50           C  
ATOM   2752  HB2 ASP A 164     -12.220 -17.713 -17.408  1.00 91.50           H  
ATOM   2753  HB3 ASP A 164     -13.001 -16.137 -17.475  1.00 91.50           H  
ATOM   2754  O   ASP A 164     -11.776 -14.833 -15.292  1.00 91.50           O  
ATOM   2755  CG  ASP A 164     -12.128 -16.730 -19.327  1.00 91.50           C  
ATOM   2756  OD1 ASP A 164     -11.509 -15.836 -19.944  1.00 91.50           O  
ATOM   2757  OD2 ASP A 164     -12.791 -17.642 -19.870  1.00 91.50           O  
ATOM   2758  N   ASN A 165     -10.600 -16.678 -14.806  1.00 95.27           N  
ATOM   2759  H   ASN A 165      -9.975 -17.386 -15.163  1.00 95.27           H  
ATOM   2760  CA  ASN A 165     -10.835 -16.660 -13.366  1.00 95.27           C  
ATOM   2761  HA  ASN A 165     -11.623 -15.943 -13.135  1.00 95.27           H  
ATOM   2762  C   ASN A 165      -9.610 -16.242 -12.554  1.00 95.27           C  
ATOM   2763  CB  ASN A 165     -11.294 -18.055 -12.919  1.00 95.27           C  
ATOM   2764  HB2 ASN A 165     -11.248 -18.136 -11.833  1.00 95.27           H  
ATOM   2765  HB3 ASN A 165     -10.612 -18.801 -13.327  1.00 95.27           H  
ATOM   2766  O   ASN A 165      -9.785 -15.932 -11.376  1.00 95.27           O  
ATOM   2767  CG  ASN A 165     -12.707 -18.397 -13.332  1.00 95.27           C  
ATOM   2768  ND2 ASN A 165     -13.000 -19.670 -13.401  1.00 95.27           N  
ATOM   2769 HD21 ASN A 165     -13.921 -19.936 -13.719  1.00 95.27           H  
ATOM   2770 HD22 ASN A 165     -12.344 -20.322 -12.995  1.00 95.27           H  
ATOM   2771  OD1 ASN A 165     -13.584 -17.558 -13.484  1.00 95.27           O  
ATOM   2772  N   GLN A 166      -8.407 -16.261 -13.129  1.00 97.52           N  
ATOM   2773  H   GLN A 166      -8.363 -16.635 -14.066  1.00 97.52           H  
ATOM   2774  CA  GLN A 166      -7.134 -16.133 -12.422  1.00 97.52           C  
ATOM   2775  HA  GLN A 166      -7.312 -15.755 -11.415  1.00 97.52           H  
ATOM   2776  C   GLN A 166      -6.204 -15.155 -13.137  1.00 97.52           C  
ATOM   2777  CB  GLN A 166      -6.470 -17.515 -12.303  1.00 97.52           C  
ATOM   2778  HB2 GLN A 166      -6.340 -17.944 -13.296  1.00 97.52           H  
ATOM   2779  HB3 GLN A 166      -5.482 -17.412 -11.854  1.00 97.52           H  
ATOM   2780  O   GLN A 166      -5.908 -15.286 -14.323  1.00 97.52           O  
ATOM   2781  CG  GLN A 166      -7.313 -18.456 -11.437  1.00 97.52           C  
ATOM   2782  HG2 GLN A 166      -8.318 -18.545 -11.849  1.00 97.52           H  
ATOM   2783  HG3 GLN A 166      -7.386 -18.048 -10.429  1.00 97.52           H  
ATOM   2784  CD  GLN A 166      -6.750 -19.858 -11.341  1.00 97.52           C  
ATOM   2785  NE2 GLN A 166      -6.923 -20.654 -12.369  1.00 97.52           N  
ATOM   2786 HE21 GLN A 166      -7.212 -20.288 -13.265  1.00 97.52           H  
ATOM   2787 HE22 GLN A 166      -6.706 -21.635 -12.274  1.00 97.52           H  
ATOM   2788  OE1 GLN A 166      -6.191 -20.263 -10.328  1.00 97.52           O  
ATOM   2789  N   LEU A 167      -5.692 -14.176 -12.393  1.00 97.96           N  
ATOM   2790  H   LEU A 167      -5.967 -14.111 -11.423  1.00 97.96           H  
ATOM   2791  CA  LEU A 167      -4.810 -13.140 -12.926  1.00 97.96           C  
ATOM   2792  HA  LEU A 167      -4.205 -13.576 -13.720  1.00 97.96           H  
ATOM   2793  C   LEU A 167      -3.834 -12.611 -11.874  1.00 97.96           C  
ATOM   2794  CB  LEU A 167      -5.677 -12.036 -13.560  1.00 97.96           C  
ATOM   2795  HB2 LEU A 167      -6.284 -12.514 -14.329  1.00 97.96           H  
ATOM   2796  HB3 LEU A 167      -5.037 -11.317 -14.071  1.00 97.96           H  
ATOM   2797  O   LEU A 167      -4.046 -12.759 -10.670  1.00 97.96           O  
ATOM   2798  CG  LEU A 167      -6.624 -11.283 -12.608  1.00 97.96           C  
ATOM   2799  HG  LEU A 167      -7.066 -11.955 -11.873  1.00 97.96           H  
ATOM   2800  CD1 LEU A 167      -5.948 -10.117 -11.890  1.00 97.96           C  
ATOM   2801 HD11 LEU A 167      -6.682  -9.574 -11.295  1.00 97.96           H  
ATOM   2802 HD12 LEU A 167      -5.513  -9.430 -12.616  1.00 97.96           H  
ATOM   2803 HD13 LEU A 167      -5.155 -10.472 -11.232  1.00 97.96           H  
ATOM   2804  CD2 LEU A 167      -7.745 -10.665 -13.432  1.00 97.96           C  
ATOM   2805 HD21 LEU A 167      -8.355 -11.459 -13.865  1.00 97.96           H  
ATOM   2806 HD22 LEU A 167      -7.284 -10.097 -14.240  1.00 97.96           H  
ATOM   2807 HD23 LEU A 167      -8.362 -10.018 -12.809  1.00 97.96           H  
ATOM   2808  N   SER A 168      -2.779 -11.943 -12.331  1.00 98.52           N  
ATOM   2809  H   SER A 168      -2.687 -11.860 -13.333  1.00 98.52           H  
ATOM   2810  CA  SER A 168      -1.891 -11.138 -11.489  1.00 98.52           C  
ATOM   2811  HA  SER A 168      -2.085 -11.360 -10.439  1.00 98.52           H  
ATOM   2812  C   SER A 168      -2.133  -9.654 -11.727  1.00 98.52           C  
ATOM   2813  CB  SER A 168      -0.425 -11.469 -11.756  1.00 98.52           C  
ATOM   2814  HB2 SER A 168      -0.215 -11.408 -12.823  1.00 98.52           H  
ATOM   2815  HB3 SER A 168       0.211 -10.763 -11.222  1.00 98.52           H  
ATOM   2816  O   SER A 168      -2.054  -9.197 -12.865  1.00 98.52           O  
ATOM   2817  OG  SER A 168      -0.159 -12.770 -11.296  1.00 98.52           O  
ATOM   2818  HG  SER A 168      -0.634 -13.365 -11.880  1.00 98.52           H  
ATOM   2819  N   GLU A 169      -2.373  -8.888 -10.663  1.00 98.28           N  
ATOM   2820  H   GLU A 169      -2.423  -9.336  -9.759  1.00 98.28           H  
ATOM   2821  CA  GLU A 169      -2.374  -7.422 -10.702  1.00 98.28           C  
ATOM   2822  HA  GLU A 169      -2.424  -7.094 -11.740  1.00 98.28           H  
ATOM   2823  C   GLU A 169      -1.076  -6.880 -10.104  1.00 98.28           C  
ATOM   2824  CB  GLU A 169      -3.584  -6.809  -9.976  1.00 98.28           C  
ATOM   2825  HB2 GLU A 169      -3.531  -5.728 -10.109  1.00 98.28           H  
ATOM   2826  HB3 GLU A 169      -3.521  -7.025  -8.910  1.00 98.28           H  
ATOM   2827  O   GLU A 169      -0.722  -7.188  -8.967  1.00 98.28           O  
ATOM   2828  CG  GLU A 169      -4.936  -7.308 -10.504  1.00 98.28           C  
ATOM   2829  HG2 GLU A 169      -4.901  -7.350 -11.593  1.00 98.28           H  
ATOM   2830  HG3 GLU A 169      -5.085  -8.316 -10.118  1.00 98.28           H  
ATOM   2831  CD  GLU A 169      -6.136  -6.447 -10.080  1.00 98.28           C  
ATOM   2832  OE1 GLU A 169      -7.223  -6.523 -10.710  1.00 98.28           O  
ATOM   2833  OE2 GLU A 169      -6.035  -5.657  -9.117  1.00 98.28           O  
ATOM   2834  N   ILE A 170      -0.372  -6.041 -10.855  1.00 98.64           N  
ATOM   2835  H   ILE A 170      -0.701  -5.854 -11.792  1.00 98.64           H  
ATOM   2836  CA  ILE A 170       0.861  -5.382 -10.438  1.00 98.64           C  
ATOM   2837  HA  ILE A 170       1.197  -5.804  -9.490  1.00 98.64           H  
ATOM   2838  C   ILE A 170       0.553  -3.904 -10.259  1.00 98.64           C  
ATOM   2839  CB  ILE A 170       1.987  -5.593 -11.465  1.00 98.64           C  
ATOM   2840  HB  ILE A 170       1.687  -5.085 -12.381  1.00 98.64           H  
ATOM   2841  O   ILE A 170       0.172  -3.228 -11.215  1.00 98.64           O  
ATOM   2842  CG1 ILE A 170       2.210  -7.086 -11.788  1.00 98.64           C  
ATOM   2843 HG12 ILE A 170       1.255  -7.593 -11.929  1.00 98.64           H  
ATOM   2844 HG13 ILE A 170       2.735  -7.581 -10.971  1.00 98.64           H  
ATOM   2845  CG2 ILE A 170       3.292  -4.950 -10.963  1.00 98.64           C  
ATOM   2846 HG21 ILE A 170       4.076  -5.074 -11.711  1.00 98.64           H  
ATOM   2847 HG22 ILE A 170       3.607  -5.424 -10.033  1.00 98.64           H  
ATOM   2848 HG23 ILE A 170       3.156  -3.881 -10.799  1.00 98.64           H  
ATOM   2849  CD1 ILE A 170       2.979  -7.268 -13.097  1.00 98.64           C  
ATOM   2850 HD11 ILE A 170       2.833  -8.288 -13.451  1.00 98.64           H  
ATOM   2851 HD12 ILE A 170       4.042  -7.079 -12.948  1.00 98.64           H  
ATOM   2852 HD13 ILE A 170       2.593  -6.598 -13.866  1.00 98.64           H  
ATOM   2853  N   VAL A 171       0.736  -3.389  -9.045  1.00 97.25           N  
ATOM   2854  H   VAL A 171       1.043  -4.012  -8.313  1.00 97.25           H  
ATOM   2855  CA  VAL A 171       0.522  -1.970  -8.740  1.00 97.25           C  
ATOM   2856  HA  VAL A 171       0.241  -1.451  -9.656  1.00 97.25           H  
ATOM   2857  C   VAL A 171       1.816  -1.352  -8.241  1.00 97.25           C  
ATOM   2858  CB  VAL A 171      -0.620  -1.750  -7.732  1.00 97.25           C  
ATOM   2859  HB  VAL A 171      -0.310  -2.073  -6.739  1.00 97.25           H  
ATOM   2860  O   VAL A 171       2.382  -1.804  -7.245  1.00 97.25           O  
ATOM   2861  CG1 VAL A 171      -0.987  -0.259  -7.679  1.00 97.25           C  
ATOM   2862 HG11 VAL A 171      -0.128   0.340  -7.377  1.00 97.25           H  
ATOM   2863 HG12 VAL A 171      -1.296   0.075  -8.670  1.00 97.25           H  
ATOM   2864 HG13 VAL A 171      -1.811  -0.091  -6.986  1.00 97.25           H  
ATOM   2865  CG2 VAL A 171      -1.892  -2.513  -8.116  1.00 97.25           C  
ATOM   2866 HG21 VAL A 171      -2.706  -2.281  -7.430  1.00 97.25           H  
ATOM   2867 HG22 VAL A 171      -1.714  -3.588  -8.077  1.00 97.25           H  
ATOM   2868 HG23 VAL A 171      -2.178  -2.242  -9.132  1.00 97.25           H  
ATOM   2869  N   ILE A 172       2.264  -0.285  -8.899  1.00 96.92           N  
ATOM   2870  H   ILE A 172       1.744   0.035  -9.703  1.00 96.92           H  
ATOM   2871  CA  ILE A 172       3.425   0.493  -8.461  1.00 96.92           C  
ATOM   2872  HA  ILE A 172       4.156  -0.171  -7.999  1.00 96.92           H  
ATOM   2873  C   ILE A 172       2.927   1.486  -7.413  1.00 96.92           C  
ATOM   2874  CB  ILE A 172       4.118   1.203  -9.647  1.00 96.92           C  
ATOM   2875  HB  ILE A 172       3.387   1.831 -10.155  1.00 96.92           H  
ATOM   2876  O   ILE A 172       2.122   2.348  -7.749  1.00 96.92           O  
ATOM   2877  CG1 ILE A 172       4.741   0.255 -10.698  1.00 96.92           C  
ATOM   2878 HG12 ILE A 172       5.234   0.871 -11.450  1.00 96.92           H  
ATOM   2879 HG13 ILE A 172       5.508  -0.361 -10.227  1.00 96.92           H  
ATOM   2880  CG2 ILE A 172       5.251   2.108  -9.127  1.00 96.92           C  
ATOM   2881 HG21 ILE A 172       4.856   2.905  -8.496  1.00 96.92           H  
ATOM   2882 HG22 ILE A 172       5.973   1.514  -8.567  1.00 96.92           H  
ATOM   2883 HG23 ILE A 172       5.766   2.576  -9.966  1.00 96.92           H  
ATOM   2884  CD1 ILE A 172       3.765  -0.665 -11.444  1.00 96.92           C  
ATOM   2885 HD11 ILE A 172       3.606  -1.574 -10.865  1.00 96.92           H  
ATOM   2886 HD12 ILE A 172       2.803  -0.176 -11.599  1.00 96.92           H  
ATOM   2887 HD13 ILE A 172       4.185  -0.937 -12.412  1.00 96.92           H  
ATOM   2888  N   ARG A 173       3.381   1.380  -6.158  1.00 92.31           N  
ATOM   2889  H   ARG A 173       4.064   0.659  -5.977  1.00 92.31           H  
ATOM   2890  CA  ARG A 173       3.009   2.282  -5.045  1.00 92.31           C  
ATOM   2891  HA  ARG A 173       2.537   3.177  -5.451  1.00 92.31           H  
ATOM   2892  C   ARG A 173       4.230   2.770  -4.272  1.00 92.31           C  
ATOM   2893  CB  ARG A 173       2.010   1.610  -4.088  1.00 92.31           C  
ATOM   2894  HB2 ARG A 173       1.747   2.335  -3.319  1.00 92.31           H  
ATOM   2895  HB3 ARG A 173       2.495   0.765  -3.598  1.00 92.31           H  
ATOM   2896  O   ARG A 173       5.333   2.281  -4.479  1.00 92.31           O  
ATOM   2897  CG  ARG A 173       0.715   1.136  -4.767  1.00 92.31           C  
ATOM   2898  HG2 ARG A 173       0.899   0.183  -5.264  1.00 92.31           H  
ATOM   2899  HG3 ARG A 173       0.395   1.870  -5.506  1.00 92.31           H  
ATOM   2900  CD  ARG A 173      -0.394   0.986  -3.717  1.00 92.31           C  
ATOM   2901  HD2 ARG A 173      -0.648   1.987  -3.367  1.00 92.31           H  
ATOM   2902  HD3 ARG A 173      -0.019   0.419  -2.865  1.00 92.31           H  
ATOM   2903  NE  ARG A 173      -1.602   0.328  -4.252  1.00 92.31           N  
ATOM   2904  HE  ARG A 173      -1.482  -0.250  -5.072  1.00 92.31           H  
ATOM   2905  NH1 ARG A 173      -3.124   1.181  -2.741  1.00 92.31           N  
ATOM   2906 HH11 ARG A 173      -4.091   1.362  -2.512  1.00 92.31           H  
ATOM   2907 HH12 ARG A 173      -2.393   1.723  -2.302  1.00 92.31           H  
ATOM   2908  NH2 ARG A 173      -3.840  -0.120  -4.384  1.00 92.31           N  
ATOM   2909 HH21 ARG A 173      -3.703  -0.675  -5.217  1.00 92.31           H  
ATOM   2910 HH22 ARG A 173      -4.773   0.128  -4.087  1.00 92.31           H  
ATOM   2911  CZ  ARG A 173      -2.839   0.465  -3.794  1.00 92.31           C  
ATOM   2912  N   GLU A 174       4.052   3.733  -3.374  1.00 86.88           N  
ATOM   2913  H   GLU A 174       3.123   4.091  -3.204  1.00 86.88           H  
ATOM   2914  CA  GLU A 174       5.121   4.199  -2.488  1.00 86.88           C  
ATOM   2915  HA  GLU A 174       5.995   4.434  -3.095  1.00 86.88           H  
ATOM   2916  C   GLU A 174       5.521   3.118  -1.471  1.00 86.88           C  
ATOM   2917  CB  GLU A 174       4.724   5.481  -1.737  1.00 86.88           C  
ATOM   2918  HB2 GLU A 174       5.634   5.882  -1.291  1.00 86.88           H  
ATOM   2919  HB3 GLU A 174       4.050   5.238  -0.916  1.00 86.88           H  
ATOM   2920  O   GLU A 174       4.676   2.401  -0.929  1.00 86.88           O  
ATOM   2921  CG  GLU A 174       4.097   6.590  -2.601  1.00 86.88           C  
ATOM   2922  HG2 GLU A 174       4.367   7.535  -2.130  1.00 86.88           H  
ATOM   2923  HG3 GLU A 174       4.537   6.574  -3.598  1.00 86.88           H  
ATOM   2924  CD  GLU A 174       2.556   6.510  -2.689  1.00 86.88           C  
ATOM   2925  OE1 GLU A 174       1.864   7.546  -2.847  1.00 86.88           O  
ATOM   2926  OE2 GLU A 174       1.982   5.411  -2.562  1.00 86.88           O  
ATOM   2927  N   GLN A 175       6.812   3.030  -1.153  1.00 84.11           N  
ATOM   2928  H   GLN A 175       7.481   3.623  -1.623  1.00 84.11           H  
ATOM   2929  CA  GLN A 175       7.281   2.209  -0.042  1.00 84.11           C  
ATOM   2930  HA  GLN A 175       6.872   1.205  -0.155  1.00 84.11           H  
ATOM   2931  C   GLN A 175       6.797   2.783   1.296  1.00 84.11           C  
ATOM   2932  CB  GLN A 175       8.812   2.124  -0.059  1.00 84.11           C  
ATOM   2933  HB2 GLN A 175       9.228   3.129  -0.131  1.00 84.11           H  
ATOM   2934  HB3 GLN A 175       9.152   1.675   0.874  1.00 84.11           H  
ATOM   2935  O   GLN A 175       6.906   3.979   1.555  1.00 84.11           O  
ATOM   2936  CG  GLN A 175       9.323   1.263  -1.221  1.00 84.11           C  
ATOM   2937  HG2 GLN A 175       8.906   0.262  -1.114  1.00 84.11           H  
ATOM   2938  HG3 GLN A 175       8.987   1.669  -2.175  1.00 84.11           H  
ATOM   2939  CD  GLN A 175      10.841   1.146  -1.256  1.00 84.11           C  
ATOM   2940  NE2 GLN A 175      11.356   0.109  -1.877  1.00 84.11           N  
ATOM   2941 HE21 GLN A 175      10.752  -0.529  -2.376  1.00 84.11           H  
ATOM   2942 HE22 GLN A 175      12.361   0.049  -1.957  1.00 84.11           H  
ATOM   2943  OE1 GLN A 175      11.585   1.968  -0.732  1.00 84.11           O  
ATOM   2944  N   GLN A 176       6.334   1.919   2.202  1.00 69.45           N  
ATOM   2945  H   GLN A 176       6.197   0.958   1.923  1.00 69.45           H  
ATOM   2946  CA  GLN A 176       5.849   2.351   3.520  1.00 69.45           C  
ATOM   2947  HA  GLN A 176       5.097   3.125   3.367  1.00 69.45           H  
ATOM   2948  C   GLN A 176       6.960   2.955   4.402  1.00 69.45           C  
ATOM   2949  CB  GLN A 176       5.185   1.145   4.197  1.00 69.45           C  
ATOM   2950  HB2 GLN A 176       4.491   0.688   3.491  1.00 69.45           H  
ATOM   2951  HB3 GLN A 176       5.946   0.408   4.454  1.00 69.45           H  
ATOM   2952  O   GLN A 176       6.703   3.873   5.180  1.00 69.45           O  
ATOM   2953  CG  GLN A 176       4.398   1.531   5.457  1.00 69.45           C  
ATOM   2954  HG2 GLN A 176       5.074   1.955   6.199  1.00 69.45           H  
ATOM   2955  HG3 GLN A 176       3.653   2.283   5.199  1.00 69.45           H  
ATOM   2956  CD  GLN A 176       3.688   0.339   6.092  1.00 69.45           C  
ATOM   2957  NE2 GLN A 176       2.907   0.558   7.125  1.00 69.45           N  
ATOM   2958 HE21 GLN A 176       2.542  -0.275   7.566  1.00 69.45           H  
ATOM   2959 HE22 GLN A 176       2.814   1.485   7.515  1.00 69.45           H  
ATOM   2960  OE1 GLN A 176       3.820  -0.805   5.695  1.00 69.45           O  
ATOM   2961  N   TYR A 177       8.189   2.444   4.270  1.00 64.08           N  
ATOM   2962  H   TYR A 177       8.309   1.709   3.587  1.00 64.08           H  
ATOM   2963  CA  TYR A 177       9.360   2.825   5.073  1.00 64.08           C  
ATOM   2964  HA  TYR A 177       9.093   3.675   5.700  1.00 64.08           H  
ATOM   2965  C   TYR A 177      10.542   3.292   4.208  1.00 64.08           C  
ATOM   2966  CB  TYR A 177       9.755   1.662   6.000  1.00 64.08           C  
ATOM   2967  HB2 TYR A 177      10.077   0.818   5.391  1.00 64.08           H  
ATOM   2968  HB3 TYR A 177      10.607   1.968   6.608  1.00 64.08           H  
ATOM   2969  O   TYR A 177      11.698   3.162   4.610  1.00 64.08           O  
ATOM   2970  CG  TYR A 177       8.655   1.214   6.938  1.00 64.08           C  
ATOM   2971  CD1 TYR A 177       8.374   1.969   8.091  1.00 64.08           C  
ATOM   2972  HD1 TYR A 177       8.984   2.830   8.322  1.00 64.08           H  
ATOM   2973  CD2 TYR A 177       7.910   0.052   6.661  1.00 64.08           C  
ATOM   2974  HD2 TYR A 177       8.123  -0.535   5.780  1.00 64.08           H  
ATOM   2975  CE1 TYR A 177       7.331   1.589   8.955  1.00 64.08           C  
ATOM   2976  HE1 TYR A 177       7.120   2.172   9.839  1.00 64.08           H  
ATOM   2977  CE2 TYR A 177       6.872  -0.340   7.528  1.00 64.08           C  
ATOM   2978  HE2 TYR A 177       6.283  -1.220   7.318  1.00 64.08           H  
ATOM   2979  OH  TYR A 177       5.574   0.048   9.503  1.00 64.08           O  
ATOM   2980  HH  TYR A 177       5.511   0.612  10.277  1.00 64.08           H  
ATOM   2981  CZ  TYR A 177       6.578   0.429   8.672  1.00 64.08           C  
ATOM   2982  N   GLY A 178      10.271   3.801   3.006  1.00 67.20           N  
ATOM   2983  H   GLY A 178       9.312   3.990   2.753  1.00 67.20           H  
ATOM   2984  CA  GLY A 178      11.302   4.170   2.042  1.00 67.20           C  
ATOM   2985  HA2 GLY A 178      12.247   4.352   2.554  1.00 67.20           H  
ATOM   2986  HA3 GLY A 178      11.449   3.348   1.342  1.00 67.20           H  
ATOM   2987  C   GLY A 178      10.946   5.421   1.255  1.00 67.20           C  
ATOM   2988  O   GLY A 178       9.828   5.924   1.310  1.00 67.20           O  
ATOM   2989  N   SER A 179      11.929   5.934   0.523  1.00 71.03           N  
ATOM   2990  H   SER A 179      12.838   5.494   0.537  1.00 71.03           H  
ATOM   2991  CA  SER A 179      11.766   7.108  -0.334  1.00 71.03           C  
ATOM   2992  HA  SER A 179      10.957   7.722   0.062  1.00 71.03           H  
ATOM   2993  C   SER A 179      11.382   6.769  -1.772  1.00 71.03           C  
ATOM   2994  CB  SER A 179      13.050   7.935  -0.307  1.00 71.03           C  
ATOM   2995  HB2 SER A 179      13.239   8.284   0.708  1.00 71.03           H  
ATOM   2996  HB3 SER A 179      12.941   8.793  -0.971  1.00 71.03           H  
ATOM   2997  O   SER A 179      11.230   7.673  -2.583  1.00 71.03           O  
ATOM   2998  OG  SER A 179      14.146   7.168  -0.765  1.00 71.03           O  
ATOM   2999  HG  SER A 179      14.184   7.300  -1.715  1.00 71.03           H  
ATOM   3000  N   LYS A 180      11.295   5.482  -2.113  1.00 81.91           N  
ATOM   3001  H   LYS A 180      11.329   4.788  -1.379  1.00 81.91           H  
ATOM   3002  CA  LYS A 180      11.084   5.010  -3.481  1.00 81.91           C  
ATOM   3003  HA  LYS A 180      11.168   5.844  -4.177  1.00 81.91           H  
ATOM   3004  C   LYS A 180       9.676   4.454  -3.665  1.00 81.91           C  
ATOM   3005  CB  LYS A 180      12.159   3.973  -3.847  1.00 81.91           C  
ATOM   3006  HB2 LYS A 180      11.957   3.600  -4.851  1.00 81.91           H  
ATOM   3007  HB3 LYS A 180      12.100   3.130  -3.160  1.00 81.91           H  
ATOM   3008  O   LYS A 180       8.926   4.264  -2.705  1.00 81.91           O  
ATOM   3009  CG  LYS A 180      13.581   4.557  -3.824  1.00 81.91           C  
ATOM   3010  HG2 LYS A 180      13.615   5.450  -4.449  1.00 81.91           H  
ATOM   3011  HG3 LYS A 180      13.861   4.820  -2.804  1.00 81.91           H  
ATOM   3012  CD  LYS A 180      14.565   3.519  -4.373  1.00 81.91           C  
ATOM   3013  HD2 LYS A 180      14.247   3.239  -5.377  1.00 81.91           H  
ATOM   3014  HD3 LYS A 180      14.538   2.630  -3.743  1.00 81.91           H  
ATOM   3015  CE  LYS A 180      15.993   4.069  -4.435  1.00 81.91           C  
ATOM   3016  HE2 LYS A 180      16.348   4.253  -3.421  1.00 81.91           H  
ATOM   3017  HE3 LYS A 180      15.971   5.018  -4.970  1.00 81.91           H  
ATOM   3018  NZ  LYS A 180      16.885   3.115  -5.144  1.00 81.91           N  
ATOM   3019  HZ1 LYS A 180      17.826   3.472  -5.229  1.00 81.91           H  
ATOM   3020  HZ2 LYS A 180      16.905   2.218  -4.681  1.00 81.91           H  
ATOM   3021  HZ3 LYS A 180      16.537   2.952  -6.078  1.00 81.91           H  
ATOM   3022  N   THR A 181       9.337   4.179  -4.912  1.00 89.97           N  
ATOM   3023  H   THR A 181       9.989   4.371  -5.659  1.00 89.97           H  
ATOM   3024  CA  THR A 181       8.214   3.321  -5.273  1.00 89.97           C  
ATOM   3025  HA  THR A 181       7.428   3.432  -4.526  1.00 89.97           H  
ATOM   3026  C   THR A 181       8.638   1.855  -5.271  1.00 89.97           C  
ATOM   3027  CB  THR A 181       7.640   3.743  -6.630  1.00 89.97           C  
ATOM   3028  HB  THR A 181       6.894   3.021  -6.964  1.00 89.97           H  
ATOM   3029  O   THR A 181       9.827   1.546  -5.274  1.00 89.97           O  
ATOM   3030  CG2 THR A 181       6.992   5.122  -6.512  1.00 89.97           C  
ATOM   3031 HG21 THR A 181       6.503   5.365  -7.455  1.00 89.97           H  
ATOM   3032 HG22 THR A 181       6.251   5.109  -5.713  1.00 89.97           H  
ATOM   3033 HG23 THR A 181       7.744   5.882  -6.298  1.00 89.97           H  
ATOM   3034  OG1 THR A 181       8.667   3.869  -7.585  1.00 89.97           O  
ATOM   3035  HG1 THR A 181       8.717   3.076  -8.124  1.00 89.97           H  
ATOM   3036  N   GLN A 182       7.658   0.961  -5.214  1.00 94.56           N  
ATOM   3037  H   GLN A 182       6.707   1.295  -5.149  1.00 94.56           H  
ATOM   3038  CA  GLN A 182       7.823  -0.478  -5.368  1.00 94.56           C  
ATOM   3039  HA  GLN A 182       8.727  -0.652  -5.951  1.00 94.56           H  
ATOM   3040  C   GLN A 182       6.631  -1.054  -6.139  1.00 94.56           C  
ATOM   3041  CB  GLN A 182       8.002  -1.162  -4.001  1.00 94.56           C  
ATOM   3042  HB2 GLN A 182       8.208  -2.219  -4.170  1.00 94.56           H  
ATOM   3043  HB3 GLN A 182       8.868  -0.726  -3.504  1.00 94.56           H  
ATOM   3044  O   GLN A 182       5.497  -0.592  -5.966  1.00 94.56           O  
ATOM   3045  CG  GLN A 182       6.770  -1.038  -3.086  1.00 94.56           C  
ATOM   3046  HG2 GLN A 182       6.537   0.013  -2.920  1.00 94.56           H  
ATOM   3047  HG3 GLN A 182       5.912  -1.503  -3.572  1.00 94.56           H  
ATOM   3048  CD  GLN A 182       6.940  -1.709  -1.729  1.00 94.56           C  
ATOM   3049  NE2 GLN A 182       5.883  -1.795  -0.952  1.00 94.56           N  
ATOM   3050 HE21 GLN A 182       4.981  -1.510  -1.308  1.00 94.56           H  
ATOM   3051 HE22 GLN A 182       6.000  -2.340  -0.110  1.00 94.56           H  
ATOM   3052  OE1 GLN A 182       8.003  -2.133  -1.304  1.00 94.56           O  
ATOM   3053  N   ALA A 183       6.868  -2.068  -6.960  1.00 97.12           N  
ATOM   3054  H   ALA A 183       7.814  -2.416  -7.018  1.00 97.12           H  
ATOM   3055  CA  ALA A 183       5.831  -2.853  -7.602  1.00 97.12           C  
ATOM   3056  HA  ALA A 183       4.985  -2.209  -7.844  1.00 97.12           H  
ATOM   3057  C   ALA A 183       5.348  -3.941  -6.637  1.00 97.12           C  
ATOM   3058  CB  ALA A 183       6.367  -3.423  -8.916  1.00 97.12           C  
ATOM   3059  HB1 ALA A 183       5.611  -4.059  -9.376  1.00 97.12           H  
ATOM   3060  HB2 ALA A 183       6.611  -2.611  -9.601  1.00 97.12           H  
ATOM   3061  HB3 ALA A 183       7.264  -4.010  -8.719  1.00 97.12           H  
ATOM   3062  O   ALA A 183       6.130  -4.705  -6.077  1.00 97.12           O  
ATOM   3063  N   MET A 184       4.038  -4.009  -6.430  1.00 96.80           N  
ATOM   3064  H   MET A 184       3.442  -3.330  -6.881  1.00 96.80           H  
ATOM   3065  CA  MET A 184       3.402  -5.034  -5.608  1.00 96.80           C  
ATOM   3066  HA  MET A 184       4.157  -5.650  -5.119  1.00 96.80           H  
ATOM   3067  C   MET A 184       2.555  -5.931  -6.495  1.00 96.80           C  
ATOM   3068  CB  MET A 184       2.537  -4.386  -4.525  1.00 96.80           C  
ATOM   3069  HB2 MET A 184       2.063  -5.171  -3.936  1.00 96.80           H  
ATOM   3070  HB3 MET A 184       1.760  -3.791  -5.005  1.00 96.80           H  
ATOM   3071  O   MET A 184       1.695  -5.426  -7.214  1.00 96.80           O  
ATOM   3072  CG  MET A 184       3.360  -3.490  -3.592  1.00 96.80           C  
ATOM   3073  HG2 MET A 184       4.235  -4.047  -3.258  1.00 96.80           H  
ATOM   3074  HG3 MET A 184       3.708  -2.623  -4.153  1.00 96.80           H  
ATOM   3075  SD  MET A 184       2.461  -2.914  -2.125  1.00 96.80           S  
ATOM   3076  CE  MET A 184       1.126  -2.006  -2.939  1.00 96.80           C  
ATOM   3077  HE1 MET A 184       0.503  -1.534  -2.180  1.00 96.80           H  
ATOM   3078  HE2 MET A 184       1.560  -1.260  -3.605  1.00 96.80           H  
ATOM   3079  HE3 MET A 184       0.511  -2.689  -3.526  1.00 96.80           H  
ATOM   3080  N   LEU A 185       2.783  -7.240  -6.414  1.00 98.40           N  
ATOM   3081  H   LEU A 185       3.513  -7.576  -5.802  1.00 98.40           H  
ATOM   3082  CA  LEU A 185       2.005  -8.241  -7.132  1.00 98.40           C  
ATOM   3083  HA  LEU A 185       1.526  -7.760  -7.985  1.00 98.40           H  
ATOM   3084  C   LEU A 185       0.902  -8.803  -6.233  1.00 98.40           C  
ATOM   3085  CB  LEU A 185       2.963  -9.302  -7.696  1.00 98.40           C  
ATOM   3086  HB2 LEU A 185       3.445  -9.837  -6.877  1.00 98.40           H  
ATOM   3087  HB3 LEU A 185       3.738  -8.765  -8.243  1.00 98.40           H  
ATOM   3088  O   LEU A 185       1.142  -9.178  -5.082  1.00 98.40           O  
ATOM   3089  CG  LEU A 185       2.309 -10.313  -8.661  1.00 98.40           C  
ATOM   3090  HG  LEU A 185       1.525  -9.814  -9.231  1.00 98.40           H  
ATOM   3091  CD1 LEU A 185       3.359 -10.830  -9.643  1.00 98.40           C  
ATOM   3092 HD11 LEU A 185       4.165 -11.332  -9.108  1.00 98.40           H  
ATOM   3093 HD12 LEU A 185       3.770  -9.994 -10.209  1.00 98.40           H  
ATOM   3094 HD13 LEU A 185       2.902 -11.534 -10.338  1.00 98.40           H  
ATOM   3095  CD2 LEU A 185       1.718 -11.531  -7.948  1.00 98.40           C  
ATOM   3096 HD21 LEU A 185       2.503 -12.087  -7.436  1.00 98.40           H  
ATOM   3097 HD22 LEU A 185       0.959 -11.239  -7.222  1.00 98.40           H  
ATOM   3098 HD23 LEU A 185       1.243 -12.183  -8.682  1.00 98.40           H  
ATOM   3099  N   TYR A 186      -0.300  -8.879  -6.789  1.00 98.15           N  
ATOM   3100  H   TYR A 186      -0.422  -8.479  -7.709  1.00 98.15           H  
ATOM   3101  CA  TYR A 186      -1.462  -9.516  -6.197  1.00 98.15           C  
ATOM   3102  HA  TYR A 186      -1.194  -9.935  -5.227  1.00 98.15           H  
ATOM   3103  C   TYR A 186      -1.936 -10.640  -7.109  1.00 98.15           C  
ATOM   3104  CB  TYR A 186      -2.577  -8.489  -5.986  1.00 98.15           C  
ATOM   3105  HB2 TYR A 186      -3.447  -9.007  -5.582  1.00 98.15           H  
ATOM   3106  HB3 TYR A 186      -2.868  -8.071  -6.950  1.00 98.15           H  
ATOM   3107  O   TYR A 186      -2.241 -10.402  -8.273  1.00 98.15           O  
ATOM   3108  CG  TYR A 186      -2.204  -7.354  -5.056  1.00 98.15           C  
ATOM   3109  CD1 TYR A 186      -2.466  -7.466  -3.679  1.00 98.15           C  
ATOM   3110  HD1 TYR A 186      -2.935  -8.360  -3.295  1.00 98.15           H  
ATOM   3111  CD2 TYR A 186      -1.592  -6.193  -5.567  1.00 98.15           C  
ATOM   3112  HD2 TYR A 186      -1.381  -6.122  -6.624  1.00 98.15           H  
ATOM   3113  CE1 TYR A 186      -2.138  -6.409  -2.812  1.00 98.15           C  
ATOM   3114  HE1 TYR A 186      -2.377  -6.483  -1.761  1.00 98.15           H  
ATOM   3115  CE2 TYR A 186      -1.245  -5.139  -4.701  1.00 98.15           C  
ATOM   3116  HE2 TYR A 186      -0.764  -4.255  -5.093  1.00 98.15           H  
ATOM   3117  OH  TYR A 186      -1.197  -4.240  -2.472  1.00 98.15           O  
ATOM   3118  HH  TYR A 186      -1.395  -4.498  -1.568  1.00 98.15           H  
ATOM   3119  CZ  TYR A 186      -1.522  -5.248  -3.323  1.00 98.15           C  
ATOM   3120  N   PHE A 187      -2.034 -11.852  -6.574  1.00 98.60           N  
ATOM   3121  H   PHE A 187      -1.796 -11.972  -5.600  1.00 98.60           H  
ATOM   3122  CA  PHE A 187      -2.753 -12.930  -7.228  1.00 98.60           C  
ATOM   3123  HA  PHE A 187      -2.588 -12.857  -8.303  1.00 98.60           H  
ATOM   3124  C   PHE A 187      -4.246 -12.766  -6.947  1.00 98.60           C  
ATOM   3125  CB  PHE A 187      -2.223 -14.282  -6.747  1.00 98.60           C  
ATOM   3126  HB2 PHE A 187      -2.311 -14.329  -5.661  1.00 98.60           H  
ATOM   3127  HB3 PHE A 187      -1.163 -14.348  -6.994  1.00 98.60           H  
ATOM   3128  O   PHE A 187      -4.677 -12.832  -5.791  1.00 98.60           O  
ATOM   3129  CG  PHE A 187      -2.932 -15.477  -7.356  1.00 98.60           C  
ATOM   3130  CD1 PHE A 187      -3.179 -16.619  -6.573  1.00 98.60           C  
ATOM   3131  HD1 PHE A 187      -2.873 -16.640  -5.537  1.00 98.60           H  
ATOM   3132  CD2 PHE A 187      -3.304 -15.481  -8.716  1.00 98.60           C  
ATOM   3133  HD2 PHE A 187      -3.088 -14.638  -9.356  1.00 98.60           H  
ATOM   3134  CE1 PHE A 187      -3.808 -17.741  -7.139  1.00 98.60           C  
ATOM   3135  HE1 PHE A 187      -4.005 -18.615  -6.536  1.00 98.60           H  
ATOM   3136  CE2 PHE A 187      -3.926 -16.603  -9.280  1.00 98.60           C  
ATOM   3137  HE2 PHE A 187      -4.186 -16.603 -10.328  1.00 98.60           H  
ATOM   3138  CZ  PHE A 187      -4.186 -17.735  -8.493  1.00 98.60           C  
ATOM   3139  HZ  PHE A 187      -4.660 -18.600  -8.932  1.00 98.60           H  
ATOM   3140  N   CYS A 188      -5.022 -12.526  -7.998  1.00 98.28           N  
ATOM   3141  H   CYS A 188      -4.608 -12.522  -8.919  1.00 98.28           H  
ATOM   3142  CA  CYS A 188      -6.460 -12.345  -7.917  1.00 98.28           C  
ATOM   3143  HA  CYS A 188      -6.749 -12.320  -6.866  1.00 98.28           H  
ATOM   3144  C   CYS A 188      -7.164 -13.513  -8.597  1.00 98.28           C  
ATOM   3145  CB  CYS A 188      -6.859 -11.009  -8.540  1.00 98.28           C  
ATOM   3146  HB2 CYS A 188      -6.470 -10.990  -9.558  1.00 98.28           H  
ATOM   3147  HB3 CYS A 188      -7.946 -10.926  -8.576  1.00 98.28           H  
ATOM   3148  O   CYS A 188      -6.889 -13.801  -9.761  1.00 98.28           O  
ATOM   3149  SG  CYS A 188      -6.167  -9.627  -7.586  1.00 98.28           S  
ATOM   3150  HG  CYS A 188      -6.301  -8.681  -8.520  1.00 98.28           H  
ATOM   3151  N   PHE A 189      -8.093 -14.156  -7.893  1.00 98.25           N  
ATOM   3152  H   PHE A 189      -8.261 -13.895  -6.933  1.00 98.25           H  
ATOM   3153  CA  PHE A 189      -8.827 -15.286  -8.453  1.00 98.25           C  
ATOM   3154  HA  PHE A 189      -8.859 -15.127  -9.531  1.00 98.25           H  
ATOM   3155  C   PHE A 189     -10.274 -15.368  -7.976  1.00 98.25           C  
ATOM   3156  CB  PHE A 189      -8.070 -16.594  -8.212  1.00 98.25           C  
ATOM   3157  HB2 PHE A 189      -8.647 -17.418  -8.632  1.00 98.25           H  
ATOM   3158  HB3 PHE A 189      -7.123 -16.546  -8.751  1.00 98.25           H  
ATOM   3159  O   PHE A 189     -10.602 -14.982  -6.850  1.00 98.25           O  
ATOM   3160  CG  PHE A 189      -7.774 -16.889  -6.761  1.00 98.25           C  
ATOM   3161  CD1 PHE A 189      -6.602 -16.387  -6.169  1.00 98.25           C  
ATOM   3162  HD1 PHE A 189      -5.919 -15.791  -6.756  1.00 98.25           H  
ATOM   3163  CD2 PHE A 189      -8.668 -17.658  -6.001  1.00 98.25           C  
ATOM   3164  HD2 PHE A 189      -9.575 -18.034  -6.451  1.00 98.25           H  
ATOM   3165  CE1 PHE A 189      -6.310 -16.672  -4.825  1.00 98.25           C  
ATOM   3166  HE1 PHE A 189      -5.404 -16.285  -4.383  1.00 98.25           H  
ATOM   3167  CE2 PHE A 189      -8.376 -17.945  -4.659  1.00 98.25           C  
ATOM   3168  HE2 PHE A 189      -9.071 -18.545  -4.091  1.00 98.25           H  
ATOM   3169  CZ  PHE A 189      -7.192 -17.465  -4.071  1.00 98.25           C  
ATOM   3170  HZ  PHE A 189      -6.963 -17.700  -3.042  1.00 98.25           H  
ATOM   3171  N   SER A 190     -11.153 -15.866  -8.843  1.00 97.48           N  
ATOM   3172  H   SER A 190     -10.802 -16.142  -9.749  1.00 97.48           H  
ATOM   3173  CA  SER A 190     -12.572 -16.069  -8.546  1.00 97.48           C  
ATOM   3174  HA  SER A 190     -13.031 -15.101  -8.343  1.00 97.48           H  
ATOM   3175  C   SER A 190     -12.767 -16.974  -7.328  1.00 97.48           C  
ATOM   3176  CB  SER A 190     -13.263 -16.683  -9.764  1.00 97.48           C  
ATOM   3177  HB2 SER A 190     -13.135 -16.022 -10.622  1.00 97.48           H  
ATOM   3178  HB3 SER A 190     -12.810 -17.647  -9.995  1.00 97.48           H  
ATOM   3179  O   SER A 190     -12.060 -17.966  -7.151  1.00 97.48           O  
ATOM   3180  OG  SER A 190     -14.644 -16.863  -9.512  1.00 97.48           O  
ATOM   3181  HG  SER A 190     -15.043 -17.026 -10.370  1.00 97.48           H  
ATOM   3182  N   ILE A 191     -13.790 -16.698  -6.512  1.00 97.21           N  
ATOM   3183  H   ILE A 191     -14.369 -15.896  -6.717  1.00 97.21           H  
ATOM   3184  CA  ILE A 191     -14.184 -17.620  -5.431  1.00 97.21           C  
ATOM   3185  HA  ILE A 191     -13.302 -17.808  -4.818  1.00 97.21           H  
ATOM   3186  C   ILE A 191     -14.639 -18.995  -5.945  1.00 97.21           C  
ATOM   3187  CB  ILE A 191     -15.274 -17.016  -4.525  1.00 97.21           C  
ATOM   3188  HB  ILE A 191     -15.503 -17.760  -3.762  1.00 97.21           H  
ATOM   3189  O   ILE A 191     -14.789 -19.913  -5.144  1.00 97.21           O  
ATOM   3190  CG1 ILE A 191     -16.576 -16.690  -5.298  1.00 97.21           C  
ATOM   3191 HG12 ILE A 191     -16.445 -16.836  -6.370  1.00 97.21           H  
ATOM   3192 HG13 ILE A 191     -16.839 -15.642  -5.150  1.00 97.21           H  
ATOM   3193  CG2 ILE A 191     -14.734 -15.795  -3.763  1.00 97.21           C  
ATOM   3194 HG21 ILE A 191     -13.855 -16.085  -3.188  1.00 97.21           H  
ATOM   3195 HG22 ILE A 191     -14.447 -15.008  -4.460  1.00 97.21           H  
ATOM   3196 HG23 ILE A 191     -15.495 -15.422  -3.078  1.00 97.21           H  
ATOM   3197  CD1 ILE A 191     -17.756 -17.548  -4.834  1.00 97.21           C  
ATOM   3198 HD11 ILE A 191     -18.662 -17.213  -5.339  1.00 97.21           H  
ATOM   3199 HD12 ILE A 191     -17.572 -18.594  -5.081  1.00 97.21           H  
ATOM   3200 HD13 ILE A 191     -17.886 -17.452  -3.756  1.00 97.21           H  
ATOM   3201  N   LEU A 192     -14.862 -19.151  -7.254  1.00 96.47           N  
ATOM   3202  H   LEU A 192     -14.709 -18.361  -7.863  1.00 96.47           H  
ATOM   3203  CA  LEU A 192     -15.157 -20.442  -7.879  1.00 96.47           C  
ATOM   3204  HA  LEU A 192     -15.940 -20.944  -7.310  1.00 96.47           H  
ATOM   3205  C   LEU A 192     -13.958 -21.402  -7.882  1.00 96.47           C  
ATOM   3206  CB  LEU A 192     -15.647 -20.212  -9.316  1.00 96.47           C  
ATOM   3207  HB2 LEU A 192     -14.857 -19.715  -9.879  1.00 96.47           H  
ATOM   3208  HB3 LEU A 192     -15.805 -21.188  -9.775  1.00 96.47           H  
ATOM   3209  O   LEU A 192     -14.168 -22.611  -7.885  1.00 96.47           O  
ATOM   3210  CG  LEU A 192     -16.946 -19.399  -9.448  1.00 96.47           C  
ATOM   3211  HG  LEU A 192     -16.793 -18.386  -9.074  1.00 96.47           H  
ATOM   3212  CD1 LEU A 192     -17.313 -19.321 -10.928  1.00 96.47           C  
ATOM   3213 HD11 LEU A 192     -17.469 -20.322 -11.329  1.00 96.47           H  
ATOM   3214 HD12 LEU A 192     -16.505 -18.846 -11.485  1.00 96.47           H  
ATOM   3215 HD13 LEU A 192     -18.223 -18.737 -11.066  1.00 96.47           H  
ATOM   3216  CD2 LEU A 192     -18.117 -20.020  -8.682  1.00 96.47           C  
ATOM   3217 HD21 LEU A 192     -17.932 -19.961  -7.609  1.00 96.47           H  
ATOM   3218 HD22 LEU A 192     -18.237 -21.062  -8.977  1.00 96.47           H  
ATOM   3219 HD23 LEU A 192     -19.030 -19.471  -8.912  1.00 96.47           H  
ATOM   3220  N   GLU A 193     -12.727 -20.889  -7.801  1.00 97.37           N  
ATOM   3221  H   GLU A 193     -12.607 -19.887  -7.819  1.00 97.37           H  
ATOM   3222  CA  GLU A 193     -11.506 -21.712  -7.718  1.00 97.37           C  
ATOM   3223  HA  GLU A 193     -11.578 -22.532  -8.432  1.00 97.37           H  
ATOM   3224  C   GLU A 193     -11.314 -22.351  -6.329  1.00 97.37           C  
ATOM   3225  CB  GLU A 193     -10.281 -20.854  -8.085  1.00 97.37           C  
ATOM   3226  HB2 GLU A 193     -10.182 -20.048  -7.358  1.00 97.37           H  
ATOM   3227  HB3 GLU A 193      -9.384 -21.469  -8.015  1.00 97.37           H  
ATOM   3228  O   GLU A 193     -10.407 -23.156  -6.100  1.00 97.37           O  
ATOM   3229  CG  GLU A 193     -10.346 -20.245  -9.497  1.00 97.37           C  
ATOM   3230  HG2 GLU A 193     -11.128 -19.486  -9.518  1.00 97.37           H  
ATOM   3231  HG3 GLU A 193      -9.401 -19.743  -9.702  1.00 97.37           H  
ATOM   3232  CD  GLU A 193     -10.612 -21.303 -10.580  1.00 97.37           C  
ATOM   3233  OE1 GLU A 193     -11.461 -21.023 -11.460  1.00 97.37           O  
ATOM   3234  OE2 GLU A 193     -10.028 -22.407 -10.476  1.00 97.37           O  
ATOM   3235  N   LEU A 194     -12.171 -21.989  -5.370  1.00 97.79           N  
ATOM   3236  H   LEU A 194     -12.943 -21.396  -5.639  1.00 97.79           H  
ATOM   3237  CA  LEU A 194     -12.082 -22.414  -3.984  1.00 97.79           C  
ATOM   3238  HA  LEU A 194     -11.062 -22.740  -3.781  1.00 97.79           H  
ATOM   3239  C   LEU A 194     -13.005 -23.590  -3.678  1.00 97.79           C  
ATOM   3240  CB  LEU A 194     -12.403 -21.225  -3.077  1.00 97.79           C  
ATOM   3241  HB2 LEU A 194     -13.370 -20.815  -3.367  1.00 97.79           H  
ATOM   3242  HB3 LEU A 194     -12.511 -21.585  -2.054  1.00 97.79           H  
ATOM   3243  O   LEU A 194     -14.220 -23.542  -3.874  1.00 97.79           O  
ATOM   3244  CG  LEU A 194     -11.352 -20.110  -3.100  1.00 97.79           C  
ATOM   3245  HG  LEU A 194     -11.237 -19.718  -4.111  1.00 97.79           H  
ATOM   3246  CD1 LEU A 194     -11.844 -18.984  -2.198  1.00 97.79           C  
ATOM   3247 HD11 LEU A 194     -12.838 -18.665  -2.511  1.00 97.79           H  
ATOM   3248 HD12 LEU A 194     -11.870 -19.329  -1.164  1.00 97.79           H  
ATOM   3249 HD13 LEU A 194     -11.161 -18.139  -2.283  1.00 97.79           H  
ATOM   3250  CD2 LEU A 194      -9.998 -20.606  -2.579  1.00 97.79           C  
ATOM   3251 HD21 LEU A 194     -10.129 -21.224  -1.691  1.00 97.79           H  
ATOM   3252 HD22 LEU A 194      -9.358 -19.760  -2.327  1.00 97.79           H  
ATOM   3253 HD23 LEU A 194      -9.507 -21.194  -3.354  1.00 97.79           H  
ATOM   3254  N   LYS A 195     -12.433 -24.623  -3.062  1.00 95.84           N  
ATOM   3255  H   LYS A 195     -11.431 -24.592  -2.937  1.00 95.84           H  
ATOM   3256  CA  LYS A 195     -13.171 -25.779  -2.552  1.00 95.84           C  
ATOM   3257  HA  LYS A 195     -14.121 -25.838  -3.082  1.00 95.84           H  
ATOM   3258  C   LYS A 195     -13.482 -25.612  -1.073  1.00 95.84           C  
ATOM   3259  CB  LYS A 195     -12.405 -27.072  -2.840  1.00 95.84           C  
ATOM   3260  HB2 LYS A 195     -12.932 -27.909  -2.383  1.00 95.84           H  
ATOM   3261  HB3 LYS A 195     -11.407 -27.006  -2.406  1.00 95.84           H  
ATOM   3262  O   LYS A 195     -12.623 -25.271  -0.261  1.00 95.84           O  
ATOM   3263  CG  LYS A 195     -12.301 -27.311  -4.351  1.00 95.84           C  
ATOM   3264  HG2 LYS A 195     -11.776 -26.477  -4.817  1.00 95.84           H  
ATOM   3265  HG3 LYS A 195     -13.299 -27.387  -4.783  1.00 95.84           H  
ATOM   3266  CD  LYS A 195     -11.524 -28.594  -4.632  1.00 95.84           C  
ATOM   3267  HD2 LYS A 195     -12.079 -29.458  -4.267  1.00 95.84           H  
ATOM   3268  HD3 LYS A 195     -10.567 -28.536  -4.113  1.00 95.84           H  
ATOM   3269  CE  LYS A 195     -11.289 -28.712  -6.138  1.00 95.84           C  
ATOM   3270  HE2 LYS A 195     -12.207 -29.032  -6.630  1.00 95.84           H  
ATOM   3271  HE3 LYS A 195     -11.036 -27.722  -6.521  1.00 95.84           H  
ATOM   3272  NZ  LYS A 195     -10.170 -29.637  -6.420  1.00 95.84           N  
ATOM   3273  HZ1 LYS A 195      -9.355 -29.305  -5.925  1.00 95.84           H  
ATOM   3274  HZ2 LYS A 195     -10.383 -30.575  -6.112  1.00 95.84           H  
ATOM   3275  HZ3 LYS A 195      -9.957 -29.631  -7.407  1.00 95.84           H  
ATOM   3276  N   THR A 196     -14.727 -25.893  -0.722  1.00 92.96           N  
ATOM   3277  H   THR A 196     -15.357 -26.222  -1.439  1.00 92.96           H  
ATOM   3278  CA  THR A 196     -15.250 -25.904   0.649  1.00 92.96           C  
ATOM   3279  HA  THR A 196     -14.431 -26.036   1.356  1.00 92.96           H  
ATOM   3280  C   THR A 196     -16.198 -27.088   0.803  1.00 92.96           C  
ATOM   3281  CB  THR A 196     -15.983 -24.594   0.985  1.00 92.96           C  
ATOM   3282  HB  THR A 196     -16.552 -24.724   1.905  1.00 92.96           H  
ATOM   3283  O   THR A 196     -16.680 -27.623  -0.194  1.00 92.96           O  
ATOM   3284  CG2 THR A 196     -15.028 -23.424   1.167  1.00 92.96           C  
ATOM   3285 HG21 THR A 196     -14.271 -23.681   1.908  1.00 92.96           H  
ATOM   3286 HG22 THR A 196     -14.549 -23.172   0.221  1.00 92.96           H  
ATOM   3287 HG23 THR A 196     -15.584 -22.562   1.535  1.00 92.96           H  
ATOM   3288  OG1 THR A 196     -16.851 -24.226  -0.056  1.00 92.96           O  
ATOM   3289  HG1 THR A 196     -16.305 -23.986  -0.808  1.00 92.96           H  
ATOM   3290  N   ALA A 197     -16.475 -27.510   2.041  1.00 91.61           N  
ATOM   3291  H   ALA A 197     -16.026 -27.070   2.832  1.00 91.61           H  
ATOM   3292  CA  ALA A 197     -17.432 -28.593   2.294  1.00 91.61           C  
ATOM   3293  HA  ALA A 197     -17.104 -29.488   1.767  1.00 91.61           H  
ATOM   3294  C   ALA A 197     -18.842 -28.246   1.778  1.00 91.61           C  
ATOM   3295  CB  ALA A 197     -17.446 -28.883   3.800  1.00 91.61           C  
ATOM   3296  HB1 ALA A 197     -17.771 -28.003   4.355  1.00 91.61           H  
ATOM   3297  HB2 ALA A 197     -18.137 -29.702   4.001  1.00 91.61           H  
ATOM   3298  HB3 ALA A 197     -16.451 -29.177   4.132  1.00 91.61           H  
ATOM   3299  O   ALA A 197     -19.529 -29.091   1.213  1.00 91.61           O  
ATOM   3300  N   THR A 198     -19.248 -26.985   1.939  1.00 93.07           N  
ATOM   3301  H   THR A 198     -18.641 -26.350   2.438  1.00 93.07           H  
ATOM   3302  CA  THR A 198     -20.492 -26.425   1.399  1.00 93.07           C  
ATOM   3303  HA  THR A 198     -21.064 -27.214   0.911  1.00 93.07           H  
ATOM   3304  C   THR A 198     -20.162 -25.315   0.404  1.00 93.07           C  
ATOM   3305  CB  THR A 198     -21.372 -25.842   2.513  1.00 93.07           C  
ATOM   3306  HB  THR A 198     -22.194 -25.287   2.061  1.00 93.07           H  
ATOM   3307  O   THR A 198     -19.496 -24.363   0.827  1.00 93.07           O  
ATOM   3308  CG2 THR A 198     -21.955 -26.937   3.400  1.00 93.07           C  
ATOM   3309 HG21 THR A 198     -21.156 -27.483   3.901  1.00 93.07           H  
ATOM   3310 HG22 THR A 198     -22.540 -27.631   2.796  1.00 93.07           H  
ATOM   3311 HG23 THR A 198     -22.604 -26.487   4.151  1.00 93.07           H  
ATOM   3312  OG1 THR A 198     -20.624 -24.972   3.336  1.00 93.07           O  
ATOM   3313  HG1 THR A 198     -20.159 -24.369   2.752  1.00 93.07           H  
ATOM   3314  N   PRO A 199     -20.650 -25.368  -0.853  1.00 94.43           N  
ATOM   3315  CA  PRO A 199     -20.366 -24.358  -1.874  1.00 94.43           C  
ATOM   3316  HA  PRO A 199     -19.344 -24.508  -2.222  1.00 94.43           H  
ATOM   3317  C   PRO A 199     -20.523 -22.923  -1.361  1.00 94.43           C  
ATOM   3318  CB  PRO A 199     -21.337 -24.653  -3.022  1.00 94.43           C  
ATOM   3319  HB2 PRO A 199     -20.921 -24.368  -3.988  1.00 94.43           H  
ATOM   3320  HB3 PRO A 199     -22.287 -24.147  -2.850  1.00 94.43           H  
ATOM   3321  O   PRO A 199     -21.407 -22.636  -0.554  1.00 94.43           O  
ATOM   3322  CG  PRO A 199     -21.544 -26.162  -2.917  1.00 94.43           C  
ATOM   3323  HG2 PRO A 199     -22.494 -26.473  -3.350  1.00 94.43           H  
ATOM   3324  HG3 PRO A 199     -20.714 -26.679  -3.400  1.00 94.43           H  
ATOM   3325  CD  PRO A 199     -21.497 -26.416  -1.412  1.00 94.43           C  
ATOM   3326  HD2 PRO A 199     -22.500 -26.335  -0.992  1.00 94.43           H  
ATOM   3327  HD3 PRO A 199     -21.084 -27.407  -1.222  1.00 94.43           H  
ATOM   3328  N   LEU A 200     -19.640 -22.020  -1.796  1.00 96.81           N  
ATOM   3329  H   LEU A 200     -18.908 -22.320  -2.423  1.00 96.81           H  
ATOM   3330  CA  LEU A 200     -19.599 -20.647  -1.279  1.00 96.81           C  
ATOM   3331  HA  LEU A 200     -19.676 -20.683  -0.192  1.00 96.81           H  
ATOM   3332  C   LEU A 200     -20.782 -19.795  -1.745  1.00 96.81           C  
ATOM   3333  CB  LEU A 200     -18.263 -19.988  -1.679  1.00 96.81           C  
ATOM   3334  HB2 LEU A 200     -18.080 -20.174  -2.737  1.00 96.81           H  
ATOM   3335  HB3 LEU A 200     -18.341 -18.909  -1.543  1.00 96.81           H  
ATOM   3336  O   LEU A 200     -21.268 -18.964  -0.980  1.00 96.81           O  
ATOM   3337  CG  LEU A 200     -17.064 -20.488  -0.857  1.00 96.81           C  
ATOM   3338  HG  LEU A 200     -17.076 -21.578  -0.821  1.00 96.81           H  
ATOM   3339  CD1 LEU A 200     -15.750 -20.030  -1.487  1.00 96.81           C  
ATOM   3340 HD11 LEU A 200     -14.909 -20.391  -0.895  1.00 96.81           H  
ATOM   3341 HD12 LEU A 200     -15.713 -18.942  -1.542  1.00 96.81           H  
ATOM   3342 HD13 LEU A 200     -15.663 -20.438  -2.494  1.00 96.81           H  
ATOM   3343  CD2 LEU A 200     -17.105 -19.931   0.565  1.00 96.81           C  
ATOM   3344 HD21 LEU A 200     -18.092 -20.039   1.012  1.00 96.81           H  
ATOM   3345 HD22 LEU A 200     -16.386 -20.469   1.183  1.00 96.81           H  
ATOM   3346 HD23 LEU A 200     -16.854 -18.870   0.549  1.00 96.81           H  
ATOM   3347  N   LEU A 201     -21.239 -19.988  -2.984  1.00 96.87           N  
ATOM   3348  H   LEU A 201     -20.829 -20.730  -3.533  1.00 96.87           H  
ATOM   3349  CA  LEU A 201     -22.290 -19.168  -3.588  1.00 96.87           C  
ATOM   3350  HA  LEU A 201     -21.922 -18.144  -3.655  1.00 96.87           H  
ATOM   3351  C   LEU A 201     -23.557 -19.125  -2.725  1.00 96.87           C  
ATOM   3352  CB  LEU A 201     -22.620 -19.683  -5.001  1.00 96.87           C  
ATOM   3353  HB2 LEU A 201     -23.538 -19.202  -5.340  1.00 96.87           H  
ATOM   3354  HB3 LEU A 201     -22.817 -20.753  -4.940  1.00 96.87           H  
ATOM   3355  O   LEU A 201     -24.023 -20.147  -2.226  1.00 96.87           O  
ATOM   3356  CG  LEU A 201     -21.530 -19.426  -6.057  1.00 96.87           C  
ATOM   3357  HG  LEU A 201     -20.581 -19.836  -5.711  1.00 96.87           H  
ATOM   3358  CD1 LEU A 201     -21.921 -20.122  -7.360  1.00 96.87           C  
ATOM   3359 HD11 LEU A 201     -21.159 -19.949  -8.119  1.00 96.87           H  
ATOM   3360 HD12 LEU A 201     -22.000 -21.197  -7.195  1.00 96.87           H  
ATOM   3361 HD13 LEU A 201     -22.877 -19.744  -7.722  1.00 96.87           H  
ATOM   3362  CD2 LEU A 201     -21.355 -17.932  -6.351  1.00 96.87           C  
ATOM   3363 HD21 LEU A 201     -22.297 -17.510  -6.703  1.00 96.87           H  
ATOM   3364 HD22 LEU A 201     -21.026 -17.404  -5.457  1.00 96.87           H  
ATOM   3365 HD23 LEU A 201     -20.593 -17.804  -7.120  1.00 96.87           H  
ATOM   3366  N   ASN A 202     -24.134 -17.928  -2.606  1.00 96.50           N  
ATOM   3367  H   ASN A 202     -23.668 -17.138  -3.029  1.00 96.50           H  
ATOM   3368  CA  ASN A 202     -25.391 -17.640  -1.911  1.00 96.50           C  
ATOM   3369  HA  ASN A 202     -25.563 -16.572  -2.039  1.00 96.50           H  
ATOM   3370  C   ASN A 202     -25.382 -17.855  -0.387  1.00 96.50           C  
ATOM   3371  CB  ASN A 202     -26.563 -18.354  -2.610  1.00 96.50           C  
ATOM   3372  HB2 ASN A 202     -26.498 -19.426  -2.422  1.00 96.50           H  
ATOM   3373  HB3 ASN A 202     -27.506 -18.002  -2.191  1.00 96.50           H  
ATOM   3374  O   ASN A 202     -26.433 -17.750   0.242  1.00 96.50           O  
ATOM   3375  CG  ASN A 202     -26.598 -18.100  -4.103  1.00 96.50           C  
ATOM   3376  ND2 ASN A 202     -26.758 -19.130  -4.900  1.00 96.50           N  
ATOM   3377 HD21 ASN A 202     -26.854 -20.058  -4.513  1.00 96.50           H  
ATOM   3378 HD22 ASN A 202     -26.815 -18.936  -5.889  1.00 96.50           H  
ATOM   3379  OD1 ASN A 202     -26.463 -16.983  -4.573  1.00 96.50           O  
ATOM   3380  N   ARG A 203     -24.218 -18.075   0.238  1.00 96.97           N  
ATOM   3381  H   ARG A 203     -23.387 -18.196  -0.323  1.00 96.97           H  
ATOM   3382  CA  ARG A 203     -24.076 -18.081   1.704  1.00 96.97           C  
ATOM   3383  HA  ARG A 203     -25.015 -17.747   2.147  1.00 96.97           H  
ATOM   3384  C   ARG A 203     -23.014 -17.102   2.180  1.00 96.97           C  
ATOM   3385  CB  ARG A 203     -23.822 -19.504   2.219  1.00 96.97           C  
ATOM   3386  HB2 ARG A 203     -23.845 -19.483   3.308  1.00 96.97           H  
ATOM   3387  HB3 ARG A 203     -24.623 -20.160   1.879  1.00 96.97           H  
ATOM   3388  O   ARG A 203     -22.191 -16.634   1.401  1.00 96.97           O  
ATOM   3389  CG  ARG A 203     -22.478 -20.076   1.755  1.00 96.97           C  
ATOM   3390  HG2 ARG A 203     -21.678 -19.350   1.900  1.00 96.97           H  
ATOM   3391  HG3 ARG A 203     -22.549 -20.334   0.698  1.00 96.97           H  
ATOM   3392  CD  ARG A 203     -22.142 -21.334   2.547  1.00 96.97           C  
ATOM   3393  HD2 ARG A 203     -22.879 -22.102   2.316  1.00 96.97           H  
ATOM   3394  HD3 ARG A 203     -22.189 -21.123   3.615  1.00 96.97           H  
ATOM   3395  NE  ARG A 203     -20.808 -21.821   2.184  1.00 96.97           N  
ATOM   3396  HE  ARG A 203     -20.759 -22.370   1.337  1.00 96.97           H  
ATOM   3397  NH1 ARG A 203     -19.569 -20.764   3.826  1.00 96.97           N  
ATOM   3398 HH11 ARG A 203     -18.688 -20.709   4.317  1.00 96.97           H  
ATOM   3399 HH12 ARG A 203     -20.337 -20.173   4.110  1.00 96.97           H  
ATOM   3400  NH2 ARG A 203     -18.616 -22.225   2.442  1.00 96.97           N  
ATOM   3401 HH21 ARG A 203     -17.781 -22.098   2.996  1.00 96.97           H  
ATOM   3402 HH22 ARG A 203     -18.645 -22.896   1.689  1.00 96.97           H  
ATOM   3403  CZ  ARG A 203     -19.679 -21.593   2.823  1.00 96.97           C  
ATOM   3404  N   THR A 204     -23.021 -16.799   3.471  1.00 97.26           N  
ATOM   3405  H   THR A 204     -23.706 -17.237   4.071  1.00 97.26           H  
ATOM   3406  CA  THR A 204     -21.937 -16.068   4.134  1.00 97.26           C  
ATOM   3407  HA  THR A 204     -21.469 -15.389   3.421  1.00 97.26           H  
ATOM   3408  C   THR A 204     -20.852 -17.029   4.622  1.00 97.26           C  
ATOM   3409  CB  THR A 204     -22.473 -15.218   5.294  1.00 97.26           C  
ATOM   3410  HB  THR A 204     -21.637 -14.765   5.828  1.00 97.26           H  
ATOM   3411  O   THR A 204     -21.058 -18.243   4.734  1.00 97.26           O  
ATOM   3412  CG2 THR A 204     -23.399 -14.107   4.804  1.00 97.26           C  
ATOM   3413 HG21 THR A 204     -24.262 -14.528   4.288  1.00 97.26           H  
ATOM   3414 HG22 THR A 204     -22.846 -13.464   4.119  1.00 97.26           H  
ATOM   3415 HG23 THR A 204     -23.742 -13.511   5.649  1.00 97.26           H  
ATOM   3416  OG1 THR A 204     -23.210 -16.002   6.197  1.00 97.26           O  
ATOM   3417  HG1 THR A 204     -23.522 -15.423   6.897  1.00 97.26           H  
ATOM   3418  N   ALA A 205     -19.678 -16.481   4.919  1.00 96.84           N  
ATOM   3419  H   ALA A 205     -19.559 -15.489   4.768  1.00 96.84           H  
ATOM   3420  CA  ALA A 205     -18.611 -17.218   5.575  1.00 96.84           C  
ATOM   3421  HA  ALA A 205     -18.515 -18.183   5.078  1.00 96.84           H  
ATOM   3422  C   ALA A 205     -18.933 -17.460   7.059  1.00 96.84           C  
ATOM   3423  CB  ALA A 205     -17.288 -16.467   5.402  1.00 96.84           C  
ATOM   3424  HB1 ALA A 205     -17.058 -16.362   4.342  1.00 96.84           H  
ATOM   3425  HB2 ALA A 205     -16.489 -17.034   5.879  1.00 96.84           H  
ATOM   3426  HB3 ALA A 205     -17.360 -15.481   5.859  1.00 96.84           H  
ATOM   3427  O   ALA A 205     -19.393 -16.561   7.776  1.00 96.84           O  
ATOM   3428  N   ALA A 206     -18.615 -18.655   7.546  1.00 95.47           N  
ATOM   3429  H   ALA A 206     -18.238 -19.334   6.901  1.00 95.47           H  
ATOM   3430  CA  ALA A 206     -18.582 -18.972   8.963  1.00 95.47           C  
ATOM   3431  HA  ALA A 206     -19.504 -18.605   9.414  1.00 95.47           H  
ATOM   3432  C   ALA A 206     -17.403 -18.267   9.659  1.00 95.47           C  
ATOM   3433  CB  ALA A 206     -18.554 -20.496   9.134  1.00 95.47           C  
ATOM   3434  HB1 ALA A 206     -19.419 -20.936   8.640  1.00 95.47           H  
ATOM   3435  HB2 ALA A 206     -18.582 -20.760  10.191  1.00 95.47           H  
ATOM   3436  HB3 ALA A 206     -17.651 -20.911   8.688  1.00 95.47           H  
ATOM   3437  O   ALA A 206     -16.495 -17.713   9.037  1.00 95.47           O  
ATOM   3438  N   LEU A 207     -17.413 -18.249  10.992  1.00 93.62           N  
ATOM   3439  H   LEU A 207     -18.102 -18.812  11.470  1.00 93.62           H  
ATOM   3440  CA  LEU A 207     -16.332 -17.645  11.770  1.00 93.62           C  
ATOM   3441  HA  LEU A 207     -16.222 -16.611  11.445  1.00 93.62           H  
ATOM   3442  C   LEU A 207     -15.003 -18.380  11.516  1.00 93.62           C  
ATOM   3443  CB  LEU A 207     -16.731 -17.675  13.256  1.00 93.62           C  
ATOM   3444  HB2 LEU A 207     -17.692 -17.176  13.378  1.00 93.62           H  
ATOM   3445  HB3 LEU A 207     -16.854 -18.716  13.555  1.00 93.62           H  
ATOM   3446  O   LEU A 207     -14.936 -19.590  11.703  1.00 93.62           O  
ATOM   3447  CG  LEU A 207     -15.706 -17.018  14.195  1.00 93.62           C  
ATOM   3448  HG  LEU A 207     -14.733 -17.490  14.063  1.00 93.62           H  
ATOM   3449  CD1 LEU A 207     -15.576 -15.514  13.933  1.00 93.62           C  
ATOM   3450 HD11 LEU A 207     -14.900 -15.074  14.667  1.00 93.62           H  
ATOM   3451 HD12 LEU A 207     -16.551 -15.035  14.019  1.00 93.62           H  
ATOM   3452 HD13 LEU A 207     -15.162 -15.336  12.940  1.00 93.62           H  
ATOM   3453  CD2 LEU A 207     -16.127 -17.221  15.648  1.00 93.62           C  
ATOM   3454 HD21 LEU A 207     -17.100 -16.765  15.830  1.00 93.62           H  
ATOM   3455 HD22 LEU A 207     -16.194 -18.288  15.864  1.00 93.62           H  
ATOM   3456 HD23 LEU A 207     -15.391 -16.778  16.319  1.00 93.62           H  
ATOM   3457  N   LYS A 208     -13.945 -17.640  11.145  1.00 92.26           N  
ATOM   3458  H   LYS A 208     -14.108 -16.668  10.924  1.00 92.26           H  
ATOM   3459  CA  LYS A 208     -12.606 -18.183  10.830  1.00 92.26           C  
ATOM   3460  HA  LYS A 208     -12.010 -17.374  10.407  1.00 92.26           H  
ATOM   3461  C   LYS A 208     -12.621 -19.250   9.722  1.00 92.26           C  
ATOM   3462  CB  LYS A 208     -11.889 -18.680  12.105  1.00 92.26           C  
ATOM   3463  HB2 LYS A 208     -12.463 -19.498  12.539  1.00 92.26           H  
ATOM   3464  HB3 LYS A 208     -10.913 -19.076  11.823  1.00 92.26           H  
ATOM   3465  O   LYS A 208     -11.749 -20.118   9.688  1.00 92.26           O  
ATOM   3466  CG  LYS A 208     -11.656 -17.599  13.171  1.00 92.26           C  
ATOM   3467  HG2 LYS A 208     -12.603 -17.143  13.460  1.00 92.26           H  
ATOM   3468  HG3 LYS A 208     -11.003 -16.828  12.764  1.00 92.26           H  
ATOM   3469  CD  LYS A 208     -11.001 -18.233  14.407  1.00 92.26           C  
ATOM   3470  HD2 LYS A 208     -10.056 -18.688  14.109  1.00 92.26           H  
ATOM   3471  HD3 LYS A 208     -11.657 -19.011  14.796  1.00 92.26           H  
ATOM   3472  CE  LYS A 208     -10.744 -17.186  15.497  1.00 92.26           C  
ATOM   3473  HE2 LYS A 208     -11.697 -16.744  15.787  1.00 92.26           H  
ATOM   3474  HE3 LYS A 208     -10.118 -16.398  15.079  1.00 92.26           H  
ATOM   3475  NZ  LYS A 208     -10.079 -17.790  16.681  1.00 92.26           N  
ATOM   3476  HZ1 LYS A 208     -10.650 -18.522  17.079  1.00 92.26           H  
ATOM   3477  HZ2 LYS A 208      -9.192 -18.197  16.421  1.00 92.26           H  
ATOM   3478  HZ3 LYS A 208      -9.908 -17.097  17.395  1.00 92.26           H  
ATOM   3479  N   GLU A 209     -13.598 -19.189   8.818  1.00 95.12           N  
ATOM   3480  H   GLU A 209     -14.308 -18.475   8.892  1.00 95.12           H  
ATOM   3481  CA  GLU A 209     -13.691 -20.137   7.712  1.00 95.12           C  
ATOM   3482  HA  GLU A 209     -13.665 -21.141   8.135  1.00 95.12           H  
ATOM   3483  C   GLU A 209     -12.506 -19.992   6.748  1.00 95.12           C  
ATOM   3484  CB  GLU A 209     -15.027 -19.975   6.981  1.00 95.12           C  
ATOM   3485  HB2 GLU A 209     -15.825 -19.918   7.722  1.00 95.12           H  
ATOM   3486  HB3 GLU A 209     -15.019 -19.055   6.396  1.00 95.12           H  
ATOM   3487  O   GLU A 209     -12.086 -18.879   6.413  1.00 95.12           O  
ATOM   3488  CG  GLU A 209     -15.294 -21.180   6.070  1.00 95.12           C  
ATOM   3489  HG2 GLU A 209     -14.470 -21.287   5.364  1.00 95.12           H  
ATOM   3490  HG3 GLU A 209     -15.335 -22.080   6.683  1.00 95.12           H  
ATOM   3491  CD  GLU A 209     -16.591 -21.054   5.275  1.00 95.12           C  
ATOM   3492  OE1 GLU A 209     -16.731 -21.758   4.260  1.00 95.12           O  
ATOM   3493  OE2 GLU A 209     -17.479 -20.255   5.638  1.00 95.12           O  
ATOM   3494  N   HIS A 210     -11.989 -21.135   6.305  1.00 95.35           N  
ATOM   3495  H   HIS A 210     -12.437 -22.003   6.562  1.00 95.35           H  
ATOM   3496  CA  HIS A 210     -10.991 -21.240   5.250  1.00 95.35           C  
ATOM   3497  HA  HIS A 210     -10.785 -20.248   4.846  1.00 95.35           H  
ATOM   3498  C   HIS A 210     -11.542 -22.104   4.118  1.00 95.35           C  
ATOM   3499  CB  HIS A 210      -9.679 -21.823   5.792  1.00 95.35           C  
ATOM   3500  HB2 HIS A 210      -9.007 -21.995   4.951  1.00 95.35           H  
ATOM   3501  HB3 HIS A 210      -9.877 -22.787   6.260  1.00 95.35           H  
ATOM   3502  O   HIS A 210     -12.299 -23.047   4.359  1.00 95.35           O  
ATOM   3503  CG  HIS A 210      -8.974 -20.932   6.783  1.00 95.35           C  
ATOM   3504  CD2 HIS A 210      -7.763 -20.316   6.608  1.00 95.35           C  
ATOM   3505  HD2 HIS A 210      -7.142 -20.377   5.727  1.00 95.35           H  
ATOM   3506  ND1 HIS A 210      -9.424 -20.587   8.037  1.00 95.35           N  
ATOM   3507  HD1 HIS A 210     -10.318 -20.820   8.444  1.00 95.35           H  
ATOM   3508  CE1 HIS A 210      -8.512 -19.785   8.600  1.00 95.35           C  
ATOM   3509  HE1 HIS A 210      -8.604 -19.343   9.582  1.00 95.35           H  
ATOM   3510  NE2 HIS A 210      -7.480 -19.585   7.770  1.00 95.35           N  
ATOM   3511  N   ALA A 211     -11.129 -21.793   2.898  1.00 96.64           N  
ATOM   3512  H   ALA A 211     -10.484 -21.023   2.798  1.00 96.64           H  
ATOM   3513  CA  ALA A 211     -11.325 -22.639   1.732  1.00 96.64           C  
ATOM   3514  HA  ALA A 211     -11.950 -23.495   1.987  1.00 96.64           H  
ATOM   3515  C   ALA A 211      -9.985 -23.183   1.235  1.00 96.64           C  
ATOM   3516  CB  ALA A 211     -12.037 -21.830   0.657  1.00 96.64           C  
ATOM   3517  HB1 ALA A 211     -12.982 -21.445   1.040  1.00 96.64           H  
ATOM   3518  HB2 ALA A 211     -11.404 -21.001   0.339  1.00 96.64           H  
ATOM   3519  HB3 ALA A 211     -12.243 -22.493  -0.183  1.00 96.64           H  
ATOM   3520  O   ALA A 211      -8.925 -22.713   1.648  1.00 96.64           O  
ATOM   3521  N   LEU A 212     -10.034 -24.162   0.337  1.00 96.70           N  
ATOM   3522  H   LEU A 212     -10.936 -24.503   0.038  1.00 96.70           H  
ATOM   3523  CA  LEU A 212      -8.850 -24.750  -0.275  1.00 96.70           C  
ATOM   3524  HA  LEU A 212      -7.954 -24.400   0.238  1.00 96.70           H  
ATOM   3525  C   LEU A 212      -8.735 -24.313  -1.732  1.00 96.70           C  
ATOM   3526  CB  LEU A 212      -8.901 -26.281  -0.144  1.00 96.70           C  
ATOM   3527  HB2 LEU A 212      -8.033 -26.702  -0.652  1.00 96.70           H  
ATOM   3528  HB3 LEU A 212      -9.794 -26.643  -0.652  1.00 96.70           H  
ATOM   3529  O   LEU A 212      -9.645 -24.558  -2.523  1.00 96.70           O  
ATOM   3530  CG  LEU A 212      -8.919 -26.795   1.307  1.00 96.70           C  
ATOM   3531  HG  LEU A 212      -9.785 -26.387   1.829  1.00 96.70           H  
ATOM   3532  CD1 LEU A 212      -9.049 -28.317   1.306  1.00 96.70           C  
ATOM   3533 HD11 LEU A 212      -9.953 -28.612   0.774  1.00 96.70           H  
ATOM   3534 HD12 LEU A 212      -8.187 -28.769   0.815  1.00 96.70           H  
ATOM   3535 HD13 LEU A 212      -9.105 -28.686   2.330  1.00 96.70           H  
ATOM   3536  CD2 LEU A 212      -7.655 -26.410   2.081  1.00 96.70           C  
ATOM   3537 HD21 LEU A 212      -7.612 -25.329   2.211  1.00 96.70           H  
ATOM   3538 HD22 LEU A 212      -7.671 -26.874   3.067  1.00 96.70           H  
ATOM   3539 HD23 LEU A 212      -6.768 -26.744   1.542  1.00 96.70           H  
ATOM   3540  N   LEU A 213      -7.596 -23.727  -2.088  1.00 97.63           N  
ATOM   3541  H   LEU A 213      -6.908 -23.552  -1.370  1.00 97.63           H  
ATOM   3542  CA  LEU A 213      -7.158 -23.617  -3.476  1.00 97.63           C  
ATOM   3543  HA  LEU A 213      -8.029 -23.566  -4.130  1.00 97.63           H  
ATOM   3544  C   LEU A 213      -6.350 -24.874  -3.817  1.00 97.63           C  
ATOM   3545  CB  LEU A 213      -6.348 -22.322  -3.642  1.00 97.63           C  
ATOM   3546  HB2 LEU A 213      -5.513 -22.347  -2.941  1.00 97.63           H  
ATOM   3547  HB3 LEU A 213      -6.979 -21.473  -3.381  1.00 97.63           H  
ATOM   3548  O   LEU A 213      -5.395 -25.206  -3.113  1.00 97.63           O  
ATOM   3549  CG  LEU A 213      -5.791 -22.110  -5.061  1.00 97.63           C  
ATOM   3550  HG  LEU A 213      -5.218 -22.984  -5.367  1.00 97.63           H  
ATOM   3551  CD1 LEU A 213      -6.903 -21.859  -6.080  1.00 97.63           C  
ATOM   3552 HD11 LEU A 213      -7.556 -22.727  -6.172  1.00 97.63           H  
ATOM   3553 HD12 LEU A 213      -6.470 -21.663  -7.061  1.00 97.63           H  
ATOM   3554 HD13 LEU A 213      -7.499 -20.993  -5.790  1.00 97.63           H  
ATOM   3555  CD2 LEU A 213      -4.853 -20.907  -5.054  1.00 97.63           C  
ATOM   3556 HD21 LEU A 213      -4.454 -20.769  -6.059  1.00 97.63           H  
ATOM   3557 HD22 LEU A 213      -4.024 -21.081  -4.367  1.00 97.63           H  
ATOM   3558 HD23 LEU A 213      -5.396 -20.008  -4.763  1.00 97.63           H  
ATOM   3559  N   THR A 214      -6.738 -25.596  -4.869  1.00 97.52           N  
ATOM   3560  H   THR A 214      -7.490 -25.243  -5.443  1.00 97.52           H  
ATOM   3561  CA  THR A 214      -6.032 -26.811  -5.305  1.00 97.52           C  
ATOM   3562  HA  THR A 214      -5.411 -27.182  -4.490  1.00 97.52           H  
ATOM   3563  C   THR A 214      -5.119 -26.501  -6.486  1.00 97.52           C  
ATOM   3564  CB  THR A 214      -6.997 -27.940  -5.699  1.00 97.52           C  
ATOM   3565  HB  THR A 214      -7.507 -27.675  -6.625  1.00 97.52           H  
ATOM   3566  O   THR A 214      -5.584 -26.045  -7.527  1.00 97.52           O  
ATOM   3567  CG2 THR A 214      -6.267 -29.268  -5.900  1.00 97.52           C  
ATOM   3568 HG21 THR A 214      -6.982 -30.056  -6.137  1.00 97.52           H  
ATOM   3569 HG22 THR A 214      -5.558 -29.186  -6.723  1.00 97.52           H  
ATOM   3570 HG23 THR A 214      -5.730 -29.533  -4.989  1.00 97.52           H  
ATOM   3571  OG1 THR A 214      -7.977 -28.198  -4.713  1.00 97.52           O  
ATOM   3572  HG1 THR A 214      -7.603 -27.916  -3.875  1.00 97.52           H  
ATOM   3573  N   ILE A 215      -3.836 -26.826  -6.357  1.00 97.96           N  
ATOM   3574  H   ILE A 215      -3.519 -27.173  -5.463  1.00 97.96           H  
ATOM   3575  CA  ILE A 215      -2.865 -26.805  -7.449  1.00 97.96           C  
ATOM   3576  HA  ILE A 215      -3.276 -26.198  -8.256  1.00 97.96           H  
ATOM   3577  C   ILE A 215      -2.674 -28.235  -7.953  1.00 97.96           C  
ATOM   3578  CB  ILE A 215      -1.527 -26.157  -7.045  1.00 97.96           C  
ATOM   3579  HB  ILE A 215      -0.986 -26.876  -6.430  1.00 97.96           H  
ATOM   3580  O   ILE A 215      -2.397 -29.155  -7.182  1.00 97.96           O  
ATOM   3581  CG1 ILE A 215      -1.738 -24.863  -6.224  1.00 97.96           C  
ATOM   3582 HG12 ILE A 215      -2.329 -25.088  -5.336  1.00 97.96           H  
ATOM   3583 HG13 ILE A 215      -2.294 -24.142  -6.823  1.00 97.96           H  
ATOM   3584  CG2 ILE A 215      -0.670 -25.920  -8.299  1.00 97.96           C  
ATOM   3585 HG21 ILE A 215      -0.500 -26.859  -8.827  1.00 97.96           H  
ATOM   3586 HG22 ILE A 215       0.303 -25.512  -8.027  1.00 97.96           H  
ATOM   3587 HG23 ILE A 215      -1.178 -25.222  -8.964  1.00 97.96           H  
ATOM   3588  CD1 ILE A 215      -0.447 -24.216  -5.716  1.00 97.96           C  
ATOM   3589 HD11 ILE A 215       0.146 -24.945  -5.164  1.00 97.96           H  
ATOM   3590 HD12 ILE A 215      -0.711 -23.394  -5.051  1.00 97.96           H  
ATOM   3591 HD13 ILE A 215       0.136 -23.815  -6.545  1.00 97.96           H  
ATOM   3592  N   HIS A 216      -2.833 -28.420  -9.254  1.00 97.31           N  
ATOM   3593  H   HIS A 216      -3.016 -27.596  -9.808  1.00 97.31           H  
ATOM   3594  CA  HIS A 216      -2.745 -29.688  -9.968  1.00 97.31           C  
ATOM   3595  HA  HIS A 216      -2.048 -30.351  -9.455  1.00 97.31           H  
ATOM   3596  C   HIS A 216      -2.217 -29.455 -11.389  1.00 97.31           C  
ATOM   3597  CB  HIS A 216      -4.127 -30.355  -9.966  1.00 97.31           C  
ATOM   3598  HB2 HIS A 216      -4.093 -31.296 -10.516  1.00 97.31           H  
ATOM   3599  HB3 HIS A 216      -4.369 -30.597  -8.931  1.00 97.31           H  
ATOM   3600  O   HIS A 216      -1.873 -28.336 -11.769  1.00 97.31           O  
ATOM   3601  CG  HIS A 216      -5.260 -29.514 -10.498  1.00 97.31           C  
ATOM   3602  CD2 HIS A 216      -6.525 -29.503  -9.985  1.00 97.31           C  
ATOM   3603  HD2 HIS A 216      -6.877 -30.112  -9.166  1.00 97.31           H  
ATOM   3604  ND1 HIS A 216      -5.228 -28.569 -11.499  1.00 97.31           N  
ATOM   3605  HD1 HIS A 216      -4.415 -28.198 -11.969  1.00 97.31           H  
ATOM   3606  CE1 HIS A 216      -6.447 -28.006 -11.571  1.00 97.31           C  
ATOM   3607  HE1 HIS A 216      -6.714 -27.174 -12.206  1.00 97.31           H  
ATOM   3608  NE2 HIS A 216      -7.276 -28.558 -10.678  1.00 97.31           N  
ATOM   3609  N   LYS A 217      -2.163 -30.504 -12.215  1.00 96.00           N  
ATOM   3610  H   LYS A 217      -2.488 -31.395 -11.867  1.00 96.00           H  
ATOM   3611  CA  LYS A 217      -1.445 -30.465 -13.498  1.00 96.00           C  
ATOM   3612  HA  LYS A 217      -0.403 -30.242 -13.266  1.00 96.00           H  
ATOM   3613  C   LYS A 217      -1.895 -29.349 -14.447  1.00 96.00           C  
ATOM   3614  CB  LYS A 217      -1.543 -31.845 -14.175  1.00 96.00           C  
ATOM   3615  HB2 LYS A 217      -2.575 -32.017 -14.482  1.00 96.00           H  
ATOM   3616  HB3 LYS A 217      -1.280 -32.616 -13.451  1.00 96.00           H  
ATOM   3617  O   LYS A 217      -1.049 -28.778 -15.122  1.00 96.00           O  
ATOM   3618  CG  LYS A 217      -0.633 -32.012 -15.407  1.00 96.00           C  
ATOM   3619  HG2 LYS A 217      -0.795 -33.007 -15.820  1.00 96.00           H  
ATOM   3620  HG3 LYS A 217      -0.900 -31.282 -16.171  1.00 96.00           H  
ATOM   3621  CD  LYS A 217       0.852 -31.863 -15.045  1.00 96.00           C  
ATOM   3622  HD2 LYS A 217       1.095 -32.569 -14.251  1.00 96.00           H  
ATOM   3623  HD3 LYS A 217       1.035 -30.848 -14.693  1.00 96.00           H  
ATOM   3624  CE  LYS A 217       1.774 -32.114 -16.239  1.00 96.00           C  
ATOM   3625  HE2 LYS A 217       1.505 -31.419 -17.035  1.00 96.00           H  
ATOM   3626  HE3 LYS A 217       1.622 -33.129 -16.604  1.00 96.00           H  
ATOM   3627  NZ  LYS A 217       3.190 -31.909 -15.842  1.00 96.00           N  
ATOM   3628  HZ1 LYS A 217       3.310 -30.978 -15.471  1.00 96.00           H  
ATOM   3629  HZ2 LYS A 217       3.817 -32.027 -16.625  1.00 96.00           H  
ATOM   3630  HZ3 LYS A 217       3.474 -32.536 -15.103  1.00 96.00           H  
ATOM   3631  N   THR A 218      -3.188 -29.027 -14.482  1.00 95.80           N  
ATOM   3632  H   THR A 218      -3.843 -29.530 -13.901  1.00 95.80           H  
ATOM   3633  CA  THR A 218      -3.740 -28.044 -15.431  1.00 95.80           C  
ATOM   3634  HA  THR A 218      -3.269 -28.187 -16.404  1.00 95.80           H  
ATOM   3635  C   THR A 218      -3.483 -26.588 -15.049  1.00 95.80           C  
ATOM   3636  CB  THR A 218      -5.250 -28.237 -15.619  1.00 95.80           C  
ATOM   3637  HB  THR A 218      -5.628 -27.491 -16.318  1.00 95.80           H  
ATOM   3638  O   THR A 218      -3.630 -25.722 -15.897  1.00 95.80           O  
ATOM   3639  CG2 THR A 218      -5.610 -29.631 -16.131  1.00 95.80           C  
ATOM   3640 HG21 THR A 218      -5.348 -30.394 -15.398  1.00 95.80           H  
ATOM   3641 HG22 THR A 218      -6.682 -29.678 -16.325  1.00 95.80           H  
ATOM   3642 HG23 THR A 218      -5.081 -29.824 -17.064  1.00 95.80           H  
ATOM   3643  OG1 THR A 218      -5.899 -28.097 -14.387  1.00 95.80           O  
ATOM   3644  HG1 THR A 218      -6.811 -27.867 -14.581  1.00 95.80           H  
ATOM   3645  N   ASN A 219      -3.100 -26.306 -13.801  1.00 97.28           N  
ATOM   3646  H   ASN A 219      -2.932 -27.065 -13.157  1.00 97.28           H  
ATOM   3647  CA  ASN A 219      -3.046 -24.940 -13.277  1.00 97.28           C  
ATOM   3648  HA  ASN A 219      -3.149 -24.238 -14.105  1.00 97.28           H  
ATOM   3649  C   ASN A 219      -1.675 -24.610 -12.636  1.00 97.28           C  
ATOM   3650  CB  ASN A 219      -4.303 -24.766 -12.393  1.00 97.28           C  
ATOM   3651  HB2 ASN A 219      -4.657 -23.735 -12.426  1.00 97.28           H  
ATOM   3652  HB3 ASN A 219      -5.130 -25.327 -12.829  1.00 97.28           H  
ATOM   3653  O   ASN A 219      -1.318 -23.447 -12.481  1.00 97.28           O  
ATOM   3654  CG  ASN A 219      -4.164 -25.210 -10.955  1.00 97.28           C  
ATOM   3655  ND2 ASN A 219      -5.033 -24.760 -10.082  1.00 97.28           N  
ATOM   3656 HD21 ASN A 219      -5.726 -24.075 -10.349  1.00 97.28           H  
ATOM   3657 HD22 ASN A 219      -5.059 -25.156  -9.153  1.00 97.28           H  
ATOM   3658  OD1 ASN A 219      -3.324 -26.031 -10.630  1.00 97.28           O  
ATOM   3659  N   ALA A 220      -0.841 -25.619 -12.355  1.00 98.28           N  
ATOM   3660  H   ALA A 220      -1.201 -26.561 -12.421  1.00 98.28           H  
ATOM   3661  CA  ALA A 220       0.477 -25.444 -11.745  1.00 98.28           C  
ATOM   3662  HA  ALA A 220       0.342 -25.013 -10.753  1.00 98.28           H  
ATOM   3663  C   ALA A 220       1.412 -24.500 -12.524  1.00 98.28           C  
ATOM   3664  CB  ALA A 220       1.116 -26.827 -11.582  1.00 98.28           C  
ATOM   3665  HB1 ALA A 220       2.080 -26.721 -11.086  1.00 98.28           H  
ATOM   3666  HB2 ALA A 220       0.477 -27.459 -10.965  1.00 98.28           H  
ATOM   3667  HB3 ALA A 220       1.259 -27.292 -12.557  1.00 98.28           H  
ATOM   3668  O   ALA A 220       2.199 -23.782 -11.909  1.00 98.28           O  
ATOM   3669  N   LEU A 221       1.324 -24.466 -13.860  1.00 98.39           N  
ATOM   3670  H   LEU A 221       0.619 -25.028 -14.315  1.00 98.39           H  
ATOM   3671  CA  LEU A 221       2.187 -23.610 -14.682  1.00 98.39           C  
ATOM   3672  HA  LEU A 221       3.221 -23.773 -14.377  1.00 98.39           H  
ATOM   3673  C   LEU A 221       1.951 -22.112 -14.455  1.00 98.39           C  
ATOM   3674  CB  LEU A 221       2.037 -23.962 -16.173  1.00 98.39           C  
ATOM   3675  HB2 LEU A 221       0.978 -23.950 -16.433  1.00 98.39           H  
ATOM   3676  HB3 LEU A 221       2.526 -23.186 -16.763  1.00 98.39           H  
ATOM   3677  O   LEU A 221       2.913 -21.352 -14.539  1.00 98.39           O  
ATOM   3678  CG  LEU A 221       2.646 -25.315 -16.570  1.00 98.39           C  
ATOM   3679  HG  LEU A 221       2.198 -26.101 -15.962  1.00 98.39           H  
ATOM   3680  CD1 LEU A 221       2.351 -25.612 -18.040  1.00 98.39           C  
ATOM   3681 HD11 LEU A 221       1.272 -25.633 -18.199  1.00 98.39           H  
ATOM   3682 HD12 LEU A 221       2.782 -24.837 -18.673  1.00 98.39           H  
ATOM   3683 HD13 LEU A 221       2.766 -26.580 -18.321  1.00 98.39           H  
ATOM   3684  CD2 LEU A 221       4.165 -25.361 -16.386  1.00 98.39           C  
ATOM   3685 HD21 LEU A 221       4.645 -24.646 -17.054  1.00 98.39           H  
ATOM   3686 HD22 LEU A 221       4.448 -25.137 -15.357  1.00 98.39           H  
ATOM   3687 HD23 LEU A 221       4.504 -26.371 -16.618  1.00 98.39           H  
ATOM   3688  N   MET A 222       0.738 -21.691 -14.078  1.00 98.10           N  
ATOM   3689  H   MET A 222      -0.016 -22.354 -13.971  1.00 98.10           H  
ATOM   3690  CA  MET A 222       0.460 -20.273 -13.812  1.00 98.10           C  
ATOM   3691  HA  MET A 222       0.743 -19.701 -14.696  1.00 98.10           H  
ATOM   3692  C   MET A 222       1.288 -19.745 -12.631  1.00 98.10           C  
ATOM   3693  CB  MET A 222      -1.045 -20.052 -13.579  1.00 98.10           C  
ATOM   3694  HB2 MET A 222      -1.624 -20.768 -14.162  1.00 98.10           H  
ATOM   3695  HB3 MET A 222      -1.296 -19.054 -13.938  1.00 98.10           H  
ATOM   3696  O   MET A 222       1.676 -18.582 -12.601  1.00 98.10           O  
ATOM   3697  CG  MET A 222      -1.452 -20.120 -12.101  1.00 98.10           C  
ATOM   3698  HG2 MET A 222      -0.937 -19.325 -11.562  1.00 98.10           H  
ATOM   3699  HG3 MET A 222      -1.145 -21.075 -11.673  1.00 98.10           H  
ATOM   3700  SD  MET A 222      -3.199 -19.866 -11.780  1.00 98.10           S  
ATOM   3701  CE  MET A 222      -3.718 -21.547 -12.089  1.00 98.10           C  
ATOM   3702  HE1 MET A 222      -3.151 -22.214 -11.440  1.00 98.10           H  
ATOM   3703  HE2 MET A 222      -3.558 -21.794 -13.139  1.00 98.10           H  
ATOM   3704  HE3 MET A 222      -4.774 -21.654 -11.839  1.00 98.10           H  
ATOM   3705  N   PHE A 223       1.591 -20.601 -11.648  1.00 98.65           N  
ATOM   3706  H   PHE A 223       1.258 -21.552 -11.717  1.00 98.65           H  
ATOM   3707  CA  PHE A 223       2.396 -20.216 -10.488  1.00 98.65           C  
ATOM   3708  HA  PHE A 223       2.012 -19.278 -10.087  1.00 98.65           H  
ATOM   3709  C   PHE A 223       3.851 -19.973 -10.901  1.00 98.65           C  
ATOM   3710  CB  PHE A 223       2.285 -21.287  -9.394  1.00 98.65           C  
ATOM   3711  HB2 PHE A 223       2.589 -22.254  -9.796  1.00 98.65           H  
ATOM   3712  HB3 PHE A 223       2.986 -21.042  -8.596  1.00 98.65           H  
ATOM   3713  O   PHE A 223       4.472 -19.010 -10.452  1.00 98.65           O  
ATOM   3714  CG  PHE A 223       0.897 -21.406  -8.792  1.00 98.65           C  
ATOM   3715  CD1 PHE A 223       0.538 -20.621  -7.681  1.00 98.65           C  
ATOM   3716  HD1 PHE A 223       1.255 -19.946  -7.237  1.00 98.65           H  
ATOM   3717  CD2 PHE A 223      -0.054 -22.271  -9.366  1.00 98.65           C  
ATOM   3718  HD2 PHE A 223       0.203 -22.852 -10.240  1.00 98.65           H  
ATOM   3719  CE1 PHE A 223      -0.762 -20.696  -7.150  1.00 98.65           C  
ATOM   3720  HE1 PHE A 223      -1.038 -20.080  -6.307  1.00 98.65           H  
ATOM   3721  CE2 PHE A 223      -1.356 -22.341  -8.843  1.00 98.65           C  
ATOM   3722  HE2 PHE A 223      -2.096 -22.972  -9.313  1.00 98.65           H  
ATOM   3723  CZ  PHE A 223      -1.710 -21.553  -7.735  1.00 98.65           C  
ATOM   3724  HZ  PHE A 223      -2.719 -21.591  -7.352  1.00 98.65           H  
ATOM   3725  N   LEU A 224       4.384 -20.788 -11.817  1.00 98.81           N  
ATOM   3726  H   LEU A 224       3.802 -21.511 -12.215  1.00 98.81           H  
ATOM   3727  CA  LEU A 224       5.698 -20.532 -12.407  1.00 98.81           C  
ATOM   3728  HA  LEU A 224       6.411 -20.396 -11.594  1.00 98.81           H  
ATOM   3729  C   LEU A 224       5.701 -19.243 -13.236  1.00 98.81           C  
ATOM   3730  CB  LEU A 224       6.118 -21.745 -13.247  1.00 98.81           C  
ATOM   3731  HB2 LEU A 224       6.094 -22.623 -12.602  1.00 98.81           H  
ATOM   3732  HB3 LEU A 224       5.396 -21.890 -14.051  1.00 98.81           H  
ATOM   3733  O   LEU A 224       6.650 -18.466 -13.164  1.00 98.81           O  
ATOM   3734  CG  LEU A 224       7.521 -21.624 -13.865  1.00 98.81           C  
ATOM   3735  HG  LEU A 224       7.551 -20.781 -14.555  1.00 98.81           H  
ATOM   3736  CD1 LEU A 224       8.608 -21.446 -12.803  1.00 98.81           C  
ATOM   3737 HD11 LEU A 224       9.589 -21.487 -13.277  1.00 98.81           H  
ATOM   3738 HD12 LEU A 224       8.529 -22.226 -12.046  1.00 98.81           H  
ATOM   3739 HD13 LEU A 224       8.509 -20.467 -12.333  1.00 98.81           H  
ATOM   3740  CD2 LEU A 224       7.814 -22.899 -14.650  1.00 98.81           C  
ATOM   3741 HD21 LEU A 224       7.808 -23.762 -13.983  1.00 98.81           H  
ATOM   3742 HD22 LEU A 224       7.064 -23.023 -15.432  1.00 98.81           H  
ATOM   3743 HD23 LEU A 224       8.795 -22.812 -15.115  1.00 98.81           H  
ATOM   3744  N   GLU A 225       4.626 -18.979 -13.976  1.00 98.58           N  
ATOM   3745  H   GLU A 225       3.892 -19.668 -14.043  1.00 98.58           H  
ATOM   3746  CA  GLU A 225       4.474 -17.734 -14.726  1.00 98.58           C  
ATOM   3747  HA  GLU A 225       5.361 -17.603 -15.347  1.00 98.58           H  
ATOM   3748  C   GLU A 225       4.379 -16.503 -13.816  1.00 98.58           C  
ATOM   3749  CB  GLU A 225       3.266 -17.859 -15.652  1.00 98.58           C  
ATOM   3750  HB2 GLU A 225       2.346 -17.956 -15.075  1.00 98.58           H  
ATOM   3751  HB3 GLU A 225       3.406 -18.761 -16.247  1.00 98.58           H  
ATOM   3752  O   GLU A 225       5.003 -15.480 -14.080  1.00 98.58           O  
ATOM   3753  CG  GLU A 225       3.170 -16.648 -16.586  1.00 98.58           C  
ATOM   3754  HG2 GLU A 225       2.657 -15.818 -16.100  1.00 98.58           H  
ATOM   3755  HG3 GLU A 225       4.181 -16.305 -16.807  1.00 98.58           H  
ATOM   3756  CD  GLU A 225       2.484 -17.022 -17.895  1.00 98.58           C  
ATOM   3757  OE1 GLU A 225       3.100 -16.632 -18.920  1.00 98.58           O  
ATOM   3758  OE2 GLU A 225       1.540 -17.840 -17.856  1.00 98.58           O  
ATOM   3759  N   MET A 226       3.705 -16.608 -12.677  1.00 98.84           N  
ATOM   3760  H   MET A 226       3.141 -17.434 -12.533  1.00 98.84           H  
ATOM   3761  CA  MET A 226       3.683 -15.553 -11.667  1.00 98.84           C  
ATOM   3762  HA  MET A 226       3.330 -14.633 -12.134  1.00 98.84           H  
ATOM   3763  C   MET A 226       5.076 -15.282 -11.078  1.00 98.84           C  
ATOM   3764  CB  MET A 226       2.687 -15.970 -10.594  1.00 98.84           C  
ATOM   3765  HB2 MET A 226       1.779 -16.300 -11.098  1.00 98.84           H  
ATOM   3766  HB3 MET A 226       3.090 -16.805 -10.020  1.00 98.84           H  
ATOM   3767  O   MET A 226       5.441 -14.126 -10.860  1.00 98.84           O  
ATOM   3768  CG  MET A 226       2.329 -14.831  -9.642  1.00 98.84           C  
ATOM   3769  HG2 MET A 226       3.240 -14.418  -9.210  1.00 98.84           H  
ATOM   3770  HG3 MET A 226       1.826 -14.043 -10.202  1.00 98.84           H  
ATOM   3771  SD  MET A 226       1.261 -15.378  -8.290  1.00 98.84           S  
ATOM   3772  CE  MET A 226      -0.141 -16.079  -9.203  1.00 98.84           C  
ATOM   3773  HE1 MET A 226      -0.851 -16.502  -8.491  1.00 98.84           H  
ATOM   3774  HE2 MET A 226      -0.623 -15.302  -9.796  1.00 98.84           H  
ATOM   3775  HE3 MET A 226       0.183 -16.894  -9.850  1.00 98.84           H  
ATOM   3776  N   LEU A 227       5.895 -16.321 -10.871  1.00 98.88           N  
ATOM   3777  H   LEU A 227       5.541 -17.252 -11.043  1.00 98.88           H  
ATOM   3778  CA  LEU A 227       7.290 -16.156 -10.449  1.00 98.88           C  
ATOM   3779  HA  LEU A 227       7.301 -15.495  -9.582  1.00 98.88           H  
ATOM   3780  C   LEU A 227       8.132 -15.482 -11.548  1.00 98.88           C  
ATOM   3781  CB  LEU A 227       7.864 -17.523 -10.034  1.00 98.88           C  
ATOM   3782  HB2 LEU A 227       7.926 -18.158 -10.917  1.00 98.88           H  
ATOM   3783  HB3 LEU A 227       7.182 -17.991  -9.324  1.00 98.88           H  
ATOM   3784  O   LEU A 227       8.956 -14.614 -11.255  1.00 98.88           O  
ATOM   3785  CG  LEU A 227       9.260 -17.424  -9.390  1.00 98.88           C  
ATOM   3786  HG  LEU A 227       9.893 -16.797 -10.019  1.00 98.88           H  
ATOM   3787  CD1 LEU A 227       9.196 -16.822  -7.982  1.00 98.88           C  
ATOM   3788 HD11 LEU A 227      10.191 -16.829  -7.537  1.00 98.88           H  
ATOM   3789 HD12 LEU A 227       8.853 -15.789  -8.032  1.00 98.88           H  
ATOM   3790 HD13 LEU A 227       8.517 -17.403  -7.357  1.00 98.88           H  
ATOM   3791  CD2 LEU A 227       9.932 -18.793  -9.289  1.00 98.88           C  
ATOM   3792 HD21 LEU A 227       9.423 -19.416  -8.554  1.00 98.88           H  
ATOM   3793 HD22 LEU A 227       9.916 -19.285 -10.261  1.00 98.88           H  
ATOM   3794 HD23 LEU A 227      10.971 -18.664  -8.985  1.00 98.88           H  
ATOM   3795  N   LYS A 228       7.881 -15.823 -12.817  1.00 98.59           N  
ATOM   3796  H   LYS A 228       7.219 -16.569 -12.976  1.00 98.59           H  
ATOM   3797  CA  LYS A 228       8.468 -15.148 -13.985  1.00 98.59           C  
ATOM   3798  HA  LYS A 228       9.554 -15.225 -13.924  1.00 98.59           H  
ATOM   3799  C   LYS A 228       8.128 -13.649 -13.985  1.00 98.59           C  
ATOM   3800  CB  LYS A 228       7.989 -15.876 -15.255  1.00 98.59           C  
ATOM   3801  HB2 LYS A 228       6.920 -15.705 -15.380  1.00 98.59           H  
ATOM   3802  HB3 LYS A 228       8.140 -16.947 -15.118  1.00 98.59           H  
ATOM   3803  O   LYS A 228       9.019 -12.832 -14.196  1.00 98.59           O  
ATOM   3804  CG  LYS A 228       8.671 -15.458 -16.565  1.00 98.59           C  
ATOM   3805  HG2 LYS A 228       9.734 -15.689 -16.487  1.00 98.59           H  
ATOM   3806  HG3 LYS A 228       8.553 -14.386 -16.718  1.00 98.59           H  
ATOM   3807  CD  LYS A 228       8.073 -16.221 -17.772  1.00 98.59           C  
ATOM   3808  HD2 LYS A 228       8.731 -16.095 -18.631  1.00 98.59           H  
ATOM   3809  HD3 LYS A 228       8.015 -17.283 -17.532  1.00 98.59           H  
ATOM   3810  CE  LYS A 228       6.677 -15.678 -18.131  1.00 98.59           C  
ATOM   3811  HE2 LYS A 228       6.826 -14.693 -18.574  1.00 98.59           H  
ATOM   3812  HE3 LYS A 228       6.105 -15.536 -17.215  1.00 98.59           H  
ATOM   3813  NZ  LYS A 228       5.869 -16.510 -19.069  1.00 98.59           N  
ATOM   3814  HZ1 LYS A 228       4.905 -16.211 -19.081  1.00 98.59           H  
ATOM   3815  HZ2 LYS A 228       6.199 -16.465 -20.023  1.00 98.59           H  
ATOM   3816  HZ3 LYS A 228       5.794 -17.470 -18.767  1.00 98.59           H  
ATOM   3817  N   ILE A 229       6.884 -13.278 -13.663  1.00 98.87           N  
ATOM   3818  H   ILE A 229       6.194 -14.008 -13.554  1.00 98.87           H  
ATOM   3819  CA  ILE A 229       6.456 -11.876 -13.503  1.00 98.87           C  
ATOM   3820  HA  ILE A 229       6.735 -11.322 -14.400  1.00 98.87           H  
ATOM   3821  C   ILE A 229       7.189 -11.191 -12.344  1.00 98.87           C  
ATOM   3822  CB  ILE A 229       4.920 -11.780 -13.348  1.00 98.87           C  
ATOM   3823  HB  ILE A 229       4.613 -12.408 -12.512  1.00 98.87           H  
ATOM   3824  O   ILE A 229       7.655 -10.066 -12.525  1.00 98.87           O  
ATOM   3825  CG1 ILE A 229       4.191 -12.256 -14.624  1.00 98.87           C  
ATOM   3826 HG12 ILE A 229       4.617 -13.197 -14.971  1.00 98.87           H  
ATOM   3827 HG13 ILE A 229       4.333 -11.526 -15.421  1.00 98.87           H  
ATOM   3828  CG2 ILE A 229       4.484 -10.338 -13.047  1.00 98.87           C  
ATOM   3829 HG21 ILE A 229       4.977  -9.949 -12.156  1.00 98.87           H  
ATOM   3830 HG22 ILE A 229       3.412 -10.322 -12.852  1.00 98.87           H  
ATOM   3831 HG23 ILE A 229       4.721  -9.691 -13.892  1.00 98.87           H  
ATOM   3832  CD1 ILE A 229       2.686 -12.478 -14.431  1.00 98.87           C  
ATOM   3833 HD11 ILE A 229       2.288 -12.960 -15.324  1.00 98.87           H  
ATOM   3834 HD12 ILE A 229       2.171 -11.528 -14.290  1.00 98.87           H  
ATOM   3835 HD13 ILE A 229       2.503 -13.125 -13.574  1.00 98.87           H  
ATOM   3836  N   PHE A 230       7.364 -11.852 -11.190  1.00 98.86           N  
ATOM   3837  H   PHE A 230       6.922 -12.753 -11.075  1.00 98.86           H  
ATOM   3838  CA  PHE A 230       8.196 -11.315 -10.101  1.00 98.86           C  
ATOM   3839  HA  PHE A 230       7.727 -10.405  -9.728  1.00 98.86           H  
ATOM   3840  C   PHE A 230       9.596 -10.929 -10.597  1.00 98.86           C  
ATOM   3841  CB  PHE A 230       8.295 -12.289  -8.918  1.00 98.86           C  
ATOM   3842  HB2 PHE A 230       8.278 -13.321  -9.269  1.00 98.86           H  
ATOM   3843  HB3 PHE A 230       9.250 -12.136  -8.416  1.00 98.86           H  
ATOM   3844  O   PHE A 230      10.075  -9.837 -10.295  1.00 98.86           O  
ATOM   3845  CG  PHE A 230       7.220 -12.087  -7.877  1.00 98.86           C  
ATOM   3846  CD1 PHE A 230       7.257 -10.943  -7.058  1.00 98.86           C  
ATOM   3847  HD1 PHE A 230       8.048 -10.218  -7.183  1.00 98.86           H  
ATOM   3848  CD2 PHE A 230       6.195 -13.034  -7.713  1.00 98.86           C  
ATOM   3849  HD2 PHE A 230       6.150 -13.903  -8.352  1.00 98.86           H  
ATOM   3850  CE1 PHE A 230       6.266 -10.741  -6.083  1.00 98.86           C  
ATOM   3851  HE1 PHE A 230       6.285  -9.852  -5.469  1.00 98.86           H  
ATOM   3852  CE2 PHE A 230       5.209 -12.836  -6.733  1.00 98.86           C  
ATOM   3853  HE2 PHE A 230       4.407 -13.552  -6.626  1.00 98.86           H  
ATOM   3854  CZ  PHE A 230       5.242 -11.689  -5.924  1.00 98.86           C  
ATOM   3855  HZ  PHE A 230       4.460 -11.520  -5.199  1.00 98.86           H  
ATOM   3856  N   GLY A 231      10.215 -11.772 -11.428  1.00 98.75           N  
ATOM   3857  H   GLY A 231       9.757 -12.645 -11.647  1.00 98.75           H  
ATOM   3858  CA  GLY A 231      11.530 -11.513 -12.016  1.00 98.75           C  
ATOM   3859  HA2 GLY A 231      11.842 -12.401 -12.566  1.00 98.75           H  
ATOM   3860  HA3 GLY A 231      12.240 -11.343 -11.206  1.00 98.75           H  
ATOM   3861  C   GLY A 231      11.603 -10.308 -12.970  1.00 98.75           C  
ATOM   3862  O   GLY A 231      12.707  -9.878 -13.306  1.00 98.75           O  
ATOM   3863  N   LEU A 232      10.460  -9.743 -13.382  1.00 98.77           N  
ATOM   3864  H   LEU A 232       9.591 -10.165 -13.087  1.00 98.77           H  
ATOM   3865  CA  LEU A 232      10.372  -8.514 -14.182  1.00 98.77           C  
ATOM   3866  HA  LEU A 232      11.327  -8.337 -14.678  1.00 98.77           H  
ATOM   3867  C   LEU A 232      10.072  -7.252 -13.360  1.00 98.77           C  
ATOM   3868  CB  LEU A 232       9.286  -8.653 -15.260  1.00 98.77           C  
ATOM   3869  HB2 LEU A 232       8.318  -8.779 -14.775  1.00 98.77           H  
ATOM   3870  HB3 LEU A 232       9.254  -7.705 -15.797  1.00 98.77           H  
ATOM   3871  O   LEU A 232      10.096  -6.152 -13.912  1.00 98.77           O  
ATOM   3872  CG  LEU A 232       9.454  -9.770 -16.299  1.00 98.77           C  
ATOM   3873  HG  LEU A 232       9.152 -10.726 -15.872  1.00 98.77           H  
ATOM   3874  CD1 LEU A 232       8.539  -9.417 -17.467  1.00 98.77           C  
ATOM   3875 HD11 LEU A 232       7.529  -9.217 -17.109  1.00 98.77           H  
ATOM   3876 HD12 LEU A 232       8.534 -10.220 -18.204  1.00 98.77           H  
ATOM   3877 HD13 LEU A 232       8.914  -8.526 -17.969  1.00 98.77           H  
ATOM   3878  CD2 LEU A 232      10.866  -9.883 -16.864  1.00 98.77           C  
ATOM   3879 HD21 LEU A 232      11.544 -10.243 -16.091  1.00 98.77           H  
ATOM   3880 HD22 LEU A 232      11.209  -8.916 -17.231  1.00 98.77           H  
ATOM   3881 HD23 LEU A 232      10.858 -10.599 -17.687  1.00 98.77           H  
ATOM   3882  N   LEU A 233       9.754  -7.368 -12.068  1.00 98.59           N  
ATOM   3883  H   LEU A 233       9.738  -8.288 -11.652  1.00 98.59           H  
ATOM   3884  CA  LEU A 233       9.286  -6.220 -11.285  1.00 98.59           C  
ATOM   3885  HA  LEU A 233       8.516  -5.699 -11.854  1.00 98.59           H  
ATOM   3886  C   LEU A 233      10.393  -5.197 -11.026  1.00 98.59           C  
ATOM   3887  CB  LEU A 233       8.674  -6.691  -9.958  1.00 98.59           C  
ATOM   3888  HB2 LEU A 233       9.420  -7.279  -9.423  1.00 98.59           H  
ATOM   3889  HB3 LEU A 233       8.447  -5.810  -9.358  1.00 98.59           H  
ATOM   3890  O   LEU A 233      10.189  -4.005 -11.241  1.00 98.59           O  
ATOM   3891  CG  LEU A 233       7.401  -7.540 -10.076  1.00 98.59           C  
ATOM   3892  HG  LEU A 233       7.676  -8.509 -10.491  1.00 98.59           H  
ATOM   3893  CD1 LEU A 233       6.798  -7.748  -8.689  1.00 98.59           C  
ATOM   3894 HD11 LEU A 233       7.569  -8.102  -8.005  1.00 98.59           H  
ATOM   3895 HD12 LEU A 233       6.399  -6.808  -8.307  1.00 98.59           H  
ATOM   3896 HD13 LEU A 233       6.004  -8.493  -8.744  1.00 98.59           H  
ATOM   3897  CD2 LEU A 233       6.335  -6.937 -10.983  1.00 98.59           C  
ATOM   3898 HD21 LEU A 233       6.182  -5.885 -10.741  1.00 98.59           H  
ATOM   3899 HD22 LEU A 233       6.667  -7.044 -12.015  1.00 98.59           H  
ATOM   3900 HD23 LEU A 233       5.401  -7.488 -10.873  1.00 98.59           H  
ATOM   3901  N   SER A 234      11.557  -5.665 -10.576  1.00 97.82           N  
ATOM   3902  H   SER A 234      11.661  -6.665 -10.479  1.00 97.82           H  
ATOM   3903  CA  SER A 234      12.720  -4.841 -10.232  1.00 97.82           C  
ATOM   3904  HA  SER A 234      12.821  -4.027 -10.949  1.00 97.82           H  
ATOM   3905  C   SER A 234      13.997  -5.674 -10.255  1.00 97.82           C  
ATOM   3906  CB  SER A 234      12.520  -4.213  -8.850  1.00 97.82           C  
ATOM   3907  HB2 SER A 234      11.507  -3.813  -8.818  1.00 97.82           H  
ATOM   3908  HB3 SER A 234      13.222  -3.389  -8.720  1.00 97.82           H  
ATOM   3909  O   SER A 234      13.939  -6.900 -10.139  1.00 97.82           O  
ATOM   3910  OG  SER A 234      12.674  -5.131  -7.780  1.00 97.82           O  
ATOM   3911  HG  SER A 234      12.105  -4.785  -7.088  1.00 97.82           H  
ATOM   3912  N   GLN A 235      15.164  -5.027 -10.309  1.00 97.79           N  
ATOM   3913  H   GLN A 235      15.161  -4.037 -10.511  1.00 97.79           H  
ATOM   3914  CA  GLN A 235      16.452  -5.727 -10.220  1.00 97.79           C  
ATOM   3915  HA  GLN A 235      16.531  -6.405 -11.070  1.00 97.79           H  
ATOM   3916  C   GLN A 235      16.583  -6.557  -8.929  1.00 97.79           C  
ATOM   3917  CB  GLN A 235      17.585  -4.691 -10.299  1.00 97.79           C  
ATOM   3918  HB2 GLN A 235      17.438  -4.066 -11.180  1.00 97.79           H  
ATOM   3919  HB3 GLN A 235      17.540  -4.048  -9.420  1.00 97.79           H  
ATOM   3920  O   GLN A 235      17.190  -7.627  -8.932  1.00 97.79           O  
ATOM   3921  CG  GLN A 235      18.987  -5.322 -10.375  1.00 97.79           C  
ATOM   3922  HG2 GLN A 235      19.728  -4.525 -10.316  1.00 97.79           H  
ATOM   3923  HG3 GLN A 235      19.157  -5.989  -9.530  1.00 97.79           H  
ATOM   3924  CD  GLN A 235      19.218  -6.069 -11.684  1.00 97.79           C  
ATOM   3925  NE2 GLN A 235      19.299  -7.381 -11.695  1.00 97.79           N  
ATOM   3926 HE21 GLN A 235      19.231  -7.953 -10.866  1.00 97.79           H  
ATOM   3927 HE22 GLN A 235      19.428  -7.811 -12.600  1.00 97.79           H  
ATOM   3928  OE1 GLN A 235      19.344  -5.465 -12.731  1.00 97.79           O  
ATOM   3929  N   ALA A 236      16.013  -6.083  -7.814  1.00 97.43           N  
ATOM   3930  H   ALA A 236      15.450  -5.247  -7.882  1.00 97.43           H  
ATOM   3931  CA  ALA A 236      16.047  -6.810  -6.547  1.00 97.43           C  
ATOM   3932  HA  ALA A 236      17.076  -7.106  -6.341  1.00 97.43           H  
ATOM   3933  C   ALA A 236      15.212  -8.095  -6.617  1.00 97.43           C  
ATOM   3934  CB  ALA A 236      15.576  -5.880  -5.423  1.00 97.43           C  
ATOM   3935  HB1 ALA A 236      14.551  -5.558  -5.609  1.00 97.43           H  
ATOM   3936  HB2 ALA A 236      16.225  -5.007  -5.369  1.00 97.43           H  
ATOM   3937  HB3 ALA A 236      15.613  -6.413  -4.473  1.00 97.43           H  
ATOM   3938  O   ALA A 236      15.698  -9.158  -6.232  1.00 97.43           O  
ATOM   3939  N   HIS A 237      13.992  -8.009  -7.160  1.00 98.49           N  
ATOM   3940  H   HIS A 237      13.658  -7.117  -7.495  1.00 98.49           H  
ATOM   3941  CA  HIS A 237      13.148  -9.182  -7.373  1.00 98.49           C  
ATOM   3942  HA  HIS A 237      13.043  -9.721  -6.431  1.00 98.49           H  
ATOM   3943  C   HIS A 237      13.773 -10.158  -8.368  1.00 98.49           C  
ATOM   3944  CB  HIS A 237      11.762  -8.750  -7.855  1.00 98.49           C  
ATOM   3945  HB2 HIS A 237      11.247  -9.651  -8.191  1.00 98.49           H  
ATOM   3946  HB3 HIS A 237      11.845  -8.059  -8.694  1.00 98.49           H  
ATOM   3947  O   HIS A 237      13.803 -11.354  -8.109  1.00 98.49           O  
ATOM   3948  CG  HIS A 237      10.910  -8.161  -6.770  1.00 98.49           C  
ATOM   3949  CD2 HIS A 237      10.235  -6.971  -6.765  1.00 98.49           C  
ATOM   3950  HD2 HIS A 237      10.230  -6.232  -7.553  1.00 98.49           H  
ATOM   3951  ND1 HIS A 237      10.623  -8.786  -5.586  1.00 98.49           N  
ATOM   3952  HD1 HIS A 237      11.033  -9.649  -5.259  1.00 98.49           H  
ATOM   3953  CE1 HIS A 237       9.789  -8.012  -4.885  1.00 98.49           C  
ATOM   3954  HE1 HIS A 237       9.404  -8.244  -3.903  1.00 98.49           H  
ATOM   3955  NE2 HIS A 237       9.532  -6.886  -5.558  1.00 98.49           N  
ATOM   3956  N   HIS A 238      14.337  -9.652  -9.460  1.00 98.74           N  
ATOM   3957  H   HIS A 238      14.244  -8.662  -9.636  1.00 98.74           H  
ATOM   3958  CA  HIS A 238      15.042 -10.452 -10.450  1.00 98.74           C  
ATOM   3959  HA  HIS A 238      14.346 -11.129 -10.945  1.00 98.74           H  
ATOM   3960  C   HIS A 238      16.157 -11.299  -9.831  1.00 98.74           C  
ATOM   3961  CB  HIS A 238      15.599  -9.483 -11.481  1.00 98.74           C  
ATOM   3962  HB2 HIS A 238      16.302  -8.794 -11.014  1.00 98.74           H  
ATOM   3963  HB3 HIS A 238      14.773  -8.897 -11.884  1.00 98.74           H  
ATOM   3964  O   HIS A 238      16.180 -12.517  -9.993  1.00 98.74           O  
ATOM   3965  CG  HIS A 238      16.294 -10.179 -12.601  1.00 98.74           C  
ATOM   3966  CD2 HIS A 238      17.625 -10.486 -12.673  1.00 98.74           C  
ATOM   3967  HD2 HIS A 238      18.361 -10.331 -11.898  1.00 98.74           H  
ATOM   3968  ND1 HIS A 238      15.722 -10.484 -13.806  1.00 98.74           N  
ATOM   3969  HD1 HIS A 238      14.765 -10.294 -14.067  1.00 98.74           H  
ATOM   3970  CE1 HIS A 238      16.713 -10.871 -14.618  1.00 98.74           C  
ATOM   3971  HE1 HIS A 238      16.625 -10.933 -15.693  1.00 98.74           H  
ATOM   3972  NE2 HIS A 238      17.884 -10.917 -13.969  1.00 98.74           N  
ATOM   3973  N   ASN A 239      17.038 -10.666  -9.053  1.00 98.59           N  
ATOM   3974  H   ASN A 239      16.970  -9.661  -8.973  1.00 98.59           H  
ATOM   3975  CA  ASN A 239      18.149 -11.349  -8.393  1.00 98.59           C  
ATOM   3976  HA  ASN A 239      18.755 -11.854  -9.146  1.00 98.59           H  
ATOM   3977  C   ASN A 239      17.667 -12.418  -7.401  1.00 98.59           C  
ATOM   3978  CB  ASN A 239      19.002 -10.300  -7.663  1.00 98.59           C  
ATOM   3979  HB2 ASN A 239      19.743 -10.814  -7.051  1.00 98.59           H  
ATOM   3980  HB3 ASN A 239      18.359  -9.713  -7.008  1.00 98.59           H  
ATOM   3981  O   ASN A 239      18.273 -13.486  -7.306  1.00 98.59           O  
ATOM   3982  CG  ASN A 239      19.746  -9.354  -8.586  1.00 98.59           C  
ATOM   3983  ND2 ASN A 239      20.396  -8.355  -8.039  1.00 98.59           N  
ATOM   3984 HD21 ASN A 239      20.914  -7.769  -8.677  1.00 98.59           H  
ATOM   3985 HD22 ASN A 239      20.367  -8.206  -7.040  1.00 98.59           H  
ATOM   3986  OD1 ASN A 239      19.779  -9.482  -9.796  1.00 98.59           O  
ATOM   3987  N   ASP A 240      16.595 -12.136  -6.657  1.00 98.76           N  
ATOM   3988  H   ASP A 240      16.147 -11.237  -6.764  1.00 98.76           H  
ATOM   3989  CA  ASP A 240      15.998 -13.109  -5.742  1.00 98.76           C  
ATOM   3990  HA  ASP A 240      16.774 -13.519  -5.095  1.00 98.76           H  
ATOM   3991  C   ASP A 240      15.387 -14.294  -6.512  1.00 98.76           C  
ATOM   3992  CB  ASP A 240      14.933 -12.434  -4.858  1.00 98.76           C  
ATOM   3993  HB2 ASP A 240      14.267 -11.835  -5.479  1.00 98.76           H  
ATOM   3994  HB3 ASP A 240      14.343 -13.234  -4.411  1.00 98.76           H  
ATOM   3995  O   ASP A 240      15.617 -15.445  -6.146  1.00 98.76           O  
ATOM   3996  CG  ASP A 240      15.466 -11.571  -3.703  1.00 98.76           C  
ATOM   3997  OD1 ASP A 240      16.688 -11.551  -3.439  1.00 98.76           O  
ATOM   3998  OD2 ASP A 240      14.634 -10.981  -2.967  1.00 98.76           O  
ATOM   3999  N   VAL A 241      14.653 -14.036  -7.601  1.00 98.88           N  
ATOM   4000  H   VAL A 241      14.514 -13.072  -7.867  1.00 98.88           H  
ATOM   4001  CA  VAL A 241      13.990 -15.080  -8.398  1.00 98.88           C  
ATOM   4002  HA  VAL A 241      13.414 -15.706  -7.717  1.00 98.88           H  
ATOM   4003  C   VAL A 241      14.995 -16.008  -9.081  1.00 98.88           C  
ATOM   4004  CB  VAL A 241      12.997 -14.478  -9.411  1.00 98.88           C  
ATOM   4005  HB  VAL A 241      13.484 -13.698  -9.995  1.00 98.88           H  
ATOM   4006  O   VAL A 241      14.771 -17.218  -9.082  1.00 98.88           O  
ATOM   4007  CG1 VAL A 241      12.455 -15.548 -10.365  1.00 98.88           C  
ATOM   4008 HG11 VAL A 241      13.251 -15.910 -11.016  1.00 98.88           H  
ATOM   4009 HG12 VAL A 241      11.660 -15.135 -10.986  1.00 98.88           H  
ATOM   4010 HG13 VAL A 241      12.074 -16.394  -9.792  1.00 98.88           H  
ATOM   4011  CG2 VAL A 241      11.780 -13.889  -8.684  1.00 98.88           C  
ATOM   4012 HG21 VAL A 241      11.085 -13.470  -9.411  1.00 98.88           H  
ATOM   4013 HG22 VAL A 241      12.083 -13.102  -7.993  1.00 98.88           H  
ATOM   4014 HG23 VAL A 241      11.272 -14.667  -8.114  1.00 98.88           H  
ATOM   4015  N   LEU A 242      16.113 -15.491  -9.604  1.00 98.77           N  
ATOM   4016  H   LEU A 242      16.230 -14.488  -9.608  1.00 98.77           H  
ATOM   4017  CA  LEU A 242      17.178 -16.336 -10.163  1.00 98.77           C  
ATOM   4018  HA  LEU A 242      16.770 -16.941 -10.972  1.00 98.77           H  
ATOM   4019  C   LEU A 242      17.705 -17.327  -9.112  1.00 98.77           C  
ATOM   4020  CB  LEU A 242      18.321 -15.464 -10.715  1.00 98.77           C  
ATOM   4021  HB2 LEU A 242      19.159 -16.120 -10.951  1.00 98.77           H  
ATOM   4022  HB3 LEU A 242      18.649 -14.780  -9.931  1.00 98.77           H  
ATOM   4023  O   LEU A 242      17.703 -18.535  -9.343  1.00 98.77           O  
ATOM   4024  CG  LEU A 242      17.991 -14.645 -11.978  1.00 98.77           C  
ATOM   4025  HG  LEU A 242      17.168 -13.960 -11.774  1.00 98.77           H  
ATOM   4026  CD1 LEU A 242      19.222 -13.830 -12.369  1.00 98.77           C  
ATOM   4027 HD11 LEU A 242      19.010 -13.253 -13.269  1.00 98.77           H  
ATOM   4028 HD12 LEU A 242      19.481 -13.141 -11.565  1.00 98.77           H  
ATOM   4029 HD13 LEU A 242      20.062 -14.494 -12.568  1.00 98.77           H  
ATOM   4030  CD2 LEU A 242      17.597 -15.512 -13.173  1.00 98.77           C  
ATOM   4031 HD21 LEU A 242      17.469 -14.883 -14.054  1.00 98.77           H  
ATOM   4032 HD22 LEU A 242      18.385 -16.237 -13.377  1.00 98.77           H  
ATOM   4033 HD23 LEU A 242      16.655 -16.025 -12.975  1.00 98.77           H  
ATOM   4034  N   LYS A 243      18.034 -16.838  -7.909  1.00 98.65           N  
ATOM   4035  H   LYS A 243      17.968 -15.839  -7.774  1.00 98.65           H  
ATOM   4036  CA  LYS A 243      18.500 -17.683  -6.794  1.00 98.65           C  
ATOM   4037  HA  LYS A 243      19.365 -18.258  -7.124  1.00 98.65           H  
ATOM   4038  C   LYS A 243      17.448 -18.702  -6.354  1.00 98.65           C  
ATOM   4039  CB  LYS A 243      18.897 -16.798  -5.607  1.00 98.65           C  
ATOM   4040  HB2 LYS A 243      19.081 -17.432  -4.740  1.00 98.65           H  
ATOM   4041  HB3 LYS A 243      18.081 -16.115  -5.371  1.00 98.65           H  
ATOM   4042  O   LYS A 243      17.785 -19.826  -5.992  1.00 98.65           O  
ATOM   4043  CG  LYS A 243      20.172 -16.007  -5.914  1.00 98.65           C  
ATOM   4044  HG2 LYS A 243      20.046 -15.435  -6.833  1.00 98.65           H  
ATOM   4045  HG3 LYS A 243      20.999 -16.703  -6.048  1.00 98.65           H  
ATOM   4046  CD  LYS A 243      20.491 -15.044  -4.772  1.00 98.65           C  
ATOM   4047  HD2 LYS A 243      19.673 -14.330  -4.672  1.00 98.65           H  
ATOM   4048  HD3 LYS A 243      20.605 -15.605  -3.844  1.00 98.65           H  
ATOM   4049  CE  LYS A 243      21.793 -14.313  -5.102  1.00 98.65           C  
ATOM   4050  HE2 LYS A 243      21.717 -13.912  -6.112  1.00 98.65           H  
ATOM   4051  HE3 LYS A 243      22.604 -15.041  -5.096  1.00 98.65           H  
ATOM   4052  NZ  LYS A 243      22.058 -13.223  -4.137  1.00 98.65           N  
ATOM   4053  HZ1 LYS A 243      21.395 -12.475  -4.281  1.00 98.65           H  
ATOM   4054  HZ2 LYS A 243      22.999 -12.867  -4.222  1.00 98.65           H  
ATOM   4055  HZ3 LYS A 243      21.886 -13.550  -3.197  1.00 98.65           H  
ATOM   4056  N   ILE A 244      16.172 -18.329  -6.386  1.00 98.84           N  
ATOM   4057  H   ILE A 244      15.967 -17.373  -6.639  1.00 98.84           H  
ATOM   4058  CA  ILE A 244      15.061 -19.236  -6.073  1.00 98.84           C  
ATOM   4059  HA  ILE A 244      15.260 -19.721  -5.117  1.00 98.84           H  
ATOM   4060  C   ILE A 244      14.953 -20.351  -7.111  1.00 98.84           C  
ATOM   4061  CB  ILE A 244      13.757 -18.429  -5.947  1.00 98.84           C  
ATOM   4062  HB  ILE A 244      13.720 -17.701  -6.757  1.00 98.84           H  
ATOM   4063  O   ILE A 244      14.831 -21.515  -6.732  1.00 98.84           O  
ATOM   4064  CG1 ILE A 244      13.798 -17.680  -4.603  1.00 98.84           C  
ATOM   4065 HG12 ILE A 244      13.632 -18.378  -3.782  1.00 98.84           H  
ATOM   4066 HG13 ILE A 244      14.779 -17.229  -4.456  1.00 98.84           H  
ATOM   4067  CG2 ILE A 244      12.496 -19.305  -6.058  1.00 98.84           C  
ATOM   4068 HG21 ILE A 244      12.549 -20.129  -5.346  1.00 98.84           H  
ATOM   4069 HG22 ILE A 244      12.410 -19.712  -7.065  1.00 98.84           H  
ATOM   4070 HG23 ILE A 244      11.602 -18.708  -5.875  1.00 98.84           H  
ATOM   4071  CD1 ILE A 244      12.769 -16.561  -4.526  1.00 98.84           C  
ATOM   4072 HD11 ILE A 244      13.006 -15.964  -3.645  1.00 98.84           H  
ATOM   4073 HD12 ILE A 244      11.765 -16.973  -4.434  1.00 98.84           H  
ATOM   4074 HD13 ILE A 244      12.832 -15.922  -5.407  1.00 98.84           H  
ATOM   4075  N   LEU A 245      15.020 -20.024  -8.404  1.00 98.84           N  
ATOM   4076  H   LEU A 245      15.144 -19.053  -8.654  1.00 98.84           H  
ATOM   4077  CA  LEU A 245      14.979 -21.020  -9.475  1.00 98.84           C  
ATOM   4078  HA  LEU A 245      14.080 -21.625  -9.360  1.00 98.84           H  
ATOM   4079  C   LEU A 245      16.161 -21.986  -9.381  1.00 98.84           C  
ATOM   4080  CB  LEU A 245      14.951 -20.315 -10.839  1.00 98.84           C  
ATOM   4081  HB2 LEU A 245      15.712 -19.535 -10.840  1.00 98.84           H  
ATOM   4082  HB3 LEU A 245      15.213 -21.034 -11.615  1.00 98.84           H  
ATOM   4083  O   LEU A 245      15.953 -23.194  -9.469  1.00 98.84           O  
ATOM   4084  CG  LEU A 245      13.591 -19.694 -11.194  1.00 98.84           C  
ATOM   4085  HG  LEU A 245      13.242 -19.064 -10.376  1.00 98.84           H  
ATOM   4086  CD1 LEU A 245      13.746 -18.831 -12.441  1.00 98.84           C  
ATOM   4087 HD11 LEU A 245      14.036 -19.451 -13.289  1.00 98.84           H  
ATOM   4088 HD12 LEU A 245      12.800 -18.333 -12.654  1.00 98.84           H  
ATOM   4089 HD13 LEU A 245      14.512 -18.075 -12.266  1.00 98.84           H  
ATOM   4090  CD2 LEU A 245      12.526 -20.756 -11.495  1.00 98.84           C  
ATOM   4091 HD21 LEU A 245      11.609 -20.270 -11.827  1.00 98.84           H  
ATOM   4092 HD22 LEU A 245      12.305 -21.333 -10.598  1.00 98.84           H  
ATOM   4093 HD23 LEU A 245      12.877 -21.425 -12.281  1.00 98.84           H  
ATOM   4094  N   GLU A 246      17.370 -21.488  -9.114  1.00 98.23           N  
ATOM   4095  H   GLU A 246      17.490 -20.485  -9.111  1.00 98.23           H  
ATOM   4096  CA  GLU A 246      18.548 -22.325  -8.856  1.00 98.23           C  
ATOM   4097  HA  GLU A 246      18.774 -22.925  -9.737  1.00 98.23           H  
ATOM   4098  C   GLU A 246      18.313 -23.285  -7.680  1.00 98.23           C  
ATOM   4099  CB  GLU A 246      19.757 -21.438  -8.536  1.00 98.23           C  
ATOM   4100  HB2 GLU A 246      19.465 -20.731  -7.759  1.00 98.23           H  
ATOM   4101  HB3 GLU A 246      20.556 -22.066  -8.142  1.00 98.23           H  
ATOM   4102  O   GLU A 246      18.546 -24.489  -7.801  1.00 98.23           O  
ATOM   4103  CG  GLU A 246      20.307 -20.669  -9.746  1.00 98.23           C  
ATOM   4104  HG2 GLU A 246      20.765 -21.384 -10.429  1.00 98.23           H  
ATOM   4105  HG3 GLU A 246      19.487 -20.183 -10.275  1.00 98.23           H  
ATOM   4106  CD  GLU A 246      21.345 -19.608  -9.333  1.00 98.23           C  
ATOM   4107  OE1 GLU A 246      21.762 -18.831 -10.215  1.00 98.23           O  
ATOM   4108  OE2 GLU A 246      21.720 -19.564  -8.134  1.00 98.23           O  
ATOM   4109  N   LYS A 247      17.782 -22.781  -6.557  1.00 98.46           N  
ATOM   4110  H   LYS A 247      17.626 -21.784  -6.519  1.00 98.46           H  
ATOM   4111  CA  LYS A 247      17.474 -23.598  -5.373  1.00 98.46           C  
ATOM   4112  HA  LYS A 247      18.375 -24.147  -5.098  1.00 98.46           H  
ATOM   4113  C   LYS A 247      16.421 -24.663  -5.660  1.00 98.46           C  
ATOM   4114  CB  LYS A 247      17.033 -22.688  -4.211  1.00 98.46           C  
ATOM   4115  HB2 LYS A 247      16.274 -21.992  -4.567  1.00 98.46           H  
ATOM   4116  HB3 LYS A 247      16.588 -23.288  -3.417  1.00 98.46           H  
ATOM   4117  O   LYS A 247      16.561 -25.785  -5.179  1.00 98.46           O  
ATOM   4118  CG  LYS A 247      18.212 -21.892  -3.636  1.00 98.46           C  
ATOM   4119  HG2 LYS A 247      18.831 -21.507  -4.446  1.00 98.46           H  
ATOM   4120  HG3 LYS A 247      17.827 -21.047  -3.063  1.00 98.46           H  
ATOM   4121  CD  LYS A 247      19.073 -22.758  -2.718  1.00 98.46           C  
ATOM   4122  HD2 LYS A 247      19.169 -23.768  -3.118  1.00 98.46           H  
ATOM   4123  HD3 LYS A 247      18.580 -22.813  -1.748  1.00 98.46           H  
ATOM   4124  CE  LYS A 247      20.469 -22.168  -2.559  1.00 98.46           C  
ATOM   4125  HE2 LYS A 247      20.389 -21.108  -2.320  1.00 98.46           H  
ATOM   4126  HE3 LYS A 247      20.993 -22.276  -3.509  1.00 98.46           H  
ATOM   4127  NZ  LYS A 247      21.188 -22.880  -1.482  1.00 98.46           N  
ATOM   4128  HZ1 LYS A 247      20.953 -23.863  -1.497  1.00 98.46           H  
ATOM   4129  HZ2 LYS A 247      20.871 -22.509  -0.597  1.00 98.46           H  
ATOM   4130  HZ3 LYS A 247      22.187 -22.756  -1.552  1.00 98.46           H  
ATOM   4131  N   ILE A 248      15.396 -24.345  -6.448  1.00 98.71           N  
ATOM   4132  H   ILE A 248      15.339 -23.395  -6.786  1.00 98.71           H  
ATOM   4133  CA  ILE A 248      14.360 -25.306  -6.845  1.00 98.71           C  
ATOM   4134  HA  ILE A 248      14.041 -25.857  -5.960  1.00 98.71           H  
ATOM   4135  C   ILE A 248      14.921 -26.344  -7.823  1.00 98.71           C  
ATOM   4136  CB  ILE A 248      13.126 -24.571  -7.418  1.00 98.71           C  
ATOM   4137  HB  ILE A 248      13.459 -23.891  -8.202  1.00 98.71           H  
ATOM   4138  O   ILE A 248      14.579 -27.517  -7.714  1.00 98.71           O  
ATOM   4139  CG1 ILE A 248      12.431 -23.754  -6.305  1.00 98.71           C  
ATOM   4140 HG12 ILE A 248      11.978 -24.435  -5.585  1.00 98.71           H  
ATOM   4141 HG13 ILE A 248      13.168 -23.158  -5.766  1.00 98.71           H  
ATOM   4142  CG2 ILE A 248      12.123 -25.567  -8.032  1.00 98.71           C  
ATOM   4143 HG21 ILE A 248      11.235 -25.049  -8.395  1.00 98.71           H  
ATOM   4144 HG22 ILE A 248      12.570 -26.066  -8.892  1.00 98.71           H  
ATOM   4145 HG23 ILE A 248      11.832 -26.314  -7.294  1.00 98.71           H  
ATOM   4146  CD1 ILE A 248      11.355 -22.790  -6.819  1.00 98.71           C  
ATOM   4147 HD11 ILE A 248      11.033 -22.145  -6.001  1.00 98.71           H  
ATOM   4148 HD12 ILE A 248      10.486 -23.343  -7.174  1.00 98.71           H  
ATOM   4149 HD13 ILE A 248      11.757 -22.172  -7.622  1.00 98.71           H  
ATOM   4150  N   LEU A 249      15.784 -25.960  -8.765  1.00 98.21           N  
ATOM   4151  H   LEU A 249      16.015 -24.979  -8.839  1.00 98.21           H  
ATOM   4152  CA  LEU A 249      16.410 -26.888  -9.713  1.00 98.21           C  
ATOM   4153  HA  LEU A 249      15.632 -27.481 -10.194  1.00 98.21           H  
ATOM   4154  C   LEU A 249      17.342 -27.885  -9.007  1.00 98.21           C  
ATOM   4155  CB  LEU A 249      17.158 -26.085 -10.793  1.00 98.21           C  
ATOM   4156  HB2 LEU A 249      17.716 -25.283 -10.310  1.00 98.21           H  
ATOM   4157  HB3 LEU A 249      17.882 -26.733 -11.286  1.00 98.21           H  
ATOM   4158  O   LEU A 249      17.277 -29.076  -9.309  1.00 98.21           O  
ATOM   4159  CG  LEU A 249      16.230 -25.489 -11.870  1.00 98.21           C  
ATOM   4160  HG  LEU A 249      15.366 -25.021 -11.399  1.00 98.21           H  
ATOM   4161  CD1 LEU A 249      16.973 -24.426 -12.676  1.00 98.21           C  
ATOM   4162 HD11 LEU A 249      16.306 -23.994 -13.423  1.00 98.21           H  
ATOM   4163 HD12 LEU A 249      17.309 -23.632 -12.009  1.00 98.21           H  
ATOM   4164 HD13 LEU A 249      17.835 -24.867 -13.177  1.00 98.21           H  
ATOM   4165  CD2 LEU A 249      15.737 -26.567 -12.839  1.00 98.21           C  
ATOM   4166 HD21 LEU A 249      16.583 -27.096 -13.278  1.00 98.21           H  
ATOM   4167 HD22 LEU A 249      15.175 -26.101 -13.649  1.00 98.21           H  
ATOM   4168 HD23 LEU A 249      15.089 -27.278 -12.327  1.00 98.21           H  
ATOM   4169  N   GLN A 250      18.129 -27.417  -8.035  1.00 96.66           N  
ATOM   4170  H   GLN A 250      18.126 -26.420  -7.874  1.00 96.66           H  
ATOM   4171  CA  GLN A 250      19.104 -28.219  -7.282  1.00 96.66           C  
ATOM   4172  HA  GLN A 250      19.698 -28.807  -7.982  1.00 96.66           H  
ATOM   4173  C   GLN A 250      18.491 -29.213  -6.277  1.00 96.66           C  
ATOM   4174  CB  GLN A 250      20.037 -27.262  -6.519  1.00 96.66           C  
ATOM   4175  HB2 GLN A 250      19.426 -26.548  -5.966  1.00 96.66           H  
ATOM   4176  HB3 GLN A 250      20.624 -27.829  -5.797  1.00 96.66           H  
ATOM   4177  O   GLN A 250      19.169 -30.171  -5.908  1.00 96.66           O  
ATOM   4178  CG  GLN A 250      21.015 -26.504  -7.431  1.00 96.66           C  
ATOM   4179  HG2 GLN A 250      21.760 -27.202  -7.812  1.00 96.66           H  
ATOM   4180  HG3 GLN A 250      20.482 -26.091  -8.287  1.00 96.66           H  
ATOM   4181  CD  GLN A 250      21.734 -25.359  -6.715  1.00 96.66           C  
ATOM   4182  NE2 GLN A 250      22.440 -24.526  -7.449  1.00 96.66           N  
ATOM   4183 HE21 GLN A 250      22.448 -24.612  -8.456  1.00 96.66           H  
ATOM   4184 HE22 GLN A 250      22.850 -23.731  -6.980  1.00 96.66           H  
ATOM   4185  OE1 GLN A 250      21.684 -25.181  -5.504  1.00 96.66           O  
ATOM   4186  N   ASN A 251      17.261 -28.978  -5.799  1.00 93.64           N  
ATOM   4187  H   ASN A 251      16.730 -28.220  -6.203  1.00 93.64           H  
ATOM   4188  CA  ASN A 251      16.638 -29.735  -4.692  1.00 93.64           C  
ATOM   4189  HA  ASN A 251      17.320 -30.522  -4.369  1.00 93.64           H  
ATOM   4190  C   ASN A 251      15.356 -30.479  -5.079  1.00 93.64           C  
ATOM   4191  CB  ASN A 251      16.411 -28.783  -3.500  1.00 93.64           C  
ATOM   4192  HB2 ASN A 251      15.878 -29.320  -2.716  1.00 93.64           H  
ATOM   4193  HB3 ASN A 251      15.792 -27.944  -3.815  1.00 93.64           H  
ATOM   4194  O   ASN A 251      14.693 -31.027  -4.165  1.00 93.64           O  
ATOM   4195  CG  ASN A 251      17.691 -28.271  -2.877  1.00 93.64           C  
ATOM   4196  ND2 ASN A 251      18.086 -27.063  -3.188  1.00 93.64           N  
ATOM   4197 HD21 ASN A 251      18.948 -26.735  -2.776  1.00 93.64           H  
ATOM   4198 HD22 ASN A 251      17.593 -26.573  -3.921  1.00 93.64           H  
ATOM   4199  OD1 ASN A 251      18.316 -28.933  -2.064  1.00 93.64           O  
ATOM   4200  OXT ASN A 251      15.019 -30.463  -6.276  1.00 93.64           O  
TER    4201      ASN A 251                                                       
ATOM   4201  N   MET B   1       7.781  14.614  25.563  1.00 50.48           N  
ATOM   4202  H   MET B   1       7.539  14.047  24.762  1.00 50.48           H  
ATOM   4203  H2  MET B   1       8.627  14.267  25.990  1.00 50.48           H  
ATOM   4204  H3  MET B   1       7.014  14.550  26.217  1.00 50.48           H  
ATOM   4205  CA  MET B   1       7.943  16.016  25.111  1.00 50.48           C  
ATOM   4206  HA  MET B   1       8.071  16.680  25.965  1.00 50.48           H  
ATOM   4207  C   MET B   1       6.665  16.405  24.405  1.00 50.48           C  
ATOM   4208  CB  MET B   1       9.130  16.192  24.145  1.00 50.48           C  
ATOM   4209  HB2 MET B   1       9.399  15.231  23.706  1.00 50.48           H  
ATOM   4210  HB3 MET B   1       8.846  16.860  23.332  1.00 50.48           H  
ATOM   4211  O   MET B   1       6.187  15.590  23.625  1.00 50.48           O  
ATOM   4212  CG  MET B   1      10.351  16.803  24.831  1.00 50.48           C  
ATOM   4213  HG2 MET B   1      10.630  16.175  25.677  1.00 50.48           H  
ATOM   4214  HG3 MET B   1      10.097  17.796  25.202  1.00 50.48           H  
ATOM   4215  SD  MET B   1      11.776  16.942  23.723  1.00 50.48           S  
ATOM   4216  CE  MET B   1      13.070  17.358  24.919  1.00 50.48           C  
ATOM   4217  HE1 MET B   1      12.847  18.321  25.378  1.00 50.48           H  
ATOM   4218  HE2 MET B   1      14.030  17.422  24.407  1.00 50.48           H  
ATOM   4219  HE3 MET B   1      13.124  16.591  25.691  1.00 50.48           H  
ATOM   4220  N   SER B   2       6.110  17.583  24.693  1.00 66.28           N  
ATOM   4221  H   SER B   2       6.575  18.262  25.279  1.00 66.28           H  
ATOM   4222  CA  SER B   2       4.955  18.088  23.950  1.00 66.28           C  
ATOM   4223  HA  SER B   2       4.180  17.322  23.935  1.00 66.28           H  
ATOM   4224  C   SER B   2       5.350  18.394  22.504  1.00 66.28           C  
ATOM   4225  CB  SER B   2       4.363  19.336  24.622  1.00 66.28           C  
ATOM   4226  HB2 SER B   2       3.516  19.695  24.038  1.00 66.28           H  
ATOM   4227  HB3 SER B   2       4.006  19.075  25.619  1.00 66.28           H  
ATOM   4228  O   SER B   2       6.495  18.753  22.223  1.00 66.28           O  
ATOM   4229  OG  SER B   2       5.333  20.362  24.727  1.00 66.28           O  
ATOM   4230  HG  SER B   2       4.962  21.155  24.333  1.00 66.28           H  
ATOM   4231  N   LEU B   3       4.395  18.252  21.587  1.00 80.73           N  
ATOM   4232  H   LEU B   3       3.491  17.908  21.880  1.00 80.73           H  
ATOM   4233  CA  LEU B   3       4.555  18.696  20.196  1.00 80.73           C  
ATOM   4234  HA  LEU B   3       5.497  18.325  19.793  1.00 80.73           H  
ATOM   4235  C   LEU B   3       4.591  20.225  20.084  1.00 80.73           C  
ATOM   4236  CB  LEU B   3       3.381  18.124  19.382  1.00 80.73           C  
ATOM   4237  HB2 LEU B   3       2.471  18.187  19.980  1.00 80.73           H  
ATOM   4238  HB3 LEU B   3       3.220  18.732  18.492  1.00 80.73           H  
ATOM   4239  O   LEU B   3       5.180  20.769  19.149  1.00 80.73           O  
ATOM   4240  CG  LEU B   3       3.636  16.671  18.952  1.00 80.73           C  
ATOM   4241  HG  LEU B   3       4.238  16.162  19.705  1.00 80.73           H  
ATOM   4242  CD1 LEU B   3       2.326  15.905  18.811  1.00 80.73           C  
ATOM   4243 HD11 LEU B   3       1.709  16.360  18.037  1.00 80.73           H  
ATOM   4244 HD12 LEU B   3       1.782  15.934  19.756  1.00 80.73           H  
ATOM   4245 HD13 LEU B   3       2.539  14.872  18.536  1.00 80.73           H  
ATOM   4246  CD2 LEU B   3       4.370  16.627  17.609  1.00 80.73           C  
ATOM   4247 HD21 LEU B   3       5.309  17.175  17.679  1.00 80.73           H  
ATOM   4248 HD22 LEU B   3       3.757  17.079  16.830  1.00 80.73           H  
ATOM   4249 HD23 LEU B   3       4.582  15.592  17.339  1.00 80.73           H  
ATOM   4250  N   ILE B   4       3.950  20.891  21.045  1.00 92.54           N  
ATOM   4251  H   ILE B   4       3.524  20.345  21.779  1.00 92.54           H  
ATOM   4252  CA  ILE B   4       3.619  22.309  21.026  1.00 92.54           C  
ATOM   4253  HA  ILE B   4       4.035  22.761  20.125  1.00 92.54           H  
ATOM   4254  C   ILE B   4       4.250  23.006  22.237  1.00 92.54           C  
ATOM   4255  CB  ILE B   4       2.079  22.464  20.964  1.00 92.54           C  
ATOM   4256  HB  ILE B   4       1.632  21.935  21.806  1.00 92.54           H  
ATOM   4257  O   ILE B   4       4.222  22.490  23.359  1.00 92.54           O  
ATOM   4258  CG1 ILE B   4       1.535  21.858  19.646  1.00 92.54           C  
ATOM   4259 HG12 ILE B   4       1.896  20.835  19.532  1.00 92.54           H  
ATOM   4260 HG13 ILE B   4       1.908  22.436  18.801  1.00 92.54           H  
ATOM   4261  CG2 ILE B   4       1.713  23.948  21.071  1.00 92.54           C  
ATOM   4262 HG21 ILE B   4       0.647  24.105  20.904  1.00 92.54           H  
ATOM   4263 HG22 ILE B   4       2.295  24.494  20.328  1.00 92.54           H  
ATOM   4264 HG23 ILE B   4       1.942  24.327  22.067  1.00 92.54           H  
ATOM   4265  CD1 ILE B   4       0.009  21.777  19.555  1.00 92.54           C  
ATOM   4266 HD11 ILE B   4      -0.268  21.248  18.644  1.00 92.54           H  
ATOM   4267 HD12 ILE B   4      -0.440  22.770  19.537  1.00 92.54           H  
ATOM   4268 HD13 ILE B   4      -0.368  21.213  20.408  1.00 92.54           H  
ATOM   4269  N   ARG B   5       4.805  24.196  22.007  1.00 93.75           N  
ATOM   4270  H   ARG B   5       4.842  24.506  21.047  1.00 93.75           H  
ATOM   4271  CA  ARG B   5       5.276  25.137  23.027  1.00 93.75           C  
ATOM   4272  HA  ARG B   5       4.995  24.763  24.011  1.00 93.75           H  
ATOM   4273  C   ARG B   5       4.595  26.486  22.819  1.00 93.75           C  
ATOM   4274  CB  ARG B   5       6.805  25.241  22.945  1.00 93.75           C  
ATOM   4275  HB2 ARG B   5       7.236  24.251  23.095  1.00 93.75           H  
ATOM   4276  HB3 ARG B   5       7.085  25.588  21.950  1.00 93.75           H  
ATOM   4277  O   ARG B   5       4.393  26.913  21.691  1.00 93.75           O  
ATOM   4278  CG  ARG B   5       7.378  26.200  23.994  1.00 93.75           C  
ATOM   4279  HG2 ARG B   5       6.942  27.192  23.875  1.00 93.75           H  
ATOM   4280  HG3 ARG B   5       7.154  25.825  24.993  1.00 93.75           H  
ATOM   4281  CD  ARG B   5       8.886  26.339  23.821  1.00 93.75           C  
ATOM   4282  HD2 ARG B   5       9.351  25.358  23.920  1.00 93.75           H  
ATOM   4283  HD3 ARG B   5       9.083  26.728  22.822  1.00 93.75           H  
ATOM   4284  NE  ARG B   5       9.437  27.263  24.827  1.00 93.75           N  
ATOM   4285  HE  ARG B   5       8.775  27.709  25.446  1.00 93.75           H  
ATOM   4286  NH1 ARG B   5      11.590  27.208  24.063  1.00 93.75           N  
ATOM   4287 HH11 ARG B   5      11.236  26.767  23.226  1.00 93.75           H  
ATOM   4288 HH12 ARG B   5      12.537  27.559  24.081  1.00 93.75           H  
ATOM   4289  NH2 ARG B   5      11.086  28.439  25.862  1.00 93.75           N  
ATOM   4290 HH21 ARG B   5      12.047  28.748  25.901  1.00 93.75           H  
ATOM   4291 HH22 ARG B   5      10.406  28.809  26.511  1.00 93.75           H  
ATOM   4292  CZ  ARG B   5      10.699  27.630  24.915  1.00 93.75           C  
ATOM   4293  N   ILE B   6       4.267  27.168  23.910  1.00 95.74           N  
ATOM   4294  H   ILE B   6       4.491  26.780  24.815  1.00 95.74           H  
ATOM   4295  CA  ILE B   6       3.585  28.465  23.883  1.00 95.74           C  
ATOM   4296  HA  ILE B   6       3.332  28.739  22.859  1.00 95.74           H  
ATOM   4297  C   ILE B   6       4.521  29.529  24.444  1.00 95.74           C  
ATOM   4298  CB  ILE B   6       2.276  28.389  24.689  1.00 95.74           C  
ATOM   4299  HB  ILE B   6       2.538  28.148  25.719  1.00 95.74           H  
ATOM   4300  O   ILE B   6       5.110  29.337  25.509  1.00 95.74           O  
ATOM   4301  CG1 ILE B   6       1.345  27.291  24.135  1.00 95.74           C  
ATOM   4302 HG12 ILE B   6       1.905  26.424  23.786  1.00 95.74           H  
ATOM   4303 HG13 ILE B   6       0.760  27.667  23.296  1.00 95.74           H  
ATOM   4304  CG2 ILE B   6       1.540  29.738  24.685  1.00 95.74           C  
ATOM   4305 HG21 ILE B   6       1.392  30.065  23.655  1.00 95.74           H  
ATOM   4306 HG22 ILE B   6       0.571  29.657  25.177  1.00 95.74           H  
ATOM   4307 HG23 ILE B   6       2.117  30.493  25.217  1.00 95.74           H  
ATOM   4308  CD1 ILE B   6       0.422  26.791  25.234  1.00 95.74           C  
ATOM   4309 HD11 ILE B   6       0.994  26.513  26.119  1.00 95.74           H  
ATOM   4310 HD12 ILE B   6      -0.063  25.891  24.857  1.00 95.74           H  
ATOM   4311 HD13 ILE B   6      -0.310  27.554  25.497  1.00 95.74           H  
ATOM   4312  N   ASP B   7       4.626  30.657  23.749  1.00 94.94           N  
ATOM   4313  H   ASP B   7       4.138  30.728  22.867  1.00 94.94           H  
ATOM   4314  CA  ASP B   7       5.256  31.874  24.256  1.00 94.94           C  
ATOM   4315  HA  ASP B   7       5.683  31.687  25.241  1.00 94.94           H  
ATOM   4316  C   ASP B   7       4.177  32.952  24.409  1.00 94.94           C  
ATOM   4317  CB  ASP B   7       6.420  32.284  23.340  1.00 94.94           C  
ATOM   4318  HB2 ASP B   7       7.094  31.434  23.234  1.00 94.94           H  
ATOM   4319  HB3 ASP B   7       6.022  32.523  22.353  1.00 94.94           H  
ATOM   4320  O   ASP B   7       3.762  33.596  23.441  1.00 94.94           O  
ATOM   4321  CG  ASP B   7       7.226  33.486  23.856  1.00 94.94           C  
ATOM   4322  OD1 ASP B   7       6.661  34.311  24.615  1.00 94.94           O  
ATOM   4323  OD2 ASP B   7       8.412  33.609  23.467  1.00 94.94           O  
ATOM   4324  N   ASN B   8       3.708  33.132  25.648  1.00 94.60           N  
ATOM   4325  H   ASN B   8       4.066  32.538  26.382  1.00 94.60           H  
ATOM   4326  CA  ASN B   8       2.671  34.111  25.981  1.00 94.60           C  
ATOM   4327  HA  ASN B   8       1.806  33.948  25.338  1.00 94.60           H  
ATOM   4328  C   ASN B   8       3.133  35.556  25.753  1.00 94.60           C  
ATOM   4329  CB  ASN B   8       2.244  33.918  27.447  1.00 94.60           C  
ATOM   4330  HB2 ASN B   8       1.563  34.722  27.726  1.00 94.60           H  
ATOM   4331  HB3 ASN B   8       3.117  33.976  28.097  1.00 94.60           H  
ATOM   4332  O   ASN B   8       2.320  36.404  25.394  1.00 94.60           O  
ATOM   4333  CG  ASN B   8       1.504  32.614  27.674  1.00 94.60           C  
ATOM   4334  ND2 ASN B   8       1.878  31.850  28.672  1.00 94.60           N  
ATOM   4335 HD21 ASN B   8       2.589  32.155  29.323  1.00 94.60           H  
ATOM   4336 HD22 ASN B   8       1.330  31.012  28.806  1.00 94.60           H  
ATOM   4337  OD1 ASN B   8       0.590  32.255  26.958  1.00 94.60           O  
ATOM   4338  N   ASN B   9       4.429  35.836  25.923  1.00 95.53           N  
ATOM   4339  H   ASN B   9       5.081  35.075  26.051  1.00 95.53           H  
ATOM   4340  CA  ASN B   9       4.969  37.185  25.771  1.00 95.53           C  
ATOM   4341  HA  ASN B   9       4.319  37.894  26.285  1.00 95.53           H  
ATOM   4342  C   ASN B   9       4.995  37.590  24.296  1.00 95.53           C  
ATOM   4343  CB  ASN B   9       6.373  37.253  26.397  1.00 95.53           C  
ATOM   4344  HB2 ASN B   9       6.822  38.216  26.151  1.00 95.53           H  
ATOM   4345  HB3 ASN B   9       7.003  36.468  25.977  1.00 95.53           H  
ATOM   4346  O   ASN B   9       4.587  38.694  23.945  1.00 95.53           O  
ATOM   4347  CG  ASN B   9       6.369  37.132  27.910  1.00 95.53           C  
ATOM   4348  ND2 ASN B   9       7.506  36.855  28.502  1.00 95.53           N  
ATOM   4349 HD21 ASN B   9       8.347  36.716  27.961  1.00 95.53           H  
ATOM   4350 HD22 ASN B   9       7.476  36.815  29.511  1.00 95.53           H  
ATOM   4351  OD1 ASN B   9       5.369  37.291  28.585  1.00 95.53           O  
ATOM   4352  N   LYS B  10       5.432  36.681  23.417  1.00 95.21           N  
ATOM   4353  H   LYS B  10       5.782  35.807  23.783  1.00 95.21           H  
ATOM   4354  CA  LYS B  10       5.450  36.914  21.964  1.00 95.21           C  
ATOM   4355  HA  LYS B  10       5.654  37.968  21.776  1.00 95.21           H  
ATOM   4356  C   LYS B  10       4.112  36.634  21.283  1.00 95.21           C  
ATOM   4357  CB  LYS B  10       6.563  36.085  21.324  1.00 95.21           C  
ATOM   4358  HB2 LYS B  10       6.412  35.037  21.584  1.00 95.21           H  
ATOM   4359  HB3 LYS B  10       6.510  36.191  20.241  1.00 95.21           H  
ATOM   4360  O   LYS B  10       3.961  36.972  20.112  1.00 95.21           O  
ATOM   4361  CG  LYS B  10       7.951  36.529  21.791  1.00 95.21           C  
ATOM   4362  HG2 LYS B  10       8.043  36.374  22.866  1.00 95.21           H  
ATOM   4363  HG3 LYS B  10       8.101  37.585  21.566  1.00 95.21           H  
ATOM   4364  CD  LYS B  10       9.005  35.695  21.064  1.00 95.21           C  
ATOM   4365  HD2 LYS B  10       9.036  35.973  20.011  1.00 95.21           H  
ATOM   4366  HD3 LYS B  10       8.735  34.642  21.144  1.00 95.21           H  
ATOM   4367  CE  LYS B  10      10.367  35.920  21.713  1.00 95.21           C  
ATOM   4368  HE2 LYS B  10      10.229  35.873  22.793  1.00 95.21           H  
ATOM   4369  HE3 LYS B  10      10.737  36.912  21.451  1.00 95.21           H  
ATOM   4370  NZ  LYS B  10      11.305  34.857  21.294  1.00 95.21           N  
ATOM   4371  HZ1 LYS B  10      12.203  34.971  21.742  1.00 95.21           H  
ATOM   4372  HZ2 LYS B  10      11.412  34.840  20.290  1.00 95.21           H  
ATOM   4373  HZ3 LYS B  10      10.914  33.972  21.584  1.00 95.21           H  
ATOM   4374  N   LYS B  11       3.159  36.018  21.989  1.00 97.21           N  
ATOM   4375  H   LYS B  11       3.402  35.746  22.931  1.00 97.21           H  
ATOM   4376  CA  LYS B  11       1.892  35.509  21.443  1.00 97.21           C  
ATOM   4377  HA  LYS B  11       1.438  34.881  22.209  1.00 97.21           H  
ATOM   4378  C   LYS B  11       2.117  34.593  20.244  1.00 97.21           C  
ATOM   4379  CB  LYS B  11       0.918  36.653  21.129  1.00 97.21           C  
ATOM   4380  HB2 LYS B  11       1.338  37.294  20.354  1.00 97.21           H  
ATOM   4381  HB3 LYS B  11      -0.005  36.217  20.747  1.00 97.21           H  
ATOM   4382  O   LYS B  11       1.546  34.793  19.173  1.00 97.21           O  
ATOM   4383  CG  LYS B  11       0.580  37.496  22.359  1.00 97.21           C  
ATOM   4384  HG2 LYS B  11       0.201  36.846  23.148  1.00 97.21           H  
ATOM   4385  HG3 LYS B  11       1.468  38.017  22.715  1.00 97.21           H  
ATOM   4386  CD  LYS B  11      -0.493  38.517  21.977  1.00 97.21           C  
ATOM   4387  HD2 LYS B  11      -0.100  39.192  21.218  1.00 97.21           H  
ATOM   4388  HD3 LYS B  11      -1.360  37.988  21.579  1.00 97.21           H  
ATOM   4389  CE  LYS B  11      -0.904  39.304  23.219  1.00 97.21           C  
ATOM   4390  HE2 LYS B  11      -1.175  38.594  24.000  1.00 97.21           H  
ATOM   4391  HE3 LYS B  11      -0.046  39.875  23.574  1.00 97.21           H  
ATOM   4392  NZ  LYS B  11      -2.050  40.197  22.927  1.00 97.21           N  
ATOM   4393  HZ1 LYS B  11      -1.805  40.866  22.211  1.00 97.21           H  
ATOM   4394  HZ2 LYS B  11      -2.835  39.646  22.613  1.00 97.21           H  
ATOM   4395  HZ3 LYS B  11      -2.325  40.694  23.762  1.00 97.21           H  
ATOM   4396  N   VAL B  12       2.968  33.588  20.427  1.00 97.82           N  
ATOM   4397  H   VAL B  12       3.363  33.452  21.346  1.00 97.82           H  
ATOM   4398  CA  VAL B  12       3.231  32.586  19.391  1.00 97.82           C  
ATOM   4399  HA  VAL B  12       2.456  32.671  18.629  1.00 97.82           H  
ATOM   4400  C   VAL B  12       3.116  31.172  19.933  1.00 97.82           C  
ATOM   4401  CB  VAL B  12       4.571  32.799  18.662  1.00 97.82           C  
ATOM   4402  HB  VAL B  12       4.610  32.085  17.840  1.00 97.82           H  
ATOM   4403  O   VAL B  12       3.326  30.914  21.120  1.00 97.82           O  
ATOM   4404  CG1 VAL B  12       4.681  34.204  18.058  1.00 97.82           C  
ATOM   4405 HG11 VAL B  12       5.510  34.239  17.351  1.00 97.82           H  
ATOM   4406 HG12 VAL B  12       4.849  34.941  18.843  1.00 97.82           H  
ATOM   4407 HG13 VAL B  12       3.754  34.456  17.543  1.00 97.82           H  
ATOM   4408  CG2 VAL B  12       5.801  32.570  19.542  1.00 97.82           C  
ATOM   4409 HG21 VAL B  12       5.814  33.308  20.344  1.00 97.82           H  
ATOM   4410 HG22 VAL B  12       5.785  31.567  19.969  1.00 97.82           H  
ATOM   4411 HG23 VAL B  12       6.707  32.671  18.944  1.00 97.82           H  
ATOM   4412  N   ILE B  13       2.801  30.257  19.027  1.00 97.94           N  
ATOM   4413  H   ILE B  13       2.635  30.567  18.080  1.00 97.94           H  
ATOM   4414  CA  ILE B  13       2.808  28.819  19.265  1.00 97.94           C  
ATOM   4415  HA  ILE B  13       3.030  28.618  20.313  1.00 97.94           H  
ATOM   4416  C   ILE B  13       3.926  28.240  18.404  1.00 97.94           C  
ATOM   4417  CB  ILE B  13       1.437  28.199  18.933  1.00 97.94           C  
ATOM   4418  HB  ILE B  13       1.305  28.242  17.852  1.00 97.94           H  
ATOM   4419  O   ILE B  13       3.982  28.486  17.203  1.00 97.94           O  
ATOM   4420  CG1 ILE B  13       0.268  28.951  19.604  1.00 97.94           C  
ATOM   4421 HG12 ILE B  13       0.355  30.020  19.411  1.00 97.94           H  
ATOM   4422 HG13 ILE B  13       0.296  28.795  20.683  1.00 97.94           H  
ATOM   4423  CG2 ILE B  13       1.420  26.721  19.318  1.00 97.94           C  
ATOM   4424 HG21 ILE B  13       1.537  26.636  20.399  1.00 97.94           H  
ATOM   4425 HG22 ILE B  13       2.229  26.194  18.813  1.00 97.94           H  
ATOM   4426 HG23 ILE B  13       0.483  26.255  19.015  1.00 97.94           H  
ATOM   4427  CD1 ILE B  13      -1.099  28.541  19.060  1.00 97.94           C  
ATOM   4428 HD11 ILE B  13      -1.348  27.523  19.360  1.00 97.94           H  
ATOM   4429 HD12 ILE B  13      -1.111  28.618  17.973  1.00 97.94           H  
ATOM   4430 HD13 ILE B  13      -1.839  29.229  19.468  1.00 97.94           H  
ATOM   4431  N   GLU B  14       4.835  27.492  19.006  1.00 97.10           N  
ATOM   4432  H   GLU B  14       4.726  27.310  19.993  1.00 97.10           H  
ATOM   4433  CA  GLU B  14       5.935  26.827  18.318  1.00 97.10           C  
ATOM   4434  HA  GLU B  14       6.012  27.193  17.294  1.00 97.10           H  
ATOM   4435  C   GLU B  14       5.653  25.328  18.262  1.00 97.10           C  
ATOM   4436  CB  GLU B  14       7.269  27.120  19.016  1.00 97.10           C  
ATOM   4437  HB2 GLU B  14       8.054  26.559  18.508  1.00 97.10           H  
ATOM   4438  HB3 GLU B  14       7.209  26.777  20.049  1.00 97.10           H  
ATOM   4439  O   GLU B  14       5.436  24.685  19.291  1.00 97.10           O  
ATOM   4440  CG  GLU B  14       7.646  28.609  18.997  1.00 97.10           C  
ATOM   4441  HG2 GLU B  14       6.886  29.183  19.528  1.00 97.10           H  
ATOM   4442  HG3 GLU B  14       7.663  28.947  17.961  1.00 97.10           H  
ATOM   4443  CD  GLU B  14       9.012  28.878  19.652  1.00 97.10           C  
ATOM   4444  OE1 GLU B  14       9.709  29.796  19.159  1.00 97.10           O  
ATOM   4445  OE2 GLU B  14       9.365  28.183  20.639  1.00 97.10           O  
ATOM   4446  N   VAL B  15       5.662  24.770  17.057  1.00 96.87           N  
ATOM   4447  H   VAL B  15       5.803  25.363  16.252  1.00 96.87           H  
ATOM   4448  CA  VAL B  15       5.440  23.345  16.813  1.00 96.87           C  
ATOM   4449  HA  VAL B  15       5.132  22.863  17.741  1.00 96.87           H  
ATOM   4450  C   VAL B  15       6.746  22.718  16.350  1.00 96.87           C  
ATOM   4451  CB  VAL B  15       4.323  23.120  15.784  1.00 96.87           C  
ATOM   4452  HB  VAL B  15       4.668  23.452  14.805  1.00 96.87           H  
ATOM   4453  O   VAL B  15       7.371  23.201  15.405  1.00 96.87           O  
ATOM   4454  CG1 VAL B  15       3.973  21.632  15.688  1.00 96.87           C  
ATOM   4455 HG11 VAL B  15       4.849  21.046  15.409  1.00 96.87           H  
ATOM   4456 HG12 VAL B  15       3.580  21.272  16.638  1.00 96.87           H  
ATOM   4457 HG13 VAL B  15       3.226  21.505  14.905  1.00 96.87           H  
ATOM   4458  CG2 VAL B  15       3.049  23.907  16.124  1.00 96.87           C  
ATOM   4459 HG21 VAL B  15       2.690  23.641  17.119  1.00 96.87           H  
ATOM   4460 HG22 VAL B  15       2.279  23.701  15.381  1.00 96.87           H  
ATOM   4461 HG23 VAL B  15       3.249  24.978  16.093  1.00 96.87           H  
ATOM   4462  N   SER B  16       7.162  21.639  17.010  1.00 94.85           N  
ATOM   4463  H   SER B  16       6.574  21.277  17.747  1.00 94.85           H  
ATOM   4464  CA  SER B  16       8.392  20.924  16.663  1.00 94.85           C  
ATOM   4465  HA  SER B  16       9.153  21.652  16.382  1.00 94.85           H  
ATOM   4466  C   SER B  16       8.168  19.980  15.479  1.00 94.85           C  
ATOM   4467  CB  SER B  16       8.911  20.164  17.880  1.00 94.85           C  
ATOM   4468  HB2 SER B  16       8.214  19.367  18.139  1.00 94.85           H  
ATOM   4469  HB3 SER B  16       8.990  20.852  18.723  1.00 94.85           H  
ATOM   4470  O   SER B  16       7.356  19.057  15.553  1.00 94.85           O  
ATOM   4471  OG  SER B  16      10.187  19.618  17.608  1.00 94.85           O  
ATOM   4472  HG  SER B  16      10.472  19.132  18.386  1.00 94.85           H  
ATOM   4473  N   ILE B  17       8.909  20.192  14.391  1.00 96.12           N  
ATOM   4474  H   ILE B  17       9.540  20.980  14.408  1.00 96.12           H  
ATOM   4475  CA  ILE B  17       8.788  19.453  13.131  1.00 96.12           C  
ATOM   4476  HA  ILE B  17       7.924  18.792  13.192  1.00 96.12           H  
ATOM   4477  C   ILE B  17      10.057  18.614  12.907  1.00 96.12           C  
ATOM   4478  CB  ILE B  17       8.519  20.436  11.969  1.00 96.12           C  
ATOM   4479  HB  ILE B  17       9.358  21.129  11.913  1.00 96.12           H  
ATOM   4480  O   ILE B  17      11.130  19.182  12.686  1.00 96.12           O  
ATOM   4481  CG1 ILE B  17       7.240  21.284  12.186  1.00 96.12           C  
ATOM   4482 HG12 ILE B  17       7.112  21.947  11.330  1.00 96.12           H  
ATOM   4483 HG13 ILE B  17       7.385  21.926  13.055  1.00 96.12           H  
ATOM   4484  CG2 ILE B  17       8.433  19.713  10.615  1.00 96.12           C  
ATOM   4485 HG21 ILE B  17       7.574  19.042  10.598  1.00 96.12           H  
ATOM   4486 HG22 ILE B  17       8.305  20.453   9.825  1.00 96.12           H  
ATOM   4487 HG23 ILE B  17       9.346  19.154  10.408  1.00 96.12           H  
ATOM   4488  CD1 ILE B  17       5.926  20.510  12.379  1.00 96.12           C  
ATOM   4489 HD11 ILE B  17       5.114  21.223  12.522  1.00 96.12           H  
ATOM   4490 HD12 ILE B  17       5.977  19.872  13.262  1.00 96.12           H  
ATOM   4491 HD13 ILE B  17       5.699  19.905  11.501  1.00 96.12           H  
ATOM   4492  N   PRO B  18       9.985  17.268  12.944  1.00 94.83           N  
ATOM   4493  CA  PRO B  18      11.146  16.416  12.694  1.00 94.83           C  
ATOM   4494  HA  PRO B  18      11.979  16.728  13.323  1.00 94.83           H  
ATOM   4495  C   PRO B  18      11.573  16.473  11.223  1.00 94.83           C  
ATOM   4496  CB  PRO B  18      10.711  15.003  13.098  1.00 94.83           C  
ATOM   4497  HB2 PRO B  18      11.197  14.234  12.496  1.00 94.83           H  
ATOM   4498  HB3 PRO B  18      10.921  14.840  14.155  1.00 94.83           H  
ATOM   4499  O   PRO B  18      10.789  16.183  10.323  1.00 94.83           O  
ATOM   4500  CG  PRO B  18       9.200  15.022  12.881  1.00 94.83           C  
ATOM   4501  HG2 PRO B  18       8.689  14.292  13.509  1.00 94.83           H  
ATOM   4502  HG3 PRO B  18       8.983  14.843  11.828  1.00 94.83           H  
ATOM   4503  CD  PRO B  18       8.816  16.453  13.252  1.00 94.83           C  
ATOM   4504  HD2 PRO B  18       7.941  16.760  12.679  1.00 94.83           H  
ATOM   4505  HD3 PRO B  18       8.604  16.518  14.319  1.00 94.83           H  
ATOM   4506  N   LEU B  19      12.853  16.751  10.972  1.00 94.97           N  
ATOM   4507  H   LEU B  19      13.446  17.013  11.747  1.00 94.97           H  
ATOM   4508  CA  LEU B  19      13.400  16.871   9.613  1.00 94.97           C  
ATOM   4509  HA  LEU B  19      12.611  17.181   8.928  1.00 94.97           H  
ATOM   4510  C   LEU B  19      13.974  15.566   9.058  1.00 94.97           C  
ATOM   4511  CB  LEU B  19      14.496  17.940   9.620  1.00 94.97           C  
ATOM   4512  HB2 LEU B  19      14.940  17.982   8.625  1.00 94.97           H  
ATOM   4513  HB3 LEU B  19      15.278  17.636  10.316  1.00 94.97           H  
ATOM   4514  O   LEU B  19      14.320  15.484   7.882  1.00 94.97           O  
ATOM   4515  CG  LEU B  19      14.019  19.348   9.994  1.00 94.97           C  
ATOM   4516  HG  LEU B  19      13.630  19.360  11.012  1.00 94.97           H  
ATOM   4517  CD1 LEU B  19      15.237  20.257   9.924  1.00 94.97           C  
ATOM   4518 HD11 LEU B  19      16.003  19.906  10.615  1.00 94.97           H  
ATOM   4519 HD12 LEU B  19      14.965  21.273  10.209  1.00 94.97           H  
ATOM   4520 HD13 LEU B  19      15.643  20.261   8.913  1.00 94.97           H  
ATOM   4521  CD2 LEU B  19      12.955  19.872   9.032  1.00 94.97           C  
ATOM   4522 HD21 LEU B  19      12.801  20.932   9.233  1.00 94.97           H  
ATOM   4523 HD22 LEU B  19      13.280  19.755   7.998  1.00 94.97           H  
ATOM   4524 HD23 LEU B  19      12.011  19.350   9.190  1.00 94.97           H  
ATOM   4525  N   THR B  20      14.136  14.552   9.906  1.00 91.39           N  
ATOM   4526  H   THR B  20      13.824  14.702  10.855  1.00 91.39           H  
ATOM   4527  CA  THR B  20      14.858  13.308   9.577  1.00 91.39           C  
ATOM   4528  HA  THR B  20      15.222  13.365   8.551  1.00 91.39           H  
ATOM   4529  C   THR B  20      13.984  12.058   9.602  1.00 91.39           C  
ATOM   4530  CB  THR B  20      16.089  13.130  10.475  1.00 91.39           C  
ATOM   4531  HB  THR B  20      16.546  12.161  10.272  1.00 91.39           H  
ATOM   4532  O   THR B  20      14.481  10.956   9.374  1.00 91.39           O  
ATOM   4533  CG2 THR B  20      17.127  14.211  10.211  1.00 91.39           C  
ATOM   4534 HG21 THR B  20      17.306  14.298   9.140  1.00 91.39           H  
ATOM   4535 HG22 THR B  20      18.058  13.921  10.699  1.00 91.39           H  
ATOM   4536 HG23 THR B  20      16.795  15.176  10.595  1.00 91.39           H  
ATOM   4537  OG1 THR B  20      15.766  13.217  11.845  1.00 91.39           O  
ATOM   4538  HG1 THR B  20      15.590  14.142  12.031  1.00 91.39           H  
ATOM   4539  N   SER B  21      12.685  12.216   9.863  1.00 82.21           N  
ATOM   4540  H   SER B  21      12.321  13.156   9.925  1.00 82.21           H  
ATOM   4541  CA  SER B  21      11.733  11.108   9.864  1.00 82.21           C  
ATOM   4542  HA  SER B  21      12.200  10.246  10.339  1.00 82.21           H  
ATOM   4543  C   SER B  21      11.327  10.727   8.440  1.00 82.21           C  
ATOM   4544  CB  SER B  21      10.498  11.479  10.681  1.00 82.21           C  
ATOM   4545  HB2 SER B  21       9.949  12.274  10.177  1.00 82.21           H  
ATOM   4546  HB3 SER B  21      10.806  11.830  11.666  1.00 82.21           H  
ATOM   4547  O   SER B  21      10.965  11.587   7.639  1.00 82.21           O  
ATOM   4548  OG  SER B  21       9.668  10.344  10.830  1.00 82.21           O  
ATOM   4549  HG  SER B  21       8.893  10.640  11.314  1.00 82.21           H  
ATOM   4550  N   ILE B  22      11.361   9.427   8.138  1.00 72.19           N  
ATOM   4551  H   ILE B  22      11.725   8.797   8.839  1.00 72.19           H  
ATOM   4552  CA  ILE B  22      10.958   8.868   6.835  1.00 72.19           C  
ATOM   4553  HA  ILE B  22      10.803   9.685   6.131  1.00 72.19           H  
ATOM   4554  C   ILE B  22       9.616   8.125   6.885  1.00 72.19           C  
ATOM   4555  CB  ILE B  22      12.072   7.970   6.250  1.00 72.19           C  
ATOM   4556  HB  ILE B  22      11.675   7.492   5.355  1.00 72.19           H  
ATOM   4557  O   ILE B  22       8.953   8.002   5.862  1.00 72.19           O  
ATOM   4558  CG1 ILE B  22      12.503   6.860   7.240  1.00 72.19           C  
ATOM   4559 HG12 ILE B  22      12.986   7.303   8.111  1.00 72.19           H  
ATOM   4560 HG13 ILE B  22      11.618   6.321   7.577  1.00 72.19           H  
ATOM   4561  CG2 ILE B  22      13.260   8.845   5.811  1.00 72.19           C  
ATOM   4562 HG21 ILE B  22      12.908   9.644   5.159  1.00 72.19           H  
ATOM   4563 HG22 ILE B  22      13.746   9.291   6.680  1.00 72.19           H  
ATOM   4564 HG23 ILE B  22      13.984   8.250   5.254  1.00 72.19           H  
ATOM   4565  CD1 ILE B  22      13.460   5.829   6.634  1.00 72.19           C  
ATOM   4566 HD11 ILE B  22      13.026   5.408   5.727  1.00 72.19           H  
ATOM   4567 HD12 ILE B  22      14.419   6.290   6.400  1.00 72.19           H  
ATOM   4568 HD13 ILE B  22      13.625   5.025   7.352  1.00 72.19           H  
ATOM   4569  N   SER B  23       9.197   7.644   8.060  1.00 69.09           N  
ATOM   4570  H   SER B  23       9.797   7.755   8.864  1.00 69.09           H  
ATOM   4571  CA  SER B  23       7.998   6.805   8.224  1.00 69.09           C  
ATOM   4572  HA  SER B  23       7.485   6.718   7.267  1.00 69.09           H  
ATOM   4573  C   SER B  23       6.970   7.365   9.208  1.00 69.09           C  
ATOM   4574  CB  SER B  23       8.419   5.396   8.634  1.00 69.09           C  
ATOM   4575  HB2 SER B  23       7.546   4.742   8.645  1.00 69.09           H  
ATOM   4576  HB3 SER B  23       9.128   5.020   7.896  1.00 69.09           H  
ATOM   4577  O   SER B  23       5.970   6.709   9.490  1.00 69.09           O  
ATOM   4578  OG  SER B  23       9.032   5.403   9.912  1.00 69.09           O  
ATOM   4579  HG  SER B  23       8.343   5.340  10.577  1.00 69.09           H  
ATOM   4580  N   GLY B  24       7.207   8.556   9.760  1.00 79.89           N  
ATOM   4581  H   GLY B  24       8.032   9.063   9.474  1.00 79.89           H  
ATOM   4582  CA  GLY B  24       6.272   9.211  10.672  1.00 79.89           C  
ATOM   4583  HA2 GLY B  24       5.883   8.481  11.382  1.00 79.89           H  
ATOM   4584  HA3 GLY B  24       6.802   9.979  11.235  1.00 79.89           H  
ATOM   4585  C   GLY B  24       5.090   9.870   9.958  1.00 79.89           C  
ATOM   4586  O   GLY B  24       4.969   9.826   8.729  1.00 79.89           O  
ATOM   4587  N   LYS B  25       4.245  10.530  10.761  1.00 89.64           N  
ATOM   4588  H   LYS B  25       4.387  10.465  11.759  1.00 89.64           H  
ATOM   4589  CA  LYS B  25       3.171  11.417  10.284  1.00 89.64           C  
ATOM   4590  HA  LYS B  25       2.540  10.886   9.570  1.00 89.64           H  
ATOM   4591  C   LYS B  25       3.705  12.649   9.551  1.00 89.64           C  
ATOM   4592  CB  LYS B  25       2.306  11.896  11.462  1.00 89.64           C  
ATOM   4593  HB2 LYS B  25       2.931  12.426  12.181  1.00 89.64           H  
ATOM   4594  HB3 LYS B  25       1.585  12.608  11.062  1.00 89.64           H  
ATOM   4595  O   LYS B  25       2.989  13.218   8.743  1.00 89.64           O  
ATOM   4596  CG  LYS B  25       1.549  10.767  12.185  1.00 89.64           C  
ATOM   4597  HG2 LYS B  25       2.271  10.097  12.653  1.00 89.64           H  
ATOM   4598  HG3 LYS B  25       0.969  10.196  11.460  1.00 89.64           H  
ATOM   4599  CD  LYS B  25       0.606  11.305  13.278  1.00 89.64           C  
ATOM   4600  HD2 LYS B  25       1.162  11.950  13.959  1.00 89.64           H  
ATOM   4601  HD3 LYS B  25       0.195  10.468  13.842  1.00 89.64           H  
ATOM   4602  CE  LYS B  25      -0.536  12.097  12.639  1.00 89.64           C  
ATOM   4603  HE2 LYS B  25      -0.095  12.898  12.045  1.00 89.64           H  
ATOM   4604  HE3 LYS B  25      -1.092  11.457  11.954  1.00 89.64           H  
ATOM   4605  NZ  LYS B  25      -1.453  12.731  13.604  1.00 89.64           N  
ATOM   4606  HZ1 LYS B  25      -0.989  13.473  14.109  1.00 89.64           H  
ATOM   4607  HZ2 LYS B  25      -1.885  12.101  14.264  1.00 89.64           H  
ATOM   4608  HZ3 LYS B  25      -2.159  13.269  13.123  1.00 89.64           H  
ATOM   4609  N   VAL B  26       4.939  13.046   9.852  1.00 93.45           N  
ATOM   4610  H   VAL B  26       5.454  12.497  10.526  1.00 93.45           H  
ATOM   4611  CA  VAL B  26       5.646  14.179   9.255  1.00 93.45           C  
ATOM   4612  HA  VAL B  26       4.977  14.742   8.604  1.00 93.45           H  
ATOM   4613  C   VAL B  26       6.805  13.635   8.432  1.00 93.45           C  
ATOM   4614  CB  VAL B  26       6.166  15.127  10.347  1.00 93.45           C  
ATOM   4615  HB  VAL B  26       6.859  14.577  10.984  1.00 93.45           H  
ATOM   4616  O   VAL B  26       7.613  12.858   8.951  1.00 93.45           O  
ATOM   4617  CG1 VAL B  26       6.895  16.324   9.743  1.00 93.45           C  
ATOM   4618 HG11 VAL B  26       7.729  16.009   9.115  1.00 93.45           H  
ATOM   4619 HG12 VAL B  26       7.305  16.928  10.552  1.00 93.45           H  
ATOM   4620 HG13 VAL B  26       6.196  16.924   9.161  1.00 93.45           H  
ATOM   4621  CG2 VAL B  26       5.041  15.669  11.234  1.00 93.45           C  
ATOM   4622 HG21 VAL B  26       4.351  16.257  10.628  1.00 93.45           H  
ATOM   4623 HG22 VAL B  26       4.495  14.861  11.721  1.00 93.45           H  
ATOM   4624 HG23 VAL B  26       5.453  16.317  12.007  1.00 93.45           H  
ATOM   4625  N   ARG B  27       6.880  14.027   7.159  1.00 92.45           N  
ATOM   4626  H   ARG B  27       6.145  14.621   6.803  1.00 92.45           H  
ATOM   4627  CA  ARG B  27       7.937  13.620   6.225  1.00 92.45           C  
ATOM   4628  HA  ARG B  27       8.796  13.247   6.782  1.00 92.45           H  
ATOM   4629  C   ARG B  27       8.379  14.818   5.408  1.00 92.45           C  
ATOM   4630  CB  ARG B  27       7.428  12.517   5.284  1.00 92.45           C  
ATOM   4631  HB2 ARG B  27       6.611  12.918   4.683  1.00 92.45           H  
ATOM   4632  HB3 ARG B  27       8.235  12.218   4.615  1.00 92.45           H  
ATOM   4633  O   ARG B  27       7.550  15.609   4.975  1.00 92.45           O  
ATOM   4634  CG  ARG B  27       6.928  11.285   6.047  1.00 92.45           C  
ATOM   4635  HG2 ARG B  27       6.122  11.581   6.718  1.00 92.45           H  
ATOM   4636  HG3 ARG B  27       7.739  10.853   6.634  1.00 92.45           H  
ATOM   4637  CD  ARG B  27       6.373  10.238   5.086  1.00 92.45           C  
ATOM   4638  HD2 ARG B  27       5.764  10.739   4.333  1.00 92.45           H  
ATOM   4639  HD3 ARG B  27       7.199   9.720   4.600  1.00 92.45           H  
ATOM   4640  NE  ARG B  27       5.526   9.286   5.817  1.00 92.45           N  
ATOM   4641  HE  ARG B  27       5.392   9.459   6.803  1.00 92.45           H  
ATOM   4642  NH1 ARG B  27       4.834   8.074   3.996  1.00 92.45           N  
ATOM   4643 HH11 ARG B  27       4.338   7.286   3.605  1.00 92.45           H  
ATOM   4644 HH12 ARG B  27       5.456   8.622   3.419  1.00 92.45           H  
ATOM   4645  NH2 ARG B  27       4.059   7.584   6.041  1.00 92.45           N  
ATOM   4646 HH21 ARG B  27       4.034   7.785   7.030  1.00 92.45           H  
ATOM   4647 HH22 ARG B  27       3.484   6.856   5.641  1.00 92.45           H  
ATOM   4648  CZ  ARG B  27       4.812   8.321   5.277  1.00 92.45           C  
ATOM   4649  N   VAL B  28       9.673  14.916   5.135  1.00 94.79           N  
ATOM   4650  H   VAL B  28      10.306  14.223   5.508  1.00 94.79           H  
ATOM   4651  CA  VAL B  28      10.169  15.861   4.131  1.00 94.79           C  
ATOM   4652  HA  VAL B  28       9.511  16.729   4.111  1.00 94.79           H  
ATOM   4653  C   VAL B  28      10.109  15.193   2.759  1.00 94.79           C  
ATOM   4654  CB  VAL B  28      11.571  16.385   4.466  1.00 94.79           C  
ATOM   4655  HB  VAL B  28      12.276  15.555   4.420  1.00 94.79           H  
ATOM   4656  O   VAL B  28      10.539  14.046   2.588  1.00 94.79           O  
ATOM   4657  CG1 VAL B  28      11.998  17.461   3.459  1.00 94.79           C  
ATOM   4658 HG11 VAL B  28      11.362  18.341   3.553  1.00 94.79           H  
ATOM   4659 HG12 VAL B  28      13.037  17.738   3.634  1.00 94.79           H  
ATOM   4660 HG13 VAL B  28      11.930  17.087   2.437  1.00 94.79           H  
ATOM   4661  CG2 VAL B  28      11.614  17.000   5.874  1.00 94.79           C  
ATOM   4662 HG21 VAL B  28      12.593  17.442   6.065  1.00 94.79           H  
ATOM   4663 HG22 VAL B  28      11.432  16.236   6.630  1.00 94.79           H  
ATOM   4664 HG23 VAL B  28      10.857  17.779   5.962  1.00 94.79           H  
ATOM   4665  N   LYS B  29       9.574  15.917   1.781  1.00 93.95           N  
ATOM   4666  H   LYS B  29       9.252  16.847   2.010  1.00 93.95           H  
ATOM   4667  CA  LYS B  29       9.448  15.506   0.385  1.00 93.95           C  
ATOM   4668  HA  LYS B  29      10.011  14.588   0.221  1.00 93.95           H  
ATOM   4669  C   LYS B  29      10.051  16.551  -0.549  1.00 93.95           C  
ATOM   4670  CB  LYS B  29       7.967  15.251   0.065  1.00 93.95           C  
ATOM   4671  HB2 LYS B  29       7.381  16.105   0.406  1.00 93.95           H  
ATOM   4672  HB3 LYS B  29       7.853  15.158  -1.015  1.00 93.95           H  
ATOM   4673  O   LYS B  29      10.331  17.676  -0.143  1.00 93.95           O  
ATOM   4674  CG  LYS B  29       7.415  13.979   0.723  1.00 93.95           C  
ATOM   4675  HG2 LYS B  29       8.072  13.142   0.487  1.00 93.95           H  
ATOM   4676  HG3 LYS B  29       7.364  14.103   1.805  1.00 93.95           H  
ATOM   4677  CD  LYS B  29       6.028  13.656   0.170  1.00 93.95           C  
ATOM   4678  HD2 LYS B  29       6.057  13.697  -0.919  1.00 93.95           H  
ATOM   4679  HD3 LYS B  29       5.320  14.404   0.527  1.00 93.95           H  
ATOM   4680  CE  LYS B  29       5.561  12.263   0.594  1.00 93.95           C  
ATOM   4681  HE2 LYS B  29       5.430  12.258   1.676  1.00 93.95           H  
ATOM   4682  HE3 LYS B  29       6.313  11.524   0.316  1.00 93.95           H  
ATOM   4683  NZ  LYS B  29       4.266  11.948  -0.050  1.00 93.95           N  
ATOM   4684  HZ1 LYS B  29       3.606  12.664   0.221  1.00 93.95           H  
ATOM   4685  HZ2 LYS B  29       4.325  11.933  -1.058  1.00 93.95           H  
ATOM   4686  HZ3 LYS B  29       3.860  11.098   0.315  1.00 93.95           H  
ATOM   4687  N   ILE B  30      10.268  16.161  -1.800  1.00 93.72           N  
ATOM   4688  H   ILE B  30      10.050  15.203  -2.034  1.00 93.72           H  
ATOM   4689  CA  ILE B  30      10.743  17.019  -2.882  1.00 93.72           C  
ATOM   4690  HA  ILE B  30      10.678  18.051  -2.535  1.00 93.72           H  
ATOM   4691  C   ILE B  30       9.822  16.887  -4.100  1.00 93.72           C  
ATOM   4692  CB  ILE B  30      12.231  16.721  -3.188  1.00 93.72           C  
ATOM   4693  HB  ILE B  30      12.762  16.719  -2.236  1.00 93.72           H  
ATOM   4694  O   ILE B  30       9.382  15.783  -4.425  1.00 93.72           O  
ATOM   4695  CG1 ILE B  30      12.837  17.856  -4.038  1.00 93.72           C  
ATOM   4696 HG12 ILE B  30      12.320  17.922  -4.995  1.00 93.72           H  
ATOM   4697 HG13 ILE B  30      12.690  18.790  -3.494  1.00 93.72           H  
ATOM   4698  CG2 ILE B  30      12.441  15.340  -3.837  1.00 93.72           C  
ATOM   4699 HG21 ILE B  30      11.942  14.567  -3.253  1.00 93.72           H  
ATOM   4700 HG22 ILE B  30      12.040  15.327  -4.851  1.00 93.72           H  
ATOM   4701 HG23 ILE B  30      13.503  15.098  -3.873  1.00 93.72           H  
ATOM   4702  CD1 ILE B  30      14.339  17.719  -4.306  1.00 93.72           C  
ATOM   4703 HD11 ILE B  30      14.869  17.529  -3.372  1.00 93.72           H  
ATOM   4704 HD12 ILE B  30      14.714  18.640  -4.750  1.00 93.72           H  
ATOM   4705 HD13 ILE B  30      14.523  16.898  -4.999  1.00 93.72           H  
ATOM   4706  N   ARG B  31       9.532  18.004  -4.774  1.00 92.48           N  
ATOM   4707  H   ARG B  31       9.873  18.881  -4.408  1.00 92.48           H  
ATOM   4708  CA  ARG B  31       8.849  18.043  -6.082  1.00 92.48           C  
ATOM   4709  HA  ARG B  31       9.062  17.115  -6.612  1.00 92.48           H  
ATOM   4710  C   ARG B  31       9.396  19.186  -6.937  1.00 92.48           C  
ATOM   4711  CB  ARG B  31       7.322  18.123  -5.900  1.00 92.48           C  
ATOM   4712  HB2 ARG B  31       7.000  17.284  -5.283  1.00 92.48           H  
ATOM   4713  HB3 ARG B  31       6.851  18.011  -6.876  1.00 92.48           H  
ATOM   4714  O   ARG B  31       9.851  20.185  -6.386  1.00 92.48           O  
ATOM   4715  CG  ARG B  31       6.802  19.422  -5.265  1.00 92.48           C  
ATOM   4716  HG2 ARG B  31       7.256  19.561  -4.283  1.00 92.48           H  
ATOM   4717  HG3 ARG B  31       7.055  20.270  -5.901  1.00 92.48           H  
ATOM   4718  CD  ARG B  31       5.277  19.347  -5.114  1.00 92.48           C  
ATOM   4719  HD2 ARG B  31       4.829  19.201  -6.097  1.00 92.48           H  
ATOM   4720  HD3 ARG B  31       5.031  18.487  -4.491  1.00 92.48           H  
ATOM   4721  NE  ARG B  31       4.728  20.571  -4.500  1.00 92.48           N  
ATOM   4722  HE  ARG B  31       5.358  21.351  -4.379  1.00 92.48           H  
ATOM   4723  NH1 ARG B  31       2.584  19.802  -4.180  1.00 92.48           N  
ATOM   4724 HH11 ARG B  31       1.688  19.869  -3.718  1.00 92.48           H  
ATOM   4725 HH12 ARG B  31       2.798  18.978  -4.724  1.00 92.48           H  
ATOM   4726  NH2 ARG B  31       3.139  21.852  -3.490  1.00 92.48           N  
ATOM   4727 HH21 ARG B  31       2.181  21.981  -3.197  1.00 92.48           H  
ATOM   4728 HH22 ARG B  31       3.798  22.605  -3.349  1.00 92.48           H  
ATOM   4729  CZ  ARG B  31       3.489  20.735  -4.062  1.00 92.48           C  
ATOM   4730  N   HIS B  32       9.403  19.045  -8.263  1.00 90.70           N  
ATOM   4731  H   HIS B  32       8.923  18.266  -8.691  1.00 90.70           H  
ATOM   4732  CA  HIS B  32       9.970  20.071  -9.149  1.00 90.70           C  
ATOM   4733  HA  HIS B  32      10.771  20.592  -8.625  1.00 90.70           H  
ATOM   4734  C   HIS B  32       8.941  21.143  -9.514  1.00 90.70           C  
ATOM   4735  CB  HIS B  32      10.587  19.430 -10.399  1.00 90.70           C  
ATOM   4736  HB2 HIS B  32       9.864  18.790 -10.904  1.00 90.70           H  
ATOM   4737  HB3 HIS B  32      10.853  20.225 -11.096  1.00 90.70           H  
ATOM   4738  O   HIS B  32       9.285  22.322  -9.527  1.00 90.70           O  
ATOM   4739  CG  HIS B  32      11.819  18.616 -10.114  1.00 90.70           C  
ATOM   4740  CD2 HIS B  32      11.882  17.418  -9.458  1.00 90.70           C  
ATOM   4741  HD2 HIS B  32      11.051  16.886  -9.019  1.00 90.70           H  
ATOM   4742  ND1 HIS B  32      13.081  18.899 -10.579  1.00 90.70           N  
ATOM   4743  HD1 HIS B  32      13.233  19.450 -11.412  1.00 90.70           H  
ATOM   4744  CE1 HIS B  32      13.892  17.902 -10.180  1.00 90.70           C  
ATOM   4745  HE1 HIS B  32      14.911  17.754 -10.507  1.00 90.70           H  
ATOM   4746  NE2 HIS B  32      13.214  17.002  -9.467  1.00 90.70           N  
ATOM   4747  N   ALA B  33       7.698  20.735  -9.746  1.00 91.29           N  
ATOM   4748  H   ALA B  33       7.551  19.747  -9.898  1.00 91.29           H  
ATOM   4749  CA  ALA B  33       6.547  21.595  -9.952  1.00 91.29           C  
ATOM   4750  HA  ALA B  33       6.819  22.628  -9.733  1.00 91.29           H  
ATOM   4751  C   ALA B  33       5.395  21.201  -9.017  1.00 91.29           C  
ATOM   4752  CB  ALA B  33       6.143  21.507 -11.429  1.00 91.29           C  
ATOM   4753  HB1 ALA B  33       5.294  22.160 -11.630  1.00 91.29           H  
ATOM   4754  HB2 ALA B  33       5.871  20.482 -11.681  1.00 91.29           H  
ATOM   4755  HB3 ALA B  33       6.978  21.812 -12.059  1.00 91.29           H  
ATOM   4756  O   ALA B  33       5.336  20.085  -8.500  1.00 91.29           O  
ATOM   4757  N   PHE B  34       4.445  22.118  -8.827  1.00 86.35           N  
ATOM   4758  H   PHE B  34       4.554  23.023  -9.262  1.00 86.35           H  
ATOM   4759  CA  PHE B  34       3.200  21.856  -8.096  1.00 86.35           C  
ATOM   4760  HA  PHE B  34       3.421  21.646  -7.050  1.00 86.35           H  
ATOM   4761  C   PHE B  34       2.434  20.649  -8.663  1.00 86.35           C  
ATOM   4762  CB  PHE B  34       2.337  23.119  -8.183  1.00 86.35           C  
ATOM   4763  HB2 PHE B  34       2.853  23.938  -7.683  1.00 86.35           H  
ATOM   4764  HB3 PHE B  34       2.214  23.401  -9.229  1.00 86.35           H  
ATOM   4765  O   PHE B  34       1.854  19.861  -7.913  1.00 86.35           O  
ATOM   4766  CG  PHE B  34       0.967  22.958  -7.564  1.00 86.35           C  
ATOM   4767  CD1 PHE B  34      -0.148  22.655  -8.370  1.00 86.35           C  
ATOM   4768  HD1 PHE B  34      -0.038  22.543  -9.438  1.00 86.35           H  
ATOM   4769  CD2 PHE B  34       0.807  23.112  -6.176  1.00 86.35           C  
ATOM   4770  HD2 PHE B  34       1.649  23.383  -5.556  1.00 86.35           H  
ATOM   4771  CE1 PHE B  34      -1.421  22.517  -7.791  1.00 86.35           C  
ATOM   4772  HE1 PHE B  34      -2.282  22.310  -8.410  1.00 86.35           H  
ATOM   4773  CE2 PHE B  34      -0.469  22.980  -5.604  1.00 86.35           C  
ATOM   4774  HE2 PHE B  34      -0.613  23.166  -4.550  1.00 86.35           H  
ATOM   4775  CZ  PHE B  34      -1.582  22.688  -6.408  1.00 86.35           C  
ATOM   4776  HZ  PHE B  34      -2.569  22.632  -5.973  1.00 86.35           H  
ATOM   4777  N   SER B  35       2.491  20.485  -9.988  1.00 88.22           N  
ATOM   4778  H   SER B  35       3.015  21.148 -10.541  1.00 88.22           H  
ATOM   4779  CA  SER B  35       1.861  19.387 -10.712  1.00 88.22           C  
ATOM   4780  HA  SER B  35       0.835  19.315 -10.349  1.00 88.22           H  
ATOM   4781  C   SER B  35       2.516  18.028 -10.488  1.00 88.22           C  
ATOM   4782  CB  SER B  35       1.832  19.695 -12.210  1.00 88.22           C  
ATOM   4783  HB2 SER B  35       1.188  20.558 -12.381  1.00 88.22           H  
ATOM   4784  HB3 SER B  35       1.427  18.845 -12.760  1.00 88.22           H  
ATOM   4785  O   SER B  35       1.936  17.013 -10.857  1.00 88.22           O  
ATOM   4786  OG  SER B  35       3.135  19.998 -12.679  1.00 88.22           O  
ATOM   4787  HG  SER B  35       3.675  19.204 -12.686  1.00 88.22           H  
ATOM   4788  N   ASP B  36       3.709  17.980  -9.900  1.00 90.77           N  
ATOM   4789  H   ASP B  36       4.133  18.827  -9.550  1.00 90.77           H  
ATOM   4790  CA  ASP B  36       4.439  16.731  -9.754  1.00 90.77           C  
ATOM   4791  HA  ASP B  36       4.208  16.097 -10.610  1.00 90.77           H  
ATOM   4792  C   ASP B  36       4.024  15.986  -8.489  1.00 90.77           C  
ATOM   4793  CB  ASP B  36       5.950  16.954  -9.768  1.00 90.77           C  
ATOM   4794  HB2 ASP B  36       6.221  17.577  -8.916  1.00 90.77           H  
ATOM   4795  HB3 ASP B  36       6.450  15.992  -9.653  1.00 90.77           H  
ATOM   4796  O   ASP B  36       3.697  16.561  -7.445  1.00 90.77           O  
ATOM   4797  CG  ASP B  36       6.467  17.611 -11.042  1.00 90.77           C  
ATOM   4798  OD1 ASP B  36       5.785  17.548 -12.088  1.00 90.77           O  
ATOM   4799  OD2 ASP B  36       7.567  18.193 -10.918  1.00 90.77           O  
ATOM   4800  N   TYR B  37       4.105  14.662  -8.567  1.00 90.72           N  
ATOM   4801  H   TYR B  37       4.447  14.252  -9.424  1.00 90.72           H  
ATOM   4802  CA  TYR B  37       4.003  13.826  -7.388  1.00 90.72           C  
ATOM   4803  HA  TYR B  37       3.140  14.152  -6.807  1.00 90.72           H  
ATOM   4804  C   TYR B  37       5.259  14.001  -6.517  1.00 90.72           C  
ATOM   4805  CB  TYR B  37       3.760  12.376  -7.816  1.00 90.72           C  
ATOM   4806  HB2 TYR B  37       4.608  12.018  -8.399  1.00 90.72           H  
ATOM   4807  HB3 TYR B  37       2.874  12.326  -8.450  1.00 90.72           H  
ATOM   4808  O   TYR B  37       6.380  13.786  -6.978  1.00 90.72           O  
ATOM   4809  CG  TYR B  37       3.558  11.488  -6.616  1.00 90.72           C  
ATOM   4810  CD1 TYR B  37       4.674  10.858  -6.038  1.00 90.72           C  
ATOM   4811  HD1 TYR B  37       5.646  10.951  -6.500  1.00 90.72           H  
ATOM   4812  CD2 TYR B  37       2.290  11.398  -6.009  1.00 90.72           C  
ATOM   4813  HD2 TYR B  37       1.433  11.866  -6.471  1.00 90.72           H  
ATOM   4814  CE1 TYR B  37       4.540  10.196  -4.809  1.00 90.72           C  
ATOM   4815  HE1 TYR B  37       5.405   9.773  -4.319  1.00 90.72           H  
ATOM   4816  CE2 TYR B  37       2.150  10.715  -4.786  1.00 90.72           C  
ATOM   4817  HE2 TYR B  37       1.194  10.661  -4.288  1.00 90.72           H  
ATOM   4818  OH  TYR B  37       3.212   9.655  -2.917  1.00 90.72           O  
ATOM   4819  HH  TYR B  37       2.560   8.951  -2.880  1.00 90.72           H  
ATOM   4820  CZ  TYR B  37       3.289  10.158  -4.169  1.00 90.72           C  
ATOM   4821  N   GLY B  38       5.081  14.398  -5.255  1.00 91.45           N  
ATOM   4822  H   GLY B  38       4.145  14.594  -4.930  1.00 91.45           H  
ATOM   4823  CA  GLY B  38       6.195  14.614  -4.336  1.00 91.45           C  
ATOM   4824  HA2 GLY B  38       5.881  15.259  -3.515  1.00 91.45           H  
ATOM   4825  HA3 GLY B  38       6.993  15.125  -4.874  1.00 91.45           H  
ATOM   4826  C   GLY B  38       6.756  13.319  -3.755  1.00 91.45           C  
ATOM   4827  O   GLY B  38       6.021  12.463  -3.260  1.00 91.45           O  
ATOM   4828  N   ILE B  39       8.081  13.205  -3.767  1.00 88.73           N  
ATOM   4829  H   ILE B  39       8.614  13.972  -4.151  1.00 88.73           H  
ATOM   4830  CA  ILE B  39       8.810  12.001  -3.359  1.00 88.73           C  
ATOM   4831  HA  ILE B  39       8.099  11.192  -3.195  1.00 88.73           H  
ATOM   4832  C   ILE B  39       9.529  12.277  -2.038  1.00 88.73           C  
ATOM   4833  CB  ILE B  39       9.769  11.550  -4.486  1.00 88.73           C  
ATOM   4834  HB  ILE B  39      10.533  12.316  -4.617  1.00 88.73           H  
ATOM   4835  O   ILE B  39      10.101  13.348  -1.849  1.00 88.73           O  
ATOM   4836  CG1 ILE B  39       9.012  11.375  -5.826  1.00 88.73           C  
ATOM   4837 HG12 ILE B  39       8.230  10.624  -5.710  1.00 88.73           H  
ATOM   4838 HG13 ILE B  39       8.533  12.316  -6.098  1.00 88.73           H  
ATOM   4839  CG2 ILE B  39      10.457  10.231  -4.100  1.00 88.73           C  
ATOM   4840 HG21 ILE B  39       9.720   9.437  -3.987  1.00 88.73           H  
ATOM   4841 HG22 ILE B  39      11.018  10.342  -3.171  1.00 88.73           H  
ATOM   4842 HG23 ILE B  39      11.179   9.939  -4.862  1.00 88.73           H  
ATOM   4843  CD1 ILE B  39       9.899  10.988  -7.015  1.00 88.73           C  
ATOM   4844 HD11 ILE B  39       9.313  11.049  -7.932  1.00 88.73           H  
ATOM   4845 HD12 ILE B  39      10.261   9.966  -6.909  1.00 88.73           H  
ATOM   4846 HD13 ILE B  39      10.743  11.674  -7.090  1.00 88.73           H  
ATOM   4847  N   SER B  40       9.509  11.327  -1.101  1.00 88.91           N  
ATOM   4848  H   SER B  40       9.046  10.453  -1.303  1.00 88.91           H  
ATOM   4849  CA  SER B  40      10.276  11.451   0.146  1.00 88.91           C  
ATOM   4850  HA  SER B  40      10.005  12.384   0.640  1.00 88.91           H  
ATOM   4851  C   SER B  40      11.779  11.544  -0.123  1.00 88.91           C  
ATOM   4852  CB  SER B  40       9.938  10.306   1.101  1.00 88.91           C  
ATOM   4853  HB2 SER B  40       9.964   9.361   0.559  1.00 88.91           H  
ATOM   4854  HB3 SER B  40      10.655  10.280   1.921  1.00 88.91           H  
ATOM   4855  O   SER B  40      12.287  10.983  -1.087  1.00 88.91           O  
ATOM   4856  OG  SER B  40       8.638  10.499   1.625  1.00 88.91           O  
ATOM   4857  HG  SER B  40       8.643  11.323   2.117  1.00 88.91           H  
ATOM   4858  N   THR B  41      12.509  12.254   0.734  1.00 88.72           N  
ATOM   4859  H   THR B  41      12.048  12.709   1.509  1.00 88.72           H  
ATOM   4860  CA  THR B  41      13.933  12.551   0.515  1.00 88.72           C  
ATOM   4861  HA  THR B  41      14.307  11.920  -0.290  1.00 88.72           H  
ATOM   4862  C   THR B  41      14.779  12.239   1.743  1.00 88.72           C  
ATOM   4863  CB  THR B  41      14.118  13.995   0.030  1.00 88.72           C  
ATOM   4864  HB  THR B  41      13.570  14.114  -0.904  1.00 88.72           H  
ATOM   4865  O   THR B  41      14.354  12.406   2.887  1.00 88.72           O  
ATOM   4866  CG2 THR B  41      13.622  15.041   1.020  1.00 88.72           C  
ATOM   4867 HG21 THR B  41      14.378  15.252   1.776  1.00 88.72           H  
ATOM   4868 HG22 THR B  41      12.706  14.713   1.512  1.00 88.72           H  
ATOM   4869 HG23 THR B  41      13.380  15.940   0.455  1.00 88.72           H  
ATOM   4870  OG1 THR B  41      15.479  14.268  -0.201  1.00 88.72           O  
ATOM   4871  HG1 THR B  41      15.549  15.209  -0.376  1.00 88.72           H  
ATOM   4872  N   ALA B  42      16.003  11.764   1.510  1.00 88.56           N  
ATOM   4873  H   ALA B  42      16.319  11.741   0.551  1.00 88.56           H  
ATOM   4874  CA  ALA B  42      16.969  11.491   2.564  1.00 88.56           C  
ATOM   4875  HA  ALA B  42      16.439  11.099   3.433  1.00 88.56           H  
ATOM   4876  C   ALA B  42      17.661  12.795   2.987  1.00 88.56           C  
ATOM   4877  CB  ALA B  42      17.943  10.408   2.080  1.00 88.56           C  
ATOM   4878  HB1 ALA B  42      18.470  10.753   1.191  1.00 88.56           H  
ATOM   4879  HB2 ALA B  42      17.391   9.500   1.839  1.00 88.56           H  
ATOM   4880  HB3 ALA B  42      18.666  10.190   2.866  1.00 88.56           H  
ATOM   4881  O   ALA B  42      18.788  13.068   2.577  1.00 88.56           O  
ATOM   4882  N   THR B  43      17.008  13.581   3.842  1.00 92.69           N  
ATOM   4883  H   THR B  43      16.066  13.318   4.095  1.00 92.69           H  
ATOM   4884  CA  THR B  43      17.457  14.924   4.272  1.00 92.69           C  
ATOM   4885  HA  THR B  43      17.490  15.584   3.406  1.00 92.69           H  
ATOM   4886  C   THR B  43      18.844  14.965   4.911  1.00 92.69           C  
ATOM   4887  CB  THR B  43      16.472  15.509   5.289  1.00 92.69           C  
ATOM   4888  HB  THR B  43      16.858  16.457   5.662  1.00 92.69           H  
ATOM   4889  O   THR B  43      19.505  15.996   4.896  1.00 92.69           O  
ATOM   4890  CG2 THR B  43      15.104  15.748   4.662  1.00 92.69           C  
ATOM   4891 HG21 THR B  43      14.630  14.806   4.385  1.00 92.69           H  
ATOM   4892 HG22 THR B  43      15.213  16.376   3.778  1.00 92.69           H  
ATOM   4893 HG23 THR B  43      14.474  16.273   5.380  1.00 92.69           H  
ATOM   4894  OG1 THR B  43      16.310  14.610   6.366  1.00 92.69           O  
ATOM   4895  HG1 THR B  43      15.569  14.950   6.873  1.00 92.69           H  
ATOM   4896  N   ARG B  44      19.334  13.842   5.447  1.00 94.90           N  
ATOM   4897  H   ARG B  44      18.704  13.053   5.483  1.00 94.90           H  
ATOM   4898  CA  ARG B  44      20.707  13.711   5.968  1.00 94.90           C  
ATOM   4899  HA  ARG B  44      20.975  14.629   6.490  1.00 94.90           H  
ATOM   4900  C   ARG B  44      21.787  13.540   4.888  1.00 94.90           C  
ATOM   4901  CB  ARG B  44      20.778  12.553   6.967  1.00 94.90           C  
ATOM   4902  HB2 ARG B  44      21.829  12.407   7.217  1.00 94.90           H  
ATOM   4903  HB3 ARG B  44      20.413  11.638   6.502  1.00 94.90           H  
ATOM   4904  O   ARG B  44      22.964  13.516   5.224  1.00 94.90           O  
ATOM   4905  CG  ARG B  44      19.984  12.833   8.254  1.00 94.90           C  
ATOM   4906  HG2 ARG B  44      20.198  13.841   8.610  1.00 94.90           H  
ATOM   4907  HG3 ARG B  44      18.917  12.767   8.043  1.00 94.90           H  
ATOM   4908  CD  ARG B  44      20.340  11.841   9.368  1.00 94.90           C  
ATOM   4909  HD2 ARG B  44      20.034  10.842   9.056  1.00 94.90           H  
ATOM   4910  HD3 ARG B  44      19.767  12.105  10.257  1.00 94.90           H  
ATOM   4911  NE  ARG B  44      21.784  11.892   9.692  1.00 94.90           N  
ATOM   4912  HE  ARG B  44      22.143  12.809   9.916  1.00 94.90           H  
ATOM   4913  NH1 ARG B  44      22.348   9.711   9.207  1.00 94.90           N  
ATOM   4914 HH11 ARG B  44      21.369   9.487   9.100  1.00 94.90           H  
ATOM   4915 HH12 ARG B  44      23.057   8.994   9.138  1.00 94.90           H  
ATOM   4916  NH2 ARG B  44      23.946  11.176   9.721  1.00 94.90           N  
ATOM   4917 HH21 ARG B  44      24.643  10.458   9.586  1.00 94.90           H  
ATOM   4918 HH22 ARG B  44      24.255  12.119   9.907  1.00 94.90           H  
ATOM   4919  CZ  ARG B  44      22.680  10.929   9.540  1.00 94.90           C  
ATOM   4920  N   LYS B  45      21.399  13.339   3.628  1.00 93.50           N  
ATOM   4921  H   LYS B  45      20.406  13.383   3.445  1.00 93.50           H  
ATOM   4922  CA  LYS B  45      22.297  13.101   2.482  1.00 93.50           C  
ATOM   4923  HA  LYS B  45      23.336  13.229   2.786  1.00 93.50           H  
ATOM   4924  C   LYS B  45      22.075  14.099   1.346  1.00 93.50           C  
ATOM   4925  CB  LYS B  45      22.103  11.676   1.939  1.00 93.50           C  
ATOM   4926  HB2 LYS B  45      21.063  11.546   1.639  1.00 93.50           H  
ATOM   4927  HB3 LYS B  45      22.724  11.569   1.049  1.00 93.50           H  
ATOM   4928  O   LYS B  45      23.016  14.411   0.630  1.00 93.50           O  
ATOM   4929  CG  LYS B  45      22.486  10.569   2.933  1.00 93.50           C  
ATOM   4930  HG2 LYS B  45      21.821  10.600   3.795  1.00 93.50           H  
ATOM   4931  HG3 LYS B  45      23.512  10.725   3.266  1.00 93.50           H  
ATOM   4932  CD  LYS B  45      22.374   9.196   2.252  1.00 93.50           C  
ATOM   4933  HD2 LYS B  45      23.029   9.185   1.380  1.00 93.50           H  
ATOM   4934  HD3 LYS B  45      21.347   9.045   1.920  1.00 93.50           H
[truncated: 280,836 more chars]
