# Supplementary material for: Helicobacter pylori base-excision restriction enzyme in stomach carcinogenesis
Source: PNAS Nexus. 2025 Aug 5;4(8):pgaf244. doi: 10.1093/pnasnexus/pgaf244 (PMC12366791; doi:10.1093/pnasnexus/pgaf244)
Supplement: pgaf244_Supplementary_Data [file pgaf244_supplementary_data.zip › PNASNEXUS-PNASNEXUS-2024-00952RR-s25.pdb]

REMARK Computational model of a Hpy PabI homolog dimer complexed with DNA
REMARK Model of Hpy PabI dimer was produced by AlphaFold-Multimer 
REMARK Modeled-in DNA was taken from the PabI-DNA complex (PDB: 3waz)
ATOM      1  O5' DG  C   1     -26.434 -15.894  25.111  1.00135.82           O
ANISOU    1  O5' DG  C   1    14587  23005  14012   1694   4382   4636       O
ATOM      2  C5' DG  C   1     -27.475 -15.395  25.945  1.00134.71           C
ANISOU    2  C5' DG  C   1    13904  22677  14604   2176   4830   5052       C
ATOM      3  C4' DG  C   1     -27.331 -13.902  26.192  1.00137.00           C
ANISOU    3  C4' DG  C   1    14189  22420  15443   2579   5122   4996       C
ATOM      4  O4' DG  C   1     -26.189 -13.643  27.047  1.00133.83           O
ANISOU    4  O4' DG  C   1    14406  21477  14968   2733   5389   4114       O
ATOM      5  C3' DG  C   1     -27.126 -13.037  24.953  1.00146.00           C
ANISOU    5  C3' DG  C   1    15333  23663  16479   2368   4740   5279       C
ATOM      6  O3' DG  C   1     -27.803 -11.799  25.135  1.00160.66           O
ANISOU    6  O3' DG  C   1    16777  25206  19061   2785   5033   5734       O
ATOM      7  C2' DG  C   1     -25.611 -12.854  24.890  1.00132.33           C
ANISOU    7  C2' DG  C   1    14331  21612  14336   2224   4653   4431       C
ATOM      8  C1' DG  C   1     -25.213 -12.879  26.364  1.00125.82           C
ANISOU    8  C1' DG  C   1    13763  20284  13758   2586   5139   3812       C
ATOM      9  N9  DG  C   1     -23.921 -13.507  26.624  1.00119.30           N
ANISOU    9  N9  DG  C   1    13576  19351  12402   2371   5011   3032       N
ATOM     10  C8  DG  C   1     -23.509 -14.749  26.205  1.00113.66           C
ANISOU   10  C8  DG  C   1    13100  19022  11063   1976   4677   2875       C
ATOM     11  N7  DG  C   1     -22.302 -15.054  26.595  1.00100.44           N
ANISOU   11  N7  DG  C   1    11973  17117   9073   1890   4635   2190       N
ATOM     12  C5  DG  C   1     -21.889 -13.945  27.321  1.00109.48           C
ANISOU   12  C5  DG  C   1    13253  17721  10625   2210   4930   1861       C
ATOM     13  C6  DG  C   1     -20.666 -13.700  27.987  1.00102.29           C
ANISOU   13  C6  DG  C   1    12846  16400   9621   2237   4974   1168       C
ATOM     14  O6  DG  C   1     -19.675 -14.440  28.067  1.00 99.09           O
ANISOU   14  O6  DG  C   1    12849  16028   8774   2014   4754    734       O
ATOM     15  N1  DG  C   1     -20.659 -12.450  28.602  1.00106.92           N
ANISOU   15  N1  DG  C   1    13421  16494  10710   2543   5301   1033       N
ATOM     16  C2  DG  C   1     -21.701 -11.553  28.575  1.00103.93           C
ANISOU   16  C2  DG  C   1    12603  15993  10894   2831   5591   1514       C
ATOM     17  N2  DG  C   1     -21.506 -10.398  29.226  1.00120.31           N
ANISOU   17  N2  DG  C   1    14776  17524  13412   3088   5925   1271       N
ATOM     18  N3  DG  C   1     -22.852 -11.772  27.954  1.00106.47           N
ANISOU   18  N3  DG  C   1    12413  16694  11348   2848   5547   2215       N
ATOM     19  C4  DG  C   1     -22.875 -12.984  27.351  1.00118.38           C
ANISOU   19  C4  DG  C   1    13924  18723  12331   2510   5191   2346       C
ATOM     20  P   DC  C   2     -27.981 -10.783  23.904  1.00164.70           P
ANISOU   20  P   DC  C   2    17113  25850  19616   2630   4700   6283       P
ATOM     21  OP1 DC  C   2     -29.280 -10.094  24.076  1.00130.40           O
ANISOU   21  OP1 DC  C   2    12042  21466  16038   3010   4929   7143       O
ATOM     22  OP2 DC  C   2     -27.702 -11.529  22.656  1.00152.46           O
ANISOU   22  OP2 DC  C   2    15758  24886  17282   1991   4100   6380       O
ATOM     23  O5' DC  C   2     -26.806  -9.722  24.113  1.00120.01           O
ANISOU   23  O5' DC  C   2    11995  19568  14035   2788   4897   5583       O
ATOM     24  C5' DC  C   2     -26.709  -9.020  25.346  1.00122.89           C
ANISOU   24  C5' DC  C   2    12419  19280  14995   3292   5476   5220       C
ATOM     25  C4' DC  C   2     -25.446  -8.181  25.398  1.00125.19           C
ANISOU   25  C4' DC  C   2    13269  19088  15210   3284   5525   4522       C
ATOM     26  O4' DC  C   2     -24.316  -8.999  25.805  1.00124.71           O
ANISOU   26  O4' DC  C   2    13771  18992  14620   3074   5429   3716       O
ATOM     27  C3' DC  C   2     -25.043  -7.536  24.075  1.00127.95           C
ANISOU   27  C3' DC  C   2    13707  19593  15316   2985   5135   4727       C
ATOM     28  O3' DC  C   2     -24.580  -6.220  24.321  1.00132.76           O
ANISOU   28  O3' DC  C   2    14463  19626  16355   3229   5405   4494       O
ATOM     29  C2' DC  C   2     -23.903  -8.430  23.602  1.00110.18           C
ANISOU   29  C2' DC  C   2    11981  17572  12312   2544   4778   4145       C
ATOM     30  C1' DC  C   2     -23.236  -8.711  24.941  1.00123.04           C
ANISOU   30  C1' DC  C   2    13941  18786  14023   2767   5095   3404       C
ATOM     31  N1  DC  C   2     -22.294  -9.865  24.923  1.00118.77           N
ANISOU   31  N1  DC  C   2    13838  18442  12849   2446   4840   2859       N
ATOM     32  C2  DC  C   2     -21.109  -9.794  25.663  1.00115.08           C
ANISOU   32  C2  DC  C   2    13842  17575  12309   2486   4936   2103       C
ATOM     33  O2  DC  C   2     -20.869  -8.775  26.321  1.00109.75           O
ANISOU   33  O2  DC  C   2    13236  16401  12064   2748   5227   1865       O
ATOM     34  N3  DC  C   2     -20.256 -10.849  25.638  1.00114.90           N
ANISOU   34  N3  DC  C   2    14183  17721  11752   2214   4696   1679       N
ATOM     35  C4  DC  C   2     -20.554 -11.929  24.915  1.00 96.68           C
ANISOU   35  C4  DC  C   2    11820  15920   8993   1910   4416   1936       C
ATOM     36  N4  DC  C   2     -19.684 -12.944  24.921  1.00100.30           N
ANISOU   36  N4  DC  C   2    12655  16482   8971   1664   4222   1516       N
ATOM     37  C5  DC  C   2     -21.755 -12.018  24.154  1.00106.72           C
ANISOU   37  C5  DC  C   2    12644  17614  10291   1817   4309   2664       C
ATOM     38  C6  DC  C   2     -22.588 -10.973  24.185  1.00113.41           C
ANISOU   38  C6  DC  C   2    13096  18323  11673   2093   4505   3127       C
ATOM     39  P   DA  C   3     -24.649  -5.102  23.169  1.00134.65           P
ANISOU   39  P   DA  C   3    14587  19879  16695   3118   5222   4965       P
ATOM     40  OP1 DA  C   3     -25.919  -4.361  23.337  1.00127.61           O
ANISOU   40  OP1 DA  C   3    13116  18880  16489   3482   5474   5747       O
ATOM     41  OP2 DA  C   3     -24.346  -5.753  21.874  1.00115.50           O
ANISOU   41  OP2 DA  C   3    12318  18018  13550   2577   4700   5093       O
ATOM     42  O5' DA  C   3     -23.429  -4.131  23.516  1.00141.61           O
ANISOU   42  O5' DA  C   3    15928  20145  17734   3206   5429   4250       O
ATOM     43  C5' DA  C   3     -23.176  -3.786  24.871  1.00114.90           C
ANISOU   43  C5' DA  C   3    12695  16187  14773   3552   5886   3732       C
ATOM     44  C4' DA  C   3     -21.695  -3.551  25.106  1.00116.82           C
ANISOU   44  C4' DA  C   3    13486  16102  14799   3396   5840   2899       C
ATOM     45  O4' DA  C   3     -20.996  -4.823  25.159  1.00121.77           O
ANISOU   45  O4' DA  C   3    14411  17042  14815   3120   5559   2457       O
ATOM     46  C3' DA  C   3     -21.001  -2.726  24.028  1.00113.08           C
ANISOU   46  C3' DA  C   3    13140  15586  14239   3178   5628   2923       C
ATOM     47  O3' DA  C   3     -20.115  -1.795  24.632  1.00111.80           O
ANISOU   47  O3' DA  C   3    13253  14842  14385   3279   5853   2375       O
ATOM     48  C2' DA  C   3     -20.249  -3.768  23.202  1.00111.35           C
ANISOU   48  C2' DA  C   3    13177  15824  13306   2753   5194   2709       C
ATOM     49  C1' DA  C   3     -19.915  -4.824  24.248  1.00118.36           C
ANISOU   49  C1' DA  C   3    14269  16716  13988   2785   5227   2198       C
ATOM     50  N9  DA  C   3     -19.777  -6.171  23.699  1.00121.91           N
ANISOU   50  N9  DA  C   3    14818  17685  13816   2466   4885   2196       N
ATOM     51  C8  DA  C   3     -20.656  -6.823  22.881  1.00120.57           C
ANISOU   51  C8  DA  C   3    14394  18051  13365   2276   4667   2774       C
ATOM     52  N7  DA  C   3     -20.272  -8.032  22.543  1.00113.55           N
ANISOU   52  N7  DA  C   3    13715  17517  11912   1964   4404   2589       N
ATOM     53  C5  DA  C   3     -19.056  -8.184  23.186  1.00115.44           C
ANISOU   53  C5  DA  C   3    14345  17433  12083   1986   4445   1878       C
ATOM     54  C6  DA  C   3     -18.134  -9.248  23.233  1.00 92.30           C
ANISOU   54  C6  DA  C   3    11764  14609   8695   1761   4257   1421       C
ATOM     55  N6  DA  C   3     -18.314 -10.406  22.588  1.00 91.38           N
ANISOU   55  N6  DA  C   3    11698  14946   8078   1454   4023   1570       N
ATOM     56  N1  DA  C   3     -17.018  -9.074  23.971  1.00 99.02           N
ANISOU   56  N1  DA  C   3    12910  15079   9634   1843   4309    829       N
ATOM     57  C2  DA  C   3     -16.841  -7.915  24.615  1.00 91.71           C
ANISOU   57  C2  DA  C   3    11961  13699   9185   2090   4537    664       C
ATOM     58  N3  DA  C   3     -17.635  -6.846  24.646  1.00 94.71           N
ANISOU   58  N3  DA  C   3    12066  13898  10022   2314   4772   1007       N
ATOM     59  C4  DA  C   3     -18.736  -7.048  23.905  1.00121.31           C
ANISOU   59  C4  DA  C   3    15116  17651  13325   2270   4714   1633       C
ATOM     60  P   DT  C   4     -19.424  -0.648  23.744  1.00129.67           P
ANISOU   60  P   DT  C   4    15611  16897  16762   3140   5785   2382       P
ATOM     61  OP1 DT  C   4     -19.297   0.559  24.590  1.00141.56           O
ANISOU   61  OP1 DT  C   4    17163  17749  18876   3400   6182   2152       O
ATOM     62  OP2 DT  C   4     -20.158  -0.574  22.459  1.00125.34           O
ANISOU   62  OP2 DT  C   4    14795  16770  16057   2995   5579   3113       O
ATOM     63  O5' DT  C   4     -17.962  -1.227  23.448  1.00114.12           O
ANISOU   63  O5' DT  C   4    14038  15017  14305   2805   5486   1759       O
ATOM     64  C5' DT  C   4     -17.098  -1.506  24.544  1.00106.69           C
ANISOU   64  C5' DT  C   4    13384  13798  13356   2827   5534   1076       C
ATOM     65  C4' DT  C   4     -15.909  -2.360  24.138  1.00101.32           C
ANISOU   65  C4' DT  C   4    12979  13337  12182   2520   5191    673       C
ATOM     66  O4' DT  C   4     -16.348  -3.672  23.694  1.00118.92           O
ANISOU   66  O4' DT  C   4    15174  16098  13913   2377   4971    889       O
ATOM     67  C3' DT  C   4     -15.044  -1.805  23.007  1.00 98.35           C
ANISOU   67  C3' DT  C   4    12673  12928  11766   2301   5062    662       C
ATOM     68  O3' DT  C   4     -13.681  -1.982  23.348  1.00105.87           O
ANISOU   68  O3' DT  C   4    13872  13694  12658   2174   4930     94       O
ATOM     69  C2' DT  C   4     -15.403  -2.720  21.842  1.00 98.19           C
ANISOU   69  C2' DT  C   4    12626  13447  11234   2062   4838   1021       C
ATOM     70  C1' DT  C   4     -15.511  -4.025  22.614  1.00101.25           C
ANISOU   70  C1' DT  C   4    13098  14058  11313   2072   4722    810       C
ATOM     71  N1  DT  C   4     -16.090  -5.173  21.856  1.00107.11           N
ANISOU   71  N1  DT  C   4    13805  15345  11546   1856   4517   1135       N
ATOM     72  C2  DT  C   4     -15.449  -6.390  21.914  1.00104.69           C
ANISOU   72  C2  DT  C   4    13733  15232  10814   1675   4326    814       C
ATOM     73  O2  DT  C   4     -14.435  -6.578  22.560  1.00 94.11           O
ANISOU   73  O2  DT  C   4    12601  13655   9500   1697   4291    317       O
ATOM     74  N3  DT  C   4     -16.046  -7.389  21.189  1.00104.02           N
ANISOU   74  N3  DT  C   4    13625  15629  10268   1439   4158   1126       N
ATOM     75  C4  DT  C   4     -17.194  -7.291  20.426  1.00117.19           C
ANISOU   75  C4  DT  C   4    15048  17639  11838   1336   4115   1738       C
ATOM     76  O4  DT  C   4     -17.654  -8.245  19.809  1.00 91.99           O
ANISOU   76  O4  DT  C   4    11866  14894   8192   1056   3928   1982       O
ATOM     77  C5  DT  C   4     -17.812  -5.988  20.408  1.00126.02           C
ANISOU   77  C5  DT  C   4    15900  18555  13425   1551   4289   2098       C
ATOM     78  C7  DT  C   4     -19.064  -5.764  19.614  1.00 98.19           C
ANISOU   78  C7  DT  C   4    12063  15394   9851   1449   4208   2851       C
ATOM     79  C6  DT  C   4     -17.240  -5.003  21.113  1.00 94.67           C
ANISOU   79  C6  DT  C   4    11968  14073   9931   1811   4503   1772       C
ATOM     80  P   DA  C   5     -12.789  -0.738  23.837  1.00124.36           P
ANISOU   80  P   DA  C   5    16276  15496  15480   2209   5055   -259       P
ATOM     81  OP1 DA  C   5     -13.505  -0.081  24.953  1.00 97.51           O
ANISOU   81  OP1 DA  C   5    12833  11762  12456   2450   5341   -290       O
ATOM     82  OP2 DA  C   5     -12.413   0.051  22.642  1.00105.74           O
ANISOU   82  OP2 DA  C   5    13845  13081  13251   2090   5085    -58       O
ATOM     83  O5' DA  C   5     -11.464  -1.432  24.406  1.00107.78           O
ANISOU   83  O5' DA  C   5    14404  13356  13193   2050   4799   -807       O
ATOM     84  C5' DA  C   5     -11.584  -2.516  25.322  1.00 98.41           C
ANISOU   84  C5' DA  C   5    13362  12333  11698   2063   4687  -1019       C
ATOM     85  C4' DA  C   5     -10.454  -3.536  25.223  1.00 96.18           C
ANISOU   85  C4' DA  C   5    13244  12223  11078   1863   4361  -1295       C
ATOM     86  O4' DA  C   5     -10.764  -4.582  24.267  1.00101.08           O
ANISOU   86  O4' DA  C   5    13853  13267  11285   1772   4256  -1033       O
ATOM     87  C3' DA  C   5      -9.079  -3.056  24.791  1.00 99.21           C
ANISOU   87  C3' DA  C   5    13629  12397  11669   1717   4220  -1497       C
ATOM     88  O3' DA  C   5      -8.175  -4.009  25.318  1.00 99.14           O
ANISOU   88  O3' DA  C   5    13775  12470  11422   1599   3933  -1786       O
ATOM     89  C2' DA  C   5      -9.169  -3.145  23.269  1.00101.96           C
ANISOU   89  C2' DA  C   5    13885  12950  11907   1640   4273  -1167       C
ATOM     90  C1' DA  C   5      -9.987  -4.422  23.094  1.00 95.13           C
ANISOU   90  C1' DA  C   5    13086  12515  10543   1619   4202   -978       C
ATOM     91  N9  DA  C   5     -10.954  -4.420  22.003  1.00 99.22           N
ANISOU   91  N9  DA  C   5    13509  13303  10886   1574   4314   -530       N
ATOM     92  C8  DA  C   5     -11.674  -3.369  21.510  1.00106.41           C
ANISOU   92  C8  DA  C   5    14255  14138  12038   1640   4507   -193       C
ATOM     93  N7  DA  C   5     -12.484  -3.700  20.531  1.00108.73           N
ANISOU   93  N7  DA  C   5    14505  14782  12025   1516   4505    224       N
ATOM     94  C5  DA  C   5     -12.290  -5.064  20.384  1.00105.52           C
ANISOU   94  C5  DA  C   5    14256  14682  11154   1355   4324    119       C
ATOM     95  C6  DA  C   5     -12.848  -6.022  19.518  1.00 85.93           C
ANISOU   95  C6  DA  C   5    11844  12638   8166   1116   4224    390       C
ATOM     96  N6  DA  C   5     -13.766  -5.730  18.595  1.00 87.78           N
ANISOU   96  N6  DA  C   5    11983  13123   8245    974   4253    870       N
ATOM     97  N1  DA  C   5     -12.428  -7.299  19.639  1.00 84.06           N
ANISOU   97  N1  DA  C   5    11791  12576   7572    992   4075    169       N
ATOM     98  C2  DA  C   5     -11.509  -7.592  20.565  1.00116.01           C
ANISOU   98  C2  DA  C   5    15930  16394  11755   1111   4005   -256       C
ATOM     99  N3  DA  C   5     -10.914  -6.780  21.435  1.00114.30           N
ANISOU   99  N3  DA  C   5    15660  15802  11966   1304   4042   -523       N
ATOM    100  C4  DA  C   5     -11.353  -5.521  21.288  1.00106.97           C
ANISOU  100  C4  DA  C   5    14563  14690  11389   1412   4216   -334       C
ATOM    101  P   DG  C   6      -6.594  -3.732  25.310  1.00117.48           P
ANISOU  101  P   DG  C   6    15644  19612   9381   2247   3055  -1455       P
ATOM    102  OP1 DG  C   6      -6.022  -4.429  26.483  1.00 99.43           O
ANISOU  102  OP1 DG  C   6    13456  17837   6486   2184   3159  -1367       O
ATOM    103  OP2 DG  C   6      -6.387  -2.276  25.142  1.00123.04           O
ANISOU  103  OP2 DG  C   6    16535  19837  10377   2435   2736  -1824       O
ATOM    104  O5' DG  C   6      -6.093  -4.466  23.983  1.00123.01           O
ANISOU  104  O5' DG  C   6    16286  20006  10447   1909   2998   -917       O
ATOM    105  C5' DG  C   6      -6.502  -5.807  23.737  1.00109.92           C
ANISOU  105  C5' DG  C   6    14409  18657   8699   1693   3270   -524       C
ATOM    106  C4' DG  C   6      -6.083  -6.247  22.347  1.00114.00           C
ANISOU  106  C4' DG  C   6    14896  18755   9664   1426   3151   -112       C
ATOM    107  O4' DG  C   6      -7.187  -6.100  21.416  1.00123.54           O
ANISOU  107  O4' DG  C   6    15868  19784  11287   1466   3255   -169       O
ATOM    108  C3' DG  C   6      -4.923  -5.455  21.755  1.00107.45           C
ANISOU  108  C3' DG  C   6    14307  17405   9116   1390   2784   -109       C
ATOM    109  O3' DG  C   6      -4.050  -6.347  21.088  1.00118.02           O
ANISOU  109  O3' DG  C   6    15688  18601  10553   1105   2697    361       O
ATOM    110  C2' DG  C   6      -5.612  -4.513  20.774  1.00 89.93           C
ANISOU  110  C2' DG  C   6    11991  14774   7405   1506   2700   -334       C
ATOM    111  C1' DG  C   6      -6.729  -5.417  20.268  1.00103.82           C
ANISOU  111  C1' DG  C   6    13456  16715   9275   1416   2989   -146       C
ATOM    112  N9  DG  C   6      -7.857  -4.708  19.675  1.00 99.90           N
ANISOU  112  N9  DG  C   6    12790  16032   9135   1573   3025   -403       N
ATOM    113  C8  DG  C   6      -8.250  -3.412  19.910  1.00 96.52           C
ANISOU  113  C8  DG  C   6    12423  15426   8825   1841   2894   -844       C
ATOM    114  N7  DG  C   6      -9.304  -3.059  19.228  1.00 90.02           N
ANISOU  114  N7  DG  C   6    11411  14449   8343   1920   2943   -960       N
ATOM    115  C5  DG  C   6      -9.631  -4.192  18.495  1.00 88.47           C
ANISOU  115  C5  DG  C   6    11012  14349   8253   1689   3129   -581       C
ATOM    116  C6  DG  C   6     -10.681  -4.413  17.576  1.00 80.76           C
ANISOU  116  C6  DG  C   6     9780  13294   7612   1641   3246   -503       C
ATOM    117  O6  DG  C   6     -11.566  -3.622  17.217  1.00 84.36           O
ANISOU  117  O6  DG  C   6    10131  13577   8345   1806   3207   -753       O
ATOM    118  N1  DG  C   6     -10.649  -5.706  17.058  1.00 77.48           N
ANISOU  118  N1  DG  C   6     9233  13011   7193   1360   3401    -74       N
ATOM    119  C2  DG  C   6      -9.718  -6.663  17.391  1.00 85.94           C
ANISOU  119  C2  DG  C   6    10416  14252   7987   1153   3425    249       C
ATOM    120  N2  DG  C   6      -9.847  -7.855  16.789  1.00 80.48           N
ANISOU  120  N2  DG  C   6     9586  13635   7359    881   3549    653       N
ATOM    121  N3  DG  C   6      -8.728  -6.469  18.250  1.00 92.10           N
ANISOU  121  N3  DG  C   6    11431  15111   8451   1200   3313    192       N
ATOM    122  C4  DG  C   6      -8.749  -5.215  18.761  1.00 96.61           C
ANISOU  122  C4  DG  C   6    12125  15573   9011   1471   3176   -236       C
ATOM    123  P   DC  C   7      -2.463  -6.113  21.144  1.00129.92           P
ANISOU  123  P   DC  C   7    17469  19873  12020   1021   2371    488       P
ATOM    124  OP1 DC  C   7      -1.885  -7.224  21.931  1.00 91.06           O
ANISOU  124  OP1 DC  C   7    12619  15323   6657    854   2440    813       O
ATOM    125  OP2 DC  C   7      -2.216  -4.713  21.553  1.00134.16           O
ANISOU  125  OP2 DC  C   7    18163  20245  12568   1245   2169     60       O
ATOM    126  O5' DC  C   7      -2.005  -6.280  19.621  1.00121.94           O
ANISOU  126  O5' DC  C   7    16420  18378  11533    848   2208    758       O
ATOM    127  C5' DC  C   7      -1.855  -7.595  19.116  1.00109.72           C
ANISOU  127  C5' DC  C   7    14798  16863  10029    600   2286   1211       C
ATOM    128  C4' DC  C   7      -2.766  -7.891  17.937  1.00102.59           C
ANISOU  128  C4' DC  C   7    13674  15771   9534    521   2410   1298       C
ATOM    129  O4' DC  C   7      -4.068  -7.270  18.074  1.00100.39           O
ANISOU  129  O4' DC  C   7    13229  15615   9299    704   2598    963       O
ATOM    130  C3' DC  C   7      -2.326  -7.349  16.589  1.00 89.98           C
ANISOU  130  C3' DC  C   7    12088  13656   8446    492   2187   1293       C
ATOM    131  O3' DC  C   7      -1.215  -8.074  16.084  1.00 92.94           O
ANISOU  131  O3' DC  C   7    12564  13834   8916    312   2009   1639       O
ATOM    132  C2' DC  C   7      -3.589  -7.632  15.785  1.00 75.11           C
ANISOU  132  C2' DC  C   7     9962  11745   6833    447   2389   1309       C
ATOM    133  C1' DC  C   7      -4.701  -7.420  16.812  1.00 89.49           C
ANISOU  133  C1' DC  C   7    11674  13975   8355    615   2637   1056       C
ATOM    134  N1  DC  C   7      -5.552  -6.238  16.484  1.00 99.63           N
ANISOU  134  N1  DC  C   7    12869  15092   9893    818   2629    672       N
ATOM    135  C2  DC  C   7      -6.605  -6.397  15.574  1.00 96.89           C
ANISOU  135  C2  DC  C   7    12297  14653   9863    773   2755    701       C
ATOM    136  O2  DC  C   7      -6.806  -7.510  15.076  1.00 93.85           O
ANISOU  136  O2  DC  C   7    11794  14329   9537    564   2875   1033       O
ATOM    137  N3  DC  C   7      -7.378  -5.327  15.267  1.00 84.44           N
ANISOU  137  N3  DC  C   7    10645  12914   8524    949   2721    377       N
ATOM    138  C4  DC  C   7      -7.128  -4.144  15.827  1.00 82.91           C
ANISOU  138  C4  DC  C   7    10600  12633   8270   1154   2562     36       C
ATOM    139  N4  DC  C   7      -7.918  -3.118  15.495  1.00 65.69           N
ANISOU  139  N4  DC  C   7     8350  10267   6343   1308   2503   -254       N
ATOM    140  C5  DC  C   7      -6.058  -3.960  16.751  1.00 86.08           C
ANISOU  140  C5  DC  C   7    11233  13122   8351   1198   2432    -11       C
ATOM    141  C6  DC  C   7      -5.301  -5.022  17.047  1.00 98.51           C
ANISOU  141  C6  DC  C   7    12871  14874   9684   1031   2475    311       C
ATOM    142  P   DT  C   8      -0.207  -7.378  15.045  1.00 93.75           P
ANISOU  142  P   DT  C   8    12749  13465   9408    325   1704   1592       P
ATOM    143  OP1 DT  C   8       0.945  -8.288  14.851  1.00 95.67           O
ANISOU  143  OP1 DT  C   8    13104  13596   9650    174   1535   1949       O
ATOM    144  OP2 DT  C   8       0.028  -5.992  15.510  1.00 95.43           O
ANISOU  144  OP2 DT  C   8    13056  13638   9564    519   1571   1219       O
ATOM    145  O5' DT  C   8      -1.047  -7.301  13.686  1.00 78.53           O
ANISOU  145  O5' DT  C   8    10627  11281   7930    277   1775   1563       O
ATOM    146  C5' DT  C   8      -1.428  -8.497  13.019  1.00 82.01           C
ANISOU  146  C5' DT  C   8    10956  11692   8511     86   1887   1878       C
ATOM    147  C4' DT  C   8      -2.528  -8.242  12.003  1.00 78.22           C
ANISOU  147  C4' DT  C   8    10277  11070   8372     76   2001   1765       C
ATOM    148  O4' DT  C   8      -3.695  -7.693  12.659  1.00 79.19           O
ANISOU  148  O4' DT  C   8    10290  11452   8346    216   2202   1509       O
ATOM    149  C3' DT  C   8      -2.210  -7.201  10.945  1.00 75.24           C
ANISOU  149  C3' DT  C   8     9893  10331   8364    140   1811   1556       C
ATOM    150  O3' DT  C   8      -1.413  -7.758   9.920  1.00 65.29           O
ANISOU  150  O3' DT  C   8     8657   8785   7365     12   1654   1763       O
ATOM    151  C2' DT  C   8      -3.609  -6.852  10.448  1.00 62.21           C
ANISOU  151  C2' DT  C   8     8045   8694   6899    163   1982   1400       C
ATOM    152  C1' DT  C   8      -4.411  -6.882  11.747  1.00 59.43           C
ANISOU  152  C1' DT  C   8     7660   8732   6187    274   2192   1297       C
ATOM    153  N1  DT  C   8      -4.612  -5.528  12.341  1.00 81.16           N
ANISOU  153  N1  DT  C   8    10466  11505   8867    497   2132    914       N
ATOM    154  C2  DT  C   8      -5.770  -4.839  12.057  1.00 79.75           C
ANISOU  154  C2  DT  C   8    10142  11300   8861    597   2213    685       C
ATOM    155  O2  DT  C   8      -6.652  -5.280  11.344  1.00 86.42           O
ANISOU  155  O2  DT  C   8    10802  12128   9904    511   2345    778       O
ATOM    156  N3  DT  C   8      -5.862  -3.603  12.644  1.00 72.80           N
ANISOU  156  N3  DT  C   8     9343  10399   7919    797   2112    345       N
ATOM    157  C4  DT  C   8      -4.931  -3.001  13.470  1.00 75.14           C
ANISOU  157  C4  DT  C   8     9846  10710   7992    895   1946    209       C
ATOM    158  O4  DT  C   8      -5.105  -1.886  13.952  1.00 67.41           O
ANISOU  158  O4  DT  C   8     8941   9687   6985   1063   1841   -101       O
ATOM    159  C5  DT  C   8      -3.743  -3.777  13.727  1.00 73.30           C
ANISOU  159  C5  DT  C   8     9745  10532   7575    780   1881    464       C
ATOM    160  C7  DT  C   8      -2.660  -3.231  14.606  1.00 61.04           C
ANISOU  160  C7  DT  C   8     8413   9009   5769    861   1690    356       C
ATOM    161  C6  DT  C   8      -3.643  -4.983  13.158  1.00 75.84           C
ANISOU  161  C6  DT  C   8     9991  10859   7965    594   1972    802       C
ATOM    162  P   DG  C   9      -0.143  -6.945   9.368  1.00 88.73           P
ANISOU  162  P   DG  C   9    11726  11475  10513     80   1365   1643       P
ATOM    163  OP1 DG  C   9       1.023  -7.316  10.200  1.00 77.04           O
ANISOU  163  OP1 DG  C   9    10424  10068   8781     93   1225   1790       O
ATOM    164  OP2 DG  C   9      -0.541  -5.523   9.256  1.00 61.43           O
ANISOU  164  OP2 DG  C   9     8221   7978   7140    205   1334   1301       O
ATOM    165  O5' DG  C   9       0.064  -7.516   7.889  1.00 85.04           O
ANISOU  165  O5' DG  C   9    11176  10702  10432    -44   1287   1784       O
ATOM    166  C5' DG  C   9      -0.890  -7.217   6.880  1.00 63.66           C
ANISOU  166  C5' DG  C   9     8302   7885   7999    -86   1378   1669       C
ATOM    167  C4' DG  C   9      -0.534  -7.937   5.594  1.00 57.82           C
ANISOU  167  C4' DG  C   9     7520   6874   7576   -206   1287   1818       C
ATOM    168  O4' DG  C   9      -1.360  -7.447   4.508  1.00 81.38           O
ANISOU  168  O4' DG  C   9    10344   9745  10832   -243   1342   1665       O
ATOM    169  C3' DG  C   9       0.913  -7.755   5.145  1.00 58.94           C
ANISOU  169  C3' DG  C   9     7752   6806   7835   -151   1027   1803       C
ATOM    170  O3' DG  C   9       1.442  -9.012   4.748  1.00 66.61           O
ANISOU  170  O3' DG  C   9     8780   7617   8913   -250    946   2073       O
ATOM    171  C2' DG  C   9       0.812  -6.785   3.970  1.00 64.10           C
ANISOU  171  C2' DG  C   9     8281   7303   8771   -126    964   1556       C
ATOM    172  C1' DG  C   9      -0.542  -7.172   3.391  1.00 74.25           C
ANISOU  172  C1' DG  C   9     9428   8593  10189   -242   1156   1589       C
ATOM    173  N9  DG  C   9      -1.180  -6.123   2.602  1.00 62.36           N
ANISOU  173  N9  DG  C   9     7787   7047   8859   -236   1175   1351       N
ATOM    174  C8  DG  C   9      -0.994  -4.766   2.702  1.00 57.74           C
ANISOU  174  C8  DG  C   9     7193   6494   8250   -143   1088   1111       C
ATOM    175  N7  DG  C   9      -1.715  -4.083   1.855  1.00 68.79           N
ANISOU  175  N7  DG  C   9     8461   7845   9831   -191   1112    967       N
ATOM    176  C5  DG  C   9      -2.425  -5.050   1.154  1.00 63.83           C
ANISOU  176  C5  DG  C   9     7746   7154   9353   -312   1228   1106       C
ATOM    177  C6  DG  C   9      -3.369  -4.915   0.109  1.00 61.19           C
ANISOU  177  C6  DG  C   9     7260   6758   9232   -416   1292   1053       C
ATOM    178  O6  DG  C   9      -3.782  -3.876  -0.425  1.00 79.22           O
ANISOU  178  O6  DG  C   9     9453   9034  11613   -427   1257    878       O
ATOM    179  N1  DG  C   9      -3.847  -6.153  -0.315  1.00 65.14           N
ANISOU  179  N1  DG  C   9     7720   7204   9828   -538   1389   1246       N
ATOM    180  C2  DG  C   9      -3.462  -7.367   0.204  1.00 67.47           C
ANISOU  180  C2  DG  C   9     8111   7495  10028   -570   1412   1481       C
ATOM    181  N2  DG  C   9      -4.032  -8.455  -0.333  1.00 70.11           N
ANISOU  181  N2  DG  C   9     8391   7760  10486   -721   1487   1662       N
ATOM    182  N3  DG  C   9      -2.579  -7.505   1.183  1.00 70.57           N
ANISOU  182  N3  DG  C   9     8648   7951  10216   -479   1350   1548       N
ATOM    183  C4  DG  C   9      -2.108  -6.309   1.606  1.00 67.22           C
ANISOU  183  C4  DG  C   9     8262   7587   9693   -345   1265   1344       C
ATOM    184  P   DT  C  10       3.027  -9.266   4.785  1.00 76.22           P
ANISOU  184  P   DT  C  10    10135   8677  10149   -179    676   2164       P
ATOM    185  OP1 DT  C  10       3.249 -10.684   5.145  1.00 71.68           O
ANISOU  185  OP1 DT  C  10     9669   8066   9500   -298    647   2522       O
ATOM    186  OP2 DT  C  10       3.636  -8.192   5.600  1.00 70.15           O
ANISOU  186  OP2 DT  C  10     9427   8054   9173    -38    595   1986       O
ATOM    187  O5' DT  C  10       3.483  -9.041   3.270  1.00 85.01           O
ANISOU  187  O5' DT  C  10    11152   9503  11646   -152    533   2019       O
ATOM    188  C5' DT  C  10       3.210 -10.032   2.290  1.00 71.62           C
ANISOU  188  C5' DT  C  10     9419   7589  10204   -266    529   2151       C
ATOM    189  C4' DT  C  10       4.373 -10.143   1.322  1.00 65.92           C
ANISOU  189  C4' DT  C  10     8703   6593   9749   -178    284   2084       C
ATOM    190  O4' DT  C  10       4.518  -8.883   0.620  1.00 72.77           O
ANISOU  190  O4' DT  C  10     9435   7485  10731    -81    261   1757       O
ATOM    191  C3' DT  C  10       5.720 -10.434   1.978  1.00 70.89           C
ANISOU  191  C3' DT  C  10     9479   7174  10281    -73     60   2213       C
ATOM    192  O3' DT  C  10       6.477 -11.342   1.182  1.00 72.06           O
ANISOU  192  O3' DT  C  10     9672   7012  10695    -56   -146   2317       O
ATOM    193  C2' DT  C  10       6.384  -9.063   2.052  1.00 65.55           C
ANISOU  193  C2' DT  C  10     8739   6611   9555     84    -19   1932       C
ATOM    194  C1' DT  C  10       5.813  -8.358   0.826  1.00 62.05           C
ANISOU  194  C1' DT  C  10     8112   6123   9342     71     59   1668       C
ATOM    195  N1  DT  C  10       5.708  -6.884   0.994  1.00 55.21           N
ANISOU  195  N1  DT  C  10     7154   5450   8373    127     98   1411       N
ATOM    196  C2  DT  C  10       6.787  -6.096   0.659  1.00 60.88           C
ANISOU  196  C2  DT  C  10     7810   6168   9153    245    -80   1235       C
ATOM    197  O2  DT  C  10       7.829  -6.550   0.227  1.00 76.73           O
ANISOU  197  O2  DT  C  10     9822   8030  11301    337   -261   1259       O
ATOM    198  N3  DT  C  10       6.600  -4.752   0.849  1.00 48.94           N
ANISOU  198  N3  DT  C  10     6222   4833   7539    253    -51   1032       N
ATOM    199  C4  DT  C  10       5.461  -4.133   1.327  1.00 56.45           C
ANISOU  199  C4  DT  C  10     7169   5926   8355    178    118    975       C
ATOM    200  O4  DT  C  10       5.382  -2.916   1.464  1.00 61.90           O
ANISOU  200  O4  DT  C  10     7806   6734   8979    183     96    798       O
ATOM    201  C5  DT  C  10       4.371  -5.014   1.656  1.00 52.46           C
ANISOU  201  C5  DT  C  10     6717   5418   7799     90    306   1141       C
ATOM    202  C7  DT  C  10       3.088  -4.451   2.186  1.00 50.05           C
ANISOU  202  C7  DT  C  10     6390   5264   7362     40    491   1074       C
ATOM    203  C6  DT  C  10       4.542  -6.330   1.477  1.00 55.19           C
ANISOU  203  C6  DT  C  10     7123   5622   8223     57    295   1356       C
HETATM  204  C1  ORP C  11      11.181  -9.915  -0.238  1.00105.79           C
ANISOU  204  C1  ORP C  11    13803  10943  15451    645  -1002   1769       C
HETATM  205  O1  ORP C  11      12.427  -9.420  -0.562  1.00116.03           O
ANISOU  205  O1  ORP C  11    15008  12224  16855    847  -1216   1600       O
HETATM  206  C2  ORP C  11      10.460  -8.895   0.587  1.00 90.56           C
ANISOU  206  C2  ORP C  11    11849   9335  13224    560   -795   1702       C
HETATM  207  C3  ORP C  11      10.659  -9.463   1.946  1.00 96.97           C
ANISOU  207  C3  ORP C  11    12861  10218  13766    518   -837   1997       C
HETATM  208  O3  ORP C  11      11.639  -8.752   2.590  1.00 98.14           O
ANISOU  208  O3  ORP C  11    13021  10500  13767    641   -988   1936       O
HETATM  209  C4  ORP C  11      11.091 -10.870   1.804  1.00 98.93           C
ANISOU  209  C4  ORP C  11    13241  10187  14160    503  -1004   2273       C
HETATM  210  O4  ORP C  11      11.318 -11.097   0.468  1.00107.93           O
ANISOU  210  O4  ORP C  11    14276  11078  15656    579  -1095   2118       O
HETATM  211  C5  ORP C  11      10.031 -11.796   2.320  1.00 86.78           C
ANISOU  211  C5  ORP C  11    11818   8669  12485    289   -832   2556       C
HETATM  212  O5  ORP C  11       8.784 -11.227   2.142  1.00 83.37           O
ANISOU  212  O5  ORP C  11    11274   8406  11997    189   -552   2405       O
HETATM  213  P   ORP C  11       7.536 -12.158   2.055  1.00 76.91           P
ANISOU  213  P   ORP C  11    10478   7559  11185    -25   -359   2607       P
HETATM  214  O1P ORP C  11       7.798 -13.416   1.265  1.00 77.79           O
ANISOU  214  O1P ORP C  11    10656   7318  11581    -84   -525   2793       O
HETATM  215  O2P ORP C  11       6.847 -12.394   3.377  1.00 83.03           O
ANISOU  215  O2P ORP C  11    11340   8618  11591   -153   -180   2821       O
TER     216      ORP C  11
ATOM    217  P   DC  C  12      11.686  -7.421   3.450  1.00 84.13           P
ANISOU  217  P   DC  C  12    11222   9030  11714    663   -940   1776       P
ATOM    218  OP1 DC  C  12      10.474  -7.481   4.300  1.00 76.82           O
ANISOU  218  OP1 DC  C  12    10386   8272  10530    519   -697   1868       O
ATOM    219  OP2 DC  C  12      13.044  -7.404   4.045  1.00 88.06           O
ANISOU  219  OP2 DC  C  12    11788   9539  12132    788  -1204   1854       O
ATOM    220  O5' DC  C  12      11.555  -6.243   2.375  1.00 79.49           O
ANISOU  220  O5' DC  C  12    10403   8492  11309    701   -892   1431       O
ATOM    221  C5' DC  C  12      10.285  -5.655   2.131  1.00 56.46           C
ANISOU  221  C5' DC  C  12     7411   5676   8366    582   -654   1299       C
ATOM    222  C4' DC  C  12      10.384  -4.143   2.118  1.00 55.64           C
ANISOU  222  C4' DC  C  12     7185   5765   8192    595   -664   1046       C
ATOM    223  O4' DC  C  12       9.054  -3.581   2.235  1.00 69.48           O
ANISOU  223  O4' DC  C  12     8919   7619   9861    475   -448    964       O
ATOM    224  C3' DC  C  12      11.142  -3.562   3.299  1.00 62.73           C
ANISOU  224  C3' DC  C  12     8180   6819   8834    652   -802   1066       C
ATOM    225  O3' DC  C  12      11.592  -2.255   2.981  1.00 61.69           O
ANISOU  225  O3' DC  C  12     7900   6815   8723    670   -892    839       O
ATOM    226  C2' DC  C  12      10.064  -3.551   4.376  1.00 59.41           C
ANISOU  226  C2' DC  C  12     7906   6518   8148    560   -619   1140       C
ATOM    227  C1' DC  C  12       8.832  -3.151   3.566  1.00 67.44           C
ANISOU  227  C1' DC  C  12     8798   7523   9304    465   -419    998       C
ATOM    228  N1  DC  C  12       7.565  -3.763   4.061  1.00 58.48           N
ANISOU  228  N1  DC  C  12     7748   6415   8058    380   -194   1115       N
ATOM    229  C2  DC  C  12       6.543  -2.939   4.543  1.00 68.88           C
ANISOU  229  C2  DC  C  12     9063   7867   9240    337    -54    985       C
ATOM    230  O2  DC  C  12       6.712  -1.713   4.548  1.00 58.53           O
ANISOU  230  O2  DC  C  12     7702   6626   7911    350   -137    792       O
ATOM    231  N3  DC  C  12       5.394  -3.506   4.990  1.00 75.24           N
ANISOU  231  N3  DC  C  12     9913   8727   9946    280    156   1076       N
ATOM    232  C4  DC  C  12       5.252  -4.832   4.968  1.00 65.72           C
ANISOU  232  C4  DC  C  12     8755   7458   8759    233    228   1311       C
ATOM    233  N4  DC  C  12       4.103  -5.348   5.418  1.00 63.27           N
ANISOU  233  N4  DC  C  12     8458   7245   8336    165    443   1401       N
ATOM    234  C5  DC  C  12       6.281  -5.690   4.482  1.00 62.01           C
ANISOU  234  C5  DC  C  12     8311   6819   8430    253     69   1466       C
ATOM    235  C6  DC  C  12       7.407  -5.117   4.043  1.00 53.12           C
ANISOU  235  C6  DC  C  12     7139   5629   7415    344   -139   1349       C
ATOM    236  P   DA  C  13      13.096  -2.032   2.460  1.00 75.64           P
ANISOU  236  P   DA  C  13     9531   8582  10627    803  -1142    766       P
ATOM    237  OP1 DA  C  13      13.067  -2.083   0.982  1.00 76.86           O
ANISOU  237  OP1 DA  C  13     9478   8655  11072    822  -1109    618       O
ATOM    238  OP2 DA  C  13      13.969  -2.965   3.206  1.00 69.10           O
ANISOU  238  OP2 DA  C  13     8859   7671   9724    905  -1304    984       O
ATOM    239  O5' DA  C  13      13.448  -0.540   2.914  1.00 67.83           O
ANISOU  239  O5' DA  C  13     8474   7819   9479    766  -1235    606       O
ATOM    240  C5' DA  C  13      12.997   0.560   2.138  1.00 53.88           C
ANISOU  240  C5' DA  C  13     6524   6156   7793    668  -1172    399       C
ATOM    241  C4' DA  C  13      13.209   1.890   2.845  1.00 56.76           C
ANISOU  241  C4' DA  C  13     6892   6707   7968    595  -1279    305       C
ATOM    242  O4' DA  C  13      12.322   1.991   3.985  1.00 75.93           O
ANISOU  242  O4' DA  C  13     9541   9139  10171    535  -1184    359       O
ATOM    243  C3' DA  C  13      14.602   2.162   3.395  1.00 60.01           C
ANISOU  243  C3' DA  C  13     7291   7220   8289    684  -1529    328       C
ATOM    244  O3' DA  C  13      14.819   3.564   3.343  1.00 66.96           O
ANISOU  244  O3' DA  C  13     8045   8280   9115    578  -1629    181       O
ATOM    245  C2' DA  C  13      14.509   1.657   4.833  1.00 54.87           C
ANISOU  245  C2' DA  C  13     6922   6544   7383    712  -1544    490       C
ATOM    246  C1' DA  C  13      13.056   1.949   5.193  1.00 69.34           C
ANISOU  246  C1' DA  C  13     8868   8367   9111    597  -1335    446       C
ATOM    247  N9  DA  C  13      12.432   0.929   6.032  1.00 70.26           N
ANISOU  247  N9  DA  C  13     9201   8420   9076    622  -1201    608       N
ATOM    248  C8  DA  C  13      12.536  -0.428   5.902  1.00 78.36           C
ANISOU  248  C8  DA  C  13    10283   9324  10168    683  -1152    798       C
ATOM    249  N7  DA  C  13      11.855  -1.096   6.801  1.00 81.79           N
ANISOU  249  N7  DA  C  13    10902   9770  10403    660  -1022    933       N
ATOM    250  C5  DA  C  13      11.258  -0.110   7.569  1.00 66.90           C
ANISOU  250  C5  DA  C  13     9087   8018   8315    613   -978    790       C
ATOM    251  C6  DA  C  13      10.402  -0.163   8.687  1.00 62.58           C
ANISOU  251  C6  DA  C  13     8710   7570   7498    594   -843    798       C
ATOM    252  N6  DA  C  13       9.986  -1.306   9.243  1.00 80.72           N
ANISOU  252  N6  DA  C  13    11126   9888   9655    596   -706    988       N
ATOM    253  N1  DA  C  13       9.991   1.008   9.213  1.00 70.35           N
ANISOU  253  N1  DA  C  13     9732   8641   8357    571   -865    599       N
ATOM    254  C2  DA  C  13      10.407   2.151   8.655  1.00 77.58           C
ANISOU  254  C2  DA  C  13    10526   9547   9405    533  -1016    440       C
ATOM    255  N3  DA  C  13      11.208   2.325   7.605  1.00 67.49           N
ANISOU  255  N3  DA  C  13     9064   8223   8358    523  -1134    433       N
ATOM    256  C4  DA  C  13      11.602   1.144   7.107  1.00 60.13           C
ANISOU  256  C4  DA  C  13     8095   7203   7548    582  -1102    598       C
ATOM    257  P   DG  C  14      16.289   4.178   3.550  1.00 77.33           P
ANISOU  257  P   DG  C  14     9235   9762  10385    628  -1900    153       P
ATOM    258  OP1 DG  C  14      16.677   4.840   2.285  1.00 71.85           O
ANISOU  258  OP1 DG  C  14     8219   9208   9872    587  -1926      1       O
ATOM    259  OP2 DG  C  14      17.168   3.133   4.122  1.00 76.16           O
ANISOU  259  OP2 DG  C  14     9200   9533  10204    801  -2020    311       O
ATOM    260  O5' DG  C  14      16.060   5.303   4.659  1.00 67.22           O
ANISOU  260  O5' DG  C  14     8098   8587   8854    490  -1994    120       O
ATOM    261  C5' DG  C  14      14.974   6.200   4.478  1.00 56.40           C
ANISOU  261  C5' DG  C  14     6728   7227   7474    319  -1891     14       C
ATOM    262  C4' DG  C  14      14.678   6.974   5.747  1.00 64.27           C
ANISOU  262  C4' DG  C  14     7944   8245   8229    237  -1988     -8       C
ATOM    263  O4' DG  C  14      13.916   6.153   6.668  1.00 64.93           O
ANISOU  263  O4' DG  C  14     8294   8209   8168    316  -1847     67       O
ATOM    264  C3' DG  C  14      15.912   7.456   6.496  1.00 57.44           C
ANISOU  264  C3' DG  C  14     7096   7512   7217    249  -2258     11       C
ATOM    265  O3' DG  C  14      15.734   8.826   6.825  1.00 67.28           O
ANISOU  265  O3' DG  C  14     8356   8832   8374     71  -2397    -92       O
ATOM    266  C2' DG  C  14      15.992   6.549   7.725  1.00 56.55           C
ANISOU  266  C2' DG  C  14     7260   7332   6895    378  -2256    129       C
ATOM    267  C1' DG  C  14      14.547   6.099   7.932  1.00 66.99           C
ANISOU  267  C1' DG  C  14     8746   8523   8184    374  -2000    121       C
ATOM    268  N9  DG  C  14      14.397   4.729   8.415  1.00 72.33           N
ANISOU  268  N9  DG  C  14     9579   9125   8779    501  -1872    276       N
ATOM    269  C8  DG  C  14      14.889   3.590   7.824  1.00 71.82           C
ANISOU  269  C8  DG  C  14     9437   8990   8860    604  -1837    417       C
ATOM    270  N7  DG  C  14      14.592   2.498   8.471  1.00 64.93           N
ANISOU  270  N7  DG  C  14     8747   8060   7862    667  -1735    571       N
ATOM    271  C5  DG  C  14      13.850   2.939   9.559  1.00 62.71           C
ANISOU  271  C5  DG  C  14     8660   7846   7322    620  -1677    506       C
ATOM    272  C6  DG  C  14      13.256   2.201  10.610  1.00 71.16           C
ANISOU  272  C6  DG  C  14     9952   8946   8140    650  -1548    601       C
ATOM    273  O6  DG  C  14      13.271   0.976  10.794  1.00 76.43           O
ANISOU  273  O6  DG  C  14    10694   9586   8760    695  -1464    800       O
ATOM    274  N1  DG  C  14      12.592   3.032  11.508  1.00 69.42           N
ANISOU  274  N1  DG  C  14     9867   8805   7703    616  -1529    438       N
ATOM    275  C2  DG  C  14      12.514   4.401  11.403  1.00 66.05           C
ANISOU  275  C2  DG  C  14     9392   8384   7319    544  -1649    234       C
ATOM    276  N2  DG  C  14      11.831   5.030  12.369  1.00 63.50           N
ANISOU  276  N2  DG  C  14     9240   8103   6784    536  -1640     82       N
ATOM    277  N3  DG  C  14      13.066   5.105  10.422  1.00 63.14           N
ANISOU  277  N3  DG  C  14     8818   7992   7181    480  -1778    181       N
ATOM    278  C4  DG  C  14      13.717   4.309   9.538  1.00 67.29           C
ANISOU  278  C4  DG  C  14     9189   8479   7900    530  -1770    314       C
ATOM    279  P   DC  C  15      16.951   9.675   7.438  1.00 83.24           P
ANISOU  279  P   DC  C  15    10346  11018  10263      8  -2710    -98       P
ATOM    280  OP1 DC  C  15      16.733  11.093   7.073  1.00 72.52           O
ANISOU  280  OP1 DC  C  15     8872   9742   8940   -227  -2825   -195       O
ATOM    281  OP2 DC  C  15      18.212   9.002   7.056  1.00 75.75           O
ANISOU  281  OP2 DC  C  15     9220  10168   9393    151  -2794    -14       O
ATOM    282  O5' DC  C  15      16.758   9.511   9.015  1.00 81.00           O
ANISOU  282  O5' DC  C  15    10415  10663   9697     63  -2775    -79       O
ATOM    283  C5' DC  C  15      15.471   9.769   9.556  1.00 73.62           C
ANISOU  283  C5' DC  C  15     9698   9601   8675     19  -2655   -166       C
ATOM    284  C4' DC  C  15      15.365   9.284  10.989  1.00 71.70           C
ANISOU  284  C4' DC  C  15     9763   9330   8148    127  -2667   -152       C
ATOM    285  O4' DC  C  15      15.238   7.843  11.030  1.00 72.24           O
ANISOU  285  O4' DC  C  15     9886   9361   8200    288  -2465    -17       O
ATOM    286  C3' DC  C  15      16.555   9.642  11.871  1.00 67.93           C
ANISOU  286  C3' DC  C  15     9362   8975   7474    119  -2956   -127       C
ATOM    287  O3' DC  C  15      16.096  10.498  12.907  1.00 74.06           O
ANISOU  287  O3' DC  C  15    10371   9720   8049     45  -3077   -269       O
ATOM    288  C2' DC  C  15      17.070   8.299  12.398  1.00 80.41           C
ANISOU  288  C2' DC  C  15    11044  10583   8924    293  -2900     35       C
ATOM    289  C1' DC  C  15      15.874   7.375  12.197  1.00 77.84           C
ANISOU  289  C1' DC  C  15    10791  10141   8643    372  -2577     61       C
ATOM    290  N1  DC  C  15      16.214   5.948  11.955  1.00 74.33           N
ANISOU  290  N1  DC  C  15    10323   9676   8244    502  -2462    260       N
ATOM    291  C2  DC  C  15      15.664   4.955  12.773  1.00 65.51           C
ANISOU  291  C2  DC  C  15     9419   8549   6922    580  -2302    354       C
ATOM    292  O2  DC  C  15      14.911   5.285  13.697  1.00 70.85           O
ANISOU  292  O2  DC  C  15    10288   9258   7372    565  -2244    241       O
ATOM    293  N3  DC  C  15      15.978   3.658  12.531  1.00 61.97           N
ANISOU  293  N3  DC  C  15     8957   8063   6526    667  -2227    565       N
ATOM    294  C4  DC  C  15      16.796   3.347  11.523  1.00 65.10           C
ANISOU  294  C4  DC  C  15     9146   8405   7184    709  -2311    650       C
ATOM    295  N4  DC  C  15      17.078   2.057  11.319  1.00 59.58           N
ANISOU  295  N4  DC  C  15     8459   7627   6550    796  -2267    858       N
ATOM    296  C5  DC  C  15      17.361   4.344  10.677  1.00 69.71           C
ANISOU  296  C5  DC  C  15     9493   9021   7971    660  -2454    523       C
ATOM    297  C6  DC  C  15      17.045   5.618  10.926  1.00 73.99           C
ANISOU  297  C6  DC  C  15    10044   9627   8442    542  -2520    346       C
ATOM    298  P   DT  C  16      17.146  11.304  13.814  1.00 79.00           P
ANISOU  298  P   DT  C  16    11087  10455   8474    -36  -3427   -300       P
ATOM    299  OP1 DT  C  16      16.573  12.640  14.090  1.00 94.46           O
ANISOU  299  OP1 DT  C  16    13140  12331  10418   -202  -3578   -475       O
ATOM    300  OP2 DT  C  16      18.474  11.192  13.171  1.00 85.43           O
ANISOU  300  OP2 DT  C  16    11641  11413   9404    -46  -3572   -166       O
ATOM    301  O5' DT  C  16      17.182  10.469  15.173  1.00 80.70           O
ANISOU  301  O5' DT  C  16    11599  10702   8361    114  -3401   -274       O
ATOM    302  C5' DT  C  16      15.951  10.127  15.795  1.00 87.79           C
ANISOU  302  C5' DT  C  16    12717  11515   9123    198  -3187   -378       C
ATOM    303  C4' DT  C  16      16.138   9.085  16.884  1.00 82.19           C
ANISOU  303  C4' DT  C  16    12220  10909   8101    336  -3123   -296       C
ATOM    304  O4' DT  C  16      16.330   7.772  16.293  1.00 80.24           O
ANISOU  304  O4' DT  C  16    11854  10679   7955    432  -2933    -72       O
ATOM    305  C3' DT  C  16      17.336   9.307  17.799  1.00 73.57           C
ANISOU  305  C3' DT  C  16    11239   9953   6762    313  -3423   -259       C
ATOM    306  O3' DT  C  16      16.998   8.866  19.100  1.00 78.20           O
ANISOU  306  O3' DT  C  16    12109  10621   6981    399  -3373   -316       O
ATOM    307  C2' DT  C  16      18.375   8.379  17.184  1.00 70.38           C
ANISOU  307  C2' DT  C  16    10648   9615   6477    369  -3440      1       C
ATOM    308  C1' DT  C  16      17.471   7.192  16.886  1.00 74.82           C
ANISOU  308  C1' DT  C  16    11226  10116   7085    478  -3096     94       C
ATOM    309  N1  DT  C  16      18.051   6.182  15.961  1.00 74.04           N
ANISOU  309  N1  DT  C  16    10932   9990   7208    544  -3033    323       N
ATOM    310  C2  DT  C  16      17.767   4.853  16.173  1.00 76.22           C
ANISOU  310  C2  DT  C  16    11300  10265   7396    635  -2844    500       C
ATOM    311  O2  DT  C  16      17.059   4.462  17.082  1.00 72.13           O
ANISOU  311  O2  DT  C  16    10992   9809   6606    659  -2703    480       O
ATOM    312  N3  DT  C  16      18.342   3.992  15.273  1.00 74.89           N
ANISOU  312  N3  DT  C  16    10960  10026   7468    695  -2833    698       N
ATOM    313  C4  DT  C  16      19.158   4.327  14.207  1.00 77.69           C
ANISOU  313  C4  DT  C  16    11052  10339   8127    699  -2972    706       C
ATOM    314  O4  DT  C  16      19.629   3.483  13.452  1.00 69.23           O
ANISOU  314  O4  DT  C  16     9847   9192   7266    783  -2962    858       O
ATOM    315  C5  DT  C  16      19.415   5.736  14.045  1.00 76.40           C
ANISOU  315  C5  DT  C  16    10780  10235   8015    596  -3140    517       C
ATOM    316  C7  DT  C  16      20.286   6.217  12.923  1.00 75.10           C
ANISOU  316  C7  DT  C  16    10297  10094   8142    583  -3283    504       C
ATOM    317  C6  DT  C  16      18.858   6.586  14.918  1.00 75.63           C
ANISOU  317  C6  DT  C  16    10865  10177   7695    511  -3172    351       C
ATOM    318  P   DA  C  17      16.981   9.898  20.330  1.00 93.76           P
ANISOU  318  P   DA  C  17    14337  12622   8665    349  -3611   -560       P
ATOM    319  OP1 DA  C  17      15.911  10.884  20.063  1.00 92.74           O
ANISOU  319  OP1 DA  C  17    14225  12317   8696    299  -3578   -799       O
ATOM    320  OP2 DA  C  17      18.370  10.362  20.555  1.00 81.49           O
ANISOU  320  OP2 DA  C  17    12749  11163   7050    253  -3961   -478       O
ATOM    321  O5' DA  C  17      16.550   8.991  21.577  1.00120.61           O
ANISOU  321  O5' DA  C  17    17999  16170  11657    484  -3451   -584       O
ATOM    322  C5' DA  C  17      15.284   8.343  21.566  1.00105.16           C
ANISOU  322  C5' DA  C  17    16077  14196   9684    593  -3101   -639       C
ATOM    323  C4' DA  C  17      15.357   6.890  22.016  1.00 89.77           C
ANISOU  323  C4' DA  C  17    14185  12433   7491    680  -2899   -420       C
ATOM    324  O4' DA  C  17      16.097   6.094  21.055  1.00 96.39           O
ANISOU  324  O4' DA  C  17    14817  13239   8567    657  -2886   -106       O
ATOM    325  C3' DA  C  17      16.022   6.622  23.359  1.00 95.59           C
ANISOU  325  C3' DA  C  17    15152  13397   7772    696  -3048   -404       C
ATOM    326  O3' DA  C  17      15.372   5.513  23.959  1.00 90.60           O
ANISOU  326  O3' DA  C  17    14618  12945   6860    781  -2765   -332       O
ATOM    327  C2' DA  C  17      17.459   6.289  22.970  1.00 92.37           C
ANISOU  327  C2' DA  C  17    14629  13013   7454    631  -3279   -113       C
ATOM    328  C1' DA  C  17      17.256   5.546  21.654  1.00 96.39           C
ANISOU  328  C1' DA  C  17    14892  13390   8341    650  -3073     97       C
ATOM    329  N9  DA  C  17      18.339   5.718  20.694  1.00 96.16           N
ANISOU  329  N9  DA  C  17    14641  13271   8624    602  -3278    254       N
ATOM    330  C8  DA  C  17      19.016   6.872  20.416  1.00 95.75           C
ANISOU  330  C8  DA  C  17    14494  13174   8714    517  -3554    146       C
ATOM    331  N7  DA  C  17      19.940   6.733  19.497  1.00 90.73           N
ANISOU  331  N7  DA  C  17    13621  12502   8350    507  -3673    317       N
ATOM    332  C5  DA  C  17      19.855   5.397  19.141  1.00 92.02           C
ANISOU  332  C5  DA  C  17    13745  12645   8572    599  -3479    546       C
ATOM    333  C6  DA  C  17      20.566   4.618  18.210  1.00 87.25           C
ANISOU  333  C6  DA  C  17    12939  11976   8236    656  -3500    776       C
ATOM    334  N6  DA  C  17      21.540   5.110  17.439  1.00 93.37           N
ANISOU  334  N6  DA  C  17    13478  12732   9266    647  -3712    794       N
ATOM    335  N1  DA  C  17      20.236   3.314  18.102  1.00 76.32           N
ANISOU  335  N1  DA  C  17    11597  10553   6849    725  -3304    979       N
ATOM    336  C2  DA  C  17      19.257   2.831  18.876  1.00 80.49           C
ANISOU  336  C2  DA  C  17    12330  11148   7105    723  -3081    962       C
ATOM    337  N3  DA  C  17      18.517   3.465  19.785  1.00 86.64           N
ANISOU  337  N3  DA  C  17    13288  12025   7606    694  -3017    737       N
ATOM    338  C4  DA  C  17      18.872   4.757  19.868  1.00 91.88           C
ANISOU  338  C4  DA  C  17    13930  12681   8299    639  -3236    528       C
ATOM    339  P   DT  C  18      15.634   5.159  25.503  1.00116.12           P
ANISOU  339  P   DT  C  18    18116  16477   9528    810  -2820   -372       P
ATOM    340  OP1 DT  C  18      14.325   4.823  26.108  1.00102.19           O
ANISOU  340  OP1 DT  C  18    16444  14852   7533    916  -2503   -563       O
ATOM    341  OP2 DT  C  18      16.469   6.233  26.085  1.00 94.61           O
ANISOU  341  OP2 DT  C  18    15518  13743   6686    752  -3193   -536       O
ATOM    342  O5' DT  C  18      16.521   3.832  25.440  1.00137.72           O
ANISOU  342  O5' DT  C  18    20810  19351  12168    767  -2821     60       O
ATOM    343  C5' DT  C  18      15.995   2.673  24.811  1.00119.60           C
ANISOU  343  C5' DT  C  18    18389  17048  10006    782  -2530    304       C
ATOM    344  C4' DT  C  18      17.084   1.636  24.634  1.00107.66           C
ANISOU  344  C4' DT  C  18    16841  15577   8488    725  -2654    719       C
ATOM    345  O4' DT  C  18      17.823   1.891  23.416  1.00100.03           O
ANISOU  345  O4' DT  C  18    15664  14355   7989    709  -2823    833       O
ATOM    346  C3' DT  C  18      18.142   1.652  25.730  1.00130.85           C
ANISOU  346  C3' DT  C  18    19964  18722  11030    682  -2939    795       C
ATOM    347  O3' DT  C  18      17.747   0.890  26.908  1.00157.76           O
ANISOU  347  O3' DT  C  18    23566  22456  13919    673  -2785    845       O
ATOM    348  C2' DT  C  18      19.412   1.170  25.026  1.00114.22           C
ANISOU  348  C2' DT  C  18    17729  16490   9179    645  -3181   1140       C
ATOM    349  C1' DT  C  18      19.101   1.298  23.535  1.00 97.30           C
ANISOU  349  C1' DT  C  18    15328  14053   7588    678  -3072   1137       C
ATOM    350  N1  DT  C  18      20.093   2.130  22.789  1.00102.28           N
ANISOU  350  N1  DT  C  18    15792  14518   8550    673  -3364   1105       N
ATOM    351  C2  DT  C  18      20.855   1.541  21.803  1.00109.48           C
ANISOU  351  C2  DT  C  18    16515  15282   9801    699  -3458   1359       C
ATOM    352  O2  DT  C  18      20.763   0.364  21.504  1.00111.96           O
ANISOU  352  O2  DT  C  18    16812  15553  10174    718  -3335   1621       O
ATOM    353  N3  DT  C  18      21.735   2.386  21.176  1.00108.39           N
ANISOU  353  N3  DT  C  18    16200  15051   9934    700  -3712   1292       N
ATOM    354  C4  DT  C  18      21.925   3.731  21.434  1.00103.19           C
ANISOU  354  C4  DT  C  18    15541  14428   9240    645  -3889   1032       C
ATOM    355  O4  DT  C  18      22.740   4.409  20.818  1.00 81.65           O
ANISOU  355  O4  DT  C  18    12621  11647   6755    628  -4110   1008       O
ATOM    356  C5  DT  C  18      21.097   4.281  22.477  1.00 93.98           C
ANISOU  356  C5  DT  C  18    14606  13372   7729    609  -3805    786       C
ATOM    357  C7  DT  C  18      21.216   5.730  22.843  1.00 86.37           C
ANISOU  357  C7  DT  C  18    13687  12413   6715    535  -4018    498       C
ATOM    358  C6  DT  C  18      20.233   3.468  23.097  1.00 98.96           C
ANISOU  358  C6  DT  C  18    15404  14104   8093    641  -3545    817       C
ATOM    359  P   DG  C  19      17.635  -0.719  26.899  1.00121.38           P
ANISOU  359  P   DG  C  19    18946  17990   9184    617  -2588   1260       P
ATOM    360  OP1 DG  C  19      16.864  -1.181  25.724  1.00100.28           O
ANISOU  360  OP1 DG  C  19    16073  15101   6927    637  -2333   1343       O
ATOM    361  OP2 DG  C  19      17.173  -1.104  28.251  1.00119.11           O
ANISOU  361  OP2 DG  C  19    18858  18097   8303    599  -2448   1198       O
ATOM    362  O5' DG  C  19      19.144  -1.229  26.766  1.00128.61           O
ANISOU  362  O5' DG  C  19    19861  18853  10152    549  -2933   1640       O
ATOM    363  C5' DG  C  19      19.429  -2.313  25.892  1.00111.29           C
ANISOU  363  C5' DG  C  19    17540  16496   8249    518  -2910   2025       C
ATOM    364  C4' DG  C  19      20.923  -2.442  25.652  1.00107.25           C
ANISOU  364  C4' DG  C  19    17000  15867   7884    505  -3302   2285       C
ATOM    365  O4' DG  C  19      21.427  -1.300  24.915  1.00113.52           O
ANISOU  365  O4' DG  C  19    17639  16440   9052    573  -3494   2062       O
ATOM    366  C3' DG  C  19      21.766  -2.532  26.921  1.00101.48           C
ANISOU  366  C3' DG  C  19    16481  15415   6663    437  -3555   2401       C
ATOM    367  O3' DG  C  19      22.454  -3.773  26.913  1.00103.94           O
ANISOU  367  O3' DG  C  19    16822  15730   6939    369  -3684   2870       O
ATOM    368  C2' DG  C  19      22.720  -1.340  26.840  1.00100.89           C
ANISOU  368  C2' DG  C  19    16359  15243   6733    478  -3896   2209       C
ATOM    369  C1' DG  C  19      22.750  -1.061  25.343  1.00115.02           C
ANISOU  369  C1' DG  C  19    17876  16685   9140    556  -3879   2175       C
ATOM    370  N9  DG  C  19      23.120   0.306  24.982  1.00113.38           N
ANISOU  370  N9  DG  C  19    17554  16371   9154    589  -4059   1880       N
ATOM    371  C8  DG  C  19      22.740   1.467  25.611  1.00 94.82           C
ANISOU  371  C8  DG  C  19    15304  14116   6608    567  -4076   1519       C
ATOM    372  N7  DG  C  19      23.225   2.542  25.056  1.00110.76           N
ANISOU  372  N7  DG  C  19    17176  16001   8907    568  -4274   1351       N
ATOM    373  C5  DG  C  19      23.974   2.065  23.988  1.00107.24           C
ANISOU  373  C5  DG  C  19    16500  15388   8858    614  -4374   1594       C
ATOM    374  C6  DG  C  19      24.734   2.766  23.023  1.00105.58           C
ANISOU  374  C6  DG  C  19    16032  15035   9048    637  -4575   1552       C
ATOM    375  O6  DG  C  19      24.899   3.990  22.919  1.00 98.97           O
ANISOU  375  O6  DG  C  19    15117  14193   8293    588  -4713   1316       O
ATOM    376  N1  DG  C  19      25.338   1.900  22.115  1.00104.72           N
ANISOU  376  N1  DG  C  19    15739  14789   9261    719  -4618   1821       N
ATOM    377  C2  DG  C  19      25.222   0.530  22.138  1.00105.03           C
ANISOU  377  C2  DG  C  19    15857  14793   9257    754  -4508   2116       C
ATOM    378  N2  DG  C  19      25.878  -0.139  21.179  1.00103.79           N
ANISOU  378  N2  DG  C  19    15513  14456   9468    846  -4605   2330       N
ATOM    379  N3  DG  C  19      24.513  -0.139  23.037  1.00105.36           N
ANISOU  379  N3  DG  C  19    16140  14975   8918    697  -4324   2194       N
ATOM    380  C4  DG  C  19      23.919   0.691  23.928  1.00105.44           C
ANISOU  380  C4  DG  C  19    16310  15156   8596    637  -4255   1912       C
ATOM    381  P   DC  C  20      23.197  -4.296  28.237  1.00130.30           P
ANISOU  381  P   DC  C  20    20395  19397   9715    256  -3901   3120       P
ATOM    382  OP1 DC  C  20      22.980  -5.757  28.321  1.00135.43           O
ANISOU  382  OP1 DC  C  20    21100  20127  10229    145  -3781   3550       O
ATOM    383  OP2 DC  C  20      22.782  -3.424  29.359  1.00116.23           O
ANISOU  383  OP2 DC  C  20    18775  17915   7471    249  -3841   2751       O
ATOM    384  O5' DC  C  20      24.742  -4.018  27.935  1.00147.25           O
ANISOU  384  O5' DC  C  20    22474  21370  12104    296  -4365   3276       O
ATOM    385  C5' DC  C  20      25.322  -4.593  26.772  1.00140.18           C
ANISOU  385  C5' DC  C  20    21401  20141  11719    358  -4501   3543       C
ATOM    386  C4' DC  C  20      26.539  -3.817  26.304  1.00126.93           C
ANISOU  386  C4' DC  C  20    19537  18297  10392    466  -4828   3455       C
ATOM    387  O4' DC  C  20      26.162  -2.547  25.722  1.00115.48           O
ANISOU  387  O4' DC  C  20    17970  16745   9164    531  -4782   3059       O
ATOM    388  C3' DC  C  20      27.515  -3.394  27.388  1.00111.51           C
ANISOU  388  C3' DC  C  20    17626  16574   8170    441  -5041   3414       C
ATOM    389  O3' DC  C  20      28.325  -4.496  27.774  1.00171.16           O
ANISOU  389  O3' DC  C  20    25208  24160  15665    420  -5169   3792       O
ATOM    390  C2' DC  C  20      28.328  -2.328  26.654  1.00131.83           C
ANISOU  390  C2' DC  C  20    19969  18976  11146    540  -5273   3218       C
ATOM    391  C1' DC  C  20      27.359  -1.802  25.592  1.00114.37           C
ANISOU  391  C1' DC  C  20    17680  16563   9212    585  -5105   2997       C
ATOM    392  N1  DC  C  20      27.082  -0.341  25.721  1.00112.87           N
ANISOU  392  N1  DC  C  20    17469  16429   8986    571  -5113   2582       N
ATOM    393  C2  DC  C  20      27.724   0.553  24.857  1.00112.57           C
ANISOU  393  C2  DC  C  20    17171  16244   9358    633  -5285   2437       C
ATOM    394  O2  DC  C  20      28.500   0.112  24.002  1.00111.67           O
ANISOU  394  O2  DC  C  20    16847  15967   9616    725  -5417   2629       O
ATOM    395  N3  DC  C  20      27.475   1.880  24.979  1.00112.17           N
ANISOU  395  N3  DC  C  20    17093  16237   9291    587  -5295   2084       N
ATOM    396  C4  DC  C  20      26.632   2.317  25.916  1.00117.15           C
ANISOU  396  C4  DC  C  20    17956  17017   9540    514  -5157   1855       C
ATOM    397  N4  DC  C  20      26.418   3.633  26.000  1.00122.13           N
ANISOU  397  N4  DC  C  20    18552  17644  10207    467  -5189   1512       N
ATOM    398  C5  DC  C  20      25.970   1.421  26.807  1.00102.03           C
ANISOU  398  C5  DC  C  20    16302  15270   7195    484  -4973   1961       C
ATOM    399  C6  DC  C  20      26.223   0.114  26.677  1.00103.79           C
ANISOU  399  C6  DC  C  20    16536  15481   7417    499  -4952   2337       C
TER     400      DC  C  20
ATOM    401  O5' DG  D   1      32.669   9.165  20.116  1.00122.56           O
ANISOU  401  O5' DG  D   1    15445  17748  13373  -1016  -6636   2276       O
ATOM    402  C5' DG  D   1      33.877   8.423  20.024  1.00121.68           C
ANISOU  402  C5' DG  D   1    14879  17422  13933  -1221  -6962   2661       C
ATOM    403  C4' DG  D   1      33.615   6.999  19.565  1.00124.11           C
ANISOU  403  C4' DG  D   1    14935  17920  14302   -991  -6612   2400       C
ATOM    404  O4' DG  D   1      32.846   6.291  20.571  1.00133.28           O
ANISOU  404  O4' DG  D   1    16771  19189  14679  -1067  -6653   2251       O
ATOM    405  C3' DG  D   1      32.839   6.864  18.259  1.00126.07           C
ANISOU  405  C3' DG  D   1    14781  18497  14622   -445  -5896   1936       C
ATOM    406  O3' DG  D   1      33.421   5.826  17.480  1.00127.36           O
ANISOU  406  O3' DG  D   1    14330  18601  15461   -268  -5881   1923       O
ATOM    407  C2' DG  D   1      31.420   6.521  18.713  1.00124.34           C
ANISOU  407  C2' DG  D   1    15174  18503  13568   -303  -5574   1545       C
ATOM    408  C1' DG  D   1      31.670   5.752  20.005  1.00127.28           C
ANISOU  408  C1' DG  D   1    15994  18747  13618   -658  -6038   1820       C
ATOM    409  N9  DG  D   1      30.603   5.889  20.992  1.00111.56           N
ANISOU  409  N9  DG  D   1    14791  16929  10669   -630  -5912   1638       N
ATOM    410  C8  DG  D   1      30.045   7.059  21.449  1.00109.05           C
ANISOU  410  C8  DG  D   1    15008  16609   9816   -615  -5895   1441       C
ATOM    411  N7  DG  D   1      29.111   6.876  22.340  1.00108.82           N
ANISOU  411  N7  DG  D   1    15641  16748   8958   -502  -5743   1252       N
ATOM    412  C5  DG  D   1      29.047   5.497  22.487  1.00108.37           C
ANISOU  412  C5  DG  D   1    15443  16869   8862   -465  -5643   1436       C
ATOM    413  C6  DG  D   1      28.217   4.709  23.319  1.00114.71           C
ANISOU  413  C6  DG  D   1    16636  17955   8994   -276  -5339   1447       C
ATOM    414  O6  DG  D   1      27.346   5.088  24.114  1.00123.90           O
ANISOU  414  O6  DG  D   1    18331  19275   9471    -33  -4983   1190       O
ATOM    415  N1  DG  D   1      28.476   3.349  23.162  1.00113.80           N
ANISOU  415  N1  DG  D   1    16087  17969   9183   -351  -5446   1852       N
ATOM    416  C2  DG  D   1      29.416   2.822  22.310  1.00102.51           C
ANISOU  416  C2  DG  D   1    13913  16312   8724   -511  -5714   2049       C
ATOM    417  N2  DG  D   1      29.521   1.485  22.294  1.00115.45           N
ANISOU  417  N2  DG  D   1    15136  18034  10694   -548  -5829   2433       N
ATOM    418  N3  DG  D   1      30.200   3.549  21.525  1.00104.79           N
ANISOU  418  N3  DG  D   1    13842  16321   9654   -596  -5873   1927       N
ATOM    419  C4  DG  D   1      29.960   4.875  21.665  1.00108.29           C
ANISOU  419  C4  DG  D   1    14691  16719   9734   -571  -5799   1667       C
ATOM    420  P   DC  D   2      32.948   5.586  15.964  1.00150.99           P
ANISOU  420  P   DC  D   2    16842  21831  18696    369  -5312   1432       P
ATOM    421  OP1 DC  D   2      34.149   5.242  15.170  1.00135.37           O
ANISOU  421  OP1 DC  D   2    14128  19692  17613    533  -5457   1572       O
ATOM    422  OP2 DC  D   2      32.105   6.733  15.561  1.00158.42           O
ANISOU  422  OP2 DC  D   2    17962  23085  19147    603  -4830   1199       O
ATOM    423  O5' DC  D   2      32.011   4.296  16.062  1.00108.04           O
ANISOU  423  O5' DC  D   2    11632  16404  13013    491  -5265   1142       O
ATOM    424  C5' DC  D   2      32.509   3.120  16.684  1.00103.82           C
ANISOU  424  C5' DC  D   2    11010  15639  12799    196  -5760   1451       C
ATOM    425  C4' DC  D   2      31.406   2.089  16.825  1.00115.64           C
ANISOU  425  C4' DC  D   2    12712  17220  14005    326  -5668   1321       C
ATOM    426  O4' DC  D   2      30.572   2.400  17.972  1.00118.23           O
ANISOU  426  O4' DC  D   2    13731  17759  13431    117  -5522   1437       O
ATOM    427  C3' DC  D   2      30.469   2.006  15.624  1.00125.29           C
ANISOU  427  C3' DC  D   2    13820  18532  15252    880  -5249    786       C
ATOM    428  O3' DC  D   2      30.263   0.647  15.283  1.00136.12           O
ANISOU  428  O3' DC  D   2    14898  19700  17123   1021  -5548    801       O
ATOM    429  C2' DC  D   2      29.184   2.653  16.133  1.00110.79           C
ANISOU  429  C2' DC  D   2    12606  16965  12525    882  -4803    654       C
ATOM    430  C1' DC  D   2      29.223   2.232  17.595  1.00115.97           C
ANISOU  430  C1' DC  D   2    13636  17646  12780    455  -5075   1121       C
ATOM    431  N1  DC  D   2      28.368   3.057  18.491  1.00110.92           N
ANISOU  431  N1  DC  D   2    13686  17232  11225    376  -4775   1065       N
ATOM    432  C2  DC  D   2      27.527   2.424  19.413  1.00106.78           C
ANISOU  432  C2  DC  D   2    13549  16885  10137    352  -4674   1270       C
ATOM    433  O2  DC  D   2      27.515   1.188  19.464  1.00106.57           O
ANISOU  433  O2  DC  D   2    13226  16843  10422    346  -4857   1597       O
ATOM    434  N3  DC  D   2      26.750   3.182  20.223  1.00 97.71           N
ANISOU  434  N3  DC  D   2    13049  15925   8152    368  -4401   1146       N
ATOM    435  C4  DC  D   2      26.796   4.512  20.135  1.00 95.47           C
ANISOU  435  C4  DC  D   2    13002  15595   7677    342  -4334    855       C
ATOM    436  N4  DC  D   2      26.013   5.219  20.955  1.00 96.11           N
ANISOU  436  N4  DC  D   2    13722  15793   7001    380  -4161    697       N
ATOM    437  C5  DC  D   2      27.645   5.176  19.202  1.00 98.47           C
ANISOU  437  C5  DC  D   2    12927  15820   8669    314  -4457    763       C
ATOM    438  C6  DC  D   2      28.407   4.417  18.407  1.00100.64           C
ANISOU  438  C6  DC  D   2    12588  15969   9681    364  -4623    861       C
ATOM    439  P   DA  D   3      30.033   0.224  13.752  1.00136.94           P
ANISOU  439  P   DA  D   3    14630  19633  17769   1633  -5528    255       P
ATOM    440  OP1 DA  D   3      31.320  -0.285  13.228  1.00132.19           O
ANISOU  440  OP1 DA  D   3    13427  18730  18069   1718  -5992    267       O
ATOM    441  OP2 DA  D   3      29.355   1.347  13.068  1.00118.72           O
ANISOU  441  OP2 DA  D   3    12582  17611  14914   1980  -4919   -209       O
ATOM    442  O5' DA  D   3      28.997  -0.987  13.852  1.00126.25           O
ANISOU  442  O5' DA  D   3    13328  18117  16524   1681  -5764    384       O
ATOM    443  C5' DA  D   3      29.214  -2.000  14.822  1.00115.94           C
ANISOU  443  C5' DA  D   3    11875  16714  15464   1268  -6230   1033       C
ATOM    444  C4' DA  D   3      27.897  -2.563  15.326  1.00109.86           C
ANISOU  444  C4' DA  D   3    11362  16061  14317   1247  -6099   1340       C
ATOM    445  O4' DA  D   3      27.284  -1.636  16.259  1.00116.77           O
ANISOU  445  O4' DA  D   3    12851  17351  14165   1077  -5516   1405       O
ATOM    446  C3' DA  D   3      26.858  -2.834  14.245  1.00109.07           C
ANISOU  446  C3' DA  D   3    11258  15751  14432   1714  -6040    941       C
ATOM    447  O3' DA  D   3      26.266  -4.101  14.488  1.00108.73           O
ANISOU  447  O3' DA  D   3    11038  15522  14751   1615  -6204   1453       O
ATOM    448  C2' DA  D   3      25.857  -1.691  14.403  1.00108.58           C
ANISOU  448  C2' DA  D   3    11787  16041  13429   1788  -5283    661       C
ATOM    449  C1' DA  D   3      25.937  -1.408  15.898  1.00115.65           C
ANISOU  449  C1' DA  D   3    13002  17287  13653   1358  -5079   1160       C
ATOM    450  N9  DA  D   3      25.613  -0.033  16.266  1.00114.23           N
ANISOU  450  N9  DA  D   3    13354  17410  12638   1318  -4515    867       N
ATOM    451  C8  DA  D   3      26.080   1.109  15.679  1.00106.87           C
ANISOU  451  C8  DA  D   3    12461  16526  11619   1408  -4316    414       C
ATOM    452  N7  DA  D   3      25.623   2.210  16.226  1.00 93.74           N
ANISOU  452  N7  DA  D   3    11264  15104   9249   1308  -3925    313       N
ATOM    453  C5  DA  D   3      24.802   1.758  17.245  1.00 96.52           C
ANISOU  453  C5  DA  D   3    11962  15583   9130   1199  -3810    635       C
ATOM    454  C6  DA  D   3      24.020   2.431  18.202  1.00 98.18           C
ANISOU  454  C6  DA  D   3    12748  16025   8531   1133  -3458    646       C
ATOM    455  N6  DA  D   3      23.945   3.762  18.278  1.00 84.25           N
ANISOU  455  N6  DA  D   3    11302  14337   6372   1094  -3260    326       N
ATOM    456  N1  DA  D   3      23.317   1.682  19.078  1.00 86.87           N
ANISOU  456  N1  DA  D   3    11511  14747   6747   1145  -3347   1038       N
ATOM    457  C2  DA  D   3      23.399   0.348  18.996  1.00101.60           C
ANISOU  457  C2  DA  D   3    12956  16540   9108   1155  -3617   1497       C
ATOM    458  N3  DA  D   3      24.100  -0.396  18.143  1.00105.23           N
ANISOU  458  N3  DA  D   3    12843  16711  10428   1157  -4071   1545       N
ATOM    459  C4  DA  D   3      24.785   0.378  17.286  1.00106.42           C
ANISOU  459  C4  DA  D   3    12882  16709  10844   1205  -4127   1038       C
ATOM    460  P   DT  D   4      25.303  -4.766  13.390  1.00130.91           P
ANISOU  460  P   DT  D   4    13821  17917  18002   1948  -6210   1216       P
ATOM    461  OP1 DT  D   4      25.591  -6.217  13.366  1.00133.04           O
ANISOU  461  OP1 DT  D   4    13772  17802  18975   1765  -6450   1590       O
ATOM    462  OP2 DT  D   4      25.418  -3.973  12.146  1.00125.06           O
ANISOU  462  OP2 DT  D   4    13205  17035  17278   2389  -6179    378       O
ATOM    463  O5' DT  D   4      23.838  -4.541  13.992  1.00126.19           O
ANISOU  463  O5' DT  D   4    13535  17584  16828   1972  -5945   1566       O
ATOM    464  C5' DT  D   4      23.567  -5.002  15.310  1.00117.92           C
ANISOU  464  C5' DT  D   4    12483  16849  15472   1674  -5830   2359       C
ATOM    465  C4' DT  D   4      22.292  -4.400  15.874  1.00108.23           C
ANISOU  465  C4' DT  D   4    11683  15977  13462   1729  -5324   2573       C
ATOM    466  O4' DT  D   4      22.470  -2.984  16.149  1.00115.83           O
ANISOU  466  O4' DT  D   4    13190  17281  13538   1689  -4704   1991       O
ATOM    467  C3' DT  D   4      21.061  -4.494  14.975  1.00109.45           C
ANISOU  467  C3' DT  D   4    11905  15799  13882   2028  -5278   2393       C
ATOM    468  O3' DT  D   4      19.938  -4.794  15.778  1.00 91.67           O
ANISOU  468  O3' DT  D   4     9737  13773  11321   1982  -4909   3091       O
ATOM    469  C2' DT  D   4      20.946  -3.073  14.439  1.00113.71           C
ANISOU  469  C2' DT  D   4    12942  16479  13782   2170  -4714   1499       C
ATOM    470  C1' DT  D   4      21.286  -2.343  15.730  1.00111.14           C
ANISOU  470  C1' DT  D   4    12946  16691  12591   1897  -4215   1653       C
ATOM    471  N1  DT  D   4      21.505  -0.875  15.604  1.00 99.00           N
ANISOU  471  N1  DT  D   4    11822  15374  10420   1899  -3753    985       N
ATOM    472  C2  DT  D   4      20.874  -0.046  16.504  1.00 94.05           C
ANISOU  472  C2  DT  D   4    11680  15088   8967   1804  -3198   1003       C
ATOM    473  O2  DT  D   4      20.152  -0.460  17.393  1.00 83.63           O
ANISOU  473  O2  DT  D   4    10499  13945   7331   1781  -2982   1492       O
ATOM    474  N3  DT  D   4      21.121   1.291  16.326  1.00 84.54           N
ANISOU  474  N3  DT  D   4    10758  14018   7347   1778  -2926    466       N
ATOM    475  C4  DT  D   4      21.920   1.865  15.356  1.00 88.43           C
ANISOU  475  C4  DT  D   4    11053  14429   8117   1858  -3058      8       C
ATOM    476  O4  DT  D   4      22.083   3.077  15.275  1.00 78.71           O
ANISOU  476  O4  DT  D   4    10001  13369   6535   1818  -2813   -303       O
ATOM    477  C5  DT  D   4      22.548   0.941  14.446  1.00 88.89           C
ANISOU  477  C5  DT  D   4    10639  14192   8945   2033  -3536    -35       C
ATOM    478  C7  DT  D   4      23.438   1.453  13.353  1.00 82.62           C
ANISOU  478  C7  DT  D   4     9593  13357   8440   2254  -3631   -524       C
ATOM    479  C6  DT  D   4      22.316  -0.368  14.609  1.00 91.13           C
ANISOU  479  C6  DT  D   4    10681  14248   9696   2032  -3908    411       C
ATOM    480  P   DA  D   5      19.127  -6.165  15.571  1.00131.41           P
ANISOU  480  P   DA  D   5    14452  18335  17141   2010  -5052   3606       P
ATOM    481  OP1 DA  D   5      20.036  -7.280  15.913  1.00 99.42           O
ANISOU  481  OP1 DA  D   5    10026  14151  13597   1769  -5322   3901       O
ATOM    482  OP2 DA  D   5      18.489  -6.118  14.236  1.00 93.37           O
ANISOU  482  OP2 DA  D   5     9709  13010  12757   2238  -5203   3089       O
ATOM    483  O5' DA  D   5      17.972  -6.086  16.673  1.00111.42           O
ANISOU  483  O5' DA  D   5    12081  16232  14023   1986  -4454   4361       O
ATOM    484  C5' DA  D   5      18.330  -5.909  18.037  1.00111.48           C
ANISOU  484  C5' DA  D   5    12190  16929  13237   1858  -4079   4836       C
ATOM    485  C4' DA  D   5      17.318  -5.076  18.811  1.00102.79           C
ANISOU  485  C4' DA  D   5    11540  16411  11103   2046  -3287   5012       C
ATOM    486  O4' DA  D   5      17.455  -3.668  18.493  1.00102.15           O
ANISOU  486  O4' DA  D   5    12064  16328  10419   2054  -2917   3931       O
ATOM    487  C3' DA  D   5      15.849  -5.400  18.582  1.00106.88           C
ANISOU  487  C3' DA  D   5    11989  16657  11965   2189  -2972   5375       C
ATOM    488  O3' DA  D   5      15.163  -5.171  19.803  1.00103.77           O
ANISOU  488  O3' DA  D   5    11853  16854  10721   2320  -2185   5795       O
ATOM    489  C2' DA  D   5      15.434  -4.407  17.497  1.00101.50           C
ANISOU  489  C2' DA  D   5    11650  15644  11273   2296  -2930   4516       C
ATOM    490  C1' DA  D   5      16.319  -3.198  17.794  1.00107.77           C
ANISOU  490  C1' DA  D   5    12955  16764  11227   2203  -2628   3628       C
ATOM    491  N9  DA  D   5      16.820  -2.506  16.611  1.00109.62           N
ANISOU  491  N9  DA  D   5    13300  16655  11695   2196  -2884   2711       N
ATOM    492  C8  DA  D   5      17.233  -3.066  15.434  1.00112.30           C
ANISOU  492  C8  DA  D   5    13293  16492  12882   2266  -3561   2507       C
ATOM    493  N7  DA  D   5      17.646  -2.190  14.548  1.00 98.49           N
ANISOU  493  N7  DA  D   5    11750  14646  11025   2345  -3550   1641       N
ATOM    494  C5  DA  D   5      17.500  -0.973  15.192  1.00 95.13           C
ANISOU  494  C5  DA  D   5    11778  14650   9718   2250  -2884   1330       C
ATOM    495  C6  DA  D   5      17.765   0.351  14.794  1.00 86.83           C
ANISOU  495  C6  DA  D   5    11024  13755   8213   2248  -2586    605       C
ATOM    496  N6  DA  D   5      18.254   0.672  13.593  1.00 83.85           N
ANISOU  496  N6  DA  D   5    10535  13213   8113   2403  -2809     41       N
ATOM    497  N1  DA  D   5      17.505   1.336  15.680  1.00 81.26           N
ANISOU  497  N1  DA  D   5    10711  13398   6765   2124  -2079    519       N
ATOM    498  C2  DA  D   5      17.014   1.010  16.881  1.00 82.58           C
ANISOU  498  C2  DA  D   5    11040  13779   6557   2084  -1822   1024       C
ATOM    499  N3  DA  D   5      16.725  -0.195  17.369  1.00 88.08           N
ANISOU  499  N3  DA  D   5    11484  14467   7514   2129  -1942   1749       N
ATOM    500  C4  DA  D   5      16.994  -1.150  16.465  1.00 98.38           C
ANISOU  500  C4  DA  D   5    12325  15389   9666   2173  -2507   1914       C
ATOM    501  P   DG  D   6      13.634  -5.627  19.974  1.00137.51           P
ANISOU  501  P   DG  D   6    15956  20982  15310   2435  -1689   6361       P
ATOM    502  OP1 DG  D   6      13.392  -5.852  21.416  1.00137.24           O
ANISOU  502  OP1 DG  D   6    15953  21607  14584   2564  -1025   6866       O
ATOM    503  OP2 DG  D   6      13.366  -6.710  19.001  1.00124.96           O
ANISOU  503  OP2 DG  D   6    13853  18611  15014   2234  -2294   6560       O
ATOM    504  O5' DG  D   6      12.805  -4.345  19.513  1.00148.57           O
ANISOU  504  O5' DG  D   6    17884  22359  16207   2646  -1278   5797       O
ATOM    505  C5' DG  D   6      13.036  -3.088  20.137  1.00140.49           C
ANISOU  505  C5' DG  D   6    17537  21783  14061   2726   -746   5061       C
ATOM    506  C4' DG  D   6      12.225  -2.025  19.425  1.00126.02           C
ANISOU  506  C4' DG  D   6    16066  19609  12205   2720   -467   4319       C
ATOM    507  O4' DG  D   6      12.985  -1.504  18.304  1.00124.09           O
ANISOU  507  O4' DG  D   6    15883  18992  12275   2524   -957   3477       O
ATOM    508  C3' DG  D   6      10.908  -2.547  18.857  1.00113.59           C
ANISOU  508  C3' DG  D   6    14172  17617  11370   2797   -425   4917       C
ATOM    509  O3' DG  D   6       9.850  -1.643  19.142  1.00119.12           O
ANISOU  509  O3' DG  D   6    15256  18386  11618   2905    253   4658       O
ATOM    510  C2' DG  D   6      11.181  -2.632  17.360  1.00104.78           C
ANISOU  510  C2' DG  D   6    12896  15837  11079   2626  -1150   4451       C
ATOM    511  C1' DG  D   6      12.144  -1.468  17.173  1.00109.48           C
ANISOU  511  C1' DG  D   6    13931  16610  11056   2518  -1108   3351       C
ATOM    512  N9  DG  D   6      12.940  -1.574  15.955  1.00110.27           N
ANISOU  512  N9  DG  D   6    13879  16317  11700   2448  -1778   2834       N
ATOM    513  C8  DG  D   6      13.220  -2.719  15.250  1.00112.22           C
ANISOU  513  C8  DG  D   6    13669  16119  12850   2480  -2531   3199       C
ATOM    514  N7  DG  D   6      13.953  -2.511  14.192  1.00105.17           N
ANISOU  514  N7  DG  D   6    12790  14952  12216   2513  -2999   2487       N
ATOM    515  C5  DG  D   6      14.170  -1.139  14.193  1.00 98.99           C
ANISOU  515  C5  DG  D   6    12437  14504  10669   2469  -2486   1709       C
ATOM    516  C6  DG  D   6      14.898  -0.332  13.288  1.00 95.53           C
ANISOU  516  C6  DG  D   6    12134  14070  10092   2523  -2592    858       C
ATOM    517  O6  DG  D   6      15.516  -0.682  12.272  1.00 97.94           O
ANISOU  517  O6  DG  D   6    12265  14087  10859   2687  -3131    509       O
ATOM    518  N1  DG  D   6      14.866   1.011  13.660  1.00 84.25           N
ANISOU  518  N1  DG  D   6    11056  13040   7916   2417  -2013    430       N
ATOM    519  C2  DG  D   6      14.216   1.507  14.765  1.00 78.44           C
ANISOU  519  C2  DG  D   6    10581  12589   6633   2304  -1466    665       C
ATOM    520  N2  DG  D   6      14.300   2.831  14.960  1.00 73.43           N
ANISOU  520  N2  DG  D   6    10248  12227   5426   2207  -1113    182       N
ATOM    521  N3  DG  D   6      13.531   0.761  15.622  1.00 83.65           N
ANISOU  521  N3  DG  D   6    11183  13274   7328   2330  -1300   1360       N
ATOM    522  C4  DG  D   6      13.552  -0.547  15.271  1.00 99.72           C
ANISOU  522  C4  DG  D   6    12807  14988  10093   2399  -1802   1905       C
ATOM    523  P   DC  D   7       8.328  -2.157  19.163  1.00144.53           P
ANISOU  523  P   DC  D   7    18174  21371  15370   3044    589   5527       P
ATOM    524  OP1 DC  D   7       7.999  -2.519  20.559  1.00132.08           O
ANISOU  524  OP1 DC  D   7    16498  20266  13421   3225   1207   5903       O
ATOM    525  OP2 DC  D   7       8.156  -3.156  18.085  1.00125.01           O
ANISOU  525  OP2 DC  D   7    15175  18196  14127   2828   -148   5912       O
ATOM    526  O5' DC  D   7       7.489  -0.857  18.759  1.00127.79           O
ANISOU  526  O5' DC  D   7    16507  19023  13024   2978    973   4766       O
ATOM    527  C5' DC  D   7       7.638   0.316  19.543  1.00111.18           C
ANISOU  527  C5' DC  D   7    14961  17337   9945   3062   1485   4030       C
ATOM    528  C4' DC  D   7       8.041   1.511  18.698  1.00 84.13           C
ANISOU  528  C4' DC  D   7    11857  13680   6429   2782   1237   2960       C
ATOM    529  O4' DC  D   7       9.255   1.230  17.961  1.00 83.82           O
ANISOU  529  O4' DC  D   7    11672  13541   6633   2618    598   2660       O
ATOM    530  C3' DC  D   7       7.067   1.913  17.604  1.00 80.84           C
ANISOU  530  C3' DC  D   7    11376  12731   6607   2592   1168   2807       C
ATOM    531  O3' DC  D   7       5.978   2.650  18.151  1.00 88.99           O
ANISOU  531  O3' DC  D   7    12625  13800   7389   2662   1758   2775       O
ATOM    532  C2' DC  D   7       7.961   2.804  16.749  1.00 68.80           C
ANISOU  532  C2' DC  D   7    10033  11167   4939   2368    795   1887       C
ATOM    533  C1' DC  D   7       9.344   2.176  16.908  1.00 77.31           C
ANISOU  533  C1' DC  D   7    10994  12465   5916   2415    402   1892       C
ATOM    534  N1  DC  D   7       9.822   1.516  15.659  1.00 73.91           N
ANISOU  534  N1  DC  D   7    10263  11649   6170   2354   -250   1851       N
ATOM    535  C2  DC  D   7      10.457   2.285  14.677  1.00 85.44           C
ANISOU  535  C2  DC  D   7    11825  13061   7577   2260   -504   1081       C
ATOM    536  O2  DC  D   7      10.612   3.497  14.869  1.00 83.14           O
ANISOU  536  O2  DC  D   7    11796  13039   6755   2162   -216    560       O
ATOM    537  N3  DC  D   7      10.887   1.681  13.543  1.00 87.39           N
ANISOU  537  N3  DC  D   7    11860  12973   8373   2323  -1092    958       N
ATOM    538  C4  DC  D   7      10.699   0.372  13.374  1.00 84.08           C
ANISOU  538  C4  DC  D   7    11131  12180   8634   2414  -1539   1571       C
ATOM    539  N4  DC  D   7      11.140  -0.181  12.240  1.00 71.04           N
ANISOU  539  N4  DC  D   7     9329  10127   7535   2528  -2225   1341       N
ATOM    540  C5  DC  D   7      10.052  -0.429  14.359  1.00 80.19           C
ANISOU  540  C5  DC  D   7    10445  11717   8306   2438  -1333   2486       C
ATOM    541  C6  DC  D   7       9.632   0.179  15.474  1.00 80.87           C
ANISOU  541  C6  DC  D   7    10754  12232   7741   2436   -629   2591       C
ATOM    542  P   DT  D   8       4.557   2.679  17.398  1.00 93.26           P
ANISOU  542  P   DT  D   8    12984  13785   8665   2517   1835   3107       P
ATOM    543  OP1 DT  D   8       3.619   3.454  18.240  1.00105.21           O
ANISOU  543  OP1 DT  D   8    14720  15432   9824   2646   2494   3048       O
ATOM    544  OP2 DT  D   8       4.219   1.291  17.010  1.00 81.42           O
ANISOU  544  OP2 DT  D   8    11014  11940   7981   2567   1517   4067       O
ATOM    545  O5' DT  D   8       4.845   3.506  16.058  1.00 81.20           O
ANISOU  545  O5' DT  D   8    11571  11961   7319   2170   1372   2315       O
ATOM    546  C5' DT  D   8       5.169   4.889  16.120  1.00 74.27           C
ANISOU  546  C5' DT  D   8    11008  11323   5889   2029   1500   1491       C
ATOM    547  C4' DT  D   8       5.691   5.377  14.780  1.00 64.16           C
ANISOU  547  C4' DT  D   8     9703   9907   4767   1793   1028    937       C
ATOM    548  O4' DT  D   8       6.917   4.683  14.442  1.00 70.10           O
ANISOU  548  O4' DT  D   8    10346  10764   5523   1905    597    856       O
ATOM    549  C3' DT  D   8       4.788   5.088  13.595  1.00 65.65           C
ANISOU  549  C3' DT  D   8     9748   9564   5631   1638    761   1146       C
ATOM    550  O3' DT  D   8       3.764   6.059  13.499  1.00 63.52           O
ANISOU  550  O3' DT  D   8     9560   9169   5404   1406   1039   1028       O
ATOM    551  C2' DT  D   8       5.768   5.192  12.431  1.00 76.30           C
ANISOU  551  C2' DT  D   8    11094  10955   6942   1626    253    606       C
ATOM    552  C1' DT  D   8       7.045   4.606  13.033  1.00 59.48           C
ANISOU  552  C1' DT  D   8     8910   9139   4551   1835    134    596       C
ATOM    553  N1  DT  D   8       7.293   3.189  12.626  1.00 73.71           N
ANISOU  553  N1  DT  D   8    10484  10601   6923   2000   -372   1030       N
ATOM    554  C2  DT  D   8       8.228   2.929  11.650  1.00 76.52           C
ANISOU  554  C2  DT  D   8    10786  10889   7401   2111   -909    617       C
ATOM    555  O2  DT  D   8       8.877   3.798  11.096  1.00 79.33           O
ANISOU  555  O2  DT  D   8    11246  11523   7373   2107   -903    -32       O
ATOM    556  N3  DT  D   8       8.384   1.601  11.342  1.00 96.94           N
ANISOU  556  N3  DT  D   8    13143  13067  10622   2263  -1483   1044       N
ATOM    557  C4  DT  D   8       7.711   0.530  11.899  1.00117.80           C
ANISOU  557  C4  DT  D   8    15540  15404  13816   2279  -1573   1951       C
ATOM    558  O4  DT  D   8       7.921  -0.629  11.555  1.00 70.52           O
ANISOU  558  O4  DT  D   8     9282   9017   8495   2391  -2222   2368       O
ATOM    559  C5  DT  D   8       6.745   0.873  12.911  1.00 67.09           C
ANISOU  559  C5  DT  D   8     9154   9161   7176   2189   -882   2416       C
ATOM    560  C7  DT  D   8       5.952  -0.204  13.588  1.00 73.35           C
ANISOU  560  C7  DT  D   8     9611   9746   8511   2263   -824   3530       C
ATOM    561  C6  DT  D   8       6.584   2.165  13.222  1.00 77.66           C
ANISOU  561  C6  DT  D   8    10784  10857   7868   2073   -328   1880       C
ATOM    562  P   DG  D   9       2.253   5.598  13.208  1.00 83.67           P
ANISOU  562  P   DG  D   9    11972  11131   8689   1284   1093   1687       P
ATOM    563  OP1 DG  D   9       1.612   5.302  14.509  1.00 81.59           O
ANISOU  563  OP1 DG  D   9    11653  10945   8404   1484   1655   2240       O
ATOM    564  OP2 DG  D   9       2.307   4.552  12.162  1.00 73.31           O
ANISOU  564  OP2 DG  D   9    10531   9362   7962   1309    471   1977       O
ATOM    565  O5' DG  D   9       1.574   6.894  12.563  1.00 62.71           O
ANISOU  565  O5' DG  D   9     9403   8381   6043    916   1138   1267       O
ATOM    566  C5' DG  D   9       1.986   7.328  11.273  1.00 56.60           C
ANISOU  566  C5' DG  D   9     8674   7623   5210    756    705    789       C
ATOM    567  C4' DG  D   9       1.268   8.609  10.890  1.00 56.75           C
ANISOU  567  C4' DG  D   9     8696   7655   5212    381    825    546       C
ATOM    568  O4' DG  D   9       1.537   8.935   9.502  1.00 65.01           O
ANISOU  568  O4' DG  D   9     9770   8751   6179    271    415    194       O
ATOM    569  C3' DG  D   9      -0.250   8.553  11.029  1.00 57.02           C
ANISOU  569  C3' DG  D   9     8649   7145   5871    143    997   1091       C
ATOM    570  O3' DG  D   9      -0.698   9.699  11.741  1.00 61.59           O
ANISOU  570  O3' DG  D   9     9199   7898   6304    -50   1379    917       O
ATOM    571  C2' DG  D   9      -0.760   8.546   9.590  1.00 62.05           C
ANISOU  571  C2' DG  D   9     9310   7403   6865   -116    514   1106       C
ATOM    572  C1' DG  D   9       0.334   9.334   8.882  1.00 67.01           C
ANISOU  572  C1' DG  D   9    10001   8623   6837    -88    340    399       C
ATOM    573  N9  DG  D   9       0.446   9.057   7.455  1.00 63.27           N
ANISOU  573  N9  DG  D   9     9651   8008   6380    -50   -184    216       N
ATOM    574  C8  DG  D   9       0.118   7.890   6.810  1.00 62.23           C
ANISOU  574  C8  DG  D   9     9652   7260   6731     92   -689    500       C
ATOM    575  N7  DG  D   9       0.327   7.936   5.523  1.00 70.98           N
ANISOU  575  N7  DG  D   9    10954   8367   7650    180  -1160    130       N
ATOM    576  C5  DG  D   9       0.828   9.212   5.304  1.00 54.46           C
ANISOU  576  C5  DG  D   9     8780   7021   4893     86   -860   -344       C
ATOM    577  C6  DG  D   9       1.238   9.835   4.102  1.00 61.28           C
ANISOU  577  C6  DG  D   9     9736   8332   5215    189  -1054   -815       C
ATOM    578  O6  DG  D   9       1.242   9.365   2.954  1.00 69.41           O
ANISOU  578  O6  DG  D   9    11045   9158   6169    435  -1561  -1037       O
ATOM    579  N1  DG  D   9       1.682  11.137   4.324  1.00 63.50           N
ANISOU  579  N1  DG  D   9     9749   9380   5000     26   -634  -1006       N
ATOM    580  C2  DG  D   9       1.726  11.755   5.550  1.00 62.07           C
ANISOU  580  C2  DG  D   9     9319   9391   4872   -208   -205   -853       C
ATOM    581  N2  DG  D   9       2.185  13.014   5.564  1.00 73.12           N
ANISOU  581  N2  DG  D   9    10444  11464   5874   -360      2  -1004       N
ATOM    582  N3  DG  D   9       1.344  11.183   6.684  1.00 62.18           N
ANISOU  582  N3  DG  D   9     9349   8977   5298   -247    -27   -543       N
ATOM    583  C4  DG  D   9       0.910   9.915   6.484  1.00 63.52           C
ANISOU  583  C4  DG  D   9     9704   8506   5926    -91   -318   -267       C
ATOM    584  P   DT  D  10      -2.090   9.659  12.538  1.00 63.71           P
ANISOU  584  P   DT  D  10     9365   7738   7104   -123   1796   1460       P
ATOM    585  OP1 DT  D  10      -1.987  10.601  13.676  1.00 64.93           O
ANISOU  585  OP1 DT  D  10     9591   8224   6857    -35   2165   1094       O
ATOM    586  OP2 DT  D  10      -2.431   8.240  12.780  1.00 68.45           O
ANISOU  586  OP2 DT  D  10     9883   7995   8130    152   1853   2189       O
ATOM    587  O5' DT  D  10      -3.147  10.235  11.490  1.00 55.61           O
ANISOU  587  O5' DT  D  10     8219   6273   6638   -651   1547   1594       O
ATOM    588  C5' DT  D  10      -3.153  11.619  11.178  1.00 67.39           C
ANISOU  588  C5' DT  D  10     9648   8018   7938  -1018   1471   1138       C
ATOM    589  C4' DT  D  10      -4.579  12.116  11.052  1.00 64.25           C
ANISOU  589  C4' DT  D  10     9068   7111   8233  -1461   1532   1505       C
ATOM    590  O4' DT  D  10      -5.180  11.518   9.878  1.00 61.51           O
ANISOU  590  O4' DT  D  10     8725   6273   8372  -1706   1140   1900       O
ATOM    591  C3' DT  D  10      -5.476  11.765  12.236  1.00 66.43           C
ANISOU  591  C3' DT  D  10     9270   7037   8934  -1268   2032   1954       C
ATOM    592  O3' DT  D  10      -6.287  12.883  12.582  1.00 70.17           O
ANISOU  592  O3' DT  D  10     9548   7435   9678  -1556   2062   1805       O
ATOM    593  C2' DT  D  10      -6.302  10.582  11.737  1.00 48.29           C
ANISOU  593  C2' DT  D  10     6853   4375   7119  -1219   1604   2390       C
ATOM    594  C1' DT  D  10      -6.358  10.825  10.232  1.00 56.41           C
ANISOU  594  C1' DT  D  10     8019   5276   8140  -1615   1056   2186       C
ATOM    595  N1  DT  D  10      -6.410   9.581   9.421  1.00 52.37           N
ANISOU  595  N1  DT  D  10     7644   4450   7806  -1412    722   2351       N
ATOM    596  C2  DT  D  10      -7.637   9.050   9.100  1.00 67.76           C
ANISOU  596  C2  DT  D  10     9536   6201  10010  -1368    553   2373       C
ATOM    597  O2  DT  D  10      -8.688   9.549   9.453  1.00 74.78           O
ANISOU  597  O2  DT  D  10    10179   7118  11115  -1459    635   2400       O
ATOM    598  N3  DT  D  10      -7.589   7.906   8.348  1.00 50.23           N
ANISOU  598  N3  DT  D  10     7326   3763   7997  -1178    212   2535       N
ATOM    599  C4  DT  D  10      -6.456   7.261   7.893  1.00 57.18           C
ANISOU  599  C4  DT  D  10     8313   4547   8867  -1007    -77   2641       C
ATOM    600  O4  DT  D  10      -6.512   6.236   7.223  1.00 59.82           O
ANISOU  600  O4  DT  D  10     8612   4682   9433   -861   -496   2748       O
ATOM    601  C5  DT  D  10      -5.204   7.873   8.261  1.00 62.39           C
ANISOU  601  C5  DT  D  10     9106   5396   9205  -1030     61   2631       C
ATOM    602  C7  DT  D  10      -3.910   7.257   7.823  1.00 50.65           C
ANISOU  602  C7  DT  D  10     7833   3927   7484   -779   -396   2607       C
ATOM    603  C6  DT  D  10      -5.239   8.989   8.997  1.00 47.88           C
ANISOU  603  C6  DT  D  10     7197   3847   7148  -1242    528   2517       C
HETATM  604  C1  ORP D  11     -12.032  11.896  13.148  1.00113.20           C
HETATM  605  O1  ORP D  11     -13.366  11.751  13.472  1.00136.33           O
HETATM  606  C2  ORP D  11     -11.551  10.638  12.491  1.00 92.07           C
HETATM  607  C3  ORP D  11     -10.467  10.238  13.427  1.00 78.98           C
HETATM  608  O3  ORP D  11     -10.911   9.204  14.214  1.00103.13           O
HETATM  609  C4  ORP D  11     -10.151  11.412  14.267  1.00 80.58           C
HETATM  610  O4  ORP D  11     -11.296  12.166  14.290  1.00104.55           O
HETATM  611  C5  ORP D  11      -9.049  12.209  13.648  1.00 71.04           C
HETATM  612  O5  ORP D  11      -7.855  11.985  14.308  1.00 58.65           O
HETATM  613  P   ORP D  11      -6.723  13.039  14.110  1.00 74.18           P
HETATM  614  O1P ORP D  11      -7.231  14.456  14.223  1.00 68.25           O
HETATM  615  O2P ORP D  11      -5.463  12.775  14.900  1.00 74.92           O
TER     616      ORP D  11
ATOM    617  P   DC  D  12     -10.753   7.629  13.997  1.00 79.12           P
ANISOU  617  P   DC  D  12     9035   9467  11560   1620   3170   -466       P
ATOM    618  OP1 DC  D  12      -9.297   7.379  14.120  1.00 80.91           O
ANISOU  618  OP1 DC  D  12     9098   9958  11686   1400   2871   -838       O
ATOM    619  OP2 DC  D  12     -11.724   7.021  14.938  1.00 87.93           O
ANISOU  619  OP2 DC  D  12    10108  10785  12517   1762   3191   -286       O
ATOM    620  O5' DC  D  12     -11.236   7.375  12.491  1.00 90.69           O
ANISOU  620  O5' DC  D  12    10590  10814  13054   1805   3013     17       O
ATOM    621  C5' DC  D  12     -10.279   7.275  11.444  1.00 57.88           C
ANISOU  621  C5' DC  D  12     6415   6641   8936   1682   2749      3       C
ATOM    622  C4' DC  D  12     -10.598   6.110  10.529  1.00 64.24           C
ANISOU  622  C4' DC  D  12     7148   7674   9588   1780   2354    439       C
ATOM    623  O4' DC  D  12      -9.434   5.813   9.719  1.00 65.35           O
ANISOU  623  O4' DC  D  12     7256   7851   9722   1622   2049    380       O
ATOM    624  C3' DC  D  12     -10.899   4.809  11.252  1.00 55.14           C
ANISOU  624  C3' DC  D  12     5868   6892   8192   1772   2127    576       C
ATOM    625  O3' DC  D  12     -11.636   3.946  10.403  1.00 65.29           O
ANISOU  625  O3' DC  D  12     7078   8326   9403   1859   1961    926       O
ATOM    626  C2' DC  D  12      -9.497   4.274  11.518  1.00 60.97           C
ANISOU  626  C2' DC  D  12     6570   7807   8790   1599   1853    368       C
ATOM    627  C1' DC  D  12      -8.763   4.680  10.242  1.00 64.71           C
ANISOU  627  C1' DC  D  12     7083   8102   9401   1535   1735    360       C
ATOM    628  N1  DC  D  12      -7.329   5.026  10.467  1.00 58.48           N
ANISOU  628  N1  DC  D  12     6251   7393   8577   1410   1626    -45       N
ATOM    629  C2  DC  D  12      -6.328   4.229   9.900  1.00 61.62           C
ANISOU  629  C2  DC  D  12     6641   7964   8806   1401   1279     23       C
ATOM    630  O2  DC  D  12      -6.653   3.250   9.217  1.00 60.05           O
ANISOU  630  O2  DC  D  12     6503   7780   8535   1435   1121    413       O
ATOM    631  N3  DC  D  12      -5.029   4.552  10.115  1.00 71.96           N
ANISOU  631  N3  DC  D  12     7865   9453  10024   1365   1157   -383       N
ATOM    632  C4  DC  D  12      -4.719   5.614  10.860  1.00 55.58           C
ANISOU  632  C4  DC  D  12     5666   7403   8048   1266   1383   -912       C
ATOM    633  N4  DC  D  12      -3.425   5.894  11.044  1.00 96.74           N
ANISOU  633  N4  DC  D  12    10708  12911  13137   1235   1243  -1403       N
ATOM    634  C5  DC  D  12      -5.722   6.436  11.447  1.00 72.20           C
ANISOU  634  C5  DC  D  12     7805   9254  10373   1203   1799  -1004       C
ATOM    635  C6  DC  D  12      -7.000   6.109  11.227  1.00 55.75           C
ANISOU  635  C6  DC  D  12     5854   6981   8348   1316   1898   -527       C
ATOM    636  P   DA  D  13     -13.235   3.868  10.536  1.00 71.28           P
ANISOU  636  P   DA  D  13     7750   9220  10113   2112   2136   1129       P
ATOM    637  OP1 DA  D  13     -13.814   4.810   9.553  1.00 74.65           O
ANISOU  637  OP1 DA  D  13     8254   9465  10646   2391   2302   1259       O
ATOM    638  OP2 DA  D  13     -13.568   4.007  11.971  1.00 79.76           O
ANISOU  638  OP2 DA  D  13     8837  10330  11137   2128   2338    985       O
ATOM    639  O5' DA  D  13     -13.590   2.379  10.076  1.00 77.07           O
ANISOU  639  O5' DA  D  13     8289  10302  10693   2008   1887   1300       O
ATOM    640  C5' DA  D  13     -13.570   2.049   8.695  1.00 63.12           C
ANISOU  640  C5' DA  D  13     6436   8596   8951   1991   1714   1425       C
ATOM    641  C4' DA  D  13     -13.662   0.550   8.456  1.00 67.72           C
ANISOU  641  C4' DA  D  13     6863   9446   9421   1758   1578   1469       C
ATOM    642  O4' DA  D  13     -12.423  -0.095   8.841  1.00 79.53           O
ANISOU  642  O4' DA  D  13     8541  10812  10863   1521   1484   1437       O
ATOM    643  C3' DA  D  13     -14.757  -0.197   9.206  1.00 77.06           C
ANISOU  643  C3' DA  D  13     7855  10941  10482   1759   1709   1441       C
ATOM    644  O3' DA  D  13     -15.173  -1.276   8.383  1.00 78.71           O
ANISOU  644  O3' DA  D  13     7833  11418  10654   1579   1662   1421       O
ATOM    645  C2' DA  D  13     -14.041  -0.674  10.469  1.00 55.94           C
ANISOU  645  C2' DA  D  13     5371   8159   7724   1593   1761   1390       C
ATOM    646  C1' DA  D  13     -12.614  -0.910   9.980  1.00 73.64           C
ANISOU  646  C1' DA  D  13     7818  10192   9971   1440   1595   1414       C
ATOM    647  N9  DA  D  13     -11.578  -0.547  10.944  1.00 71.45           N
ANISOU  647  N9  DA  D  13     7740   9794   9612   1473   1572   1308       N
ATOM    648  C8  DA  D  13     -11.535   0.573  11.728  1.00 71.07           C
ANISOU  648  C8  DA  D  13     7710   9677   9617   1599   1657   1135       C
ATOM    649  N7  DA  D  13     -10.473   0.638  12.495  1.00 66.85           N
ANISOU  649  N7  DA  D  13     7284   9160   8955   1594   1599    964       N
ATOM    650  C5  DA  D  13      -9.767  -0.514  12.188  1.00 65.33           C
ANISOU  650  C5  DA  D  13     7211   9028   8584   1536   1467   1107       C
ATOM    651  C6  DA  D  13      -8.547  -1.037  12.661  1.00 70.38           C
ANISOU  651  C6  DA  D  13     8020   9766   8955   1619   1359   1060       C
ATOM    652  N6  DA  D  13      -7.794  -0.430  13.585  1.00 84.11           N
ANISOU  652  N6  DA  D  13     9743  11663  10552   1752   1310    771       N
ATOM    653  N1  DA  D  13      -8.128  -2.211  12.147  1.00 74.76           N
ANISOU  653  N1  DA  D  13     8760  10284   9362   1596   1341   1290       N
ATOM    654  C2  DA  D  13      -8.883  -2.817  11.222  1.00 71.00           C
ANISOU  654  C2  DA  D  13     8240   9693   9043   1405   1428   1475       C
ATOM    655  N3  DA  D  13     -10.043  -2.423  10.700  1.00 70.49           N
ANISOU  655  N3  DA  D  13     7935   9633   9215   1299   1479   1470       N
ATOM    656  C4  DA  D  13     -10.433  -1.254  11.232  1.00 65.92           C
ANISOU  656  C4  DA  D  13     7233   9080   8735   1418   1487   1317       C
ATOM    657  P   DG  D  14     -16.475  -2.141   8.752  1.00 77.13           P
ANISOU  657  P   DG  D  14     7299  11661  10345   1531   1812   1290       P
ATOM    658  OP1 DG  D  14     -17.412  -2.040   7.612  1.00 71.12           O
ANISOU  658  OP1 DG  D  14     6166  11305   9550   1710   1743   1206       O
ATOM    659  OP2 DG  D  14     -16.940  -1.759  10.105  1.00 74.04           O
ANISOU  659  OP2 DG  D  14     6969  11273   9891   1696   1955   1286       O
ATOM    660  O5' DG  D  14     -15.912  -3.634   8.816  1.00102.30           O
ANISOU  660  O5' DG  D  14    10564  14787  13520   1068   1917   1230       O
ATOM    661  C5' DG  D  14     -15.019  -4.042   7.791  1.00 58.51           C
ANISOU  661  C5' DG  D  14     5135   9051   8046    859   1830   1273       C
ATOM    662  C4' DG  D  14     -14.447  -5.421   8.058  1.00 64.12           C
ANISOU  662  C4' DG  D  14     6059   9588   8717    489   2061   1264       C
ATOM    663  O4' DG  D  14     -13.271  -5.329   8.900  1.00 79.64           O
ANISOU  663  O4' DG  D  14     8467  11212  10582    581   2039   1446       O
ATOM    664  C3' DG  D  14     -15.403  -6.385   8.742  1.00 76.71           C
ANISOU  664  C3' DG  D  14     7474  11419  10255    276   2381   1083       C
ATOM    665  O3' DG  D  14     -15.289  -7.653   8.116  1.00 77.46           O
ANISOU  665  O3' DG  D  14     7574  11456  10403   -147   2665    946       O
ATOM    666  C2' DG  D  14     -14.940  -6.397  10.199  1.00 72.47           C
ANISOU  666  C2' DG  D  14     7289  10665   9582    387   2479   1230       C
ATOM    667  C1' DG  D  14     -13.461  -6.026  10.115  1.00 80.19           C
ANISOU  667  C1' DG  D  14     8674  11282  10512    523   2295   1443       C
ATOM    668  N9  DG  D  14     -12.996  -5.145  11.185  1.00 86.20           N
ANISOU  668  N9  DG  D  14     9599  11983  11169    816   2156   1507       N
ATOM    669  C8  DG  D  14     -13.566  -3.958  11.576  1.00 89.78           C
ANISOU  669  C8  DG  D  14     9868  12558  11686   1041   2036   1437       C
ATOM    670  N7  DG  D  14     -12.933  -3.375  12.557  1.00 80.14           N
ANISOU  670  N7  DG  D  14     8828  11252  10371   1210   1986   1426       N
ATOM    671  C5  DG  D  14     -11.871  -4.226  12.829  1.00 78.01           C
ANISOU  671  C5  DG  D  14     8866  10865   9911   1170   2022   1516       C
ATOM    672  C6  DG  D  14     -10.843  -4.113  13.792  1.00 75.87           C
ANISOU  672  C6  DG  D  14     8837  10586   9406   1367   1969   1500       C
ATOM    673  O6  DG  D  14     -10.665  -3.208  14.621  1.00 69.58           O
ANISOU  673  O6  DG  D  14     7985   9882   8570   1529   1887   1338       O
ATOM    674  N1  DG  D  14      -9.964  -5.191  13.737  1.00 80.64           N
ANISOU  674  N1  DG  D  14     9773  11089   9779   1392   2061   1660       N
ATOM    675  C2  DG  D  14     -10.069  -6.243  12.860  1.00 76.79           C
ANISOU  675  C2  DG  D  14     9400  10432   9343   1172   2254   1803       C
ATOM    676  N2  DG  D  14      -9.127  -7.191  12.959  1.00 76.52           N
ANISOU  676  N2  DG  D  14     9789  10239   9046   1284   2421   1983       N
ATOM    677  N3  DG  D  14     -11.028  -6.362  11.950  1.00 71.03           N
ANISOU  677  N3  DG  D  14     8393   9716   8878    892   2316   1743       N
ATOM    678  C4  DG  D  14     -11.891  -5.319  11.991  1.00 74.75           C
ANISOU  678  C4  DG  D  14     8510  10372   9518    942   2159   1604       C
ATOM    679  P   DC  D  15     -16.307  -8.835   8.493  1.00 97.61           P
ANISOU  679  P   DC  D  15     9872  14260  12956   -521   3111    622       P
ATOM    680  OP1 DC  D  15     -16.414  -9.723   7.314  1.00 82.97           O
ANISOU  680  OP1 DC  D  15     7813  12477  11233   -951   3340    339       O
ATOM    681  OP2 DC  D  15     -17.525  -8.222   9.070  1.00 95.84           O
ANISOU  681  OP2 DC  D  15     9232  14512  12671   -278   2998    473       O
ATOM    682  O5' DC  D  15     -15.550  -9.618   9.659  1.00 86.19           O
ANISOU  682  O5' DC  D  15     9000  12359  11388   -609   3458    833       O
ATOM    683  C5' DC  D  15     -14.213 -10.031   9.425  1.00 86.55           C
ANISOU  683  C5' DC  D  15     9587  11914  11383   -622   3546   1096       C
ATOM    684  C4' DC  D  15     -13.536 -10.455  10.713  1.00 79.28           C
ANISOU  684  C4' DC  D  15     9207  10688  10229   -456   3774   1349       C
ATOM    685  O4' DC  D  15     -13.216  -9.301  11.521  1.00 83.58           O
ANISOU  685  O4' DC  D  15     9783  11331  10644    -12   3356   1506       O
ATOM    686  C3' DC  D  15     -14.363 -11.381  11.596  1.00 80.69           C
ANISOU  686  C3' DC  D  15     9376  10915  10368   -706   4275   1187       C
ATOM    687  O3' DC  D  15     -13.720 -12.647  11.630  1.00 86.60           O
ANISOU  687  O3' DC  D  15    10666  11204  11035   -914   4855   1298       O
ATOM    688  C2' DC  D  15     -14.394 -10.696  12.965  1.00 74.79           C
ANISOU  688  C2' DC  D  15     8705  10281   9429   -323   4068   1332       C
ATOM    689  C1' DC  D  15     -13.243  -9.702  12.873  1.00 86.41           C
ANISOU  689  C1' DC  D  15    10389  11646  10796     92   3595   1581       C
ATOM    690  N1  DC  D  15     -13.399  -8.460  13.678  1.00 80.76           N
ANISOU  690  N1  DC  D  15     9498  11158  10031    430   3219   1576       N
ATOM    691  C2  DC  D  15     -12.467  -8.150  14.673  1.00 75.79           C
ANISOU  691  C2  DC  D  15     9198  10457   9142    771   3112   1724       C
ATOM    692  O2  DC  D  15     -11.527  -8.926  14.880  1.00 84.64           O
ANISOU  692  O2  DC  D  15    10774  11361  10023    878   3303   1909       O
ATOM    693  N3  DC  D  15     -12.623  -7.006  15.385  1.00 73.05           N
ANISOU  693  N3  DC  D  15     8664  10302   8788   1004   2841   1634       N
ATOM    694  C4  DC  D  15     -13.652  -6.197  15.128  1.00 73.76           C
ANISOU  694  C4  DC  D  15     8346  10575   9104    962   2716   1485       C
ATOM    695  N4  DC  D  15     -13.775  -5.080  15.848  1.00 65.05           N
ANISOU  695  N4  DC  D  15     7136   9574   8007   1185   2555   1398       N
ATOM    696  C5  DC  D  15     -14.609  -6.495  14.115  1.00 72.54           C
ANISOU  696  C5  DC  D  15     7873  10537   9151    724   2786   1387       C
ATOM    697  C6  DC  D  15     -14.443  -7.623  13.421  1.00 78.08           C
ANISOU  697  C6  DC  D  15     8678  11116   9872    437   3018   1398       C
ATOM    698  P   DT  D  16     -14.505 -13.939  12.170  1.00 98.79           P
ANISOU  698  P   DT  D  16    12271  12653  12613  -1361   5611   1056       P
ATOM    699  OP1 DT  D  16     -14.041 -15.110  11.392  1.00 94.97           O
ANISOU  699  OP1 DT  D  16    12158  11707  12219  -1746   6235   1014       O
ATOM    700  OP2 DT  D  16     -15.947 -13.607  12.209  1.00 97.57           O
ANISOU  700  OP2 DT  D  16    11377  13073  12624  -1568   5481    628       O
ATOM    701  O5' DT  D  16     -13.990 -14.087  13.673  1.00 86.04           O
ANISOU  701  O5' DT  D  16    11206  10824  10661   -973   5759   1398       O
ATOM    702  C5' DT  D  16     -12.589 -14.096  13.915  1.00 98.11           C
ANISOU  702  C5' DT  D  16    13385  12003  11889   -514   5705   1836       C
ATOM    703  C4' DT  D  16     -12.272 -13.878  15.384  1.00103.50           C
ANISOU  703  C4' DT  D  16    14364  12748  12214    -43   5636   2066       C
ATOM    704  O4' DT  D  16     -12.454 -12.481  15.737  1.00 92.33           O
ANISOU  704  O4' DT  D  16    12494  11771  10815    238   4929   1997       O
ATOM    705  C3' DT  D  16     -13.132 -14.666  16.367  1.00103.10           C
ANISOU  705  C3' DT  D  16    14375  12672  12126   -268   6189   1946       C
ATOM    706  O3' DT  D  16     -12.323 -15.051  17.462  1.00104.53           O
ANISOU  706  O3' DT  D  16    15202  12648  11868    204   6417   2295       O
ATOM    707  C2' DT  D  16     -14.140 -13.617  16.816  1.00 87.23           C
ANISOU  707  C2' DT  D  16    11689  11197  10259   -263   5685   1697       C
ATOM    708  C1' DT  D  16     -13.177 -12.448  16.949  1.00 90.59           C
ANISOU  708  C1' DT  D  16    12166  11749  10506    277   5028   1916       C
ATOM    709  N1  DT  D  16     -13.816 -11.114  17.121  1.00 87.58           N
ANISOU  709  N1  DT  D  16    11216  11787  10275    383   4470   1735       N
ATOM    710  C2  DT  D  16     -13.199 -10.193  17.935  1.00 86.51           C
ANISOU  710  C2  DT  D  16    11146  11793   9929    823   4091   1828       C
ATOM    711  O2  DT  D  16     -12.153 -10.416  18.518  1.00 87.29           O
ANISOU  711  O2  DT  D  16    11684  11794   9687   1170   4121   2028       O
ATOM    712  N3  DT  D  16     -13.850  -8.992  18.040  1.00 85.90           N
ANISOU  712  N3  DT  D  16    10601  12004  10032    875   3715   1646       N
ATOM    713  C4  DT  D  16     -15.036  -8.633  17.425  1.00 90.84           C
ANISOU  713  C4  DT  D  16    10736  12823  10955    643   3652   1442       C
ATOM    714  O4  DT  D  16     -15.545  -7.528  17.581  1.00 88.18           O
ANISOU  714  O4  DT  D  16    10090  12693  10723    797   3378   1339       O
ATOM    715  C5  DT  D  16     -15.628  -9.646  16.588  1.00101.10           C
ANISOU  715  C5  DT  D  16    11919  14087  12406    239   3980   1326       C
ATOM    716  C7  DT  D  16     -16.915  -9.368  15.869  1.00 75.84           C
ANISOU  716  C7  DT  D  16     8125  11244   9448     48   3908   1039       C
ATOM    717  C6  DT  D  16     -15.000 -10.823  16.478  1.00 78.56           C
ANISOU  717  C6  DT  D  16     9499  10905   9444     75   4389   1447       C
ATOM    718  P   DA  D  17     -12.202 -16.596  17.883  1.00115.46           P
ANISOU  718  P   DA  D  17    17220  13506  13143     87   7138   2355       P
ATOM    719  OP1 DA  D  17     -11.482 -17.297  16.795  1.00107.69           O
ANISOU  719  OP1 DA  D  17    16585  12068  12264     -6   7316   2404       O
ATOM    720  OP2 DA  D  17     -13.542 -17.065  18.297  1.00114.04           O
ANISOU  720  OP2 DA  D  17    16678  13434  13217   -432   7440   1975       O
ATOM    721  O5' DA  D  17     -11.269 -16.558  19.181  1.00136.96           O
ANISOU  721  O5' DA  D  17    20496  16229  15313    839   7064   2736       O
ATOM    722  C5' DA  D  17      -9.968 -15.989  19.083  1.00124.93           C
ANISOU  722  C5' DA  D  17    19247  14798  13424   1483   6675   3046       C
ATOM    723  C4' DA  D  17      -9.699 -14.969  20.181  1.00117.79           C
ANISOU  723  C4' DA  D  17    18209  14431  12115   2037   6255   3141       C
ATOM    724  O4' DA  D  17     -10.620 -13.853  20.064  1.00116.17           O
ANISOU  724  O4' DA  D  17    17192  14625  12321   1691   5693   2774       O
ATOM    725  C3' DA  D  17      -9.835 -15.472  21.614  1.00121.05           C
ANISOU  725  C3' DA  D  17    18897  14872  12226   2307   6470   3192       C
ATOM    726  O3' DA  D  17      -8.830 -14.852  22.403  1.00120.99           O
ANISOU  726  O3' DA  D  17    19024  15268  11677   3070   6061   3338       O
ATOM    727  C2' DA  D  17     -11.233 -15.011  22.015  1.00113.61           C
ANISOU  727  C2' DA  D  17    17371  14205  11592   1826   6489   2900       C
ATOM    728  C1' DA  D  17     -11.344 -13.687  21.267  1.00113.16           C
ANISOU  728  C1' DA  D  17    16633  14492  11869   1707   5718   2655       C
ATOM    729  N9  DA  D  17     -12.707 -13.320  20.899  1.00114.18           N
ANISOU  729  N9  DA  D  17    16116  14771  12498   1135   5631   2311       N
ATOM    730  C8  DA  D  17     -13.644 -14.125  20.314  1.00115.80           C
ANISOU  730  C8  DA  D  17    16188  14787  13025    551   6112   2130       C
ATOM    731  N7  DA  D  17     -14.790 -13.526  20.088  1.00105.06           N
ANISOU  731  N7  DA  D  17    14156  13757  12005    232   5862   1798       N
ATOM    732  C5  DA  D  17     -14.588 -12.238  20.553  1.00102.01           C
ANISOU  732  C5  DA  D  17    13520  13695  11546    614   5234   1808       C
ATOM    733  C6  DA  D  17     -15.422 -11.105  20.597  1.00 95.48           C
ANISOU  733  C6  DA  D  17    12102  13236  10940    599   4801   1580       C
ATOM    734  N6  DA  D  17     -16.680 -11.101  20.147  1.00 87.26           N
ANISOU  734  N6  DA  D  17    10563  12401  10191    254   4863   1306       N
ATOM    735  N1  DA  D  17     -14.911  -9.973  21.125  1.00 81.35           N
ANISOU  735  N1  DA  D  17    10256  11619   9034    983   4348   1611       N
ATOM    736  C2  DA  D  17     -13.652  -9.984  21.575  1.00 93.75           C
ANISOU  736  C2  DA  D  17    12241  13118  10261   1364   4263   1799       C
ATOM    737  N3  DA  D  17     -12.771 -10.983  21.584  1.00 99.10           N
ANISOU  737  N3  DA  D  17    13467  13544  10641   1516   4573   2047       N
ATOM    738  C4  DA  D  17     -13.308 -12.092  21.054  1.00107.66           C
ANISOU  738  C4  DA  D  17    14685  14342  11877   1119   5086   2072       C
ATOM    739  P   DT  D  18      -8.507 -15.396  23.879  1.00127.85           P
ANISOU  739  P   DT  D  18    20284  16207  12085   3601   6199   3454       P
ATOM    740  OP1 DT  D  18      -7.037 -15.511  23.998  1.00134.85           O
ANISOU  740  OP1 DT  D  18    21568  17184  12484   4398   5969   3658       O
ATOM    741  OP2 DT  D  18      -9.361 -16.578  24.131  1.00116.62           O
ANISOU  741  OP2 DT  D  18    19108  14277  10924   3145   6829   3439       O
ATOM    742  O5' DT  D  18      -9.004 -14.216  24.835  1.00145.87           O
ANISOU  742  O5' DT  D  18    22039  19158  14226   3699   5823   3231       O
ATOM    743  C5' DT  D  18      -8.404 -12.930  24.737  1.00131.14           C
ANISOU  743  C5' DT  D  18    19725  17813  12289   3969   5106   3017       C
ATOM    744  C4' DT  D  18      -9.180 -11.924  25.563  1.00120.03           C
ANISOU  744  C4' DT  D  18    17704  16817  11084   3779   4741   2641       C
ATOM    745  O4' DT  D  18     -10.397 -11.561  24.873  1.00116.11           O
ANISOU  745  O4' DT  D  18    16723  16138  11257   3065   4708   2441       O
ATOM    746  C3' DT  D  18      -9.627 -12.460  26.921  1.00136.02           C
ANISOU  746  C3' DT  D  18    19941  18934  12806   3944   5096   2696       C
ATOM    747  O3' DT  D  18      -8.725 -12.130  28.021  1.00157.15           O
ANISOU  747  O3' DT  D  18    22706  22149  14856   4663   4847   2641       O
ATOM    748  C2' DT  D  18     -11.068 -11.970  27.093  1.00123.12           C
ANISOU  748  C2' DT  D  18    17751  17308  11722   3319   5060   2406       C
ATOM    749  C1' DT  D  18     -11.344 -11.150  25.835  1.00111.59           C
ANISOU  749  C1' DT  D  18    15813  15786  10800   2906   4685   2221       C
ATOM    750  N1  DT  D  18     -12.714 -11.358  25.276  1.00111.91           N
ANISOU  750  N1  DT  D  18    15546  15603  11371   2265   4909   2113       N
ATOM    751  C2  DT  D  18     -13.585 -10.292  25.216  1.00115.79           C
ANISOU  751  C2  DT  D  18    15441  16311  12242   2020   4574   1823       C
ATOM    752  O2  DT  D  18     -13.297  -9.171  25.598  1.00105.83           O
ANISOU  752  O2  DT  D  18    13923  15327  10959   2230   4165   1642       O
ATOM    753  N3  DT  D  18     -14.815 -10.590  24.688  1.00113.34           N
ANISOU  753  N3  DT  D  18    14847  15898  12320   1537   4789   1714       N
ATOM    754  C4  DT  D  18     -15.249 -11.819  24.225  1.00104.32           C
ANISOU  754  C4  DT  D  18    13895  14475  11266   1187   5312   1779       C
ATOM    755  O4  DT  D  18     -16.374 -11.988  23.767  1.00 92.12           O
ANISOU  755  O4  DT  D  18    11972  12977  10052    762   5456   1565       O
ATOM    756  C5  DT  D  18     -14.289 -12.888  24.319  1.00108.93           C
ANISOU  756  C5  DT  D  18    15152  14733  11503   1382   5725   2076       C
ATOM    757  C7  DT  D  18     -14.651 -14.266  23.847  1.00 97.89           C
ANISOU  757  C7  DT  D  18    14063  12923  10207    972   6446   2121       C
ATOM    758  C6  DT  D  18     -13.085 -12.611  24.833  1.00109.35           C
ANISOU  758  C6  DT  D  18    15540  14883  11125   1955   5497   2267       C
ATOM    759  P   DG  D  19      -8.271 -10.618  28.356  1.00131.79           P
ANISOU  759  P   DG  D  19    18855  19587  11634   4831   4128   2155       P
ATOM    760  OP1 DG  D  19      -7.539 -10.018  27.217  1.00134.51           O
ANISOU  760  OP1 DG  D  19    19020  19949  12140   4820   3745   2063       O
ATOM    761  OP2 DG  D  19      -7.594 -10.699  29.667  1.00113.14           O
ANISOU  761  OP2 DG  D  19    16647  17770   8570   5524   4089   2092       O
ATOM    762  O5' DG  D  19      -9.634  -9.827  28.617  1.00114.50           O
ANISOU  762  O5' DG  D  19    16086  17375  10045   4194   4038   1831       O
ATOM    763  C5' DG  D  19     -10.171  -9.835  29.930  1.00100.05           C
ANISOU  763  C5' DG  D  19    14191  15779   8045   4269   4170   1709       C
ATOM    764  C4' DG  D  19     -11.555  -9.215  29.989  1.00 96.72           C
ANISOU  764  C4' DG  D  19    13290  15241   8217   3671   4164   1476       C
ATOM    765  O4' DG  D  19     -12.402  -9.811  28.981  1.00128.42           O
ANISOU  765  O4' DG  D  19    17350  18770  12672   3172   4442   1674       O
ATOM    766  C3' DG  D  19     -12.264  -9.435  31.320  1.00104.40           C
ANISOU  766  C3' DG  D  19    14255  16367   9045   3694   4400   1407       C
ATOM    767  O3' DG  D  19     -12.307  -8.213  32.049  1.00 99.12           O
ANISOU  767  O3' DG  D  19    13122  16109   8431   3734   4067    970       O
ATOM    768  C2' DG  D  19     -13.661  -9.941  30.957  1.00111.95           C
ANISOU  768  C2' DG  D  19    15134  16928  10474   3124   4753   1505       C
ATOM    769  C1' DG  D  19     -13.736  -9.792  29.440  1.00118.72           C
ANISOU  769  C1' DG  D  19    15861  17500  11749   2797   4634   1555       C
ATOM    770  N9  DG  D  19     -14.470 -10.857  28.760  1.00110.26           N
ANISOU  770  N9  DG  D  19    14950  16036  10906   2396   5082   1738       N
ATOM    771  C8  DG  D  19     -14.078 -12.164  28.595  1.00102.90           C
ANISOU  771  C8  DG  D  19    14585  14778   9733   2446   5577   2038       C
ATOM    772  N7  DG  D  19     -14.937 -12.890  27.935  1.00109.98           N
ANISOU  772  N7  DG  D  19    15447  15373  10969   1936   5975   2027       N
ATOM    773  C5  DG  D  19     -15.967 -12.006  27.640  1.00108.80           C
ANISOU  773  C5  DG  D  19    14644  15435  11260   1605   5660   1726       C
ATOM    774  C6  DG  D  19     -17.178 -12.222  26.941  1.00104.12           C
ANISOU  774  C6  DG  D  19    13658  14808  11096   1083   5828   1522       C
ATOM    775  O6  DG  D  19     -17.592 -13.272  26.427  1.00100.88           O
ANISOU  775  O6  DG  D  19    13356  14160  10813    701   6320   1497       O
ATOM    776  N1  DG  D  19     -17.943 -11.059  26.867  1.00101.30           N
ANISOU  776  N1  DG  D  19    12722  14758  11011   1044   5406   1286       N
ATOM    777  C2  DG  D  19     -17.581  -9.845  27.401  1.00104.17           C
ANISOU  777  C2  DG  D  19    12944  15331  11305   1377   4966   1234       C
ATOM    778  N2  DG  D  19     -18.449  -8.838  27.230  1.00105.47           N
ANISOU  778  N2  DG  D  19    12629  15687  11759   1317   4719   1031       N
ATOM    779  N3  DG  D  19     -16.450  -9.631  28.059  1.00111.21           N
ANISOU  779  N3  DG  D  19    14140  16270  11845   1767   4821   1334       N
ATOM    780  C4  DG  D  19     -15.694 -10.753  28.140  1.00111.36           C
ANISOU  780  C4  DG  D  19    14691  16086  11536   1896   5146   1587       C
ATOM    781  P   DC  D  20     -12.298  -8.232  33.656  1.00132.15           P
ANISOU  781  P   DC  D  20    17311  20715  12185   4056   4145    795       P
ATOM    782  OP1 DC  D  20     -11.684  -6.968  34.119  1.00129.33           O
ANISOU  782  OP1 DC  D  20    16524  20859  11756   4218   3749    272       O
ATOM    783  OP2 DC  D  20     -11.724  -9.526  34.086  1.00135.66           O
ANISOU  783  OP2 DC  D  20    18360  21156  12030   4521   4466   1181       O
ATOM    784  O5' DC  D  20     -13.850  -8.231  34.039  1.00141.42           O
ANISOU  784  O5' DC  D  20    18281  21658  13796   3574   4407    764       O
ATOM    785  C5' DC  D  20     -14.687  -7.220  33.495  1.00134.81           C
ANISOU  785  C5' DC  D  20    16988  20686  13549   3151   4255    536       C
ATOM    786  C4' DC  D  20     -16.124  -7.692  33.368  1.00123.51           C
ANISOU  786  C4' DC  D  20    15482  18971  12476   2750   4564    667       C
ATOM    787  O4' DC  D  20     -16.296  -8.535  32.205  1.00116.43           O
ANISOU  787  O4' DC  D  20    14763  17731  11745   2522   4732    948       O
ATOM    788  C3' DC  D  20     -16.629  -8.569  34.503  1.00114.64           C
ANISOU  788  C3' DC  D  20    14561  17905  11093   2800   4929    759       C
ATOM    789  O3' DC  D  20     -17.053  -7.757  35.589  1.00116.10           O
ANISOU  789  O3' DC  D  20    14455  18364  11293   2843   4851    450       O
ATOM    790  C2' DC  D  20     -17.805  -9.302  33.855  1.00111.87           C
ANISOU  790  C2' DC  D  20    14168  17241  11097   2361   5252    899       C
ATOM    791  C1' DC  D  20     -17.561  -9.151  32.351  1.00111.10           C
ANISOU  791  C1' DC  D  20    14003  16932  11277   2196   5077    978       C
ATOM    792  N1  DC  D  20     -17.596 -10.448  31.607  1.00113.31           N
ANISOU  792  N1  DC  D  20    14601  16896  11557   1985   5457   1224       N
ATOM    793  C2  DC  D  20     -18.646 -10.702  30.718  1.00117.26           C
ANISOU  793  C2  DC  D  20    14812  17273  12467   1539   5602   1143       C
ATOM    794  O2  DC  D  20     -19.521  -9.843  30.561  1.00118.10           O
ANISOU  794  O2  DC  D  20    14440  17553  12878   1424   5383    932       O
ATOM    795  N3  DC  D  20     -18.675 -11.883  30.053  1.00118.88           N
ANISOU  795  N3  DC  D  20    15275  17193  12702   1273   6021   1266       N
ATOM    796  C4  DC  D  20     -17.714 -12.785  30.251  1.00110.91           C
ANISOU  796  C4  DC  D  20    14875  15936  11330   1476   6336   1540       C
ATOM    797  N4  DC  D  20     -17.783 -13.935  29.572  1.00115.62           N
ANISOU  797  N4  DC  D  20    15760  16171  11999   1167   6858   1633       N
ATOM    798  C5  DC  D  20     -16.636 -12.546  31.152  1.00107.35           C
ANISOU  798  C5  DC  D  20    14764  15628  10398   2040   6169   1696       C
ATOM    799  C6  DC  D  20     -16.621 -11.380  31.806  1.00112.35           C
ANISOU  799  C6  DC  D  20    15046  16630  11010   2254   5709   1492       C
TER
ATOM      1  N   MET A   1       0.490 -23.779  11.900  1.00 29.50           N
ATOM      2  H   MET A   1       1.480 -23.972  11.964  1.00 29.50           H
ATOM      3  H2  MET A   1       0.044 -23.975  12.784  1.00 29.50           H
ATOM      4  H3  MET A   1       0.392 -22.801  11.668  1.00 29.50           H
ATOM      5  CA  MET A   1      -0.110 -24.580  10.806  1.00 29.50           C
ATOM      6  HA  MET A   1       0.094 -25.641  10.951  1.00 29.50           H
ATOM      7  C   MET A   1       0.557 -24.148   9.520  1.00 29.50           C
ATOM      8  CB  MET A   1      -1.629 -24.367  10.679  1.00 29.50           C
ATOM      9  HB2 MET A   1      -1.923 -24.502   9.638  1.00 29.50           H
ATOM     10  HB3 MET A   1      -1.888 -23.350  10.972  1.00 29.50           H
ATOM     11  O   MET A   1       0.731 -22.946   9.359  1.00 29.50           O
ATOM     12  CG  MET A   1      -2.433 -25.369  11.508  1.00 29.50           C
ATOM     13  HG2 MET A   1      -2.138 -25.282  12.554  1.00 29.50           H
ATOM     14  HG3 MET A   1      -2.207 -26.379  11.164  1.00 29.50           H
ATOM     15  SD  MET A   1      -4.221 -25.104  11.392  1.00 29.50           S
ATOM     16  CE  MET A   1      -4.810 -26.373  12.545  1.00 29.50           C
ATOM     17  HE1 MET A   1      -5.899 -26.339  12.596  1.00 29.50           H
ATOM     18  HE2 MET A   1      -4.399 -26.192  13.538  1.00 29.50           H
ATOM     19  HE3 MET A   1      -4.501 -27.358  12.196  1.00 29.50           H
ATOM     20  N   SER A   2       0.950 -25.087   8.658  1.00 29.70           N
ATOM     21  H   SER A   2       0.714 -26.061   8.788  1.00 29.70           H
ATOM     22  CA  SER A   2       1.479 -24.748   7.334  1.00 29.70           C
ATOM     23  HA  SER A   2       2.282 -24.020   7.448  1.00 29.70           H
ATOM     24  C   SER A   2       0.384 -24.118   6.472  1.00 29.70           C
ATOM     25  CB  SER A   2       2.064 -25.984   6.634  1.00 29.70           C
ATOM     26  HB2 SER A   2       2.897 -26.373   7.219  1.00 29.70           H
ATOM     27  HB3 SER A   2       2.439 -25.699   5.651  1.00 29.70           H
ATOM     28  O   SER A   2      -0.801 -24.423   6.627  1.00 29.70           O
ATOM     29  OG  SER A   2       1.083 -26.994   6.488  1.00 29.70           O
ATOM     30  HG  SER A   2       1.063 -27.256   5.564  1.00 29.70           H
ATOM     31  N   LEU A   3       0.785 -23.238   5.556  1.00 10.70           N
ATOM     32  H   LEU A   3       1.764 -22.994   5.515  1.00 10.70           H
ATOM     33  CA  LEU A   3      -0.112 -22.690   4.530  1.00 10.70           C
ATOM     34  HA  LEU A   3      -1.037 -22.344   4.991  1.00 10.70           H
ATOM     35  C   LEU A   3      -0.498 -23.745   3.484  1.00 10.70           C
ATOM     36  CB  LEU A   3       0.609 -21.508   3.859  1.00 10.70           C
ATOM     37  HB2 LEU A   3       0.168 -21.318   2.880  1.00 10.70           H
ATOM     38  HB3 LEU A   3       1.651 -21.781   3.693  1.00 10.70           H
ATOM     39  O   LEU A   3      -1.561 -23.651   2.868  1.00 10.70           O
ATOM     40  CG  LEU A   3       0.526 -20.223   4.699  1.00 10.70           C
ATOM     41  HG  LEU A   3       0.532 -20.471   5.760  1.00 10.70           H
ATOM     42  CD1 LEU A   3       1.727 -19.325   4.424  1.00 10.70           C
ATOM     43 HD11 LEU A   3       1.681 -18.441   5.061  1.00 10.70           H
ATOM     44 HD12 LEU A   3       2.650 -19.865   4.637  1.00 10.70           H
ATOM     45 HD13 LEU A   3       1.737 -19.014   3.380  1.00 10.70           H
ATOM     46  CD2 LEU A   3      -0.751 -19.444   4.373  1.00 10.70           C
ATOM     47 HD21 LEU A   3      -0.809 -18.556   5.002  1.00 10.70           H
ATOM     48 HD22 LEU A   3      -0.751 -19.141   3.326  1.00 10.70           H
ATOM     49 HD23 LEU A   3      -1.625 -20.068   4.559  1.00 10.70           H
ATOM     50  N   ILE A   4       0.381 -24.732   3.297  1.00 33.50           N
ATOM     51  H   ILE A   4       1.206 -24.729   3.879  1.00 33.50           H
ATOM     52  CA  ILE A   4       0.369 -25.692   2.200  1.00 33.50           C
ATOM     53  HA  ILE A   4      -0.512 -25.518   1.583  1.00 33.50           H
ATOM     54  C   ILE A   4       0.280 -27.119   2.756  1.00 33.50           C
ATOM     55  CB  ILE A   4       1.621 -25.463   1.316  1.00 33.50           C
ATOM     56  HB  ILE A   4       2.515 -25.544   1.935  1.00 33.50           H
ATOM     57  O   ILE A   4       0.941 -27.461   3.743  1.00 33.50           O
ATOM     58  CG1 ILE A   4       1.580 -24.047   0.685  1.00 33.50           C
ATOM     59 HG12 ILE A   4       1.452 -23.300   1.468  1.00 33.50           H
ATOM     60 HG13 ILE A   4       0.723 -23.974   0.015  1.00 33.50           H
ATOM     61  CG2 ILE A   4       1.685 -26.540   0.228  1.00 33.50           C
ATOM     62 HG21 ILE A   4       1.880 -27.518   0.668  1.00 33.50           H
ATOM     63 HG22 ILE A   4       2.491 -26.342  -0.479  1.00 33.50           H
ATOM     64 HG23 ILE A   4       0.725 -26.556  -0.289  1.00 33.50           H
ATOM     65  CD1 ILE A   4       2.841 -23.643  -0.082  1.00 33.50           C
ATOM     66 HD11 ILE A   4       2.976 -24.256  -0.974  1.00 33.50           H
ATOM     67 HD12 ILE A   4       2.759 -22.599  -0.384  1.00 33.50           H
ATOM     68 HD13 ILE A   4       3.706 -23.745   0.573  1.00 33.50           H
ATOM     69  N   ARG A   5      -0.526 -27.957   2.102  1.00 62.50           N
ATOM     70  H   ARG A   5      -1.078 -27.569   1.351  1.00 62.50           H
ATOM     71  CA  ARG A   5      -0.620 -29.405   2.312  1.00 62.50           C
ATOM     72  HA  ARG A   5       0.172 -29.718   2.992  1.00 62.50           H
ATOM     73  C   ARG A   5      -0.418 -30.125   0.982  1.00 62.50           C
ATOM     74  CB  ARG A   5      -1.983 -29.731   2.939  1.00 62.50           C
ATOM     75  HB2 ARG A   5      -2.773 -29.394   2.268  1.00 62.50           H
ATOM     76  HB3 ARG A   5      -2.079 -29.188   3.880  1.00 62.50           H
ATOM     77  O   ARG A   5      -0.885 -29.664  -0.051  1.00 62.50           O
ATOM     78  CG  ARG A   5      -2.159 -31.231   3.208  1.00 62.50           C
ATOM     79  HG2 ARG A   5      -2.046 -31.794   2.281  1.00 62.50           H
ATOM     80  HG3 ARG A   5      -1.408 -31.563   3.926  1.00 62.50           H
ATOM     81  CD  ARG A   5      -3.555 -31.517   3.751  1.00 62.50           C
ATOM     82  HD2 ARG A   5      -3.702 -30.956   4.674  1.00 62.50           H
ATOM     83  HD3 ARG A   5      -4.286 -31.187   3.013  1.00 62.50           H
ATOM     84  NE  ARG A   5      -3.724 -32.958   4.005  1.00 62.50           N
ATOM     85  HE  ARG A   5      -2.949 -33.556   3.755  1.00 62.50           H
ATOM     86  NH1 ARG A   5      -5.906 -32.844   4.676  1.00 62.50           N
ATOM     87 HH11 ARG A   5      -6.769 -33.302   4.932  1.00 62.50           H
ATOM     88 HH12 ARG A   5      -5.929 -31.905   4.305  1.00 62.50           H
ATOM     89  NH2 ARG A   5      -4.858 -34.819   4.657  1.00 62.50           N
ATOM     90 HH21 ARG A   5      -4.049 -35.381   4.433  1.00 62.50           H
ATOM     91 HH22 ARG A   5      -5.709 -35.258   4.980  1.00 62.50           H
ATOM     92  CZ  ARG A   5      -4.824 -33.533   4.446  1.00 62.50           C
ATOM     93  N   ILE A   6       0.250 -31.273   1.014  1.00 37.20           N
ATOM     94  H   ILE A   6       0.588 -31.617   1.901  1.00 37.20           H
ATOM     95  CA  ILE A   6       0.551 -32.073  -0.177  1.00 37.20           C
ATOM     96  HA  ILE A   6       0.216 -31.554  -1.076  1.00 37.20           H
ATOM     97  C   ILE A   6      -0.195 -33.402  -0.092  1.00 37.20           C
ATOM     98  CB  ILE A   6       2.071 -32.285  -0.293  1.00 37.20           C
ATOM     99  HB  ILE A   6       2.397 -32.817   0.601  1.00 37.20           H
ATOM    100  O   ILE A   6      -0.160 -34.066   0.945  1.00 37.20           O
ATOM    101  CG1 ILE A   6       2.819 -30.937  -0.377  1.00 37.20           C
ATOM    102 HG12 ILE A   6       2.841 -30.575  -1.405  1.00 37.20           H
ATOM    103 HG13 ILE A   6       2.341 -30.171   0.233  1.00 37.20           H
ATOM    104  CG2 ILE A   6       2.421 -33.145  -1.517  1.00 37.20           C
ATOM    105 HG21 ILE A   6       1.954 -32.720  -2.405  1.00 37.20           H
ATOM    106 HG22 ILE A   6       2.064 -34.166  -1.383  1.00 37.20           H
ATOM    107 HG23 ILE A   6       3.500 -33.191  -1.665  1.00 37.20           H
ATOM    108  CD1 ILE A   6       4.238 -31.089   0.153  1.00 37.20           C
ATOM    109 HD11 ILE A   6       4.654 -30.087   0.259  1.00 37.20           H
ATOM    110 HD12 ILE A   6       4.839 -31.692  -0.527  1.00 37.20           H
ATOM    111 HD13 ILE A   6       4.230 -31.551   1.140  1.00 37.20           H
ATOM    112  N   ASP A   7      -0.834 -33.803  -1.187  1.00 71.20           N
ATOM    113  H   ASP A   7      -0.852 -33.186  -1.986  1.00 71.20           H
ATOM    114  CA  ASP A   7      -1.372 -35.150  -1.380  1.00 71.20           C
ATOM    115  HA  ASP A   7      -1.218 -35.742  -0.478  1.00 71.20           H
ATOM    116  C   ASP A   7      -0.601 -35.825  -2.522  1.00 71.20           C
ATOM    117  CB  ASP A   7      -2.891 -35.083  -1.611  1.00 71.20           C
ATOM    118  HB2 ASP A   7      -3.342 -34.534  -0.785  1.00 71.20           H
ATOM    119  HB3 ASP A   7      -3.081 -34.525  -2.528  1.00 71.20           H
ATOM    120  O   ASP A   7      -0.859 -35.591  -3.706  1.00 71.20           O
ATOM    121  CG  ASP A   7      -3.573 -36.458  -1.713  1.00 71.20           C
ATOM    122  OD1 ASP A   7      -2.890 -37.447  -2.074  1.00 71.20           O
ATOM    123  OD2 ASP A   7      -4.801 -36.524  -1.463  1.00 71.20           O
ATOM    124  N   ASN A   8       0.371 -36.664  -2.150  1.00189.60           N
ATOM    125  H   ASN A   8       0.552 -36.771  -1.162  1.00189.60           H
ATOM    126  CA  ASN A   8       1.220 -37.392  -3.097  1.00189.60           C
ATOM    127  HA  ASN A   8       1.677 -36.683  -3.787  1.00189.60           H
ATOM    128  C   ASN A   8       0.428 -38.394  -3.948  1.00189.60           C
ATOM    129  CB  ASN A   8       2.334 -38.120  -2.322  1.00189.60           C
ATOM    130  HB2 ASN A   8       2.878 -38.767  -3.010  1.00189.60           H
ATOM    131  HB3 ASN A   8       1.898 -38.748  -1.545  1.00189.60           H
ATOM    132  O   ASN A   8       0.772 -38.611  -5.108  1.00189.60           O
ATOM    133  CG  ASN A   8       3.345 -37.161  -1.724  1.00189.60           C
ATOM    134  ND2 ASN A   8       3.610 -37.241  -0.441  1.00189.60           N
ATOM    135 HD21 ASN A   8       3.212 -37.971   0.133  1.00189.60           H
ATOM    136 HD22 ASN A   8       4.317 -36.602  -0.108  1.00189.60           H
ATOM    137  OD1 ASN A   8       3.901 -36.314  -2.395  1.00189.60           O
ATOM    138  N   ASN A   9      -0.646 -38.974  -3.402  1.00 58.50           N
ATOM    139  H   ASN A   9      -0.985 -38.634  -2.513  1.00 58.50           H
ATOM    140  CA  ASN A   9      -1.447 -39.971  -4.109  1.00 58.50           C
ATOM    141  HA  ASN A   9      -0.784 -40.694  -4.585  1.00 58.50           H
ATOM    142  C   ASN A   9      -2.265 -39.311  -5.222  1.00 58.50           C
ATOM    143  CB  ASN A   9      -2.352 -40.708  -3.107  1.00 58.50           C
ATOM    144  HB2 ASN A   9      -2.934 -39.985  -2.536  1.00 58.50           H
ATOM    145  HB3 ASN A   9      -3.045 -41.344  -3.659  1.00 58.50           H
ATOM    146  O   ASN A   9      -2.311 -39.813  -6.343  1.00 58.50           O
ATOM    147  CG  ASN A   9      -1.590 -41.604  -2.149  1.00 58.50           C
ATOM    148  ND2 ASN A   9      -2.203 -41.986  -1.054  1.00 58.50           N
ATOM    149 HD21 ASN A   9      -3.143 -41.672  -0.858  1.00 58.50           H
ATOM    150 HD22 ASN A   9      -1.683 -42.609  -0.453  1.00 58.50           H
ATOM    151  OD1 ASN A   9      -0.455 -41.988  -2.362  1.00 58.50           O
ATOM    152  N   LYS A  10      -2.879 -38.158  -4.932  1.00 32.30           N
ATOM    153  H   LYS A  10      -2.822 -37.823  -3.981  1.00 32.30           H
ATOM    154  CA  LYS A  10      -3.642 -37.383  -5.924  1.00 32.30           C
ATOM    155  HA  LYS A  10      -4.116 -38.071  -6.623  1.00 32.30           H
ATOM    156  C   LYS A  10      -2.775 -36.465  -6.784  1.00 32.30           C
ATOM    157  CB  LYS A  10      -4.735 -36.578  -5.220  1.00 32.30           C
ATOM    158  HB2 LYS A  10      -5.232 -35.937  -5.948  1.00 32.30           H
ATOM    159  HB3 LYS A  10      -4.270 -35.951  -4.459  1.00 32.30           H
ATOM    160  O   LYS A  10      -3.280 -35.915  -7.759  1.00 32.30           O
ATOM    161  CG  LYS A  10      -5.784 -37.479  -4.565  1.00 32.30           C
ATOM    162  HG2 LYS A  10      -6.231 -38.136  -5.311  1.00 32.30           H
ATOM    163  HG3 LYS A  10      -5.312 -38.085  -3.791  1.00 32.30           H
ATOM    164  CD  LYS A  10      -6.868 -36.604  -3.937  1.00 32.30           C
ATOM    165  HD2 LYS A  10      -6.387 -35.827  -3.342  1.00 32.30           H
ATOM    166  HD3 LYS A  10      -7.462 -36.131  -4.719  1.00 32.30           H
ATOM    167  CE  LYS A  10      -7.755 -37.458  -3.035  1.00 32.30           C
ATOM    168  HE2 LYS A  10      -8.405 -38.082  -3.648  1.00 32.30           H
ATOM    169  HE3 LYS A  10      -7.102 -38.103  -2.448  1.00 32.30           H
ATOM    170  NZ  LYS A  10      -8.529 -36.590  -2.122  1.00 32.30           N
ATOM    171  HZ1 LYS A  10      -7.869 -36.061  -1.570  1.00 32.30           H
ATOM    172  HZ2 LYS A  10      -9.097 -37.142  -1.495  1.00 32.30           H
ATOM    173  HZ3 LYS A  10      -9.104 -35.940  -2.637  1.00 32.30           H
ATOM    174  N   LYS A  11      -1.499 -36.288  -6.430  1.00 28.30           N
ATOM    175  H   LYS A  11      -1.197 -36.752  -5.585  1.00 28.30           H
ATOM    176  CA  LYS A  11      -0.580 -35.308  -7.028  1.00 28.30           C
ATOM    177  HA  LYS A  11       0.301 -35.259  -6.388  1.00 28.30           H
ATOM    178  C   LYS A  11      -1.168 -33.898  -7.019  1.00 28.30           C
ATOM    179  CB  LYS A  11      -0.127 -35.749  -8.427  1.00 28.30           C
ATOM    180  HB2 LYS A  11      -0.987 -35.796  -9.095  1.00 28.30           H
ATOM    181  HB3 LYS A  11       0.565 -35.000  -8.811  1.00 28.30           H
ATOM    182  O   LYS A  11      -1.238 -33.234  -8.052  1.00 28.30           O
ATOM    183  CG  LYS A  11       0.586 -37.103  -8.419  1.00 28.30           C
ATOM    184  HG2 LYS A  11      -0.104 -37.891  -8.115  1.00 28.30           H
ATOM    185  HG3 LYS A  11       1.421 -37.066  -7.719  1.00 28.30           H
ATOM    186  CD  LYS A  11       1.110 -37.396  -9.825  1.00 28.30           C
ATOM    187  HD2 LYS A  11       1.762 -36.581 -10.138  1.00 28.30           H
ATOM    188  HD3 LYS A  11       0.271 -37.476 -10.517  1.00 28.30           H
ATOM    189  CE  LYS A  11       1.901 -38.702  -9.804  1.00 28.30           C
ATOM    190  HE2 LYS A  11       1.226 -39.519  -9.547  1.00 28.30           H
ATOM    191  HE3 LYS A  11       2.652 -38.633  -9.017  1.00 28.30           H
ATOM    192  NZ  LYS A  11       2.558 -38.949 -11.109  1.00 28.30           N
ATOM    193  HZ1 LYS A  11       1.871 -39.025 -11.845  1.00 28.30           H
ATOM    194  HZ2 LYS A  11       3.188 -38.188 -11.319  1.00 28.30           H
ATOM    195  HZ3 LYS A  11       3.096 -39.803 -11.072  1.00 28.30           H
ATOM    196  N   VAL A  12      -1.605 -33.449  -5.846  1.00 70.70           N
ATOM    197  H   VAL A  12      -1.470 -34.029  -5.029  1.00 70.70           H
ATOM    198  CA  VAL A  12      -2.131 -32.093  -5.666  1.00 70.70           C
ATOM    199  HA  VAL A  12      -1.855 -31.503  -6.540  1.00 70.70           H
ATOM    200  C   VAL A  12      -1.492 -31.390  -4.480  1.00 70.70           C
ATOM    201  CB  VAL A  12      -3.669 -32.040  -5.582  1.00 70.70           C
ATOM    202  HB  VAL A  12      -3.959 -30.989  -5.580  1.00 70.70           H
ATOM    203  O   VAL A  12      -1.045 -32.021  -3.519  1.00 70.70           O
ATOM    204  CG1 VAL A  12      -4.335 -32.699  -6.795  1.00 70.70           C
ATOM    205 HG11 VAL A  12      -5.390 -32.425  -6.833  1.00 70.70           H
ATOM    206 HG12 VAL A  12      -4.249 -33.783  -6.731  1.00 70.70           H
ATOM    207 HG13 VAL A  12      -3.842 -32.369  -7.709  1.00 70.70           H
ATOM    208  CG2 VAL A  12      -4.249 -32.686  -4.322  1.00 70.70           C
ATOM    209 HG21 VAL A  12      -3.833 -32.222  -3.428  1.00 70.70           H
ATOM    210 HG22 VAL A  12      -5.330 -32.553  -4.302  1.00 70.70           H
ATOM    211 HG23 VAL A  12      -4.017 -33.751  -4.323  1.00 70.70           H
ATOM    212  N   ILE A  13      -1.486 -30.066  -4.557  1.00 26.00           N
ATOM    213  H   ILE A  13      -1.864 -29.639  -5.390  1.00 26.00           H
ATOM    214  CA  ILE A  13      -1.090 -29.174  -3.473  1.00 26.00           C
ATOM    215  HA  ILE A  13      -0.739 -29.759  -2.622  1.00 26.00           H
ATOM    216  C   ILE A  13      -2.340 -28.403  -3.059  1.00 26.00           C
ATOM    217  CB  ILE A  13       0.050 -28.238  -3.917  1.00 26.00           C
ATOM    218  HB  ILE A  13      -0.358 -27.540  -4.648  1.00 26.00           H
ATOM    219  O   ILE A  13      -3.012 -27.807  -3.897  1.00 26.00           O
ATOM    220  CG1 ILE A  13       1.226 -28.999  -4.565  1.00 26.00           C
ATOM    221 HG12 ILE A  13       1.754 -29.581  -3.809  1.00 26.00           H
ATOM    222 HG13 ILE A  13       0.851 -29.685  -5.324  1.00 26.00           H
ATOM    223  CG2 ILE A  13       0.535 -27.402  -2.734  1.00 26.00           C
ATOM    224 HG21 ILE A  13       0.955 -28.067  -1.980  1.00 26.00           H
ATOM    225 HG22 ILE A  13      -0.294 -26.835  -2.311  1.00 26.00           H
ATOM    226 HG23 ILE A  13       1.294 -26.686  -3.052  1.00 26.00           H
ATOM    227  CD1 ILE A  13       2.210 -28.079  -5.286  1.00 26.00           C
ATOM    228 HD11 ILE A  13       1.680 -27.446  -5.999  1.00 26.00           H
ATOM    229 HD12 ILE A  13       2.754 -27.456  -4.577  1.00 26.00           H
ATOM    230 HD13 ILE A  13       2.915 -28.706  -5.831  1.00 26.00           H
ATOM    231  N   GLU A  14      -2.675 -28.422  -1.780  1.00 52.10           N
ATOM    232  H   GLU A  14      -2.072 -28.913  -1.136  1.00 52.10           H
ATOM    233  CA  GLU A  14      -3.809 -27.699  -1.216  1.00 52.10           C
ATOM    234  HA  GLU A  14      -4.440 -27.313  -2.017  1.00 52.10           H
ATOM    235  C   GLU A  14      -3.296 -26.510  -0.406  1.00 52.10           C
ATOM    236  CB  GLU A  14      -4.674 -28.631  -0.356  1.00 52.10           C
ATOM    237  HB2 GLU A  14      -4.059 -29.044   0.444  1.00 52.10           H
ATOM    238  HB3 GLU A  14      -5.475 -28.042   0.091  1.00 52.10           H
ATOM    239  O   GLU A  14      -2.484 -26.670   0.506  1.00 52.10           O
ATOM    240  CG  GLU A  14      -5.304 -29.781  -1.156  1.00 52.10           C
ATOM    241  HG2 GLU A  14      -4.517 -30.401  -1.585  1.00 52.10           H
ATOM    242  HG3 GLU A  14      -5.880 -29.353  -1.977  1.00 52.10           H
ATOM    243  CD  GLU A  14      -6.217 -30.670  -0.293  1.00 52.10           C
ATOM    244  OE1 GLU A  14      -7.229 -31.158  -0.849  1.00 52.10           O
ATOM    245  OE2 GLU A  14      -5.914 -30.869   0.911  1.00 52.10           O
ATOM    246  N   VAL A  15      -3.777 -25.315  -0.735  1.00 96.80           N
ATOM    247  H   VAL A  15      -4.407 -25.249  -1.522  1.00 96.80           H
ATOM    248  CA  VAL A  15      -3.417 -24.070  -0.052  1.00 96.80           C
ATOM    249  HA  VAL A  15      -2.614 -24.267   0.657  1.00 96.80           H
ATOM    250  C   VAL A  15      -4.627 -23.560   0.717  1.00 96.80           C
ATOM    251  CB  VAL A  15      -2.907 -23.011  -1.042  1.00 96.80           C
ATOM    252  HB  VAL A  15      -3.736 -22.676  -1.665  1.00 96.80           H
ATOM    253  O   VAL A  15      -5.711 -23.413   0.151  1.00 96.80           O
ATOM    254  CG1 VAL A  15      -2.351 -21.796  -0.291  1.00 96.80           C
ATOM    255 HG11 VAL A  15      -3.118 -21.350   0.341  1.00 96.80           H
ATOM    256 HG12 VAL A  15      -2.043 -21.048  -1.021  1.00 96.80           H
ATOM    257 HG13 VAL A  15      -1.498 -22.087   0.322  1.00 96.80           H
ATOM    258  CG2 VAL A  15      -1.815 -23.562  -1.969  1.00 96.80           C
ATOM    259 HG21 VAL A  15      -2.221 -24.354  -2.598  1.00 96.80           H
ATOM    260 HG22 VAL A  15      -1.460 -22.773  -2.632  1.00 96.80           H
ATOM    261 HG23 VAL A  15      -0.985 -23.962  -1.387  1.00 96.80           H
ATOM    262  N   SER A  16      -4.448 -23.286   2.009  1.00 53.00           N
ATOM    263  H   SER A  16      -3.520 -23.393   2.391  1.00 53.00           H
ATOM    264  CA  SER A  16      -5.520 -22.780   2.871  1.00 53.00           C
ATOM    265  HA  SER A  16      -6.452 -23.275   2.597  1.00 53.00           H
ATOM    266  C   SER A  16      -5.706 -21.271   2.697  1.00 53.00           C
ATOM    267  CB  SER A  16      -5.223 -23.132   4.326  1.00 53.00           C
ATOM    268  HB2 SER A  16      -5.025 -24.201   4.401  1.00 53.00           H
ATOM    269  HB3 SER A  16      -4.341 -22.585   4.661  1.00 53.00           H
ATOM    270  O   SER A  16      -4.790 -20.488   2.950  1.00 53.00           O
ATOM    271  OG  SER A  16      -6.330 -22.807   5.144  1.00 53.00           O
ATOM    272  HG  SER A  16      -6.100 -23.023   6.051  1.00 53.00           H
ATOM    273  N   ILE A  17      -6.906 -20.855   2.290  1.00 21.00           N
ATOM    274  H   ILE A  17      -7.597 -21.565   2.091  1.00 21.00           H
ATOM    275  CA  ILE A  17      -7.261 -19.466   1.983  1.00 21.00           C
ATOM    276  HA  ILE A  17      -6.360 -18.854   2.034  1.00 21.00           H
ATOM    277  C   ILE A  17      -8.283 -18.958   3.014  1.00 21.00           C
ATOM    278  CB  ILE A  17      -7.787 -19.369   0.533  1.00 21.00           C
ATOM    279  HB  ILE A  17      -8.671 -20.002   0.452  1.00 21.00           H
ATOM    280  O   ILE A  17      -9.419 -19.442   3.029  1.00 21.00           O
ATOM    281  CG1 ILE A  17      -6.765 -19.876  -0.515  1.00 21.00           C
ATOM    282 HG12 ILE A  17      -7.199 -19.769  -1.509  1.00 21.00           H
ATOM    283 HG13 ILE A  17      -6.605 -20.944  -0.363  1.00 21.00           H
ATOM    284  CG2 ILE A  17      -8.221 -17.937   0.176  1.00 21.00           C
ATOM    285 HG21 ILE A  17      -8.993 -17.579   0.856  1.00 21.00           H
ATOM    286 HG22 ILE A  17      -8.631 -17.933  -0.834  1.00 21.00           H
ATOM    287 HG23 ILE A  17      -7.363 -17.265   0.200  1.00 21.00           H
ATOM    288  CD1 ILE A  17      -5.393 -19.183  -0.527  1.00 21.00           C
ATOM    289 HD11 ILE A  17      -4.883 -19.317   0.427  1.00 21.00           H
ATOM    290 HD12 ILE A  17      -5.497 -18.120  -0.742  1.00 21.00           H
ATOM    291 HD13 ILE A  17      -4.778 -19.632  -1.308  1.00 21.00           H
ATOM    292  N   PRO A  18      -7.934 -17.988   3.884  1.00 30.00           N
ATOM    293  CA  PRO A  18      -8.872 -17.431   4.857  1.00 30.00           C
ATOM    294  HA  PRO A  18      -9.345 -18.235   5.421  1.00 30.00           H
ATOM    295  C   PRO A  18      -9.955 -16.591   4.171  1.00 30.00           C
ATOM    296  CB  PRO A  18      -8.021 -16.580   5.806  1.00 30.00           C
ATOM    297  HB2 PRO A  18      -8.570 -15.722   6.195  1.00 30.00           H
ATOM    298  HB3 PRO A  18      -7.657 -17.196   6.628  1.00 30.00           H
ATOM    299  O   PRO A  18      -9.656 -15.647   3.443  1.00 30.00           O
ATOM    300  CG  PRO A  18      -6.840 -16.153   4.937  1.00 30.00           C
ATOM    301  HG2 PRO A  18      -5.955 -15.933   5.532  1.00 30.00           H
ATOM    302  HG3 PRO A  18      -7.125 -15.288   4.337  1.00 30.00           H
ATOM    303  CD  PRO A  18      -6.625 -17.362   4.028  1.00 30.00           C
ATOM    304  HD2 PRO A  18      -6.221 -17.035   3.070  1.00 30.00           H
ATOM    305  HD3 PRO A  18      -5.940 -18.066   4.502  1.00 30.00           H
ATOM    306  N   LEU A  19     -11.224 -16.868   4.475  1.00 31.30           N
ATOM    307  H   LEU A  19     -11.411 -17.670   5.060  1.00 31.30           H
ATOM    308  CA  LEU A  19     -12.368 -16.174   3.869  1.00 31.30           C
ATOM    309  HA  LEU A  19     -12.083 -15.793   2.889  1.00 31.30           H
ATOM    310  C   LEU A  19     -12.859 -14.969   4.675  1.00 31.30           C
ATOM    311  CB  LEU A  19     -13.514 -17.174   3.695  1.00 31.30           C
ATOM    312  HB2 LEU A  19     -13.785 -17.570   4.673  1.00 31.30           H
ATOM    313  HB3 LEU A  19     -14.378 -16.637   3.305  1.00 31.30           H
ATOM    314  O   LEU A  19     -13.643 -14.165   4.176  1.00 31.30           O
ATOM    315  CG  LEU A  19     -13.207 -18.346   2.751  1.00 31.30           C
ATOM    316  HG  LEU A  19     -12.379 -18.940   3.140  1.00 31.30           H
ATOM    317  CD1 LEU A  19     -14.453 -19.217   2.706  1.00 31.30           C
ATOM    318 HD11 LEU A  19     -14.677 -19.595   3.703  1.00 31.30           H
ATOM    319 HD12 LEU A  19     -14.291 -20.071   2.049  1.00 31.30           H
ATOM    320 HD13 LEU A  19     -15.304 -18.639   2.345  1.00 31.30           H
ATOM    321  CD2 LEU A  19     -12.877 -17.879   1.335  1.00 31.30           C
ATOM    322 HD21 LEU A  19     -13.644 -17.197   0.967  1.00 31.30           H
ATOM    323 HD22 LEU A  19     -11.902 -17.393   1.313  1.00 31.30           H
ATOM    324 HD23 LEU A  19     -12.840 -18.751   0.681  1.00 31.30           H
ATOM    325  N   THR A  20     -12.441 -14.845   5.936  1.00 38.50           N
ATOM    326  H   THR A  20     -11.876 -15.596   6.305  1.00 38.50           H
ATOM    327  CA  THR A  20     -12.952 -13.821   6.867  1.00 38.50           C
ATOM    328  HA  THR A  20     -13.760 -13.272   6.383  1.00 38.50           H
ATOM    329  C   THR A  20     -11.928 -12.757   7.251  1.00 38.50           C
ATOM    330  CB  THR A  20     -13.553 -14.459   8.125  1.00 38.50           C
ATOM    331  HB  THR A  20     -13.967 -13.670   8.753  1.00 38.50           H
ATOM    332  O   THR A  20     -12.198 -11.945   8.134  1.00 38.50           O
ATOM    333  CG2 THR A  20     -14.681 -15.423   7.790  1.00 38.50           C
ATOM    334 HG21 THR A  20     -15.198 -15.679   8.715  1.00 38.50           H
ATOM    335 HG22 THR A  20     -15.386 -14.946   7.110  1.00 38.50           H
ATOM    336 HG23 THR A  20     -14.291 -16.331   7.329  1.00 38.50           H
ATOM    337  OG1 THR A  20     -12.584 -15.167   8.871  1.00 38.50           O
ATOM    338  HG1 THR A  20     -11.882 -14.549   9.091  1.00 38.50           H
ATOM    339  N   SER A  21     -10.737 -12.779   6.649  1.00 61.50           N
ATOM    340  H   SER A  21     -10.608 -13.404   5.867  1.00 61.50           H
ATOM    341  CA  SER A  21      -9.689 -11.795   6.930  1.00 61.50           C
ATOM    342  HA  SER A  21      -9.690 -11.575   7.998  1.00 61.50           H
ATOM    343  C   SER A  21      -9.939 -10.496   6.162  1.00 61.50           C
ATOM    344  CB  SER A  21      -8.316 -12.361   6.578  1.00 61.50           C
ATOM    345  HB2 SER A  21      -8.189 -13.331   7.057  1.00 61.50           H
ATOM    346  HB3 SER A  21      -8.234 -12.484   5.499  1.00 61.50           H
ATOM    347  O   SER A  21     -10.185 -10.522   4.959  1.00 61.50           O
ATOM    348  OG  SER A  21      -7.308 -11.482   7.041  1.00 61.50           O
ATOM    349  HG  SER A  21      -6.471 -11.860   6.760  1.00 61.50           H
ATOM    350  N   ILE A  22      -9.857  -9.358   6.857  1.00 64.70           N
ATOM    351  H   ILE A  22      -9.705  -9.430   7.853  1.00 64.70           H
ATOM    352  CA  ILE A  22     -10.035  -8.017   6.269  1.00 64.70           C
ATOM    353  HA  ILE A  22     -10.408  -8.125   5.250  1.00 64.70           H
ATOM    354  C   ILE A  22      -8.722  -7.235   6.130  1.00 64.70           C
ATOM    355  CB  ILE A  22     -11.090  -7.202   7.051  1.00 64.70           C
ATOM    356  HB  ILE A  22     -11.099  -6.193   6.637  1.00 64.70           H
ATOM    357  O   ILE A  22      -8.632  -6.349   5.288  1.00 64.70           O
ATOM    358  CG1 ILE A  22     -10.747  -7.101   8.557  1.00 64.70           C
ATOM    359 HG12 ILE A  22      -9.729  -6.729   8.666  1.00 64.70           H
ATOM    360 HG13 ILE A  22     -10.801  -8.087   9.019  1.00 64.70           H
ATOM    361  CG2 ILE A  22     -12.488  -7.803   6.816  1.00 64.70           C
ATOM    362 HG21 ILE A  22     -12.562  -8.786   7.281  1.00 64.70           H
ATOM    363 HG22 ILE A  22     -13.255  -7.147   7.226  1.00 64.70           H
ATOM    364 HG23 ILE A  22     -12.670  -7.907   5.746  1.00 64.70           H
ATOM    365  CD1 ILE A  22     -11.663  -6.153   9.338  1.00 64.70           C
ATOM    366 HD11 ILE A  22     -12.675  -6.555   9.387  1.00 64.70           H
ATOM    367 HD12 ILE A  22     -11.682  -5.175   8.856  1.00 64.70           H
ATOM    368 HD13 ILE A  22     -11.283  -6.040  10.353  1.00 64.70           H
ATOM    369  N   SER A  23      -7.700  -7.558   6.930  1.00 68.60           N
ATOM    370  H   SER A  23      -7.843  -8.277   7.625  1.00 68.60           H
ATOM    371  CA  SER A  23      -6.431  -6.813   6.988  1.00 68.60           C
ATOM    372  HA  SER A  23      -6.447  -6.017   6.242  1.00 68.60           H
ATOM    373  C   SER A  23      -5.191  -7.655   6.685  1.00 68.60           C
ATOM    374  CB  SER A  23      -6.299  -6.140   8.352  1.00 68.60           C
ATOM    375  HB2 SER A  23      -7.175  -5.512   8.512  1.00 68.60           H
ATOM    376  HB3 SER A  23      -5.409  -5.511   8.365  1.00 68.60           H
ATOM    377  O   SER A  23      -4.077  -7.139   6.729  1.00 68.60           O
ATOM    378  OG  SER A  23      -6.221  -7.106   9.386  1.00 68.60           O
ATOM    379  HG  SER A  23      -5.295  -7.278   9.568  1.00 68.60           H
ATOM    380  N   GLY A  24      -5.356  -8.945   6.388  1.00 51.00           N
ATOM    381  H   GLY A  24      -6.296  -9.310   6.331  1.00 51.00           H
ATOM    382  CA  GLY A  24      -4.245  -9.829   6.038  1.00 51.00           C
ATOM    383  HA2 GLY A  24      -3.419  -9.665   6.731  1.00 51.00           H
ATOM    384  HA3 GLY A  24      -4.569 -10.865   6.138  1.00 51.00           H
ATOM    385  C   GLY A  24      -3.728  -9.622   4.612  1.00 51.00           C
ATOM    386  O   GLY A  24      -4.223  -8.773   3.863  1.00 51.00           O
ATOM    387  N   LYS A  25      -2.750 -10.457   4.238  1.00 60.90           N
ATOM    388  H   LYS A  25      -2.368 -11.082   4.933  1.00 60.90           H
ATOM    389  CA  LYS A  25      -2.242 -10.577   2.860  1.00 60.90           C
ATOM    390  HA  LYS A  25      -1.951  -9.596   2.485  1.00 60.90           H
ATOM    391  C   LYS A  25      -3.290 -11.115   1.884  1.00 60.90           C
ATOM    392  CB  LYS A  25      -1.026 -11.517   2.818  1.00 60.90           C
ATOM    393  HB2 LYS A  25      -0.762 -11.654   1.769  1.00 60.90           H
ATOM    394  HB3 LYS A  25      -1.303 -12.491   3.221  1.00 60.90           H
ATOM    395  O   LYS A  25      -3.165 -10.890   0.690  1.00 60.90           O
ATOM    396  CG  LYS A  25       0.204 -10.984   3.574  1.00 60.90           C
ATOM    397  HG2 LYS A  25       0.461  -9.995   3.195  1.00 60.90           H
ATOM    398  HG3 LYS A  25      -0.040 -10.894   4.632  1.00 60.90           H
ATOM    399  CD  LYS A  25       1.424 -11.915   3.433  1.00 60.90           C
ATOM    400  HD2 LYS A  25       2.227 -11.553   4.075  1.00 60.90           H
ATOM    401  HD3 LYS A  25       1.150 -12.922   3.748  1.00 60.90           H
ATOM    402  CE  LYS A  25       1.910 -11.946   1.981  1.00 60.90           C
ATOM    403  HE2 LYS A  25       2.206 -10.946   1.664  1.00 60.90           H
ATOM    404  HE3 LYS A  25       1.070 -12.241   1.353  1.00 60.90           H
ATOM    405  NZ  LYS A  25       2.998 -12.910   1.723  1.00 60.90           N
ATOM    406  HZ1 LYS A  25       2.695 -13.853   1.919  1.00 60.90           H
ATOM    407  HZ2 LYS A  25       3.861 -12.715   2.210  1.00 60.90           H
ATOM    408  HZ3 LYS A  25       3.170 -12.984   0.731  1.00 60.90           H
ATOM    409  N   VAL A  26      -4.284 -11.834   2.400  1.00 98.30           N
ATOM    410  H   VAL A  26      -4.306 -11.949   3.403  1.00 98.30           H
ATOM    411  CA  VAL A  26      -5.393 -12.425   1.649  1.00 98.30           C
ATOM    412  HA  VAL A  26      -5.246 -12.279   0.579  1.00 98.30           H
ATOM    413  C   VAL A  26      -6.677 -11.729   2.077  1.00 98.30           C
ATOM    414  CB  VAL A  26      -5.487 -13.934   1.923  1.00 98.30           C
ATOM    415  HB  VAL A  26      -5.671 -14.087   2.986  1.00 98.30           H
ATOM    416  O   VAL A  26      -6.962 -11.656   3.278  1.00 98.30           O
ATOM    417  CG1 VAL A  26      -6.624 -14.571   1.128  1.00 98.30           C
ATOM    418 HG11 VAL A  26      -6.688 -15.626   1.395  1.00 98.30           H
ATOM    419 HG12 VAL A  26      -6.422 -14.479   0.061  1.00 98.30           H
ATOM    420 HG13 VAL A  26      -7.583 -14.112   1.367  1.00 98.30           H
ATOM    421  CG2 VAL A  26      -4.198 -14.677   1.556  1.00 98.30           C
ATOM    422 HG21 VAL A  26      -3.345 -14.291   2.115  1.00 98.30           H
ATOM    423 HG22 VAL A  26      -4.010 -14.572   0.488  1.00 98.30           H
ATOM    424 HG23 VAL A  26      -4.303 -15.738   1.782  1.00 98.30           H
ATOM    425  N   ARG A  27      -7.435 -11.207   1.112  1.00 40.70           N
ATOM    426  H   ARG A  27      -7.100 -11.268   0.161  1.00 40.70           H
ATOM    427  CA  ARG A  27      -8.702 -10.501   1.338  1.00 40.70           C
ATOM    428  HA  ARG A  27      -9.093 -10.752   2.324  1.00 40.70           H
ATOM    429  C   ARG A  27      -9.718 -10.936   0.297  1.00 40.70           C
ATOM    430  CB  ARG A  27      -8.491  -8.982   1.249  1.00 40.70           C
ATOM    431  HB2 ARG A  27      -8.154  -8.732   0.243  1.00 40.70           H
ATOM    432  HB3 ARG A  27      -9.439  -8.476   1.430  1.00 40.70           H
ATOM    433  O   ARG A  27      -9.374 -11.094  -0.868  1.00 40.70           O
ATOM    434  CG  ARG A  27      -7.454  -8.480   2.261  1.00 40.70           C
ATOM    435  HG2 ARG A  27      -7.793  -8.683   3.277  1.00 40.70           H
ATOM    436  HG3 ARG A  27      -6.507  -8.992   2.093  1.00 40.70           H
ATOM    437  CD  ARG A  27      -7.206  -6.986   2.086  1.00 40.70           C
ATOM    438  HD2 ARG A  27      -8.062  -6.433   2.472  1.00 40.70           H
ATOM    439  HD3 ARG A  27      -7.086  -6.774   1.024  1.00 40.70           H
ATOM    440  NE  ARG A  27      -5.979  -6.597   2.795  1.00 40.70           N
ATOM    441  HE  ARG A  27      -5.454  -7.339   3.235  1.00 40.70           H
ATOM    442  NH1 ARG A  27      -5.949  -4.402   2.134  1.00 40.70           N
ATOM    443 HH11 ARG A  27      -5.548  -3.476   2.180  1.00 40.70           H
ATOM    444 HH12 ARG A  27      -6.763  -4.586   1.565  1.00 40.70           H
ATOM    445  NH2 ARG A  27      -4.357  -5.187   3.500  1.00 40.70           N
ATOM    446 HH21 ARG A  27      -3.951  -5.959   4.010  1.00 40.70           H
ATOM    447 HH22 ARG A  27      -3.939  -4.268   3.528  1.00 40.70           H
ATOM    448  CZ  ARG A  27      -5.437  -5.397   2.805  1.00 40.70           C
ATOM    449  N   VAL A  28     -10.976 -11.072   0.698  1.00 58.70           N
ATOM    450  H   VAL A  28     -11.201 -10.906   1.669  1.00 58.70           H
ATOM    451  CA  VAL A  28     -12.071 -11.238  -0.263  1.00 58.70           C
ATOM    452  HA  VAL A  28     -11.684 -11.722  -1.159  1.00 58.70           H
ATOM    453  C   VAL A  28     -12.590  -9.859  -0.656  1.00 58.70           C
ATOM    454  CB  VAL A  28     -13.192 -12.138   0.268  1.00 58.70           C
ATOM    455  HB  VAL A  28     -13.669 -11.642   1.113  1.00 58.70           H
ATOM    456  O   VAL A  28     -12.922  -9.033   0.202  1.00 58.70           O
ATOM    457  CG1 VAL A  28     -14.240 -12.384  -0.826  1.00 58.70           C
ATOM    458 HG11 VAL A  28     -15.109 -12.886  -0.400  1.00 58.70           H
ATOM    459 HG12 VAL A  28     -13.817 -12.994  -1.624  1.00 58.70           H
ATOM    460 HG13 VAL A  28     -14.587 -11.444  -1.256  1.00 58.70           H
ATOM    461  CG2 VAL A  28     -12.651 -13.501   0.729  1.00 58.70           C
ATOM    462 HG21 VAL A  28     -13.473 -14.153   1.023  1.00 58.70           H
ATOM    463 HG22 VAL A  28     -12.100 -13.975  -0.083  1.00 58.70           H
ATOM    464 HG23 VAL A  28     -11.990 -13.377   1.586  1.00 58.70           H
ATOM    465  N   LYS A  29     -12.672  -9.621  -1.961  1.00 54.10           N
ATOM    466  H   LYS A  29     -12.411 -10.367  -2.590  1.00 54.10           H
ATOM    467  CA  LYS A  29     -13.162  -8.389  -2.571  1.00 54.10           C
ATOM    468  HA  LYS A  29     -13.534  -7.719  -1.796  1.00 54.10           H
ATOM    469  C   LYS A  29     -14.339  -8.666  -3.500  1.00 54.10           C
ATOM    470  CB  LYS A  29     -12.006  -7.700  -3.310  1.00 54.10           C
ATOM    471  HB2 LYS A  29     -11.517  -8.429  -3.955  1.00 54.10           H
ATOM    472  HB3 LYS A  29     -12.413  -6.901  -3.929  1.00 54.10           H
ATOM    473  O   LYS A  29     -14.606  -9.811  -3.856  1.00 54.10           O
ATOM    474  CG  LYS A  29     -10.960  -7.099  -2.362  1.00 54.10           C
ATOM    475  HG2 LYS A  29     -11.460  -6.461  -1.634  1.00 54.10           H
ATOM    476  HG3 LYS A  29     -10.420  -7.888  -1.839  1.00 54.10           H
ATOM    477  CD  LYS A  29      -9.980  -6.229  -3.148  1.00 54.10           C
ATOM    478  HD2 LYS A  29      -9.351  -6.870  -3.765  1.00 54.10           H
ATOM    479  HD3 LYS A  29     -10.539  -5.557  -3.799  1.00 54.10           H
ATOM    480  CE  LYS A  29      -9.107  -5.392  -2.215  1.00 54.10           C
ATOM    481  HE2 LYS A  29      -8.469  -6.067  -1.644  1.00 54.10           H
ATOM    482  HE3 LYS A  29      -9.742  -4.829  -1.531  1.00 54.10           H
ATOM    483  NZ  LYS A  29      -8.259  -4.478  -3.012  1.00 54.10           N
ATOM    484  HZ1 LYS A  29      -8.800  -3.830  -3.566  1.00 54.10           H
ATOM    485  HZ2 LYS A  29      -7.573  -4.003  -2.443  1.00 54.10           H
ATOM    486  HZ3 LYS A  29      -7.703  -5.043  -3.638  1.00 54.10           H
ATOM    487  N   ILE A  30     -15.054  -7.610  -3.871  1.00 25.60           N
ATOM    488  H   ILE A  30     -14.793  -6.713  -3.488  1.00 25.60           H
ATOM    489  CA  ILE A  30     -16.153  -7.631  -4.833  1.00 25.60           C
ATOM    490  HA  ILE A  30     -16.132  -8.599  -5.333  1.00 25.60           H
ATOM    491  C   ILE A  30     -15.935  -6.557  -5.906  1.00 25.60           C
ATOM    492  CB  ILE A  30     -17.511  -7.514  -4.099  1.00 25.60           C
ATOM    493  HB  ILE A  30     -17.501  -8.239  -3.285  1.00 25.60           H
ATOM    494  O   ILE A  30     -15.505  -5.446  -5.589  1.00 25.60           O
ATOM    495  CG1 ILE A  30     -18.663  -7.912  -5.042  1.00 25.60           C
ATOM    496 HG12 ILE A  30     -18.461  -8.921  -5.401  1.00 25.60           H
ATOM    497 HG13 ILE A  30     -18.695  -7.235  -5.896  1.00 25.60           H
ATOM    498  CG2 ILE A  30     -17.732  -6.124  -3.473  1.00 25.60           C
ATOM    499 HG21 ILE A  30     -18.609  -6.136  -2.826  1.00 25.60           H
ATOM    500 HG22 ILE A  30     -16.873  -5.842  -2.865  1.00 25.60           H
ATOM    501 HG23 ILE A  30     -17.874  -5.372  -4.250  1.00 25.60           H
ATOM    502  CD1 ILE A  30     -20.048  -7.932  -4.387  1.00 25.60           C
ATOM    503 HD11 ILE A  30     -20.014  -8.502  -3.459  1.00 25.60           H
ATOM    504 HD12 ILE A  30     -20.764  -8.394  -5.067  1.00 25.60           H
ATOM    505 HD13 ILE A  30     -20.377  -6.915  -4.174  1.00 25.60           H
ATOM    506  N   ARG A  31     -16.231  -6.880  -7.169  1.00 28.50           N
ATOM    507  H   ARG A  31     -16.513  -7.831  -7.362  1.00 28.50           H
ATOM    508  CA  ARG A  31     -16.291  -5.922  -8.290  1.00 28.50           C
ATOM    509  HA  ARG A  31     -16.545  -4.940  -7.893  1.00 28.50           H
ATOM    510  C   ARG A  31     -17.399  -6.311  -9.271  1.00 28.50           C
ATOM    511  CB  ARG A  31     -14.916  -5.795  -8.973  1.00 28.50           C
ATOM    512  HB2 ARG A  31     -14.965  -4.982  -9.698  1.00 28.50           H
ATOM    513  HB3 ARG A  31     -14.178  -5.517  -8.221  1.00 28.50           H
ATOM    514  O   ARG A  31     -17.725  -7.490  -9.372  1.00 28.50           O
ATOM    515  CG  ARG A  31     -14.421  -7.054  -9.701  1.00 28.50           C
ATOM    516  HG2 ARG A  31     -14.359  -7.886  -9.000  1.00 28.50           H
ATOM    517  HG3 ARG A  31     -15.111  -7.311 -10.504  1.00 28.50           H
ATOM    518  CD  ARG A  31     -13.033  -6.788 -10.300  1.00 28.50           C
ATOM    519  HD2 ARG A  31     -13.098  -5.950 -10.994  1.00 28.50           H
ATOM    520  HD3 ARG A  31     -12.350  -6.517  -9.495  1.00 28.50           H
ATOM    521  NE  ARG A  31     -12.510  -7.972 -11.010  1.00 28.50           N
ATOM    522  HE  ARG A  31     -13.142  -8.749 -11.141  1.00 28.50           H
ATOM    523  NH1 ARG A  31     -10.383  -7.178 -11.378  1.00 28.50           N
ATOM    524 HH11 ARG A  31     -10.669  -6.262 -11.062  1.00 28.50           H
ATOM    525 HH12 ARG A  31      -9.413  -7.346 -11.601  1.00 28.50           H
ATOM    526  NH2 ARG A  31     -10.925  -9.237 -12.045  1.00 28.50           N
ATOM    527 HH21 ARG A  31     -10.002  -9.315 -12.449  1.00 28.50           H
ATOM    528 HH22 ARG A  31     -11.563 -10.015 -12.134  1.00 28.50           H
ATOM    529  CZ  ARG A  31     -11.279  -8.122 -11.473  1.00 28.50           C
ATOM    530  N   HIS A  32     -18.015  -5.346  -9.955  1.00 36.40           N
ATOM    531  H   HIS A  32     -17.652  -4.403  -9.937  1.00 36.40           H
ATOM    532  CA  HIS A  32     -19.132  -5.632 -10.866  1.00 36.40           C
ATOM    533  HA  HIS A  32     -19.666  -6.513 -10.510  1.00 36.40           H
ATOM    534  C   HIS A  32     -18.647  -5.980 -12.274  1.00 36.40           C
ATOM    535  CB  HIS A  32     -20.132  -4.469 -10.886  1.00 36.40           C
ATOM    536  HB2 HIS A  32     -20.845  -4.644 -11.692  1.00 36.40           H
ATOM    537  HB3 HIS A  32     -19.628  -3.527 -11.106  1.00 36.40           H
ATOM    538  O   HIS A  32     -19.188  -6.900 -12.883  1.00 36.40           O
ATOM    539  CG  HIS A  32     -20.898  -4.306  -9.603  1.00 36.40           C
ATOM    540  CD2 HIS A  32     -20.401  -3.917  -8.390  1.00 36.40           C
ATOM    541  HD2 HIS A  32     -19.369  -3.689  -8.165  1.00 36.40           H
ATOM    542  ND1 HIS A  32     -22.262  -4.417  -9.473  1.00 36.40           N
ATOM    543  HD1 HIS A  32     -22.888  -4.255 -10.248  1.00 36.40           H
ATOM    544  CE1 HIS A  32     -22.572  -4.136  -8.194  1.00 36.40           C
ATOM    545  HE1 HIS A  32     -23.570  -3.995  -7.808  1.00 36.40           H
ATOM    546  NE2 HIS A  32     -21.470  -3.862  -7.493  1.00 36.40           N
ATOM    547  N   ALA A  33     -17.614  -5.291 -12.746  1.00 42.60           N
ATOM    548  H   ALA A  33     -17.358  -4.441 -12.265  1.00 42.60           H
ATOM    549  CA  ALA A  33     -16.903  -5.567 -13.981  1.00 42.60           C
ATOM    550  HA  ALA A  33     -17.234  -6.523 -14.387  1.00 42.60           H
ATOM    551  C   ALA A  33     -15.392  -5.656 -13.730  1.00 42.60           C
ATOM    552  CB  ALA A  33     -17.254  -4.467 -14.990  1.00 42.60           C
ATOM    553  HB1 ALA A  33     -16.753  -4.651 -15.940  1.00 42.60           H
ATOM    554  HB2 ALA A  33     -18.331  -4.449 -15.157  1.00 42.60           H
ATOM    555  HB3 ALA A  33     -16.942  -3.496 -14.606  1.00 42.60           H
ATOM    556  O   ALA A  33     -14.873  -5.158 -12.729  1.00 42.60           O
ATOM    557  N   PHE A  34     -14.671  -6.267 -14.669  1.00  7.70           N
ATOM    558  H   PHE A  34     -15.150  -6.672 -15.460  1.00  7.70           H
ATOM    559  CA  PHE A  34     -13.205  -6.305 -14.667  1.00  7.70           C
ATOM    560  HA  PHE A  34     -12.852  -6.874 -13.806  1.00  7.70           H
ATOM    561  C   PHE A  34     -12.582  -4.901 -14.585  1.00  7.70           C
ATOM    562  CB  PHE A  34     -12.765  -7.013 -15.950  1.00  7.70           C
ATOM    563  HB2 PHE A  34     -13.221  -6.522 -16.810  1.00  7.70           H
ATOM    564  HB3 PHE A  34     -13.122  -8.043 -15.932  1.00  7.70           H
ATOM    565  O   PHE A  34     -11.579  -4.694 -13.899  1.00  7.70           O
ATOM    566  CG  PHE A  34     -11.267  -7.021 -16.142  1.00  7.70           C
ATOM    567  CD1 PHE A  34     -10.653  -6.038 -16.941  1.00  7.70           C
ATOM    568  HD1 PHE A  34     -11.241  -5.282 -17.439  1.00  7.70           H
ATOM    569  CD2 PHE A  34     -10.487  -8.015 -15.527  1.00  7.70           C
ATOM    570  HD2 PHE A  34     -10.957  -8.800 -14.952  1.00  7.70           H
ATOM    571  CE1 PHE A  34      -9.263  -6.054 -17.129  1.00  7.70           C
ATOM    572  HE1 PHE A  34      -8.792  -5.333 -17.781  1.00  7.70           H
ATOM    573  CE2 PHE A  34      -9.099  -8.035 -15.735  1.00  7.70           C
ATOM    574  HE2 PHE A  34      -8.502  -8.848 -15.347  1.00  7.70           H
ATOM    575  CZ  PHE A  34      -8.487  -7.061 -16.539  1.00  7.70           C
ATOM    576  HZ  PHE A  34      -7.432  -7.112 -16.761  1.00  7.70           H
ATOM    577  N   SER A  35     -13.231  -3.930 -15.236  1.00 15.60           N
ATOM    578  H   SER A  35     -14.066  -4.163 -15.754  1.00 15.60           H
ATOM    579  CA  SER A  35     -12.822  -2.530 -15.251  1.00 15.60           C
ATOM    580  HA  SER A  35     -11.757  -2.512 -15.483  1.00 15.60           H
ATOM    581  C   SER A  35     -13.009  -1.803 -13.923  1.00 15.60           C
ATOM    582  CB  SER A  35     -13.577  -1.779 -16.351  1.00 15.60           C
ATOM    583  HB2 SER A  35     -13.285  -2.184 -17.320  1.00 15.60           H
ATOM    584  HB3 SER A  35     -13.318  -0.720 -16.325  1.00 15.60           H
ATOM    585  O   SER A  35     -12.496  -0.699 -13.763  1.00 15.60           O
ATOM    586  OG  SER A  35     -14.977  -1.938 -16.190  1.00 15.60           O
ATOM    587  HG  SER A  35     -15.276  -1.457 -15.415  1.00 15.60           H
ATOM    588  N   ASP A  36     -13.731  -2.384 -12.969  1.00  6.90           N
ATOM    589  H   ASP A  36     -14.085  -3.320 -13.106  1.00  6.90           H
ATOM    590  CA  ASP A  36     -14.036  -1.706 -11.719  1.00  6.90           C
ATOM    591  HA  ASP A  36     -14.126  -0.639 -11.921  1.00  6.90           H
ATOM    592  C   ASP A  36     -12.926  -1.901 -10.691  1.00  6.90           C
ATOM    593  CB  ASP A  36     -15.377  -2.157 -11.142  1.00  6.90           C
ATOM    594  HB2 ASP A  36     -15.555  -1.628 -10.206  1.00  6.90           H
ATOM    595  HB3 ASP A  36     -15.322  -3.223 -10.920  1.00  6.90           H
ATOM    596  O   ASP A  36     -12.257  -2.937 -10.611  1.00  6.90           O
ATOM    597  CG  ASP A  36     -16.563  -1.906 -12.065  1.00  6.90           C
ATOM    598  OD1 ASP A  36     -16.476  -1.033 -12.955  1.00  6.90           O
ATOM    599  OD2 ASP A  36     -17.556  -2.634 -11.847  1.00  6.90           O
ATOM    600  N   TYR A  37     -12.771  -0.897  -9.834  1.00 30.70           N
ATOM    601  H   TYR A  37     -13.397  -0.107  -9.902  1.00 30.70           H
ATOM    602  CA  TYR A  37     -11.948  -1.032  -8.647  1.00 30.70           C
ATOM    603  HA  TYR A  37     -10.999  -1.481  -8.937  1.00 30.70           H
ATOM    604  C   TYR A  37     -12.634  -1.973  -7.642  1.00 30.70           C
ATOM    605  CB  TYR A  37     -11.658   0.357  -8.072  1.00 30.70           C
ATOM    606  HB2 TYR A  37     -11.195   0.979  -8.837  1.00 30.70           H
ATOM    607  HB3 TYR A  37     -12.592   0.832  -7.772  1.00 30.70           H
ATOM    608  O   TYR A  37     -13.766  -1.733  -7.225  1.00 30.70           O
ATOM    609  CG  TYR A  37     -10.733   0.268  -6.884  1.00 30.70           C
ATOM    610  CD1 TYR A  37     -11.284   0.139  -5.598  1.00 30.70           C
ATOM    611  HD1 TYR A  37     -12.354   0.187  -5.459  1.00 30.70           H
ATOM    612  CD2 TYR A  37      -9.340   0.184  -7.079  1.00 30.70           C
ATOM    613  HD2 TYR A  37      -8.922   0.305  -8.068  1.00 30.70           H
ATOM    614  CE1 TYR A  37     -10.449  -0.151  -4.509  1.00 30.70           C
ATOM    615  HE1 TYR A  37     -10.868  -0.332  -3.531  1.00 30.70           H
ATOM    616  CE2 TYR A  37      -8.499  -0.084  -5.984  1.00 30.70           C
ATOM    617  HE2 TYR A  37      -7.432  -0.186  -6.117  1.00 30.70           H
ATOM    618  OH  TYR A  37      -8.297  -0.723  -3.685  1.00 30.70           O
ATOM    619  HH  TYR A  37      -7.587  -0.098  -3.522  1.00 30.70           H
ATOM    620  CZ  TYR A  37      -9.065  -0.297  -4.711  1.00 30.70           C
ATOM    621  N   GLY A  38     -11.952  -3.052  -7.250  1.00 33.20           N
ATOM    622  H   GLY A  38     -11.038  -3.223  -7.643  1.00 33.20           H
ATOM    623  CA  GLY A  38     -12.498  -4.026  -6.309  1.00 33.20           C
ATOM    624  HA2 GLY A  38     -11.965  -4.972  -6.403  1.00 33.20           H
ATOM    625  HA3 GLY A  38     -13.542  -4.205  -6.565  1.00 33.20           H
ATOM    626  C   GLY A  38     -12.429  -3.564  -4.856  1.00 33.20           C
ATOM    627  O   GLY A  38     -11.390  -3.109  -4.374  1.00 33.20           O
ATOM    628  N   ILE A  39     -13.536  -3.737  -4.138  1.00 75.90           N
ATOM    629  H   ILE A  39     -14.331  -4.157  -4.598  1.00 75.90           H
ATOM    630  CA  ILE A  39     -13.710  -3.270  -2.759  1.00 75.90           C
ATOM    631  HA  ILE A  39     -12.855  -2.655  -2.478  1.00 75.90           H
ATOM    632  C   ILE A  39     -13.753  -4.479  -1.822  1.00 75.90           C
ATOM    633  CB  ILE A  39     -14.975  -2.384  -2.653  1.00 75.90           C
ATOM    634  HB  ILE A  39     -15.847  -3.002  -2.865  1.00 75.90           H
ATOM    635  O   ILE A  39     -14.384  -5.486  -2.140  1.00 75.90           O
ATOM    636  CG1 ILE A  39     -14.934  -1.224  -3.679  1.00 75.90           C
ATOM    637 HG12 ILE A  39     -14.842  -1.633  -4.685  1.00 75.90           H
ATOM    638 HG13 ILE A  39     -14.061  -0.600  -3.489  1.00 75.90           H
ATOM    639  CG2 ILE A  39     -15.109  -1.820  -1.229  1.00 75.90           C
ATOM    640 HG21 ILE A  39     -16.029  -1.243  -1.131  1.00 75.90           H
ATOM    641 HG22 ILE A  39     -15.169  -2.624  -0.496  1.00 75.90           H
ATOM    642 HG23 ILE A  39     -14.261  -1.176  -0.995  1.00 75.90           H
ATOM    643  CD1 ILE A  39     -16.186  -0.338  -3.690  1.00 75.90           C
ATOM    644 HD11 ILE A  39     -16.242   0.262  -2.782  1.00 75.90           H
ATOM    645 HD12 ILE A  39     -17.079  -0.956  -3.782  1.00 75.90           H
ATOM    646 HD13 ILE A  39     -16.136   0.339  -4.543  1.00 75.90           H
ATOM    647  N   SER A  40     -13.093  -4.410  -0.663  1.00 76.20           N
ATOM    648  H   SER A  40     -12.585  -3.568  -0.434  1.00 76.20           H
ATOM    649  CA  SER A  40     -13.172  -5.485   0.341  1.00 76.20           C
ATOM    650  HA  SER A  40     -12.846  -6.424  -0.107  1.00 76.20           H
ATOM    651  C   SER A  40     -14.611  -5.691   0.817  1.00 76.20           C
ATOM    652  CB  SER A  40     -12.265  -5.211   1.540  1.00 76.20           C
ATOM    653  HB2 SER A  40     -12.278  -6.076   2.204  1.00 76.20           H
ATOM    654  HB3 SER A  40     -12.665  -4.355   2.082  1.00 76.20           H
ATOM    655  O   SER A  40     -15.386  -4.744   0.908  1.00 76.20           O
ATOM    656  OG  SER A  40     -10.930  -4.937   1.158  1.00 76.20           O
ATOM    657  HG  SER A  40     -10.494  -4.522   1.906  1.00 76.20           H
ATOM    658  N   THR A  41     -14.974  -6.923   1.166  1.00 38.80           N
ATOM    659  H   THR A  41     -14.307  -7.674   1.059  1.00 38.80           H
ATOM    660  CA  THR A  41     -16.348  -7.269   1.565  1.00 38.80           C
ATOM    661  HA  THR A  41     -16.941  -6.357   1.635  1.00 38.80           H
ATOM    662  C   THR A  41     -16.404  -7.936   2.938  1.00 38.80           C
ATOM    663  CB  THR A  41     -17.023  -8.118   0.480  1.00 38.80           C
ATOM    664  HB  THR A  41     -17.028  -7.549  -0.450  1.00 38.80           H
ATOM    665  O   THR A  41     -15.507  -8.678   3.340  1.00 38.80           O
ATOM    666  CG2 THR A  41     -16.316  -9.450   0.229  1.00 38.80           C
ATOM    667 HG21 THR A  41     -15.957  -9.461  -0.800  1.00 38.80           H
ATOM    668 HG22 THR A  41     -16.997 -10.285   0.391  1.00 38.80           H
ATOM    669 HG23 THR A  41     -15.456  -9.582   0.886  1.00 38.80           H
ATOM    670  OG1 THR A  41     -18.359  -8.386   0.834  1.00 38.80           O
ATOM    671  HG1 THR A  41     -18.712  -8.962   0.151  1.00 38.80           H
ATOM    672  N   ALA A  42     -17.479  -7.681   3.684  1.00 58.40           N
ATOM    673  H   ALA A  42     -18.219  -7.139   3.262  1.00 58.40           H
ATOM    674  CA  ALA A  42     -17.741  -8.346   4.955  1.00 58.40           C
ATOM    675  HA  ALA A  42     -16.793  -8.510   5.468  1.00 58.40           H
ATOM    676  C   ALA A  42     -18.379  -9.722   4.703  1.00 58.40           C
ATOM    677  CB  ALA A  42     -18.594  -7.424   5.838  1.00 58.40           C
ATOM    678  HB1 ALA A  42     -18.788  -7.909   6.794  1.00 58.40           H
ATOM    679  HB2 ALA A  42     -19.543  -7.211   5.344  1.00 58.40           H
ATOM    680  HB3 ALA A  42     -18.062  -6.488   6.010  1.00 58.40           H
ATOM    681  O   ALA A  42     -19.591  -9.883   4.841  1.00 58.40           O
ATOM    682  N   THR A  43     -17.563 -10.724   4.372  1.00 46.00           N
ATOM    683  H   THR A  43     -16.587 -10.506   4.232  1.00 46.00           H
ATOM    684  CA  THR A  43     -18.002 -12.079   3.963  1.00 46.00           C
ATOM    685  HA  THR A  43     -18.577 -12.004   3.040  1.00 46.00           H
ATOM    686  C   THR A  43     -18.888 -12.804   4.974  1.00 46.00           C
ATOM    687  CB  THR A  43     -16.787 -12.974   3.699  1.00 46.00           C
ATOM    688  HB  THR A  43     -17.124 -13.989   3.487  1.00 46.00           H
ATOM    689  O   THR A  43     -19.674 -13.668   4.606  1.00 46.00           O
ATOM    690  CG2 THR A  43     -15.977 -12.470   2.513  1.00 46.00           C
ATOM    691 HG21 THR A  43     -15.524 -11.502   2.732  1.00 46.00           H
ATOM    692 HG22 THR A  43     -16.624 -12.382   1.640  1.00 46.00           H
ATOM    693 HG23 THR A  43     -15.193 -13.192   2.287  1.00 46.00           H
ATOM    694  OG1 THR A  43     -15.942 -12.984   4.830  1.00 46.00           O
ATOM    695  HG1 THR A  43     -15.129 -13.402   4.538  1.00 46.00           H
ATOM    696  N   ARG A  44     -18.820 -12.440   6.259  1.00 70.00           N
ATOM    697  H   ARG A  44     -18.102 -11.772   6.498  1.00 70.00           H
ATOM    698  CA  ARG A  44     -19.717 -12.969   7.302  1.00 70.00           C
ATOM    699  HA  ARG A  44     -19.859 -14.037   7.135  1.00 70.00           H
ATOM    700  C   ARG A  44     -21.132 -12.371   7.287  1.00 70.00           C
ATOM    701  CB  ARG A  44     -19.080 -12.784   8.682  1.00 70.00           C
ATOM    702  HB2 ARG A  44     -18.839 -11.733   8.842  1.00 70.00           H
ATOM    703  HB3 ARG A  44     -19.827 -13.077   9.419  1.00 70.00           H
ATOM    704  O   ARG A  44     -21.997 -12.860   8.006  1.00 70.00           O
ATOM    705  CG  ARG A  44     -17.815 -13.641   8.868  1.00 70.00           C
ATOM    706  HG2 ARG A  44     -18.002 -14.657   8.521  1.00 70.00           H
ATOM    707  HG3 ARG A  44     -17.003 -13.226   8.271  1.00 70.00           H
ATOM    708  CD  ARG A  44     -17.379 -13.705  10.337  1.00 70.00           C
ATOM    709  HD2 ARG A  44     -16.505 -14.352  10.403  1.00 70.00           H
ATOM    710  HD3 ARG A  44     -17.082 -12.706  10.658  1.00 70.00           H
ATOM    711  NE  ARG A  44     -18.452 -14.257  11.194  1.00 70.00           N
ATOM    712  HE  ARG A  44     -18.794 -15.167  10.921  1.00 70.00           H
ATOM    713  NH1 ARG A  44     -18.818 -12.429  12.549  1.00 70.00           N
ATOM    714 HH11 ARG A  44     -19.333 -12.003  13.307  1.00 70.00           H
ATOM    715 HH12 ARG A  44     -18.005 -11.981  12.152  1.00 70.00           H
ATOM    716  NH2 ARG A  44     -20.150 -14.207  12.711  1.00 70.00           N
ATOM    717 HH21 ARG A  44     -20.465 -15.109  12.384  1.00 70.00           H
ATOM    718 HH22 ARG A  44     -20.692 -13.735  13.421  1.00 70.00           H
ATOM    719  CZ  ARG A  44     -19.130 -13.631  12.143  1.00 70.00           C
ATOM    720  N   LYS A  45     -21.355 -11.290   6.536  1.00 94.60           N
ATOM    721  H   LYS A  45     -20.591 -10.976   5.955  1.00 94.60           H
ATOM    722  CA  LYS A  45     -22.629 -10.551   6.449  1.00 94.60           C
ATOM    723  HA  LYS A  45     -23.393 -11.047   7.047  1.00 94.60           H
ATOM    724  C   LYS A  45     -23.187 -10.503   5.027  1.00 94.60           C
ATOM    725  CB  LYS A  45     -22.445  -9.114   6.964  1.00 94.60           C
ATOM    726  HB2 LYS A  45     -23.385  -8.581   6.814  1.00 94.60           H
ATOM    727  HB3 LYS A  45     -21.680  -8.616   6.368  1.00 94.60           H
ATOM    728  O   LYS A  45     -24.398 -10.467   4.863  1.00 94.60           O
ATOM    729  CG  LYS A  45     -22.069  -9.024   8.450  1.00 94.60           C
ATOM    730  HG2 LYS A  45     -22.810  -9.562   9.042  1.00 94.60           H
ATOM    731  HG3 LYS A  45     -21.089  -9.473   8.611  1.00 94.60           H
ATOM    732  CD  LYS A  45     -22.034  -7.553   8.891  1.00 94.60           C
ATOM    733  HD2 LYS A  45     -23.014  -7.112   8.712  1.00 94.60           H
ATOM    734  HD3 LYS A  45     -21.295  -7.018   8.295  1.00 94.60           H
ATOM    735  CE  LYS A  45     -21.687  -7.427  10.380  1.00 94.60           C
ATOM    736  HE2 LYS A  45     -22.399  -8.026  10.948  1.00 94.60           H
ATOM    737  HE3 LYS A  45     -20.691  -7.840  10.543  1.00 94.60           H
ATOM    738  NZ  LYS A  45     -21.743  -6.013  10.834  1.00 94.60           N
ATOM    739  HZ1 LYS A  45     -22.671  -5.639  10.694  1.00 94.60           H
ATOM    740  HZ2 LYS A  45     -21.531  -5.936  11.818  1.00 94.60           H
ATOM    741  HZ3 LYS A  45     -21.095  -5.437  10.316  1.00 94.60           H
ATOM    742  N   ILE A  46     -22.316 -10.484   4.022  1.00 75.00           N
ATOM    743  H   ILE A  46     -21.329 -10.508   4.235  1.00 75.00           H
ATOM    744  CA  ILE A  46     -22.679 -10.408   2.606  1.00 75.00           C
ATOM    745  HA  ILE A  46     -23.720 -10.099   2.515  1.00 75.00           H
ATOM    746  C   ILE A  46     -22.494 -11.800   1.992  1.00 75.00           C
ATOM    747  CB  ILE A  46     -21.834  -9.330   1.892  1.00 75.00           C
ATOM    748  HB  ILE A  46     -20.779  -9.566   2.027  1.00 75.00           H
ATOM    749  O   ILE A  46     -21.378 -12.321   2.053  1.00 75.00           O
ATOM    750  CG1 ILE A  46     -22.122  -7.942   2.516  1.00 75.00           C
ATOM    751 HG12 ILE A  46     -23.150  -7.656   2.295  1.00 75.00           H
ATOM    752 HG13 ILE A  46     -22.017  -7.993   3.600  1.00 75.00           H
ATOM    753  CG2 ILE A  46     -22.147  -9.322   0.383  1.00 75.00           C
ATOM    754 HG21 ILE A  46     -21.896 -10.285  -0.062  1.00 75.00           H
ATOM    755 HG22 ILE A  46     -23.203  -9.113   0.213  1.00 75.00           H
ATOM    756 HG23 ILE A  46     -21.543  -8.574  -0.129  1.00 75.00           H
ATOM    757  CD1 ILE A  46     -21.185  -6.826   2.044  1.00 75.00           C
ATOM    758 HD11 ILE A  46     -20.153  -7.084   2.286  1.00 75.00           H
ATOM    759 HD12 ILE A  46     -21.283  -6.660   0.971  1.00 75.00           H
ATOM    760 HD13 ILE A  46     -21.442  -5.901   2.560  1.00 75.00           H
ATOM    761  N   PRO A  47     -23.550 -12.416   1.430  1.00 77.10           N
ATOM    762  CA  PRO A  47     -23.426 -13.699   0.754  1.00 77.10           C
ATOM    763  HA  PRO A  47     -23.049 -14.414   1.484  1.00 77.10           H
ATOM    764  C   PRO A  47     -22.477 -13.636  -0.446  1.00 77.10           C
ATOM    765  CB  PRO A  47     -24.844 -14.100   0.334  1.00 77.10           C
ATOM    766  HB2 PRO A  47     -25.049 -13.757  -0.680  1.00 77.10           H
ATOM    767  HB3 PRO A  47     -24.995 -15.176   0.411  1.00 77.10           H
ATOM    768  O   PRO A  47     -22.483 -12.657  -1.200  1.00 77.10           O
ATOM    769  CG  PRO A  47     -25.732 -13.337   1.314  1.00 77.10           C
ATOM    770  HG2 PRO A  47     -26.723 -13.148   0.901  1.00 77.10           H
ATOM    771  HG3 PRO A  47     -25.804 -13.891   2.250  1.00 77.10           H
ATOM    772  CD  PRO A  47     -24.954 -12.044   1.540  1.00 77.10           C
ATOM    773  HD2 PRO A  47     -25.195 -11.644   2.525  1.00 77.10           H
ATOM    774  HD3 PRO A  47     -25.200 -11.321   0.762  1.00 77.10           H
ATOM    775  N   PHE A  48     -21.690 -14.692  -0.656  1.00 15.70           N
ATOM    776  H   PHE A  48     -21.720 -15.469  -0.011  1.00 15.70           H
ATOM    777  CA  PHE A  48     -20.828 -14.778  -1.828  1.00 15.70           C
ATOM    778  HA  PHE A  48     -20.226 -13.871  -1.866  1.00 15.70           H
ATOM    779  C   PHE A  48     -21.653 -14.861  -3.114  1.00 15.70           C
ATOM    780  CB  PHE A  48     -19.871 -15.967  -1.757  1.00 15.70           C
ATOM    781  HB2 PHE A  48     -20.464 -16.882  -1.729  1.00 15.70           H
ATOM    782  HB3 PHE A  48     -19.297 -15.992  -2.683  1.00 15.70           H
ATOM    783  O   PHE A  48     -22.728 -15.458  -3.176  1.00 15.70           O
ATOM    784  CG  PHE A  48     -18.891 -15.951  -0.606  1.00 15.70           C
ATOM    785  CD1 PHE A  48     -17.687 -15.235  -0.728  1.00 15.70           C
ATOM    786  HD1 PHE A  48     -17.472 -14.688  -1.634  1.00 15.70           H
ATOM    787  CD2 PHE A  48     -19.142 -16.698   0.559  1.00 15.70           C
ATOM    788  HD2 PHE A  48     -20.033 -17.304   0.628  1.00 15.70           H
ATOM    789  CE1 PHE A  48     -16.743 -15.272   0.311  1.00 15.70           C
ATOM    790  HE1 PHE A  48     -15.788 -14.781   0.198  1.00 15.70           H
ATOM    791  CE2 PHE A  48     -18.217 -16.700   1.615  1.00 15.70           C
ATOM    792  HE2 PHE A  48     -18.409 -17.296   2.494  1.00 15.70           H
ATOM    793  CZ  PHE A  48     -17.013 -15.988   1.486  1.00 15.70           C
ATOM    794  HZ  PHE A  48     -16.271 -16.026   2.270  1.00 15.70           H
ATOM    795  N   SER A  49     -21.095 -14.293  -4.173  1.00130.10           N
ATOM    796  H   SER A  49     -20.151 -13.948  -4.070  1.00130.10           H
ATOM    797  CA  SER A  49     -21.659 -14.261  -5.519  1.00130.10           C
ATOM    798  HA  SER A  49     -22.319 -15.116  -5.662  1.00130.10           H
ATOM    799  C   SER A  49     -20.525 -14.345  -6.537  1.00130.10           C
ATOM    800  CB  SER A  49     -22.471 -12.973  -5.707  1.00130.10           C
ATOM    801  HB2 SER A  49     -23.025 -13.028  -6.644  1.00130.10           H
ATOM    802  HB3 SER A  49     -23.186 -12.884  -4.889  1.00130.10           H
ATOM    803  O   SER A  49     -19.359 -14.231  -6.165  1.00130.10           O
ATOM    804  OG  SER A  49     -21.628 -11.830  -5.731  1.00130.10           O
ATOM    805  HG  SER A  49     -22.160 -11.081  -5.452  1.00130.10           H
ATOM    806  N   LEU A  50     -20.855 -14.454  -7.825  1.00 38.20           N
ATOM    807  H   LEU A  50     -21.826 -14.587  -8.069  1.00 38.20           H
ATOM    808  CA  LEU A  50     -19.873 -14.468  -8.922  1.00 38.20           C
ATOM    809  HA  LEU A  50     -19.176 -15.291  -8.768  1.00 38.20           H
ATOM    810  C   LEU A  50     -19.007 -13.197  -9.008  1.00 38.20           C
ATOM    811  CB  LEU A  50     -20.625 -14.678 -10.249  1.00 38.20           C
ATOM    812  HB2 LEU A  50     -21.328 -13.856 -10.386  1.00 38.20           H
ATOM    813  HB3 LEU A  50     -19.904 -14.630 -11.066  1.00 38.20           H
ATOM    814  O   LEU A  50     -17.988 -13.186  -9.684  1.00 38.20           O
ATOM    815  CG  LEU A  50     -21.387 -16.011 -10.360  1.00 38.20           C
ATOM    816  HG  LEU A  50     -22.091 -16.101  -9.533  1.00 38.20           H
ATOM    817  CD1 LEU A  50     -22.177 -16.043 -11.666  1.00 38.20           C
ATOM    818 HD11 LEU A  50     -22.725 -16.982 -11.744  1.00 38.20           H
ATOM    819 HD12 LEU A  50     -21.500 -15.962 -12.516  1.00 38.20           H
ATOM    820 HD13 LEU A  50     -22.889 -15.219 -11.696  1.00 38.20           H
ATOM    821  CD2 LEU A  50     -20.442 -17.207 -10.341  1.00 38.20           C
ATOM    822 HD21 LEU A  50     -21.007 -18.131 -10.467  1.00 38.20           H
ATOM    823 HD22 LEU A  50     -19.732 -17.112 -11.163  1.00 38.20           H
ATOM    824 HD23 LEU A  50     -19.898 -17.257  -9.398  1.00 38.20           H
ATOM    825  N   LYS A  51     -19.398 -12.122  -8.314  1.00 76.00           N
ATOM    826  H   LYS A  51     -20.232 -12.216  -7.752  1.00 76.00           H
ATOM    827  CA  LYS A  51     -18.642 -10.864  -8.236  1.00 76.00           C
ATOM    828  HA  LYS A  51     -18.161 -10.665  -9.193  1.00 76.00           H
ATOM    829  C   LYS A  51     -17.517 -10.901  -7.202  1.00 76.00           C
ATOM    830  CB  LYS A  51     -19.617  -9.727  -7.918  1.00 76.00           C
ATOM    831  HB2 LYS A  51     -20.155  -9.959  -6.999  1.00 76.00           H
ATOM    832  HB3 LYS A  51     -19.056  -8.806  -7.755  1.00 76.00           H
ATOM    833  O   LYS A  51     -16.711  -9.972  -7.148  1.00 76.00           O
ATOM    834  CG  LYS A  51     -20.612  -9.497  -9.058  1.00 76.00           C
ATOM    835  HG2 LYS A  51     -20.067  -9.236  -9.966  1.00 76.00           H
ATOM    836  HG3 LYS A  51     -21.189 -10.404  -9.236  1.00 76.00           H
ATOM    837  CD  LYS A  51     -21.571  -8.364  -8.695  1.00 76.00           C
ATOM    838  HD2 LYS A  51     -21.008  -7.442  -8.553  1.00 76.00           H
ATOM    839  HD3 LYS A  51     -22.095  -8.616  -7.773  1.00 76.00           H
ATOM    840  CE  LYS A  51     -22.572  -8.197  -9.837  1.00 76.00           C
ATOM    841  HE2 LYS A  51     -22.023  -7.912 -10.735  1.00 76.00           H
ATOM    842  HE3 LYS A  51     -23.051  -9.156 -10.035  1.00 76.00           H
ATOM    843  NZ  LYS A  51     -23.585  -7.172  -9.507  1.00 76.00           N
ATOM    844  HZ1 LYS A  51     -24.198  -7.024 -10.296  1.00 76.00           H
ATOM    845  HZ2 LYS A  51     -24.137  -7.458  -8.710  1.00 76.00           H
ATOM    846  HZ3 LYS A  51     -23.114  -6.307  -9.285  1.00 76.00           H
ATOM    847  N   HIS A  52     -17.514 -11.913  -6.334  1.00 55.60           N
ATOM    848  H   HIS A  52     -18.128 -12.696  -6.504  1.00 55.60           H
ATOM    849  CA  HIS A  52     -16.521 -12.057  -5.284  1.00 55.60           C
ATOM    850  HA  HIS A  52     -16.242 -11.058  -4.947  1.00 55.60           H
ATOM    851  C   HIS A  52     -15.265 -12.744  -5.817  1.00 55.60           C
ATOM    852  CB  HIS A  52     -17.100 -12.800  -4.077  1.00 55.60           C
ATOM    853  HB2 HIS A  52     -17.570 -13.728  -4.402  1.00 55.60           H
ATOM    854  HB3 HIS A  52     -16.279 -13.061  -3.410  1.00 55.60           H
ATOM    855  O   HIS A  52     -15.337 -13.746  -6.526  1.00 55.60           O
ATOM    856  CG  HIS A  52     -18.100 -11.998  -3.289  1.00 55.60           C
ATOM    857  CD2 HIS A  52     -17.853 -11.373  -2.102  1.00 55.60           C
ATOM    858  HD2 HIS A  52     -16.901 -11.374  -1.592  1.00 55.60           H
ATOM    859  ND1 HIS A  52     -19.429 -11.798  -3.582  1.00 55.60           N
ATOM    860  HD1 HIS A  52     -19.907 -12.069  -4.429  1.00 55.60           H
ATOM    861  CE1 HIS A  52     -19.974 -11.103  -2.568  1.00 55.60           C
ATOM    862  HE1 HIS A  52     -21.014 -10.818  -2.500  1.00 55.60           H
ATOM    863  NE2 HIS A  52     -19.043 -10.791  -1.651  1.00 55.60           N
ATOM    864  N   TYR A  53     -14.112 -12.229  -5.413  1.00 32.00           N
ATOM    865  H   TYR A  53     -14.124 -11.412  -4.820  1.00 32.00           H
ATOM    866  CA  TYR A  53     -12.805 -12.781  -5.742  1.00 32.00           C
ATOM    867  HA  TYR A  53     -12.904 -13.844  -5.962  1.00 32.00           H
ATOM    868  C   TYR A  53     -11.871 -12.645  -4.537  1.00 32.00           C
ATOM    869  CB  TYR A  53     -12.262 -12.092  -7.004  1.00 32.00           C
ATOM    870  HB2 TYR A  53     -13.030 -12.109  -7.777  1.00 32.00           H
ATOM    871  HB3 TYR A  53     -11.427 -12.677  -7.390  1.00 32.00           H
ATOM    872  O   TYR A  53     -12.104 -11.835  -3.635  1.00 32.00           O
ATOM    873  CG  TYR A  53     -11.785 -10.667  -6.813  1.00 32.00           C
ATOM    874  CD1 TYR A  53     -12.701  -9.595  -6.789  1.00 32.00           C
ATOM    875  HD1 TYR A  53     -13.758  -9.791  -6.893  1.00 32.00           H
ATOM    876  CD2 TYR A  53     -10.405 -10.418  -6.686  1.00 32.00           C
ATOM    877  HD2 TYR A  53      -9.703 -11.237  -6.717  1.00 32.00           H
ATOM    878  CE1 TYR A  53     -12.232  -8.274  -6.642  1.00 32.00           C
ATOM    879  HE1 TYR A  53     -12.922  -7.443  -6.627  1.00 32.00           H
ATOM    880  CE2 TYR A  53      -9.933  -9.104  -6.539  1.00 32.00           C
ATOM    881  HE2 TYR A  53      -8.872  -8.922  -6.454  1.00 32.00           H
ATOM    882  OH  TYR A  53     -10.372  -6.768  -6.367  1.00 32.00           O
ATOM    883  HH  TYR A  53      -9.412  -6.768  -6.351  1.00 32.00           H
ATOM    884  CZ  TYR A  53     -10.844  -8.031  -6.520  1.00 32.00           C
ATOM    885  N   VAL A  54     -10.822 -13.454  -4.500  1.00 80.40           N
ATOM    886  H   VAL A  54     -10.674 -14.077  -5.281  1.00 80.40           H
ATOM    887  CA  VAL A  54      -9.736 -13.325  -3.531  1.00 80.40           C
ATOM    888  HA  VAL A  54     -10.101 -12.842  -2.625  1.00 80.40           H
ATOM    889  C   VAL A  54      -8.648 -12.455  -4.135  1.00 80.40           C
ATOM    890  CB  VAL A  54      -9.183 -14.703  -3.149  1.00 80.40           C
ATOM    891  HB  VAL A  54      -8.866 -15.226  -4.051  1.00 80.40           H
ATOM    892  O   VAL A  54      -8.245 -12.687  -5.265  1.00 80.40           O
ATOM    893  CG1 VAL A  54      -7.992 -14.588  -2.190  1.00 80.40           C
ATOM    894 HG11 VAL A  54      -7.143 -14.140  -2.706  1.00 80.40           H
ATOM    895 HG12 VAL A  54      -8.266 -13.974  -1.332  1.00 80.40           H
ATOM    896 HG13 VAL A  54      -7.689 -15.579  -1.853  1.00 80.40           H
ATOM    897  CG2 VAL A  54     -10.263 -15.528  -2.445  1.00 80.40           C
ATOM    898 HG21 VAL A  54     -10.641 -14.993  -1.574  1.00 80.40           H
ATOM    899 HG22 VAL A  54     -11.079 -15.741  -3.135  1.00 80.40           H
ATOM    900 HG23 VAL A  54      -9.821 -16.472  -2.126  1.00 80.40           H
ATOM    901  N   GLU A  55      -8.160 -11.481  -3.375  1.00 44.30           N
ATOM    902  H   GLU A  55      -8.580 -11.342  -2.467  1.00 44.30           H
ATOM    903  CA  GLU A  55      -6.931 -10.740  -3.642  1.00 44.30           C
ATOM    904  HA  GLU A  55      -6.575 -10.950  -4.650  1.00 44.30           H
ATOM    905  C   GLU A  55      -5.872 -11.195  -2.636  1.00 44.30           C
ATOM    906  CB  GLU A  55      -7.211  -9.233  -3.532  1.00 44.30           C
ATOM    907  HB2 GLU A  55      -7.984  -8.966  -4.253  1.00 44.30           H
ATOM    908  HB3 GLU A  55      -7.593  -9.013  -2.535  1.00 44.30           H
ATOM    909  O   GLU A  55      -6.024 -11.006  -1.423  1.00 44.30           O
ATOM    910  CG  GLU A  55      -5.972  -8.365  -3.792  1.00 44.30           C
ATOM    911  HG2 GLU A  55      -5.180  -8.648  -3.099  1.00 44.30           H
ATOM    912  HG3 GLU A  55      -5.620  -8.533  -4.810  1.00 44.30           H
ATOM    913  CD  GLU A  55      -6.311  -6.884  -3.590  1.00 44.30           C
ATOM    914  OE1 GLU A  55      -6.202  -6.377  -2.446  1.00 44.30           O
ATOM    915  OE2 GLU A  55      -6.844  -6.237  -4.520  1.00 44.30           O
ATOM    916  N   TRP A  56      -4.800 -11.803  -3.136  1.00 55.10           N
ATOM    917  H   TRP A  56      -4.771 -12.000  -4.126  1.00 55.10           H
ATOM    918  CA  TRP A  56      -3.681 -12.269  -2.332  1.00 55.10           C
ATOM    919  HA  TRP A  56      -3.881 -12.065  -1.280  1.00 55.10           H
ATOM    920  C   TRP A  56      -2.399 -11.542  -2.725  1.00 55.10           C
ATOM    921  CB  TRP A  56      -3.541 -13.785  -2.476  1.00 55.10           C
ATOM    922  HB2 TRP A  56      -4.482 -14.248  -2.178  1.00 55.10           H
ATOM    923  HB3 TRP A  56      -3.380 -14.026  -3.526  1.00 55.10           H
ATOM    924  O   TRP A  56      -1.847 -11.771  -3.795  1.00 55.10           O
ATOM    925  CG  TRP A  56      -2.444 -14.426  -1.678  1.00 55.10           C
ATOM    926  CD1 TRP A  56      -1.670 -13.846  -0.724  1.00 55.10           C
ATOM    927  HD1 TRP A  56      -1.727 -12.815  -0.407  1.00 55.10           H
ATOM    928  CD2 TRP A  56      -2.033 -15.822  -1.721  1.00 55.10           C
ATOM    929  CE2 TRP A  56      -1.021 -16.012  -0.737  1.00 55.10           C
ATOM    930  CE3 TRP A  56      -2.448 -16.959  -2.449  1.00 55.10           C
ATOM    931  HE3 TRP A  56      -3.211 -16.855  -3.206  1.00 55.10           H
ATOM    932  NE1 TRP A  56      -0.795 -14.773  -0.202  1.00 55.10           N
ATOM    933  HE1 TRP A  56      -0.066 -14.578   0.469  1.00 55.10           H
ATOM    934  CH2 TRP A  56      -0.957 -18.375  -1.135  1.00 55.10           C
ATOM    935  HH2 TRP A  56      -0.601 -19.349  -0.832  1.00 55.10           H
ATOM    936  CZ2 TRP A  56      -0.492 -17.261  -0.436  1.00 55.10           C
ATOM    937  HZ2 TRP A  56       0.216 -17.369   0.373  1.00 55.10           H
ATOM    938  CZ3 TRP A  56      -1.907 -18.227  -2.165  1.00 55.10           C
ATOM    939  HZ3 TRP A  56      -2.256 -19.092  -2.710  1.00 55.10           H
ATOM    940  N   GLN A  57      -1.872 -10.711  -1.826  1.00 53.20           N
ATOM    941  H   GLN A  57      -2.393 -10.547  -0.977  1.00 53.20           H
ATOM    942  CA  GLN A  57      -0.520 -10.158  -1.931  1.00 53.20           C
ATOM    943  HA  GLN A  57      -0.378  -9.786  -2.945  1.00 53.20           H
ATOM    944  C   GLN A  57       0.535 -11.250  -1.680  1.00 53.20           C
ATOM    945  CB  GLN A  57      -0.379  -8.979  -0.959  1.00 53.20           C
ATOM    946  HB2 GLN A  57      -1.250  -8.331  -1.053  1.00 53.20           H
ATOM    947  HB3 GLN A  57      -0.340  -9.342   0.068  1.00 53.20           H
ATOM    948  O   GLN A  57       1.160 -11.297  -0.619  1.00 53.20           O
ATOM    949  CG  GLN A  57       0.883  -8.169  -1.287  1.00 53.20           C
ATOM    950  HG2 GLN A  57       0.801  -7.785  -2.304  1.00 53.20           H
ATOM    951  HG3 GLN A  57       1.763  -8.810  -1.243  1.00 53.20           H
ATOM    952  CD  GLN A  57       1.107  -6.995  -0.345  1.00 53.20           C
ATOM    953  NE2 GLN A  57       2.114  -6.191  -0.604  1.00 53.20           N
ATOM    954 HE21 GLN A  57       2.203  -5.364  -0.031  1.00 53.20           H
ATOM    955 HE22 GLN A  57       2.666  -6.334  -1.438  1.00 53.20           H
ATOM    956  OE1 GLN A  57       0.405  -6.770   0.631  1.00 53.20           O
ATOM    957  N   ILE A  58       0.668 -12.187  -2.610  1.00 27.70           N
ATOM    958  H   ILE A  58       0.103 -12.103  -3.443  1.00 27.70           H
ATOM    959  CA  ILE A  58       1.539 -13.355  -2.496  1.00 27.70           C
ATOM    960  HA  ILE A  58       1.322 -13.836  -1.543  1.00 27.70           H
ATOM    961  C   ILE A  58       3.018 -12.943  -2.468  1.00 27.70           C
ATOM    962  CB  ILE A  58       1.180 -14.363  -3.606  1.00 27.70           C
ATOM    963  HB  ILE A  58       0.097 -14.488  -3.588  1.00 27.70           H
ATOM    964  O   ILE A  58       3.422 -11.951  -3.067  1.00 27.70           O
ATOM    965  CG1 ILE A  58       1.802 -15.744  -3.325  1.00 27.70           C
ATOM    966 HG12 ILE A  58       2.884 -15.687  -3.449  1.00 27.70           H
ATOM    967 HG13 ILE A  58       1.592 -16.022  -2.292  1.00 27.70           H
ATOM    968  CG2 ILE A  58       1.564 -13.822  -4.991  1.00 27.70           C
ATOM    969 HG21 ILE A  58       2.646 -13.839  -5.122  1.00 27.70           H
ATOM    970 HG22 ILE A  58       1.204 -12.802  -5.128  1.00 27.70           H
ATOM    971 HG23 ILE A  58       1.099 -14.441  -5.758  1.00 27.70           H
ATOM    972  CD1 ILE A  58       1.258 -16.858  -4.227  1.00 27.70           C
ATOM    973 HD11 ILE A  58       0.175 -16.924  -4.123  1.00 27.70           H
ATOM    974 HD12 ILE A  58       1.701 -17.810  -3.933  1.00 27.70           H
ATOM    975 HD13 ILE A  58       1.511 -16.661  -5.269  1.00 27.70           H
ATOM    976  N   GLY A  59       3.829 -13.671  -1.707  1.00 17.20           N
ATOM    977  H   GLY A  59       3.432 -14.478  -1.247  1.00 17.20           H
ATOM    978  CA  GLY A  59       5.282 -13.549  -1.682  1.00 17.20           C
ATOM    979  HA2 GLY A  59       5.609 -12.709  -2.295  1.00 17.20           H
ATOM    980  HA3 GLY A  59       5.618 -13.382  -0.659  1.00 17.20           H
ATOM    981  C   GLY A  59       5.953 -14.813  -2.207  1.00 17.20           C
ATOM    982  O   GLY A  59       5.302 -15.825  -2.454  1.00 17.20           O
ATOM    983  N   TYR A  60       7.271 -14.753  -2.350  1.00 17.70           N
ATOM    984  H   TYR A  60       7.741 -13.869  -2.214  1.00 17.70           H
ATOM    985  CA  TYR A  60       8.084 -15.873  -2.825  1.00 17.70           C
ATOM    986  HA  TYR A  60       7.461 -16.759  -2.944  1.00 17.70           H
ATOM    987  C   TYR A  60       9.191 -16.268  -1.837  1.00 17.70           C
ATOM    988  CB  TYR A  60       8.639 -15.498  -4.206  1.00 17.70           C
ATOM    989  HB2 TYR A  60       7.805 -15.370  -4.895  1.00 17.70           H
ATOM    990  HB3 TYR A  60       9.243 -16.323  -4.585  1.00 17.70           H
ATOM    991  O   TYR A  60       9.924 -17.218  -2.096  1.00 17.70           O
ATOM    992  CG  TYR A  60       9.482 -14.235  -4.205  1.00 17.70           C
ATOM    993  CD1 TYR A  60       9.006 -13.040  -4.773  1.00 17.70           C
ATOM    994  HD1 TYR A  60       8.031 -13.013  -5.236  1.00 17.70           H
ATOM    995  CD2 TYR A  60      10.750 -14.252  -3.608  1.00 17.70           C
ATOM    996  HD2 TYR A  60      11.110 -15.156  -3.141  1.00 17.70           H
ATOM    997  CE1 TYR A  60       9.808 -11.880  -4.744  1.00 17.70           C
ATOM    998  HE1 TYR A  60       9.423 -10.971  -5.182  1.00 17.70           H
ATOM    999  CE2 TYR A  60      11.566 -13.115  -3.612  1.00 17.70           C
ATOM   1000  HE2 TYR A  60      12.554 -13.158  -3.178  1.00 17.70           H
ATOM   1001  OH  TYR A  60      11.900 -10.816  -4.114  1.00 17.70           O
ATOM   1002  HH  TYR A  60      12.749 -11.011  -3.708  1.00 17.70           H
ATOM   1003  CZ  TYR A  60      11.100 -11.916  -4.165  1.00 17.70           C
ATOM   1004  N   ASP A  61       9.368 -15.537  -0.736  1.00 28.30           N
ATOM   1005  H   ASP A  61       8.754 -14.759  -0.542  1.00 28.30           H
ATOM   1006  CA  ASP A  61      10.406 -15.813   0.252  1.00 28.30           C
ATOM   1007  HA  ASP A  61      10.547 -16.893   0.299  1.00 28.30           H
ATOM   1008  C   ASP A  61      10.020 -15.359   1.664  1.00 28.30           C
ATOM   1009  CB  ASP A  61      11.749 -15.204  -0.189  1.00 28.30           C
ATOM   1010  HB2 ASP A  61      12.524 -15.566   0.485  1.00 28.30           H
ATOM   1011  HB3 ASP A  61      12.001 -15.593  -1.176  1.00 28.30           H
ATOM   1012  O   ASP A  61       9.028 -14.656   1.888  1.00 28.30           O
ATOM   1013  CG  ASP A  61      11.832 -13.670  -0.216  1.00 28.30           C
ATOM   1014  OD1 ASP A  61      11.109 -12.963   0.516  1.00 28.30           O
ATOM   1015  OD2 ASP A  61      12.776 -13.159  -0.852  1.00 28.30           O
ATOM   1016  N   VAL A  62      10.830 -15.790   2.629  1.00 84.20           N
ATOM   1017  H   VAL A  62      11.542 -16.461   2.376  1.00 84.20           H
ATOM   1018  CA  VAL A  62      10.805 -15.293   4.002  1.00 84.20           C
ATOM   1019  HA  VAL A  62      10.362 -14.297   3.976  1.00 84.20           H
ATOM   1020  C   VAL A  62      12.232 -15.205   4.557  1.00 84.20           C
ATOM   1021  CB  VAL A  62       9.890 -16.163   4.881  1.00 84.20           C
ATOM   1022  HB  VAL A  62       8.904 -16.195   4.417  1.00 84.20           H
ATOM   1023  O   VAL A  62      13.010 -16.148   4.393  1.00 84.20           O
ATOM   1024  CG1 VAL A  62      10.369 -17.607   5.067  1.00 84.20           C
ATOM   1025 HG11 VAL A  62      10.608 -18.051   4.100  1.00 84.20           H
ATOM   1026 HG12 VAL A  62       9.578 -18.197   5.530  1.00 84.20           H
ATOM   1027 HG13 VAL A  62      11.254 -17.639   5.702  1.00 84.20           H
ATOM   1028  CG2 VAL A  62       9.728 -15.540   6.265  1.00 84.20           C
ATOM   1029 HG21 VAL A  62      10.689 -15.443   6.770  1.00 84.20           H
ATOM   1030 HG22 VAL A  62       9.246 -14.565   6.186  1.00 84.20           H
ATOM   1031 HG23 VAL A  62       9.117 -16.214   6.866  1.00 84.20           H
ATOM   1032  N   PRO A  63      12.623 -14.105   5.231  1.00 56.50           N
ATOM   1033  CA  PRO A  63      13.883 -14.056   5.967  1.00 56.50           C
ATOM   1034  HA  PRO A  63      14.705 -14.264   5.282  1.00 56.50           H
ATOM   1035  C   PRO A  63      13.889 -15.073   7.109  1.00 56.50           C
ATOM   1036  CB  PRO A  63      14.007 -12.623   6.501  1.00 56.50           C
ATOM   1037  HB2 PRO A  63      15.031 -12.258   6.422  1.00 56.50           H
ATOM   1038  HB3 PRO A  63      13.664 -12.568   7.534  1.00 56.50           H
ATOM   1039  O   PRO A  63      12.969 -15.082   7.922  1.00 56.50           O
ATOM   1040  CG  PRO A  63      13.054 -11.819   5.619  1.00 56.50           C
ATOM   1041  HG2 PRO A  63      13.562 -11.532   4.699  1.00 56.50           H
ATOM   1042  HG3 PRO A  63      12.663 -10.942   6.135  1.00 56.50           H
ATOM   1043  CD  PRO A  63      11.949 -12.820   5.296  1.00 56.50           C
ATOM   1044  HD2 PRO A  63      11.210 -12.837   6.098  1.00 56.50           H
ATOM   1045  HD3 PRO A  63      11.482 -12.558   4.347  1.00 56.50           H
ATOM   1046  N   ILE A  64      14.970 -15.837   7.270  1.00 15.10           N
ATOM   1047  H   ILE A  64      15.701 -15.799   6.574  1.00 15.10           H
ATOM   1048  CA  ILE A  64      15.070 -16.861   8.334  1.00 15.10           C
ATOM   1049  HA  ILE A  64      14.219 -17.534   8.233  1.00 15.10           H
ATOM   1050  C   ILE A  64      14.985 -16.274   9.758  1.00 15.10           C
ATOM   1051  CB  ILE A  64      16.352 -17.704   8.157  1.00 15.10           C
ATOM   1052  HB  ILE A  64      16.327 -18.496   8.905  1.00 15.10           H
ATOM   1053  O   ILE A  64      14.711 -16.977  10.725  1.00 15.10           O
ATOM   1054  CG1 ILE A  64      17.631 -16.862   8.389  1.00 15.10           C
ATOM   1055 HG12 ILE A  64      17.567 -16.361   9.355  1.00 15.10           H
ATOM   1056 HG13 ILE A  64      17.718 -16.099   7.615  1.00 15.10           H
ATOM   1057  CG2 ILE A  64      16.353 -18.375   6.769  1.00 15.10           C
ATOM   1058 HG21 ILE A  64      17.131 -19.137   6.722  1.00 15.10           H
ATOM   1059 HG22 ILE A  64      15.398 -18.872   6.594  1.00 15.10           H
ATOM   1060 HG23 ILE A  64      16.530 -17.649   5.976  1.00 15.10           H
ATOM   1061  CD1 ILE A  64      18.919 -17.689   8.411  1.00 15.10           C
ATOM   1062 HD11 ILE A  64      18.857 -18.448   9.190  1.00 15.10           H
ATOM   1063 HD12 ILE A  64      19.767 -17.036   8.619  1.00 15.10           H
ATOM   1064 HD13 ILE A  64      19.081 -18.178   7.451  1.00 15.10           H
ATOM   1065  N   LYS A  65      15.220 -14.961   9.900  1.00 34.40           N
ATOM   1066  H   LYS A  65      15.410 -14.454   9.047  1.00 34.40           H
ATOM   1067  CA  LYS A  65      15.114 -14.224  11.171  1.00 34.40           C
ATOM   1068  HA  LYS A  65      15.429 -14.889  11.975  1.00 34.40           H
ATOM   1069  C   LYS A  65      13.674 -13.826  11.530  1.00 34.40           C
ATOM   1070  CB  LYS A  65      16.045 -12.997  11.155  1.00 34.40           C
ATOM   1071  HB2 LYS A  65      15.875 -12.427  12.068  1.00 34.40           H
ATOM   1072  HB3 LYS A  65      15.794 -12.363  10.305  1.00 34.40           H
ATOM   1073  O   LYS A  65      13.428 -13.469  12.680  1.00 34.40           O
ATOM   1074  CG  LYS A  65      17.535 -13.379  11.095  1.00 34.40           C
ATOM   1075  HG2 LYS A  65      17.743 -13.883  10.151  1.00 34.40           H
ATOM   1076  HG3 LYS A  65      17.755 -14.066  11.913  1.00 34.40           H
ATOM   1077  CD  LYS A  65      18.448 -12.148  11.219  1.00 34.40           C
ATOM   1078  HD2 LYS A  65      18.224 -11.629  12.150  1.00 34.40           H
ATOM   1079  HD3 LYS A  65      18.262 -11.479  10.378  1.00 34.40           H
ATOM   1080  CE  LYS A  65      19.918 -12.594  11.218  1.00 34.40           C
ATOM   1081  HE2 LYS A  65      20.066 -13.290  12.044  1.00 34.40           H
ATOM   1082  HE3 LYS A  65      20.113 -13.145  10.298  1.00 34.40           H
ATOM   1083  NZ  LYS A  65      20.867 -11.456  11.340  1.00 34.40           N
ATOM   1084  HZ1 LYS A  65      20.716 -10.950  12.201  1.00 34.40           H
ATOM   1085  HZ2 LYS A  65      21.815 -11.803  11.349  1.00 34.40           H
ATOM   1086  HZ3 LYS A  65      20.781 -10.825  10.556  1.00 34.40           H
ATOM   1087  N   ASP A  66      12.739 -13.861  10.579  1.00 16.30           N
ATOM   1088  H   ASP A  66      12.967 -14.292   9.695  1.00 16.30           H
ATOM   1089  CA  ASP A  66      11.312 -13.606  10.816  1.00 16.30           C
ATOM   1090  HA  ASP A  66      11.198 -12.853  11.595  1.00 16.30           H
ATOM   1091  C   ASP A  66      10.656 -14.899  11.320  1.00 16.30           C
ATOM   1092  CB  ASP A  66      10.659 -13.039   9.535  1.00 16.30           C
ATOM   1093  HB2 ASP A  66      10.687 -13.791   8.746  1.00 16.30           H
ATOM   1094  HB3 ASP A  66      11.251 -12.188   9.198  1.00 16.30           H
ATOM   1095  O   ASP A  66      10.085 -15.666  10.549  1.00 16.30           O
ATOM   1096  CG  ASP A  66       9.204 -12.568   9.720  1.00 16.30           C
ATOM   1097  OD1 ASP A  66       8.568 -12.985  10.713  1.00 16.30           O
ATOM   1098  OD2 ASP A  66       8.735 -11.772   8.860  1.00 16.30           O
ATOM   1099  N   LYS A  67      10.804 -15.175  12.624  1.00 28.70           N
ATOM   1100  H   LYS A  67      11.340 -14.518  13.172  1.00 28.70           H
ATOM   1101  CA  LYS A  67      10.396 -16.451  13.237  1.00 28.70           C
ATOM   1102  HA  LYS A  67      10.973 -17.260  12.788  1.00 28.70           H
ATOM   1103  C   LYS A  67       8.929 -16.802  12.978  1.00 28.70           C
ATOM   1104  CB  LYS A  67      10.651 -16.433  14.752  1.00 28.70           C
ATOM   1105  HB2 LYS A  67      10.127 -15.587  15.197  1.00 28.70           H
ATOM   1106  HB3 LYS A  67      10.234 -17.348  15.173  1.00 28.70           H
ATOM   1107  O   LYS A  67       8.626 -17.959  12.722  1.00 28.70           O
ATOM   1108  CG  LYS A  67      12.140 -16.367  15.118  1.00 28.70           C
ATOM   1109  HG2 LYS A  67      12.667 -17.185  14.627  1.00 28.70           H
ATOM   1110  HG3 LYS A  67      12.562 -15.420  14.782  1.00 28.70           H
ATOM   1111  CD  LYS A  67      12.312 -16.494  16.638  1.00 28.70           C
ATOM   1112  HD2 LYS A  67      11.793 -15.671  17.128  1.00 28.70           H
ATOM   1113  HD3 LYS A  67      11.870 -17.436  16.962  1.00 28.70           H
ATOM   1114  CE  LYS A  67      13.797 -16.471  17.014  1.00 28.70           C
ATOM   1115  HE2 LYS A  67      14.302 -17.256  16.451  1.00 28.70           H
ATOM   1116  HE3 LYS A  67      14.220 -15.515  16.708  1.00 28.70           H
ATOM   1117  NZ  LYS A  67      13.989 -16.688  18.470  1.00 28.70           N
ATOM   1118  HZ1 LYS A  67      13.604 -17.583  18.737  1.00 28.70           H
ATOM   1119  HZ2 LYS A  67      14.971 -16.692  18.704  1.00 28.70           H
ATOM   1120  HZ3 LYS A  67      13.523 -15.969  19.006  1.00 28.70           H
ATOM   1121  N   GLU A  68       8.029 -15.819  13.032  1.00 29.20           N
ATOM   1122  H   GLU A  68       8.353 -14.866  13.116  1.00 29.20           H
ATOM   1123  CA  GLU A  68       6.592 -16.052  12.853  1.00 29.20           C
ATOM   1124  HA  GLU A  68       6.260 -16.805  13.568  1.00 29.20           H
ATOM   1125  C   GLU A  68       6.291 -16.594  11.453  1.00 29.20           C
ATOM   1126  CB  GLU A  68       5.827 -14.747  13.127  1.00 29.20           C
ATOM   1127  HB2 GLU A  68       6.102 -14.008  12.374  1.00 29.20           H
ATOM   1128  HB3 GLU A  68       6.124 -14.372  14.107  1.00 29.20           H
ATOM   1129  O   GLU A  68       5.603 -17.604  11.316  1.00 29.20           O
ATOM   1130  CG  GLU A  68       4.301 -14.947  13.116  1.00 29.20           C
ATOM   1131  HG2 GLU A  68       4.007 -15.374  12.157  1.00 29.20           H
ATOM   1132  HG3 GLU A  68       4.039 -15.660  13.897  1.00 29.20           H
ATOM   1133  CD  GLU A  68       3.509 -13.645  13.329  1.00 29.20           C
ATOM   1134  OE1 GLU A  68       2.272 -13.693  13.137  1.00 29.20           O
ATOM   1135  OE2 GLU A  68       4.126 -12.611  13.671  1.00 29.20           O
ATOM   1136  N   LYS A  69       6.855 -15.970  10.413  1.00 18.80           N
ATOM   1137  H   LYS A  69       7.436 -15.163  10.589  1.00 18.80           H
ATOM   1138  CA  LYS A  69       6.651 -16.425   9.033  1.00 18.80           C
ATOM   1139  HA  LYS A  69       5.616 -16.744   8.912  1.00 18.80           H
ATOM   1140  C   LYS A  69       7.506 -17.631   8.666  1.00 18.80           C
ATOM   1141  CB  LYS A  69       6.931 -15.286   8.065  1.00 18.80           C
ATOM   1142  HB2 LYS A  69       6.897 -15.685   7.051  1.00 18.80           H
ATOM   1143  HB3 LYS A  69       7.925 -14.890   8.272  1.00 18.80           H
ATOM   1144  O   LYS A  69       7.061 -18.464   7.883  1.00 18.80           O
ATOM   1145  CG  LYS A  69       5.918 -14.152   8.163  1.00 18.80           C
ATOM   1146  HG2 LYS A  69       4.905 -14.531   8.028  1.00 18.80           H
ATOM   1147  HG3 LYS A  69       6.006 -13.669   9.137  1.00 18.80           H
ATOM   1148  CD  LYS A  69       6.258 -13.164   7.053  1.00 18.80           C
ATOM   1149  HD2 LYS A  69       6.014 -13.592   6.080  1.00 18.80           H
ATOM   1150  HD3 LYS A  69       7.330 -12.968   7.088  1.00 18.80           H
ATOM   1151  CE  LYS A  69       5.489 -11.870   7.273  1.00 18.80           C
ATOM   1152  HE2 LYS A  69       5.326 -11.754   8.344  1.00 18.80           H
ATOM   1153  HE3 LYS A  69       4.520 -11.927   6.777  1.00 18.80           H
ATOM   1154  NZ  LYS A  69       6.311 -10.747   6.787  1.00 18.80           N
ATOM   1155  HZ1 LYS A  69       6.538 -10.862   5.810  1.00 18.80           H
ATOM   1156  HZ2 LYS A  69       5.858  -9.862   6.965  1.00 18.80           H
ATOM   1157  HZ3 LYS A  69       7.170 -10.778   7.318  1.00 18.80           H
ATOM   1158  N   PHE A  70       8.711 -17.749   9.222  1.00 19.10           N
ATOM   1159  H   PHE A  70       9.037 -17.013   9.831  1.00 19.10           H
ATOM   1160  CA  PHE A  70       9.585 -18.898   8.987  1.00 19.10           C
ATOM   1161  HA  PHE A  70       9.773 -18.988   7.917  1.00 19.10           H
ATOM   1162  C   PHE A  70       8.926 -20.207   9.442  1.00 19.10           C
ATOM   1163  CB  PHE A  70      10.922 -18.668   9.698  1.00 19.10           C
ATOM   1164  HB2 PHE A  70      10.745 -18.570  10.769  1.00 19.10           H
ATOM   1165  HB3 PHE A  70      11.353 -17.732   9.345  1.00 19.10           H
ATOM   1166  O   PHE A  70       9.078 -21.234   8.787  1.00 19.10           O
ATOM   1167  CG  PHE A  70      11.932 -19.771   9.457  1.00 19.10           C
ATOM   1168  CD1 PHE A  70      12.202 -20.722  10.460  1.00 19.10           C
ATOM   1169  HD1 PHE A  70      11.680 -20.685  11.405  1.00 19.10           H
ATOM   1170  CD2 PHE A  70      12.591 -19.857   8.216  1.00 19.10           C
ATOM   1171  HD2 PHE A  70      12.369 -19.144   7.435  1.00 19.10           H
ATOM   1172  CE1 PHE A  70      13.151 -21.734  10.231  1.00 19.10           C
ATOM   1173  HE1 PHE A  70      13.359 -22.461  11.003  1.00 19.10           H
ATOM   1174  CE2 PHE A  70      13.539 -20.871   7.988  1.00 19.10           C
ATOM   1175  HE2 PHE A  70      14.053 -20.938   7.041  1.00 19.10           H
ATOM   1176  CZ  PHE A  70      13.825 -21.803   8.999  1.00 19.10           C
ATOM   1177  HZ  PHE A  70      14.558 -22.578   8.828  1.00 19.10           H
ATOM   1178  N   GLU A  71       8.112 -20.173  10.502  1.00 18.70           N
ATOM   1179  H   GLU A  71       8.059 -19.331  11.057  1.00 18.70           H
ATOM   1180  CA  GLU A  71       7.359 -21.349  10.943  1.00 18.70           C
ATOM   1181  HA  GLU A  71       8.054 -22.189  10.964  1.00 18.70           H
ATOM   1182  C   GLU A  71       6.239 -21.790   9.985  1.00 18.70           C
ATOM   1183  CB  GLU A  71       6.814 -21.139  12.367  1.00 18.70           C
ATOM   1184  HB2 GLU A  71       6.320 -20.170  12.431  1.00 18.70           H
ATOM   1185  HB3 GLU A  71       6.066 -21.903  12.575  1.00 18.70           H
ATOM   1186  O   GLU A  71       5.798 -22.940  10.065  1.00 18.70           O
ATOM   1187  CG  GLU A  71       7.898 -21.235  13.455  1.00 18.70           C
ATOM   1188  HG2 GLU A  71       7.417 -21.190  14.432  1.00 18.70           H
ATOM   1189  HG3 GLU A  71       8.565 -20.377  13.373  1.00 18.70           H
ATOM   1190  CD  GLU A  71       8.727 -22.525  13.352  1.00 18.70           C
ATOM   1191  OE1 GLU A  71       9.965 -22.434  13.474  1.00 18.70           O
ATOM   1192  OE2 GLU A  71       8.144 -23.595  13.044  1.00 18.70           O
ATOM   1193  N   LEU A  72       5.795 -20.916   9.072  1.00 19.30           N
ATOM   1194  H   LEU A  72       6.247 -20.014   9.019  1.00 19.30           H
ATOM   1195  CA  LEU A  72       4.703 -21.194   8.133  1.00 19.30           C
ATOM   1196  HA  LEU A  72       3.959 -21.813   8.635  1.00 19.30           H
ATOM   1197  C   LEU A  72       5.138 -21.983   6.887  1.00 19.30           C
ATOM   1198  CB  LEU A  72       4.039 -19.874   7.704  1.00 19.30           C
ATOM   1199  HB2 LEU A  72       4.804 -19.258   7.233  1.00 19.30           H
ATOM   1200  HB3 LEU A  72       3.281 -20.097   6.953  1.00 19.30           H
ATOM   1201  O   LEU A  72       4.287 -22.655   6.300  1.00 19.30           O
ATOM   1202  CG  LEU A  72       3.381 -19.047   8.817  1.00 19.30           C
ATOM   1203  HG  LEU A  72       4.122 -18.811   9.581  1.00 19.30           H
ATOM   1204  CD1 LEU A  72       2.851 -17.736   8.232  1.00 19.30           C
ATOM   1205 HD11 LEU A  72       2.470 -17.106   9.036  1.00 19.30           H
ATOM   1206 HD12 LEU A  72       3.657 -17.207   7.723  1.00 19.30           H
ATOM   1207 HD13 LEU A  72       2.055 -17.938   7.515  1.00 19.30           H
ATOM   1208  CD2 LEU A  72       2.212 -19.791   9.468  1.00 19.30           C
ATOM   1209 HD21 LEU A  72       1.736 -19.139  10.200  1.00 19.30           H
ATOM   1210 HD22 LEU A  72       2.586 -20.676   9.982  1.00 19.30           H
ATOM   1211 HD23 LEU A  72       1.487 -20.088   8.710  1.00 19.30           H
ATOM   1212  N   THR A  73       6.419 -21.914   6.499  1.00 31.10           N
ATOM   1213  H   THR A  73       7.060 -21.393   7.080  1.00 31.10           H
ATOM   1214  CA  THR A  73       6.994 -22.751   5.428  1.00 31.10           C
ATOM   1215  HA  THR A  73       6.220 -22.943   4.685  1.00 31.10           H
ATOM   1216  C   THR A  73       7.432 -24.101   5.978  1.00 31.10           C
ATOM   1217  CB  THR A  73       8.151 -22.069   4.668  1.00 31.10           C
ATOM   1218  HB  THR A  73       7.749 -21.215   4.122  1.00 31.10           H
ATOM   1219  O   THR A  73       7.854 -24.234   7.128  1.00 31.10           O
ATOM   1220  CG2 THR A  73       9.288 -21.582   5.562  1.00 31.10           C
ATOM   1221 HG21 THR A  73       9.691 -22.405   6.153  1.00 31.10           H
ATOM   1222 HG22 THR A  73       8.924 -20.796   6.224  1.00 31.10           H
ATOM   1223 HG23 THR A  73      10.081 -21.166   4.941  1.00 31.10           H
ATOM   1224  OG1 THR A  73       8.736 -22.911   3.704  1.00 31.10           O
ATOM   1225  HG1 THR A  73       9.182 -22.344   3.071  1.00 31.10           H
ATOM   1226  N   THR A  74       7.347 -25.126   5.146  1.00 56.80           N
ATOM   1227  H   THR A  74       6.974 -24.946   4.224  1.00 56.80           H
ATOM   1228  CA  THR A  74       7.914 -26.449   5.428  1.00 56.80           C
ATOM   1229  HA  THR A  74       7.895 -26.630   6.503  1.00 56.80           H
ATOM   1230  C   THR A  74       9.382 -26.563   4.995  1.00 56.80           C
ATOM   1231  CB  THR A  74       7.059 -27.529   4.766  1.00 56.80           C
ATOM   1232  HB  THR A  74       7.513 -28.503   4.949  1.00 56.80           H
ATOM   1233  O   THR A  74      10.088 -27.465   5.440  1.00 56.80           O
ATOM   1234  CG2 THR A  74       5.623 -27.555   5.294  1.00 56.80           C
ATOM   1235 HG21 THR A  74       5.089 -28.386   4.833  1.00 56.80           H
ATOM   1236 HG22 THR A  74       5.111 -26.626   5.046  1.00 56.80           H
ATOM   1237 HG23 THR A  74       5.630 -27.691   6.376  1.00 56.80           H
ATOM   1238  OG1 THR A  74       6.988 -27.309   3.381  1.00 56.80           O
ATOM   1239  HG1 THR A  74       6.599 -26.450   3.198  1.00 56.80           H
ATOM   1240  N   LEU A  75       9.877 -25.624   4.182  1.00 28.10           N
ATOM   1241  H   LEU A  75       9.264 -24.866   3.918  1.00 28.10           H
ATOM   1242  CA  LEU A  75      11.210 -25.636   3.574  1.00 28.10           C
ATOM   1243  HA  LEU A  75      11.562 -26.666   3.522  1.00 28.10           H
ATOM   1244  C   LEU A  75      12.228 -24.889   4.448  1.00 28.10           C
ATOM   1245  CB  LEU A  75      11.112 -25.102   2.132  1.00 28.10           C
ATOM   1246  HB2 LEU A  75      12.100 -25.144   1.674  1.00 28.10           H
ATOM   1247  HB3 LEU A  75      10.803 -24.057   2.165  1.00 28.10           H
ATOM   1248  O   LEU A  75      12.746 -23.829   4.091  1.00 28.10           O
ATOM   1249  CG  LEU A  75      10.120 -25.879   1.244  1.00 28.10           C
ATOM   1250  HG  LEU A  75       9.118 -25.809   1.667  1.00 28.10           H
ATOM   1251  CD1 LEU A  75      10.086 -25.265  -0.152  1.00 28.10           C
ATOM   1252 HD11 LEU A  75      11.072 -25.335  -0.612  1.00 28.10           H
ATOM   1253 HD12 LEU A  75       9.769 -24.225  -0.081  1.00 28.10           H
ATOM   1254 HD13 LEU A  75       9.368 -25.806  -0.768  1.00 28.10           H
ATOM   1255  CD2 LEU A  75      10.484 -27.356   1.095  1.00 28.10           C
ATOM   1256 HD21 LEU A  75      10.452 -27.858   2.061  1.00 28.10           H
ATOM   1257 HD22 LEU A  75       9.754 -27.842   0.448  1.00 28.10           H
ATOM   1258 HD23 LEU A  75      11.475 -27.454   0.651  1.00 28.10           H
ATOM   1259  N   LYS A  76      12.489 -25.442   5.635  1.00 19.00           N
ATOM   1260  H   LYS A  76      11.994 -26.294   5.857  1.00 19.00           H
ATOM   1261  CA  LYS A  76      13.323 -24.811   6.675  1.00 19.00           C
ATOM   1262  HA  LYS A  76      13.261 -23.728   6.565  1.00 19.00           H
ATOM   1263  C   LYS A  76      14.814 -25.138   6.577  1.00 19.00           C
ATOM   1264  CB  LYS A  76      12.767 -25.175   8.060  1.00 19.00           C
ATOM   1265  HB2 LYS A  76      12.664 -26.257   8.136  1.00 19.00           H
ATOM   1266  HB3 LYS A  76      13.463 -24.842   8.830  1.00 19.00           H
ATOM   1267  O   LYS A  76      15.616 -24.370   7.102  1.00 19.00           O
ATOM   1268  CG  LYS A  76      11.410 -24.500   8.301  1.00 19.00           C
ATOM   1269  HG2 LYS A  76      11.546 -23.419   8.301  1.00 19.00           H
ATOM   1270  HG3 LYS A  76      10.723 -24.759   7.496  1.00 19.00           H
ATOM   1271  CD  LYS A  76      10.782 -24.935   9.630  1.00 19.00           C
ATOM   1272  HD2 LYS A  76      11.459 -24.736  10.460  1.00 19.00           H
ATOM   1273  HD3 LYS A  76      10.558 -26.001   9.579  1.00 19.00           H
ATOM   1274  CE  LYS A  76       9.498 -24.122   9.800  1.00 19.00           C
ATOM   1275  HE2 LYS A  76       9.093 -23.924   8.807  1.00 19.00           H
ATOM   1276  HE3 LYS A  76       9.750 -23.150  10.224  1.00 19.00           H
ATOM   1277  NZ  LYS A  76       8.467 -24.796  10.619  1.00 19.00           N
ATOM   1278  HZ1 LYS A  76       8.607 -24.584  11.597  1.00 19.00           H
ATOM   1279  HZ2 LYS A  76       8.455 -25.794  10.465  1.00 19.00           H
ATOM   1280  HZ3 LYS A  76       7.562 -24.403  10.401  1.00 19.00           H
ATOM   1281  N   ASP A  77      15.187 -26.231   5.914  1.00 27.80           N
ATOM   1282  H   ASP A  77      14.468 -26.839   5.549  1.00 27.80           H
ATOM   1283  CA  ASP A  77      16.582 -26.681   5.813  1.00 27.80           C
ATOM   1284  HA  ASP A  77      16.979 -26.792   6.822  1.00 27.80           H
ATOM   1285  C   ASP A  77      17.479 -25.698   5.047  1.00 27.80           C
ATOM   1286  CB  ASP A  77      16.661 -28.049   5.123  1.00 27.80           C
ATOM   1287  HB2 ASP A  77      17.706 -28.348   5.048  1.00 27.80           H
ATOM   1288  HB3 ASP A  77      16.268 -27.960   4.111  1.00 27.80           H
ATOM   1289  O   ASP A  77      17.058 -25.074   4.070  1.00 27.80           O
ATOM   1290  CG  ASP A  77      15.904 -29.137   5.875  1.00 27.80           C
ATOM   1291  OD1 ASP A  77      16.200 -29.317   7.073  1.00 27.80           O
ATOM   1292  OD2 ASP A  77      15.032 -29.756   5.223  1.00 27.80           O
ATOM   1293  N   GLU A  78      18.757 -25.633   5.431  1.00 28.40           N
ATOM   1294  H   GLU A  78      19.042 -26.162   6.243  1.00 28.40           H
ATOM   1295  CA  GLU A  78      19.756 -24.725   4.841  1.00 28.40           C
ATOM   1296  HA  GLU A  78      19.447 -23.693   5.007  1.00 28.40           H
ATOM   1297  C   GLU A  78      19.937 -24.900   3.328  1.00 28.40           C
ATOM   1298  CB  GLU A  78      21.116 -24.928   5.519  1.00 28.40           C
ATOM   1299  HB2 GLU A  78      21.403 -25.976   5.436  1.00 28.40           H
ATOM   1300  HB3 GLU A  78      21.852 -24.322   4.990  1.00 28.40           H
ATOM   1301  O   GLU A  78      20.267 -23.947   2.620  1.00 28.40           O
ATOM   1302  CG  GLU A  78      21.115 -24.505   6.995  1.00 28.40           C
ATOM   1303  HG2 GLU A  78      20.733 -23.486   7.064  1.00 28.40           H
ATOM   1304  HG3 GLU A  78      20.440 -25.156   7.550  1.00 28.40           H
ATOM   1305  CD  GLU A  78      22.513 -24.564   7.631  1.00 28.40           C
ATOM   1306  OE1 GLU A  78      22.646 -24.017   8.749  1.00 28.40           O
ATOM   1307  OE2 GLU A  78      23.429 -25.144   7.006  1.00 28.40           O
ATOM   1308  N   LYS A  79      19.661 -26.094   2.789  1.00 18.30           N
ATOM   1309  H   LYS A  79      19.376 -26.833   3.416  1.00 18.30           H
ATOM   1310  CA  LYS A  79      19.754 -26.354   1.344  1.00 18.30           C
ATOM   1311  HA  LYS A  79      20.766 -26.099   1.032  1.00 18.30           H
ATOM   1312  C   LYS A  79      18.822 -25.462   0.513  1.00 18.30           C
ATOM   1313  CB  LYS A  79      19.554 -27.851   1.066  1.00 18.30           C
ATOM   1314  HB2 LYS A  79      19.831 -28.049   0.031  1.00 18.30           H
ATOM   1315  HB3 LYS A  79      20.229 -28.421   1.705  1.00 18.30           H
ATOM   1316  O   LYS A  79      19.164 -25.125  -0.622  1.00 18.30           O
ATOM   1317  CG  LYS A  79      18.115 -28.333   1.289  1.00 18.30           C
ATOM   1318  HG2 LYS A  79      17.784 -28.069   2.293  1.00 18.30           H
ATOM   1319  HG3 LYS A  79      17.464 -27.846   0.562  1.00 18.30           H
ATOM   1320  CD  LYS A  79      18.020 -29.852   1.110  1.00 18.30           C
ATOM   1321  HD2 LYS A  79      18.477 -30.140   0.163  1.00 18.30           H
ATOM   1322  HD3 LYS A  79      18.533 -30.357   1.929  1.00 18.30           H
ATOM   1323  CE  LYS A  79      16.542 -30.216   1.102  1.00 18.30           C
ATOM   1324  HE2 LYS A  79      16.064 -29.560   0.375  1.00 18.30           H
ATOM   1325  HE3 LYS A  79      16.114 -30.005   2.082  1.00 18.30           H
ATOM   1326  NZ  LYS A  79      16.280 -31.614   0.703  1.00 18.30           N
ATOM   1327  HZ1 LYS A  79      16.691 -31.792  -0.202  1.00 18.30           H
ATOM   1328  HZ2 LYS A  79      16.653 -32.258   1.385  1.00 18.30           H
ATOM   1329  HZ3 LYS A  79      15.282 -31.746   0.621  1.00 18.30           H
ATOM   1330  N   TYR A  80      17.708 -25.013   1.099  1.00 17.10           N
ATOM   1331  H   TYR A  80      17.527 -25.298   2.051  1.00 17.10           H
ATOM   1332  CA  TYR A  80      16.755 -24.083   0.487  1.00 17.10           C
ATOM   1333  HA  TYR A  80      16.733 -24.249  -0.590  1.00 17.10           H
ATOM   1334  C   TYR A  80      17.113 -22.611   0.722  1.00 17.10           C
ATOM   1335  CB  TYR A  80      15.356 -24.359   1.047  1.00 17.10           C
ATOM   1336  HB2 TYR A  80      14.628 -23.770   0.489  1.00 17.10           H
ATOM   1337  HB3 TYR A  80      15.328 -24.012   2.080  1.00 17.10           H
ATOM   1338  O   TYR A  80      16.522 -21.725   0.102  1.00 17.10           O
ATOM   1339  CG  TYR A  80      14.924 -25.809   1.008  1.00 17.10           C
ATOM   1340  CD1 TYR A  80      14.824 -26.495  -0.218  1.00 17.10           C
ATOM   1341  HD1 TYR A  80      15.062 -25.994  -1.145  1.00 17.10           H
ATOM   1342  CD2 TYR A  80      14.613 -26.465   2.212  1.00 17.10           C
ATOM   1343  HD2 TYR A  80      14.716 -25.939   3.150  1.00 17.10           H
ATOM   1344  CE1 TYR A  80      14.389 -27.834  -0.235  1.00 17.10           C
ATOM   1345  HE1 TYR A  80      14.283 -28.365  -1.170  1.00 17.10           H
ATOM   1346  CE2 TYR A  80      14.167 -27.798   2.199  1.00 17.10           C
ATOM   1347  HE2 TYR A  80      13.937 -28.301   3.127  1.00 17.10           H
ATOM   1348  OH  TYR A  80      13.630 -29.773   0.974  1.00 17.10           O
ATOM   1349  HH  TYR A  80      13.264 -30.005   1.831  1.00 17.10           H
ATOM   1350  CZ  TYR A  80      14.038 -28.477   0.972  1.00 17.10           C
ATOM   1351  N   HIS A  81      18.071 -22.328   1.610  1.00 42.80           N
ATOM   1352  H   HIS A  81      18.578 -23.078   2.057  1.00 42.80           H
ATOM   1353  CA  HIS A  81      18.425 -20.959   1.959  1.00 42.80           C
ATOM   1354  HA  HIS A  81      17.491 -20.408   2.069  1.00 42.80           H
ATOM   1355  C   HIS A  81      19.234 -20.302   0.845  1.00 42.80           C
ATOM   1356  CB  HIS A  81      19.183 -20.867   3.289  1.00 42.80           C
ATOM   1357  HB2 HIS A  81      20.102 -21.449   3.220  1.00 42.80           H
ATOM   1358  HB3 HIS A  81      19.475 -19.827   3.439  1.00 42.80           H
ATOM   1359  O   HIS A  81      20.089 -20.926   0.208  1.00 42.80           O
ATOM   1360  CG  HIS A  81      18.441 -21.296   4.531  1.00 42.80           C
ATOM   1361  CD2 HIS A  81      17.240 -21.942   4.609  1.00 42.80           C
ATOM   1362  HD2 HIS A  81      16.611 -22.247   3.785  1.00 42.80           H
ATOM   1363  ND1 HIS A  81      18.982 -21.207   5.812  1.00 42.80           N
ATOM   1364  CE1 HIS A  81      18.129 -21.844   6.624  1.00 42.80           C
ATOM   1365  HE1 HIS A  81      18.306 -22.037   7.671  1.00 42.80           H
ATOM   1366  NE2 HIS A  81      17.066 -22.278   5.931  1.00 42.80           N
ATOM   1367  HE2 HIS A  81      16.390 -22.936   6.293  1.00 42.80           H
ATOM   1368  N   PHE A  82      19.000 -19.011   0.646  1.00 28.70           N
ATOM   1369  H   PHE A  82      18.261 -18.577   1.181  1.00 28.70           H
ATOM   1370  CA  PHE A  82      19.750 -18.167  -0.274  1.00 28.70           C
ATOM   1371  HA  PHE A  82      20.739 -18.602  -0.419  1.00 28.70           H
ATOM   1372  C   PHE A  82      19.942 -16.769   0.318  1.00 28.70           C
ATOM   1373  CB  PHE A  82      19.045 -18.125  -1.639  1.00 28.70           C
ATOM   1374  HB2 PHE A  82      19.705 -17.631  -2.352  1.00 28.70           H
ATOM   1375  HB3 PHE A  82      18.900 -19.145  -1.995  1.00 28.70           H
ATOM   1376  O   PHE A  82      19.183 -16.321   1.181  1.00 28.70           O
ATOM   1377  CG  PHE A  82      17.705 -17.411  -1.638  1.00 28.70           C
ATOM   1378  CD1 PHE A  82      16.537 -18.088  -1.236  1.00 28.70           C
ATOM   1379  HD1 PHE A  82      16.583 -19.125  -0.940  1.00 28.70           H
ATOM   1380  CD2 PHE A  82      17.628 -16.062  -2.038  1.00 28.70           C
ATOM   1381  HD2 PHE A  82      18.514 -15.538  -2.365  1.00 28.70           H
ATOM   1382  CE1 PHE A  82      15.302 -17.415  -1.226  1.00 28.70           C
ATOM   1383  HE1 PHE A  82      14.403 -17.935  -0.927  1.00 28.70           H
ATOM   1384  CE2 PHE A  82      16.393 -15.393  -2.034  1.00 28.70           C
ATOM   1385  HE2 PHE A  82      16.330 -14.368  -2.369  1.00 28.70           H
ATOM   1386  CZ  PHE A  82      15.232 -16.069  -1.626  1.00 28.70           C
ATOM   1387  HZ  PHE A  82      14.283 -15.553  -1.638  1.00 28.70           H
ATOM   1388  N   LEU A  83      20.970 -16.060  -0.145  1.00 44.50           N
ATOM   1389  H   LEU A  83      21.566 -16.475  -0.848  1.00 44.50           H
ATOM   1390  CA  LEU A  83      21.191 -14.662   0.212  1.00 44.50           C
ATOM   1391  HA  LEU A  83      20.851 -14.498   1.235  1.00 44.50           H
ATOM   1392  C   LEU A  83      20.367 -13.774  -0.725  1.00 44.50           C
ATOM   1393  CB  LEU A  83      22.699 -14.367   0.132  1.00 44.50           C
ATOM   1394  HB2 LEU A  83      23.019 -14.452  -0.907  1.00 44.50           H
ATOM   1395  HB3 LEU A  83      23.240 -15.118   0.708  1.00 44.50           H
ATOM   1396  O   LEU A  83      20.647 -13.746  -1.922  1.00 44.50           O
ATOM   1397  CG  LEU A  83      23.085 -12.974   0.661  1.00 44.50           C
ATOM   1398  HG  LEU A  83      22.479 -12.211   0.173  1.00 44.50           H
ATOM   1399  CD1 LEU A  83      22.887 -12.884   2.176  1.00 44.50           C
ATOM   1400 HD11 LEU A  83      21.826 -12.926   2.421  1.00 44.50           H
ATOM   1401 HD12 LEU A  83      23.287 -11.937   2.537  1.00 44.50           H
ATOM   1402 HD13 LEU A  83      23.416 -13.697   2.675  1.00 44.50           H
ATOM   1403  CD2 LEU A  83      24.554 -12.696   0.353  1.00 44.50           C
ATOM   1404 HD21 LEU A  83      24.725 -12.739  -0.723  1.00 44.50           H
ATOM   1405 HD22 LEU A  83      24.814 -11.695   0.695  1.00 44.50           H
ATOM   1406 HD23 LEU A  83      25.193 -13.424   0.853  1.00 44.50           H
ATOM   1407  N   GLY A  84      19.368 -13.061  -0.213  1.00 49.60           N
ATOM   1408  H   GLY A  84      19.190 -13.117   0.780  1.00 49.60           H
ATOM   1409  CA  GLY A  84      18.560 -12.146  -1.020  1.00 49.60           C
ATOM   1410  HA2 GLY A  84      17.663 -11.862  -0.470  1.00 49.60           H
ATOM   1411  HA3 GLY A  84      18.247 -12.663  -1.927  1.00 49.60           H
ATOM   1412  C   GLY A  84      19.314 -10.872  -1.422  1.00 49.60           C
ATOM   1413  O   GLY A  84      20.366 -10.559  -0.870  1.00 49.60           O
ATOM   1414  N   ALA A  85      18.749 -10.089  -2.342  1.00 58.90           N
ATOM   1415  H   ALA A  85      17.925 -10.446  -2.803  1.00 58.90           H
ATOM   1416  CA  ALA A  85      19.309  -8.822  -2.831  1.00 58.90           C
ATOM   1417  HA  ALA A  85      20.305  -9.014  -3.229  1.00 58.90           H
ATOM   1418  C   ALA A  85      19.460  -7.727  -1.751  1.00 58.90           C
ATOM   1419  CB  ALA A  85      18.409  -8.334  -3.973  1.00 58.90           C
ATOM   1420  HB1 ALA A  85      18.328  -9.108  -4.736  1.00 58.90           H
ATOM   1421  HB2 ALA A  85      17.410  -8.116  -3.595  1.00 58.90           H
ATOM   1422  HB3 ALA A  85      18.830  -7.433  -4.419  1.00 58.90           H
ATOM   1423  O   ALA A  85      20.076  -6.695  -1.995  1.00 58.90           O
ATOM   1424  N   ASN A  86      18.880  -7.936  -0.566  1.00  7.10           N
ATOM   1425  H   ASN A  86      18.444  -8.837  -0.431  1.00  7.10           H
ATOM   1426  CA  ASN A  86      18.984  -7.060   0.603  1.00  7.10           C
ATOM   1427  HA  ASN A  86      19.429  -6.117   0.287  1.00  7.10           H
ATOM   1428  C   ASN A  86      19.928  -7.609   1.692  1.00  7.10           C
ATOM   1429  CB  ASN A  86      17.565  -6.771   1.124  1.00  7.10           C
ATOM   1430  HB2 ASN A  86      16.978  -6.344   0.311  1.00  7.10           H
ATOM   1431  HB3 ASN A  86      17.631  -6.027   1.918  1.00  7.10           H
ATOM   1432  O   ASN A  86      19.765  -7.258   2.862  1.00  7.10           O
ATOM   1433  CG  ASN A  86      16.832  -7.990   1.666  1.00  7.10           C
ATOM   1434  ND2 ASN A  86      15.596  -7.810   2.075  1.00  7.10           N
ATOM   1435 HD21 ASN A  86      15.153  -6.927   1.865  1.00  7.10           H
ATOM   1436 HD22 ASN A  86      15.077  -8.655   2.264  1.00  7.10           H
ATOM   1437  OD1 ASN A  86      17.296  -9.117   1.709  1.00  7.10           O
ATOM   1438  N   ASP A  87      20.835  -8.518   1.321  1.00 83.80           N
ATOM   1439  H   ASP A  87      20.920  -8.723   0.335  1.00 83.80           H
ATOM   1440  CA  ASP A  87      21.843  -9.158   2.179  1.00 83.80           C
ATOM   1441  HA  ASP A  87      22.345  -9.895   1.552  1.00 83.80           H
ATOM   1442  C   ASP A  87      21.273  -9.956   3.365  1.00 83.80           C
ATOM   1443  CB  ASP A  87      22.923  -8.147   2.590  1.00 83.80           C
ATOM   1444  HB2 ASP A  87      22.490  -7.408   3.264  1.00 83.80           H
ATOM   1445  HB3 ASP A  87      23.716  -8.668   3.127  1.00 83.80           H
ATOM   1446  O   ASP A  87      21.973 -10.290   4.325  1.00 83.80           O
ATOM   1447  CG  ASP A  87      23.542  -7.449   1.379  1.00 83.80           C
ATOM   1448  OD1 ASP A  87      23.912  -8.177   0.431  1.00 83.80           O
ATOM   1449  OD2 ASP A  87      23.610  -6.200   1.415  1.00 83.80           O
ATOM   1450  N   LYS A  88      19.981 -10.298   3.315  1.00 42.70           N
ATOM   1451  H   LYS A  88      19.459 -10.003   2.503  1.00 42.70           H
ATOM   1452  CA  LYS A  88      19.348 -11.191   4.291  1.00 42.70           C
ATOM   1453  HA  LYS A  88      19.942 -11.181   5.205  1.00 42.70           H
ATOM   1454  C   LYS A  88      19.350 -12.615   3.764  1.00 42.70           C
ATOM   1455  CB  LYS A  88      17.928 -10.728   4.634  1.00 42.70           C
ATOM   1456  HB2 LYS A  88      17.489 -11.439   5.335  1.00 42.70           H
ATOM   1457  HB3 LYS A  88      17.320 -10.722   3.730  1.00 42.70           H
ATOM   1458  O   LYS A  88      19.038 -12.846   2.601  1.00 42.70           O
ATOM   1459  CG  LYS A  88      17.933  -9.333   5.273  1.00 42.70           C
ATOM   1460  HG2 LYS A  88      18.337  -8.609   4.566  1.00 42.70           H
ATOM   1461  HG3 LYS A  88      18.562  -9.346   6.163  1.00 42.70           H
ATOM   1462  CD  LYS A  88      16.517  -8.902   5.658  1.00 42.70           C
ATOM   1463  HD2 LYS A  88      15.888  -8.918   4.767  1.00 42.70           H
ATOM   1464  HD3 LYS A  88      16.116  -9.593   6.399  1.00 42.70           H
ATOM   1465  CE  LYS A  88      16.573  -7.483   6.230  1.00 42.70           C
ATOM   1466  HE2 LYS A  88      17.227  -7.484   7.101  1.00 42.70           H
ATOM   1467  HE3 LYS A  88      17.028  -6.835   5.481  1.00 42.70           H
ATOM   1468  NZ  LYS A  88      15.222  -6.987   6.590  1.00 42.70           N
ATOM   1469  HZ1 LYS A  88      14.631  -6.974   5.771  1.00 42.70           H
ATOM   1470  HZ2 LYS A  88      15.281  -6.047   6.954  1.00 42.70           H
ATOM   1471  HZ3 LYS A  88      14.796  -7.582   7.287  1.00 42.70           H
ATOM   1472  N   VAL A  89      19.623 -13.572   4.645  1.00 94.50           N
ATOM   1473  H   VAL A  89      19.923 -13.313   5.574  1.00 94.50           H
ATOM   1474  CA  VAL A  89      19.396 -14.989   4.351  1.00 94.50           C
ATOM   1475  HA  VAL A  89      19.744 -15.188   3.338  1.00 94.50           H
ATOM   1476  C   VAL A  89      17.895 -15.265   4.406  1.00 94.50           C
ATOM   1477  CB  VAL A  89      20.184 -15.916   5.290  1.00 94.50           C
ATOM   1478  HB  VAL A  89      19.812 -15.799   6.308  1.00 94.50           H
ATOM   1479  O   VAL A  89      17.216 -14.898   5.374  1.00 94.50           O
ATOM   1480  CG1 VAL A  89      20.030 -17.376   4.856  1.00 94.50           C
ATOM   1481 HG11 VAL A  89      20.632 -18.024   5.494  1.00 94.50           H
ATOM   1482 HG12 VAL A  89      20.358 -17.502   3.824  1.00 94.50           H
ATOM   1483 HG13 VAL A  89      18.992 -17.700   4.942  1.00 94.50           H
ATOM   1484  CG2 VAL A  89      21.679 -15.570   5.277  1.00 94.50           C
ATOM   1485 HG21 VAL A  89      22.223 -16.275   5.906  1.00 94.50           H
ATOM   1486 HG22 VAL A  89      22.067 -15.639   4.261  1.00 94.50           H
ATOM   1487 HG23 VAL A  89      21.852 -14.565   5.660  1.00 94.50           H
ATOM   1488  N   LYS A  90      17.377 -15.874   3.345  1.00  7.00           N
ATOM   1489  H   LYS A  90      18.003 -16.151   2.603  1.00  7.00           H
ATOM   1490  CA  LYS A  90      15.960 -16.166   3.141  1.00  7.00           C
ATOM   1491  HA  LYS A  90      15.410 -16.018   4.070  1.00  7.00           H
ATOM   1492  C   LYS A  90      15.780 -17.624   2.734  1.00  7.00           C
ATOM   1493  CB  LYS A  90      15.392 -15.244   2.056  1.00  7.00           C
ATOM   1494  HB2 LYS A  90      14.319 -15.425   1.992  1.00  7.00           H
ATOM   1495  HB3 LYS A  90      15.836 -15.533   1.103  1.00  7.00           H
ATOM   1496  O   LYS A  90      16.734 -18.253   2.289  1.00  7.00           O
ATOM   1497  CG  LYS A  90      15.637 -13.737   2.264  1.00  7.00           C
ATOM   1498  HG2 LYS A  90      16.699 -13.516   2.162  1.00  7.00           H
ATOM   1499  HG3 LYS A  90      15.278 -13.417   3.242  1.00  7.00           H
ATOM   1500  CD  LYS A  90      14.870 -13.014   1.163  1.00  7.00           C
ATOM   1501  HD2 LYS A  90      15.128 -13.478   0.212  1.00  7.00           H
ATOM   1502  HD3 LYS A  90      13.815 -13.196   1.371  1.00  7.00           H
ATOM   1503  CE  LYS A  90      15.046 -11.503   1.011  1.00  7.00           C
ATOM   1504  HE2 LYS A  90      16.106 -11.257   0.943  1.00  7.00           H
ATOM   1505  HE3 LYS A  90      14.615 -11.020   1.889  1.00  7.00           H
ATOM   1506  NZ  LYS A  90      14.330 -11.074  -0.224  1.00  7.00           N
ATOM   1507  HZ1 LYS A  90      13.498 -11.633  -0.354  1.00  7.00           H
ATOM   1508  HZ2 LYS A  90      14.092 -10.095  -0.294  1.00  7.00           H
ATOM   1509  HZ3 LYS A  90      14.812 -11.306  -1.081  1.00  7.00           H
ATOM   1510  N   THR A  91      14.566 -18.141   2.870  1.00  6.00           N
ATOM   1511  H   THR A  91      13.832 -17.548   3.231  1.00  6.00           H
ATOM   1512  CA  THR A  91      14.180 -19.461   2.356  1.00  6.00           C
ATOM   1513  HA  THR A  91      14.970 -19.836   1.706  1.00  6.00           H
ATOM   1514  C   THR A  91      12.924 -19.368   1.490  1.00  6.00           C
ATOM   1515  CB  THR A  91      14.029 -20.484   3.495  1.00  6.00           C
ATOM   1516  HB  THR A  91      14.896 -20.409   4.151  1.00  6.00           H
ATOM   1517  O   THR A  91      12.265 -18.323   1.446  1.00  6.00           O
ATOM   1518  CG2 THR A  91      12.769 -20.291   4.336  1.00  6.00           C
ATOM   1519 HG21 THR A  91      12.806 -19.321   4.831  1.00  6.00           H
ATOM   1520 HG22 THR A  91      11.879 -20.350   3.711  1.00  6.00           H
ATOM   1521 HG23 THR A  91      12.713 -21.076   5.091  1.00  6.00           H
ATOM   1522  OG1 THR A  91      14.025 -21.768   2.922  1.00  6.00           O
ATOM   1523  HG1 THR A  91      13.563 -22.388   3.490  1.00  6.00           H
ATOM   1524  N   LEU A  92      12.607 -20.467   0.807  1.00 41.30           N
ATOM   1525  H   LEU A  92      13.164 -21.289   0.995  1.00 41.30           H
ATOM   1526  CA  LEU A  92      11.423 -20.623  -0.030  1.00 41.30           C
ATOM   1527  HA  LEU A  92      11.394 -19.791  -0.732  1.00 41.30           H
ATOM   1528  C   LEU A  92      10.136 -20.575   0.815  1.00 41.30           C
ATOM   1529  CB  LEU A  92      11.527 -21.939  -0.824  1.00 41.30           C
ATOM   1530  HB2 LEU A  92      11.476 -22.761  -0.112  1.00 41.30           H
ATOM   1531  HB3 LEU A  92      10.662 -22.008  -1.484  1.00 41.30           H
ATOM   1532  O   LEU A  92      10.056 -21.155   1.901  1.00 41.30           O
ATOM   1533  CG  LEU A  92      12.811 -22.135  -1.658  1.00 41.30           C
ATOM   1534  HG  LEU A  92      13.653 -22.286  -0.983  1.00 41.30           H
ATOM   1535  CD1 LEU A  92      12.675 -23.378  -2.538  1.00 41.30           C
ATOM   1536 HD11 LEU A  92      12.550 -24.261  -1.911  1.00 41.30           H
ATOM   1537 HD12 LEU A  92      11.815 -23.278  -3.200  1.00 41.30           H
ATOM   1538 HD13 LEU A  92      13.576 -23.509  -3.137  1.00 41.30           H
ATOM   1539  CD2 LEU A  92      13.141 -20.944  -2.554  1.00 41.30           C
ATOM   1540 HD21 LEU A  92      13.994 -21.180  -3.191  1.00 41.30           H
ATOM   1541 HD22 LEU A  92      13.399 -20.080  -1.943  1.00 41.30           H
ATOM   1542 HD23 LEU A  92      12.277 -20.705  -3.174  1.00 41.30           H
ATOM   1543  N   TYR A  93       9.128 -19.862   0.319  1.00  9.40           N
ATOM   1544  H   TYR A  93       9.224 -19.491  -0.615  1.00  9.40           H
ATOM   1545  CA  TYR A  93       7.883 -19.565   1.030  1.00  9.40           C
ATOM   1546  HA  TYR A  93       7.553 -20.446   1.580  1.00  9.40           H
ATOM   1547  C   TYR A  93       6.782 -19.165   0.042  1.00  9.40           C
ATOM   1548  CB  TYR A  93       8.160 -18.422   2.018  1.00  9.40           C
ATOM   1549  HB2 TYR A  93       8.637 -17.611   1.467  1.00  9.40           H
ATOM   1550  HB3 TYR A  93       8.867 -18.775   2.768  1.00  9.40           H
ATOM   1551  O   TYR A  93       7.067 -18.544  -0.985  1.00  9.40           O
ATOM   1552  CG  TYR A  93       6.946 -17.862   2.731  1.00  9.40           C
ATOM   1553  CD1 TYR A  93       6.378 -16.649   2.304  1.00  9.40           C
ATOM   1554  HD1 TYR A  93       6.820 -16.113   1.477  1.00  9.40           H
ATOM   1555  CD2 TYR A  93       6.371 -18.560   3.807  1.00  9.40           C
ATOM   1556  HD2 TYR A  93       6.802 -19.490   4.147  1.00  9.40           H
ATOM   1557  CE1 TYR A  93       5.226 -16.152   2.938  1.00  9.40           C
ATOM   1558  HE1 TYR A  93       4.776 -15.235   2.587  1.00  9.40           H
ATOM   1559  CE2 TYR A  93       5.210 -18.074   4.431  1.00  9.40           C
ATOM   1560  HE2 TYR A  93       4.729 -18.644   5.212  1.00  9.40           H
ATOM   1561  OH  TYR A  93       3.431 -16.469   4.495  1.00  9.40           O
ATOM   1562  HH  TYR A  93       2.909 -16.067   3.797  1.00  9.40           H
ATOM   1563  CZ  TYR A  93       4.623 -16.878   3.987  1.00  9.40           C
ATOM   1564  N   GLU A  94       5.526 -19.489   0.368  1.00 17.60           N
ATOM   1565  H   GLU A  94       5.396 -20.053   1.196  1.00 17.60           H
ATOM   1566  CA  GLU A  94       4.343 -19.211  -0.463  1.00 17.60           C
ATOM   1567  HA  GLU A  94       3.539 -19.856  -0.108  1.00 17.60           H
ATOM   1568  C   GLU A  94       4.556 -19.649  -1.924  1.00 17.60           C
ATOM   1569  CB  GLU A  94       3.850 -17.753  -0.298  1.00 17.60           C
ATOM   1570  HB2 GLU A  94       4.709 -17.081  -0.277  1.00 17.60           H
ATOM   1571  HB3 GLU A  94       3.221 -17.492  -1.148  1.00 17.60           H
ATOM   1572  O   GLU A  94       4.562 -20.848  -2.194  1.00 17.60           O
ATOM   1573  CG  GLU A  94       3.005 -17.525   0.964  1.00 17.60           C
ATOM   1574  HG2 GLU A  94       3.565 -17.880   1.829  1.00 17.60           H
ATOM   1575  HG3 GLU A  94       2.119 -18.156   0.901  1.00 17.60           H
ATOM   1576  CD  GLU A  94       2.582 -16.048   1.163  1.00 17.60           C
ATOM   1577  OE1 GLU A  94       2.151 -15.636   2.269  1.00 17.60           O
ATOM   1578  OE2 GLU A  94       2.741 -15.194   0.267  1.00 17.60           O
ATOM   1579  N   LEU A  95       4.753 -18.720  -2.866  1.00  9.80           N
ATOM   1580  H   LEU A  95       4.826 -17.752  -2.585  1.00  9.80           H
ATOM   1581  CA  LEU A  95       4.832 -19.025  -4.295  1.00  9.80           C
ATOM   1582  HA  LEU A  95       3.901 -19.511  -4.586  1.00  9.80           H
ATOM   1583  C   LEU A  95       5.980 -19.984  -4.638  1.00  9.80           C
ATOM   1584  CB  LEU A  95       4.976 -17.699  -5.063  1.00  9.80           C
ATOM   1585  HB2 LEU A  95       5.899 -17.209  -4.752  1.00  9.80           H
ATOM   1586  HB3 LEU A  95       4.145 -17.048  -4.793  1.00  9.80           H
ATOM   1587  O   LEU A  95       5.789 -20.940  -5.387  1.00  9.80           O
ATOM   1588  CG  LEU A  95       4.999 -17.846  -6.592  1.00  9.80           C
ATOM   1589  HG  LEU A  95       5.868 -18.429  -6.896  1.00  9.80           H
ATOM   1590  CD1 LEU A  95       3.729 -18.521  -7.106  1.00  9.80           C
ATOM   1591 HD11 LEU A  95       3.690 -18.451  -8.193  1.00  9.80           H
ATOM   1592 HD12 LEU A  95       2.847 -18.028  -6.698  1.00  9.80           H
ATOM   1593 HD13 LEU A  95       3.730 -19.575  -6.828  1.00  9.80           H
ATOM   1594  CD2 LEU A  95       5.106 -16.462  -7.224  1.00  9.80           C
ATOM   1595 HD21 LEU A  95       6.011 -15.963  -6.877  1.00  9.80           H
ATOM   1596 HD22 LEU A  95       4.230 -15.868  -6.963  1.00  9.80           H
ATOM   1597 HD23 LEU A  95       5.148 -16.565  -8.308  1.00  9.80           H
ATOM   1598  N   SER A  96       7.172 -19.758  -4.084  1.00 24.60           N
ATOM   1599  H   SER A  96       7.256 -19.047  -3.372  1.00 24.60           H
ATOM   1600  CA  SER A  96       8.330 -20.606  -4.389  1.00 24.60           C
ATOM   1601  HA  SER A  96       8.376 -20.761  -5.466  1.00 24.60           H
ATOM   1602  C   SER A  96       8.230 -21.988  -3.740  1.00 24.60           C
ATOM   1603  CB  SER A  96       9.618 -19.911  -3.972  1.00 24.60           C
ATOM   1604  HB2 SER A  96       9.692 -18.950  -4.482  1.00 24.60           H
ATOM   1605  HB3 SER A  96      10.461 -20.536  -4.266  1.00 24.60           H
ATOM   1606  O   SER A  96       8.670 -22.974  -4.328  1.00 24.60           O
ATOM   1607  OG  SER A  96       9.630 -19.708  -2.579  1.00 24.60           O
ATOM   1608  HG  SER A  96       9.820 -18.779  -2.429  1.00 24.60           H
ATOM   1609  N   GLU A  97       7.584 -22.084  -2.575  1.00  6.80           N
ATOM   1610  H   GLU A  97       7.223 -21.234  -2.167  1.00  6.80           H
ATOM   1611  CA  GLU A  97       7.277 -23.356  -1.916  1.00  6.80           C
ATOM   1612  HA  GLU A  97       8.189 -23.950  -1.856  1.00  6.80           H
ATOM   1613  C   GLU A  97       6.261 -24.173  -2.733  1.00  6.80           C
ATOM   1614  CB  GLU A  97       6.795 -23.062  -0.484  1.00  6.80           C
ATOM   1615  HB2 GLU A  97       7.577 -22.501   0.028  1.00  6.80           H
ATOM   1616  HB3 GLU A  97       5.900 -22.441  -0.528  1.00  6.80           H
ATOM   1617  O   GLU A  97       6.447 -25.374  -2.928  1.00  6.80           O
ATOM   1618  CG  GLU A  97       6.487 -24.326   0.335  1.00  6.80           C
ATOM   1619  HG2 GLU A  97       5.664 -24.864  -0.136  1.00  6.80           H
ATOM   1620  HG3 GLU A  97       7.360 -24.978   0.313  1.00  6.80           H
ATOM   1621  CD  GLU A  97       6.113 -24.028   1.799  1.00  6.80           C
ATOM   1622  OE1 GLU A  97       6.087 -24.994   2.604  1.00  6.80           O
ATOM   1623  OE2 GLU A  97       5.828 -22.854   2.132  1.00  6.80           O
ATOM   1624  N   MET A  98       5.233 -23.527  -3.298  1.00 44.40           N
ATOM   1625  H   MET A  98       5.112 -22.545  -3.097  1.00 44.40           H
ATOM   1626  CA  MET A  98       4.292 -24.186  -4.216  1.00 44.40           C
ATOM   1627  HA  MET A  98       3.831 -25.032  -3.708  1.00 44.40           H
ATOM   1628  C   MET A  98       4.991 -24.722  -5.466  1.00 44.40           C
ATOM   1629  CB  MET A  98       3.197 -23.217  -4.668  1.00 44.40           C
ATOM   1630  HB2 MET A  98       3.652 -22.327  -5.101  1.00 44.40           H
ATOM   1631  HB3 MET A  98       2.590 -23.694  -5.438  1.00 44.40           H
ATOM   1632  O   MET A  98       4.733 -25.854  -5.867  1.00 44.40           O
ATOM   1633  CG  MET A  98       2.279 -22.797  -3.532  1.00 44.40           C
ATOM   1634  HG2 MET A  98       1.686 -23.650  -3.203  1.00 44.40           H
ATOM   1635  HG3 MET A  98       2.880 -22.450  -2.691  1.00 44.40           H
ATOM   1636  SD  MET A  98       1.181 -21.465  -4.041  1.00 44.40           S
ATOM   1637  CE  MET A  98       0.654 -20.938  -2.412  1.00 44.40           C
ATOM   1638  HE1 MET A  98       0.503 -21.801  -1.765  1.00 44.40           H
ATOM   1639  HE2 MET A  98       1.403 -20.274  -1.980  1.00 44.40           H
ATOM   1640  HE3 MET A  98      -0.291 -20.415  -2.555  1.00 44.40           H
ATOM   1641  N   ILE A  99       5.885 -23.935  -6.074  1.00 17.30           N
ATOM   1642  H   ILE A  99       6.022 -23.002  -5.713  1.00 17.30           H
ATOM   1643  CA  ILE A  99       6.626 -24.344  -7.278  1.00 17.30           C
ATOM   1644  HA  ILE A  99       5.912 -24.713  -8.014  1.00 17.30           H
ATOM   1645  C   ILE A  99       7.581 -25.499  -6.961  1.00 17.30           C
ATOM   1646  CB  ILE A  99       7.358 -23.137  -7.899  1.00 17.30           C
ATOM   1647  HB  ILE A  99       7.971 -22.674  -7.126  1.00 17.30           H
ATOM   1648  O   ILE A  99       7.661 -26.449  -7.742  1.00 17.30           O
ATOM   1649  CG1 ILE A  99       6.328 -22.109  -8.420  1.00 17.30           C
ATOM   1650 HG12 ILE A  99       5.873 -22.471  -9.342  1.00 17.30           H
ATOM   1651 HG13 ILE A  99       5.524 -21.973  -7.697  1.00 17.30           H
ATOM   1652  CG2 ILE A  99       8.273 -23.560  -9.066  1.00 17.30           C
ATOM   1653 HG21 ILE A  99       7.682 -24.013  -9.862  1.00 17.30           H
ATOM   1654 HG22 ILE A  99       9.022 -24.278  -8.733  1.00 17.30           H
ATOM   1655 HG23 ILE A  99       8.806 -22.696  -9.463  1.00 17.30           H
ATOM   1656  CD1 ILE A  99       6.949 -20.736  -8.671  1.00 17.30           C
ATOM   1657 HD11 ILE A  99       6.150 -20.025  -8.881  1.00 17.30           H
ATOM   1658 HD12 ILE A  99       7.478 -20.402  -7.778  1.00 17.30           H
ATOM   1659 HD13 ILE A  99       7.628 -20.768  -9.522  1.00 17.30           H
ATOM   1660  N   TYR A 100       8.249 -25.465  -5.803  1.00 37.70           N
ATOM   1661  H   TYR A 100       8.166 -24.647  -5.216  1.00 37.70           H
ATOM   1662  CA  TYR A 100       9.081 -26.570  -5.329  1.00 37.70           C
ATOM   1663  HA  TYR A 100       9.900 -26.723  -6.032  1.00 37.70           H
ATOM   1664  C   TYR A 100       8.285 -27.878  -5.264  1.00 37.70           C
ATOM   1665  CB  TYR A 100       9.672 -26.232  -3.954  1.00 37.70           C
ATOM   1666  HB2 TYR A 100       8.873 -25.981  -3.258  1.00 37.70           H
ATOM   1667  HB3 TYR A 100      10.314 -25.356  -4.046  1.00 37.70           H
ATOM   1668  O   TYR A 100       8.657 -28.870  -5.888  1.00 37.70           O
ATOM   1669  CG  TYR A 100      10.480 -27.376  -3.380  1.00 37.70           C
ATOM   1670  CD1 TYR A 100       9.948 -28.214  -2.377  1.00 37.70           C
ATOM   1671  HD1 TYR A 100       8.965 -28.022  -1.973  1.00 37.70           H
ATOM   1672  CD2 TYR A 100      11.749 -27.640  -3.918  1.00 37.70           C
ATOM   1673  HD2 TYR A 100      12.149 -27.016  -4.702  1.00 37.70           H
ATOM   1674  CE1 TYR A 100      10.703 -29.308  -1.901  1.00 37.70           C
ATOM   1675  HE1 TYR A 100      10.310 -29.951  -1.127  1.00 37.70           H
ATOM   1676  CE2 TYR A 100      12.490 -28.737  -3.459  1.00 37.70           C
ATOM   1677  HE2 TYR A 100      13.452 -28.947  -3.902  1.00 37.70           H
ATOM   1678  OH  TYR A 100      12.715 -30.648  -2.061  1.00 37.70           O
ATOM   1679  HH  TYR A 100      13.474 -30.751  -2.640  1.00 37.70           H
ATOM   1680  CZ  TYR A 100      11.978 -29.572  -2.448  1.00 37.70           C
ATOM   1681  N   TYR A 101       7.138 -27.880  -4.583  1.00 18.60           N
ATOM   1682  H   TYR A 101       6.863 -27.052  -4.075  1.00 18.60           H
ATOM   1683  CA  TYR A 101       6.320 -29.088  -4.492  1.00 18.60           C
ATOM   1684  HA  TYR A 101       6.980 -29.919  -4.241  1.00 18.60           H
ATOM   1685  C   TYR A 101       5.671 -29.479  -5.821  1.00 18.60           C
ATOM   1686  CB  TYR A 101       5.296 -28.926  -3.368  1.00 18.60           C
ATOM   1687  HB2 TYR A 101       4.763 -27.984  -3.499  1.00 18.60           H
ATOM   1688  HB3 TYR A 101       4.571 -29.738  -3.429  1.00 18.60           H
ATOM   1689  O   TYR A 101       5.527 -30.667  -6.108  1.00 18.60           O
ATOM   1690  CG  TYR A 101       5.932 -28.975  -1.997  1.00 18.60           C
ATOM   1691  CD1 TYR A 101       6.707 -30.097  -1.640  1.00 18.60           C
ATOM   1692  HD1 TYR A 101       6.836 -30.917  -2.330  1.00 18.60           H
ATOM   1693  CD2 TYR A 101       5.756 -27.919  -1.080  1.00 18.60           C
ATOM   1694  HD2 TYR A 101       5.181 -27.047  -1.357  1.00 18.60           H
ATOM   1695  CE1 TYR A 101       7.292 -30.174  -0.366  1.00 18.60           C
ATOM   1696  HE1 TYR A 101       7.874 -31.036  -0.076  1.00 18.60           H
ATOM   1697  CE2 TYR A 101       6.333 -27.999   0.203  1.00 18.60           C
ATOM   1698  HE2 TYR A 101       6.190 -27.198   0.913  1.00 18.60           H
ATOM   1699  OH  TYR A 101       7.611 -29.283   1.802  1.00 18.60           O
ATOM   1700  HH  TYR A 101       7.406 -28.528   2.358  1.00 18.60           H
ATOM   1701  CZ  TYR A 101       7.091 -29.137   0.562  1.00 18.60           C
ATOM   1702  N   ALA A 102       5.344 -28.514  -6.680  1.00 63.40           N
ATOM   1703  H   ALA A 102       5.435 -27.551  -6.391  1.00 63.40           H
ATOM   1704  CA  ALA A 102       4.825 -28.795  -8.012  1.00 63.40           C
ATOM   1705  HA  ALA A 102       3.978 -29.475  -7.917  1.00 63.40           H
ATOM   1706  C   ALA A 102       5.872 -29.495  -8.894  1.00 63.40           C
ATOM   1707  CB  ALA A 102       4.321 -27.486  -8.622  1.00 63.40           C
ATOM   1708  HB1 ALA A 102       5.136 -26.762  -8.654  1.00 63.40           H
ATOM   1709  HB2 ALA A 102       3.950 -27.658  -9.632  1.00 63.40           H
ATOM   1710  HB3 ALA A 102       3.513 -27.079  -8.013  1.00 63.40           H
ATOM   1711  O   ALA A 102       5.504 -30.380  -9.669  1.00 63.40           O
ATOM   1712  N   LYS A 103       7.164 -29.170  -8.742  1.00 17.70           N
ATOM   1713  H   LYS A 103       7.390 -28.399  -8.131  1.00 17.70           H
ATOM   1714  CA  LYS A 103       8.272 -29.935  -9.336  1.00 17.70           C
ATOM   1715  HA  LYS A 103       8.119 -30.018 -10.412  1.00 17.70           H
ATOM   1716  C   LYS A 103       8.308 -31.361  -8.784  1.00 17.70           C
ATOM   1717  CB  LYS A 103       9.601 -29.201  -9.087  1.00 17.70           C
ATOM   1718  HB2 LYS A 103       9.749 -29.093  -8.013  1.00 17.70           H
ATOM   1719  HB3 LYS A 103       9.547 -28.199  -9.515  1.00 17.70           H
ATOM   1720  O   LYS A 103       8.287 -32.304  -9.571  1.00 17.70           O
ATOM   1721  CG  LYS A 103      10.820 -29.939  -9.666  1.00 17.70           C
ATOM   1722  HG2 LYS A 103      10.719 -31.014  -9.523  1.00 17.70           H
ATOM   1723  HG3 LYS A 103      10.892 -29.739 -10.735  1.00 17.70           H
ATOM   1724  CD  LYS A 103      12.110 -29.504  -8.958  1.00 17.70           C
ATOM   1725  HD2 LYS A 103      12.012 -29.659  -7.884  1.00 17.70           H
ATOM   1726  HD3 LYS A 103      12.304 -28.450  -9.154  1.00 17.70           H
ATOM   1727  CE  LYS A 103      13.268 -30.355  -9.477  1.00 17.70           C
ATOM   1728  HE2 LYS A 103      13.027 -31.410  -9.349  1.00 17.70           H
ATOM   1729  HE3 LYS A 103      13.371 -30.145 -10.542  1.00 17.70           H
ATOM   1730  NZ  LYS A 103      14.533 -30.050  -8.781  1.00 17.70           N
ATOM   1731  HZ1 LYS A 103      15.376 -30.344  -9.254  1.00 17.70           H
ATOM   1732  HZ2 LYS A 103      14.626 -29.069  -8.559  1.00 17.70           H
ATOM   1733  HZ3 LYS A 103      14.560 -30.464  -7.860  1.00 17.70           H
ATOM   1734  N   GLN A 104       8.298 -31.527  -7.457  1.00 43.30           N
ATOM   1735  H   GLN A 104       8.337 -30.705  -6.872  1.00 43.30           H
ATOM   1736  CA  GLN A 104       8.397 -32.858  -6.833  1.00 43.30           C
ATOM   1737  HA  GLN A 104       9.287 -33.351  -7.226  1.00 43.30           H
ATOM   1738  C   GLN A 104       7.245 -33.795  -7.208  1.00 43.30           C
ATOM   1739  CB  GLN A 104       8.494 -32.744  -5.299  1.00 43.30           C
ATOM   1740  HB2 GLN A 104       7.587 -32.268  -4.928  1.00 43.30           H
ATOM   1741  HB3 GLN A 104       8.527 -33.753  -4.887  1.00 43.30           H
ATOM   1742  O   GLN A 104       7.435 -35.000  -7.353  1.00 43.30           O
ATOM   1743  CG  GLN A 104       9.704 -31.976  -4.740  1.00 43.30           C
ATOM   1744  HG2 GLN A 104       9.667 -30.935  -5.061  1.00 43.30           H
ATOM   1745  HG3 GLN A 104       9.627 -31.978  -3.653  1.00 43.30           H
ATOM   1746  CD  GLN A 104      11.075 -32.531  -5.129  1.00 43.30           C
ATOM   1747  NE2 GLN A 104      12.077 -32.281  -4.326  1.00 43.30           N
ATOM   1748 HE21 GLN A 104      13.013 -32.383  -4.690  1.00 43.30           H
ATOM   1749 HE22 GLN A 104      11.945 -31.721  -3.496  1.00 43.30           H
ATOM   1750  OE1 GLN A 104      11.283 -33.149  -6.158  1.00 43.30           O
ATOM   1751  N   LEU A 105       6.050 -33.248  -7.427  1.00 36.80           N
ATOM   1752  H   LEU A 105       5.939 -32.267  -7.212  1.00 36.80           H
ATOM   1753  CA  LEU A 105       4.881 -34.005  -7.878  1.00 36.80           C
ATOM   1754  HA  LEU A 105       4.908 -34.996  -7.425  1.00 36.80           H
ATOM   1755  C   LEU A 105       4.839 -34.235  -9.404  1.00 36.80           C
ATOM   1756  CB  LEU A 105       3.630 -33.267  -7.382  1.00 36.80           C
ATOM   1757  HB2 LEU A 105       3.698 -32.235  -7.727  1.00 36.80           H
ATOM   1758  HB3 LEU A 105       2.748 -33.721  -7.835  1.00 36.80           H
ATOM   1759  O   LEU A 105       3.919 -34.890  -9.902  1.00 36.80           O
ATOM   1760  CG  LEU A 105       3.434 -33.246  -5.857  1.00 36.80           C
ATOM   1761  HG  LEU A 105       4.298 -32.799  -5.365  1.00 36.80           H
ATOM   1762  CD1 LEU A 105       2.210 -32.376  -5.575  1.00 36.80           C
ATOM   1763 HD11 LEU A 105       1.325 -32.793  -6.054  1.00 36.80           H
ATOM   1764 HD12 LEU A 105       2.040 -32.305  -4.501  1.00 36.80           H
ATOM   1765 HD13 LEU A 105       2.393 -31.371  -5.958  1.00 36.80           H
ATOM   1766  CD2 LEU A 105       3.216 -34.641  -5.272  1.00 36.80           C
ATOM   1767 HD21 LEU A 105       2.431 -35.168  -5.814  1.00 36.80           H
ATOM   1768 HD22 LEU A 105       4.142 -35.214  -5.325  1.00 36.80           H
ATOM   1769 HD23 LEU A 105       2.941 -34.556  -4.221  1.00 36.80           H
ATOM   1770  N   GLY A 106       5.789 -33.686 -10.171  1.00 78.60           N
ATOM   1771  H   GLY A 106       6.561 -33.219  -9.716  1.00 78.60           H
ATOM   1772  CA  GLY A 106       5.800 -33.736 -11.639  1.00 78.60           C
ATOM   1773  HA2 GLY A 106       6.771 -33.379 -11.981  1.00 78.60           H
ATOM   1774  HA3 GLY A 106       5.674 -34.768 -11.966  1.00 78.60           H
ATOM   1775  C   GLY A 106       4.718 -32.873 -12.308  1.00 78.60           C
ATOM   1776  O   GLY A 106       4.380 -33.071 -13.483  1.00 78.60           O
ATOM   1777  N   LEU A 107       4.142 -31.913 -11.577  1.00 24.40           N
ATOM   1778  H   LEU A 107       4.518 -31.746 -10.654  1.00 24.40           H
ATOM   1779  CA  LEU A 107       3.179 -30.946 -12.111  1.00 24.40           C
ATOM   1780  HA  LEU A 107       2.461 -31.478 -12.735  1.00 24.40           H
ATOM   1781  C   LEU A 107       3.887 -29.923 -13.008  1.00 24.40           C
ATOM   1782  CB  LEU A 107       2.403 -30.260 -10.972  1.00 24.40           C
ATOM   1783  HB2 LEU A 107       3.089 -29.628 -10.408  1.00 24.40           H
ATOM   1784  HB3 LEU A 107       1.650 -29.614 -11.422  1.00 24.40           H
ATOM   1785  O   LEU A 107       3.398 -29.642 -14.102  1.00 24.40           O
ATOM   1786  CG  LEU A 107       1.703 -31.211  -9.986  1.00 24.40           C
ATOM   1787  HG  LEU A 107       2.455 -31.813  -9.476  1.00 24.40           H
ATOM   1788  CD1 LEU A 107       0.942 -30.397  -8.939  1.00 24.40           C
ATOM   1789 HD11 LEU A 107       0.215 -29.742  -9.419  1.00 24.40           H
ATOM   1790 HD12 LEU A 107       1.640 -29.789  -8.364  1.00 24.40           H
ATOM   1791 HD13 LEU A 107       0.426 -31.067  -8.252  1.00 24.40           H
ATOM   1792  CD2 LEU A 107       0.745 -32.159 -10.705  1.00 24.40           C
ATOM   1793 HD21 LEU A 107       0.206 -32.757  -9.970  1.00 24.40           H
ATOM   1794 HD22 LEU A 107       1.304 -32.844 -11.341  1.00 24.40           H
ATOM   1795 HD23 LEU A 107       0.033 -31.586 -11.299  1.00 24.40           H
ATOM   1796  N   ILE A 108       5.079 -29.480 -12.604  1.00 16.30           N
ATOM   1797  H   ILE A 108       5.421 -29.820 -11.716  1.00 16.30           H
ATOM   1798  CA  ILE A 108       5.996 -28.636 -13.383  1.00 16.30           C
ATOM   1799  HA  ILE A 108       5.511 -28.323 -14.307  1.00 16.30           H
ATOM   1800  C   ILE A 108       7.233 -29.471 -13.743  1.00 16.30           C
ATOM   1801  CB  ILE A 108       6.356 -27.366 -12.579  1.00 16.30           C
ATOM   1802  HB  ILE A 108       6.769 -27.678 -11.620  1.00 16.30           H
ATOM   1803  O   ILE A 108       7.816 -30.115 -12.876  1.00 16.30           O
ATOM   1804  CG1 ILE A 108       5.092 -26.513 -12.317  1.00 16.30           C
ATOM   1805 HG12 ILE A 108       4.702 -26.128 -13.259  1.00 16.30           H
ATOM   1806 HG13 ILE A 108       4.319 -27.135 -11.866  1.00 16.30           H
ATOM   1807  CG2 ILE A 108       7.425 -26.531 -13.305  1.00 16.30           C
ATOM   1808 HG21 ILE A 108       7.043 -26.156 -14.255  1.00 16.30           H
ATOM   1809 HG22 ILE A 108       8.323 -27.124 -13.477  1.00 16.30           H
ATOM   1810 HG23 ILE A 108       7.732 -25.693 -12.680  1.00 16.30           H
ATOM   1811  CD1 ILE A 108       5.344 -25.341 -11.364  1.00 16.30           C
ATOM   1812 HD11 ILE A 108       5.851 -25.693 -10.466  1.00 16.30           H
ATOM   1813 HD12 ILE A 108       5.975 -24.594 -11.845  1.00 16.30           H
ATOM   1814 HD13 ILE A 108       4.397 -24.881 -11.081  1.00 16.30           H
ATOM   1815  N   SER A 109       7.624 -29.494 -15.019  1.00 30.90           N
ATOM   1816  H   SER A 109       7.173 -28.890 -15.692  1.00 30.90           H
ATOM   1817  CA  SER A 109       8.830 -30.199 -15.474  1.00 30.90           C
ATOM   1818  HA  SER A 109       8.904 -31.144 -14.935  1.00 30.90           H
ATOM   1819  C   SER A 109      10.102 -29.398 -15.180  1.00 30.90           C
ATOM   1820  CB  SER A 109       8.744 -30.523 -16.973  1.00 30.90           C
ATOM   1821  HB2 SER A 109       9.630 -31.080 -17.277  1.00 30.90           H
ATOM   1822  HB3 SER A 109       7.863 -31.135 -17.165  1.00 30.90           H
ATOM   1823  O   SER A 109      10.066 -28.172 -15.059  1.00 30.90           O
ATOM   1824  OG  SER A 109       8.664 -29.332 -17.727  1.00 30.90           O
ATOM   1825  HG  SER A 109       8.819 -29.523 -18.655  1.00 30.90           H
ATOM   1826  N   LEU A 110      11.243 -30.093 -15.137  1.00 26.50           N
ATOM   1827  H   LEU A 110      11.208 -31.100 -15.212  1.00 26.50           H
ATOM   1828  CA  LEU A 110      12.566 -29.460 -15.091  1.00 26.50           C
ATOM   1829  HA  LEU A 110      12.656 -28.863 -14.185  1.00 26.50           H
ATOM   1830  C   LEU A 110      12.771 -28.493 -16.262  1.00 26.50           C
ATOM   1831  CB  LEU A 110      13.649 -30.553 -15.110  1.00 26.50           C
ATOM   1832  HB2 LEU A 110      14.609 -30.093 -15.346  1.00 26.50           H
ATOM   1833  HB3 LEU A 110      13.428 -31.261 -15.909  1.00 26.50           H
ATOM   1834  O   LEU A 110      13.208 -27.368 -16.055  1.00 26.50           O
ATOM   1835  CG  LEU A 110      13.795 -31.312 -13.782  1.00 26.50           C
ATOM   1836  HG  LEU A 110      12.824 -31.690 -13.460  1.00 26.50           H
ATOM   1837  CD1 LEU A 110      14.742 -32.497 -13.957  1.00 26.50           C
ATOM   1838 HD11 LEU A 110      14.356 -33.175 -14.717  1.00 26.50           H
ATOM   1839 HD12 LEU A 110      14.841 -33.042 -13.018  1.00 26.50           H
ATOM   1840 HD13 LEU A 110      15.724 -32.141 -14.269  1.00 26.50           H
ATOM   1841  CD2 LEU A 110      14.373 -30.408 -12.696  1.00 26.50           C
ATOM   1842 HD21 LEU A 110      14.627 -31.007 -11.822  1.00 26.50           H
ATOM   1843 HD22 LEU A 110      13.661 -29.625 -12.433  1.00 26.50           H
ATOM   1844 HD23 LEU A 110      15.288 -29.942 -13.062  1.00 26.50           H
ATOM   1845  N   GLU A 111      12.347 -28.886 -17.461  1.00 46.50           N
ATOM   1846  H   GLU A 111      12.052 -29.845 -17.579  1.00 46.50           H
ATOM   1847  CA  GLU A 111      12.428 -28.050 -18.661  1.00 46.50           C
ATOM   1848  HA  GLU A 111      13.473 -27.832 -18.877  1.00 46.50           H
ATOM   1849  C   GLU A 111      11.693 -26.708 -18.500  1.00 46.50           C
ATOM   1850  CB  GLU A 111      11.842 -28.860 -19.820  1.00 46.50           C
ATOM   1851  HB2 GLU A 111      10.799 -29.082 -19.596  1.00 46.50           H
ATOM   1852  HB3 GLU A 111      12.389 -29.799 -19.903  1.00 46.50           H
ATOM   1853  O   GLU A 111      12.221 -25.667 -18.880  1.00 46.50           O
ATOM   1854  CG  GLU A 111      11.925 -28.115 -21.156  1.00 46.50           C
ATOM   1855  HG2 GLU A 111      12.966 -27.860 -21.358  1.00 46.50           H
ATOM   1856  HG3 GLU A 111      11.351 -27.192 -21.075  1.00 46.50           H
ATOM   1857  CD  GLU A 111      11.348 -28.921 -22.323  1.00 46.50           C
ATOM   1858  OE1 GLU A 111      11.533 -28.449 -23.466  1.00 46.50           O
ATOM   1859  OE2 GLU A 111      10.691 -29.956 -22.059  1.00 46.50           O
ATOM   1860  N   ASN A 112      10.507 -26.692 -17.879  1.00 16.40           N
ATOM   1861  H   ASN A 112      10.117 -27.564 -17.552  1.00 16.40           H
ATOM   1862  CA  ASN A 112       9.781 -25.442 -17.632  1.00 16.40           C
ATOM   1863  HA  ASN A 112       9.684 -24.902 -18.573  1.00 16.40           H
ATOM   1864  C   ASN A 112      10.548 -24.512 -16.677  1.00 16.40           C
ATOM   1865  CB  ASN A 112       8.375 -25.769 -17.100  1.00 16.40           C
ATOM   1866  HB2 ASN A 112       7.931 -24.860 -16.693  1.00 16.40           H
ATOM   1867  HB3 ASN A 112       8.442 -26.509 -16.302  1.00 16.40           H
ATOM   1868  O   ASN A 112      10.585 -23.296 -16.891  1.00 16.40           O
ATOM   1869  CG  ASN A 112       7.442 -26.252 -18.194  1.00 16.40           C
ATOM   1870  ND2 ASN A 112       6.545 -27.163 -17.910  1.00 16.40           N
ATOM   1871 HD21 ASN A 112       5.968 -27.433 -18.694  1.00 16.40           H
ATOM   1872 HD22 ASN A 112       6.495 -27.562 -16.983  1.00 16.40           H
ATOM   1873  OD1 ASN A 112       7.469 -25.802 -19.321  1.00 16.40           O
ATOM   1874  N   LEU A 113      11.186 -25.073 -15.644  1.00 11.10           N
ATOM   1875  H   LEU A 113      11.185 -26.081 -15.579  1.00 11.10           H
ATOM   1876  CA  LEU A 113      12.013 -24.317 -14.698  1.00 11.10           C
ATOM   1877  HA  LEU A 113      11.445 -23.462 -14.332  1.00 11.10           H
ATOM   1878  C   LEU A 113      13.269 -23.755 -15.380  1.00 11.10           C
ATOM   1879  CB  LEU A 113      12.396 -25.221 -13.512  1.00 11.10           C
ATOM   1880  HB2 LEU A 113      13.147 -24.708 -12.911  1.00 11.10           H
ATOM   1881  HB3 LEU A 113      12.856 -26.128 -13.904  1.00 11.10           H
ATOM   1882  O   LEU A 113      13.560 -22.568 -15.244  1.00 11.10           O
ATOM   1883  CG  LEU A 113      11.230 -25.623 -12.596  1.00 11.10           C
ATOM   1884  HG  LEU A 113      10.383 -25.956 -13.196  1.00 11.10           H
ATOM   1885  CD1 LEU A 113      11.663 -26.775 -11.690  1.00 11.10           C
ATOM   1886 HD11 LEU A 113      10.869 -26.997 -10.977  1.00 11.10           H
ATOM   1887 HD12 LEU A 113      11.848 -27.660 -12.299  1.00 11.10           H
ATOM   1888 HD13 LEU A 113      12.575 -26.506 -11.159  1.00 11.10           H
ATOM   1889  CD2 LEU A 113      10.787 -24.458 -11.712  1.00 11.10           C
ATOM   1890 HD21 LEU A 113       9.957 -24.775 -11.080  1.00 11.10           H
ATOM   1891 HD22 LEU A 113      11.615 -24.128 -11.084  1.00 11.10           H
ATOM   1892 HD23 LEU A 113      10.458 -23.627 -12.334  1.00 11.10           H
ATOM   1893  N   GLU A 114      13.970 -24.576 -16.163  1.00 18.60           N
ATOM   1894  H   GLU A 114      13.685 -25.544 -16.220  1.00 18.60           H
ATOM   1895  CA  GLU A 114      15.160 -24.174 -16.922  1.00 18.60           C
ATOM   1896  HA  GLU A 114      15.905 -23.756 -16.245  1.00 18.60           H
ATOM   1897  C   GLU A 114      14.847 -23.110 -17.980  1.00 18.60           C
ATOM   1898  CB  GLU A 114      15.757 -25.396 -17.626  1.00 18.60           C
ATOM   1899  HB2 GLU A 114      14.967 -25.903 -18.181  1.00 18.60           H
ATOM   1900  HB3 GLU A 114      16.508 -25.049 -18.335  1.00 18.60           H
ATOM   1901  O   GLU A 114      15.596 -22.146 -18.135  1.00 18.60           O
ATOM   1902  CG  GLU A 114      16.425 -26.386 -16.662  1.00 18.60           C
ATOM   1903  HG2 GLU A 114      17.249 -25.880 -16.159  1.00 18.60           H
ATOM   1904  HG3 GLU A 114      15.707 -26.693 -15.902  1.00 18.60           H
ATOM   1905  CD  GLU A 114      16.953 -27.632 -17.387  1.00 18.60           C
ATOM   1906  OE1 GLU A 114      17.365 -28.572 -16.673  1.00 18.60           O
ATOM   1907  OE2 GLU A 114      16.961 -27.629 -18.643  1.00 18.60           O
ATOM   1908  N   ASN A 115      13.727 -23.243 -18.694  1.00  7.70           N
ATOM   1909  H   ASN A 115      13.189 -24.092 -18.590  1.00  7.70           H
ATOM   1910  CA  ASN A 115      13.294 -22.254 -19.681  1.00  7.70           C
ATOM   1911  HA  ASN A 115      14.119 -22.055 -20.365  1.00  7.70           H
ATOM   1912  C   ASN A 115      12.947 -20.913 -19.020  1.00  7.70           C
ATOM   1913  CB  ASN A 115      12.111 -22.826 -20.484  1.00  7.70           C
ATOM   1914  HB2 ASN A 115      11.364 -23.233 -19.803  1.00  7.70           H
ATOM   1915  HB3 ASN A 115      11.648 -22.026 -21.060  1.00  7.70           H
ATOM   1916  O   ASN A 115      13.294 -19.859 -19.555  1.00  7.70           O
ATOM   1917  CG  ASN A 115      12.538 -23.901 -21.472  1.00  7.70           C
ATOM   1918  ND2 ASN A 115      11.611 -24.699 -21.950  1.00  7.70           N
ATOM   1919 HD21 ASN A 115      11.920 -25.456 -22.543  1.00  7.70           H
ATOM   1920 HD22 ASN A 115      10.673 -24.691 -21.577  1.00  7.70           H
ATOM   1921  OD1 ASN A 115      13.694 -23.995 -21.865  1.00  7.70           O
ATOM   1922  N   THR A 116      12.327 -20.945 -17.837  1.00 44.50           N
ATOM   1923  H   THR A 116      12.078 -21.847 -17.455  1.00 44.50           H
ATOM   1924  CA  THR A 116      12.044 -19.736 -17.048  1.00 44.50           C
ATOM   1925  HA  THR A 116      11.511 -19.025 -17.680  1.00 44.50           H
ATOM   1926  C   THR A 116      13.335 -19.060 -16.588  1.00 44.50           C
ATOM   1927  CB  THR A 116      11.145 -20.047 -15.843  1.00 44.50           C
ATOM   1928  HB  THR A 116      11.661 -20.707 -15.146  1.00 44.50           H
ATOM   1929  O   THR A 116      13.459 -17.843 -16.722  1.00 44.50           O
ATOM   1930  CG2 THR A 116      10.711 -18.776 -15.112  1.00 44.50           C
ATOM   1931 HG21 THR A 116      10.010 -19.033 -14.318  1.00 44.50           H
ATOM   1932 HG22 THR A 116      10.225 -18.098 -15.813  1.00 44.50           H
ATOM   1933 HG23 THR A 116      11.574 -18.277 -14.672  1.00 44.50           H
ATOM   1934  OG1 THR A 116       9.961 -20.668 -16.289  1.00 44.50           O
ATOM   1935  HG1 THR A 116      10.174 -21.567 -16.548  1.00 44.50           H
ATOM   1936  N   LEU A 117      14.321 -19.837 -16.121  1.00 10.20           N
ATOM   1937  H   LEU A 117      14.154 -20.828 -16.022  1.00 10.20           H
ATOM   1938  CA  LEU A 117      15.639 -19.324 -15.738  1.00 10.20           C
ATOM   1939  HA  LEU A 117      15.496 -18.564 -14.970  1.00 10.20           H
ATOM   1940  C   LEU A 117      16.330 -18.633 -16.926  1.00 10.20           C
ATOM   1941  CB  LEU A 117      16.474 -20.479 -15.149  1.00 10.20           C
ATOM   1942  HB2 LEU A 117      15.923 -20.936 -14.327  1.00 10.20           H
ATOM   1943  HB3 LEU A 117      16.610 -21.239 -15.919  1.00 10.20           H
ATOM   1944  O   LEU A 117      16.645 -17.448 -16.844  1.00 10.20           O
ATOM   1945  CG  LEU A 117      17.865 -20.056 -14.638  1.00 10.20           C
ATOM   1946  HG  LEU A 117      18.397 -19.523 -15.426  1.00 10.20           H
ATOM   1947  CD1 LEU A 117      17.763 -19.163 -13.402  1.00 10.20           C
ATOM   1948 HD11 LEU A 117      17.294 -19.702 -12.578  1.00 10.20           H
ATOM   1949 HD12 LEU A 117      18.766 -18.861 -13.098  1.00 10.20           H
ATOM   1950 HD13 LEU A 117      17.191 -18.265 -13.634  1.00 10.20           H
ATOM   1951  CD2 LEU A 117      18.672 -21.296 -14.259  1.00 10.20           C
ATOM   1952 HD21 LEU A 117      18.182 -21.837 -13.449  1.00 10.20           H
ATOM   1953 HD22 LEU A 117      18.782 -21.945 -15.128  1.00 10.20           H
ATOM   1954 HD23 LEU A 117      19.666 -20.986 -13.935  1.00 10.20           H
ATOM   1955  N   LYS A 118      16.443 -19.322 -18.070  1.00 27.20           N
ATOM   1956  H   LYS A 118      16.151 -20.289 -18.056  1.00 27.20           H
ATOM   1957  CA  LYS A 118      17.048 -18.784 -19.306  1.00 27.20           C
ATOM   1958  HA  LYS A 118      18.079 -18.496 -19.101  1.00 27.20           H
ATOM   1959  C   LYS A 118      16.336 -17.542 -19.840  1.00 27.20           C
ATOM   1960  CB  LYS A 118      17.015 -19.860 -20.401  1.00 27.20           C
ATOM   1961  HB2 LYS A 118      17.253 -19.400 -21.360  1.00 27.20           H
ATOM   1962  HB3 LYS A 118      16.004 -20.264 -20.461  1.00 27.20           H
ATOM   1963  O   LYS A 118      16.958 -16.687 -20.470  1.00 27.20           O
ATOM   1964  CG  LYS A 118      18.013 -20.999 -20.163  1.00 27.20           C
ATOM   1965  HG2 LYS A 118      17.899 -21.385 -19.150  1.00 27.20           H
ATOM   1966  HG3 LYS A 118      19.030 -20.623 -20.280  1.00 27.20           H
ATOM   1967  CD  LYS A 118      17.756 -22.132 -21.166  1.00 27.20           C
ATOM   1968  HD2 LYS A 118      17.942 -21.783 -22.182  1.00 27.20           H
ATOM   1969  HD3 LYS A 118      16.713 -22.438 -21.076  1.00 27.20           H
ATOM   1970  CE  LYS A 118      18.653 -23.333 -20.849  1.00 27.20           C
ATOM   1971  HE2 LYS A 118      19.682 -23.100 -21.123  1.00 27.20           H
ATOM   1972  HE3 LYS A 118      18.629 -23.491 -19.771  1.00 27.20           H
ATOM   1973  NZ  LYS A 118      18.182 -24.569 -21.526  1.00 27.20           N
ATOM   1974  HZ1 LYS A 118      18.715 -25.370 -21.218  1.00 27.20           H
ATOM   1975  HZ2 LYS A 118      18.225 -24.498 -22.533  1.00 27.20           H
ATOM   1976  HZ3 LYS A 118      17.228 -24.767 -21.260  1.00 27.20           H
ATOM   1977  N   TYR A 119      15.016 -17.464 -19.672  1.00 44.60           N
ATOM   1978  H   TYR A 119      14.545 -18.236 -19.222  1.00 44.60           H
ATOM   1979  CA  TYR A 119      14.238 -16.285 -20.040  1.00 44.60           C
ATOM   1980  HA  TYR A 119      14.473 -16.002 -21.067  1.00 44.60           H
ATOM   1981  C   TYR A 119      14.600 -15.092 -19.153  1.00 44.60           C
ATOM   1982  CB  TYR A 119      12.741 -16.608 -19.963  1.00 44.60           C
ATOM   1983  HB2 TYR A 119      12.541 -17.186 -19.060  1.00 44.60           H
ATOM   1984  HB3 TYR A 119      12.467 -17.233 -20.813  1.00 44.60           H
ATOM   1985  O   TYR A 119      14.832 -14.001 -19.681  1.00 44.60           O
ATOM   1986  CG  TYR A 119      11.860 -15.376 -19.935  1.00 44.60           C
ATOM   1987  CD1 TYR A 119      11.476 -14.834 -18.694  1.00 44.60           C
ATOM   1988  HD1 TYR A 119      11.790 -15.314 -17.779  1.00 44.60           H
ATOM   1989  CD2 TYR A 119      11.466 -14.750 -21.132  1.00 44.60           C
ATOM   1990  HD2 TYR A 119      11.757 -15.167 -22.085  1.00 44.60           H
ATOM   1991  CE1 TYR A 119      10.699 -13.666 -18.642  1.00 44.60           C
ATOM   1992  HE1 TYR A 119      10.411 -13.231 -17.697  1.00 44.60           H
ATOM   1993  CE2 TYR A 119      10.669 -13.592 -21.085  1.00 44.60           C
ATOM   1994  HE2 TYR A 119      10.336 -13.122 -21.998  1.00 44.60           H
ATOM   1995  OH  TYR A 119       9.511 -11.950 -19.760  1.00 44.60           O
ATOM   1996  HH  TYR A 119       9.404 -11.550 -20.626  1.00 44.60           H
ATOM   1997  CZ  TYR A 119      10.285 -13.053 -19.836  1.00 44.60           C
ATOM   1998  N   LEU A 120      14.668 -15.300 -17.833  1.00 24.60           N
ATOM   1999  H   LEU A 120      14.510 -16.232 -17.477  1.00 24.60           H
ATOM   2000  CA  LEU A 120      14.979 -14.245 -16.875  1.00 24.60           C
ATOM   2001  HA  LEU A 120      14.342 -13.386 -17.090  1.00 24.60           H
ATOM   2002  C   LEU A 120      16.409 -13.745 -17.040  1.00 24.60           C
ATOM   2003  CB  LEU A 120      14.703 -14.713 -15.440  1.00 24.60           C
ATOM   2004  HB2 LEU A 120      15.163 -14.005 -14.751  1.00 24.60           H
ATOM   2005  HB3 LEU A 120      15.179 -15.682 -15.289  1.00 24.60           H
ATOM   2006  O   LEU A 120      16.584 -12.542 -17.127  1.00 24.60           O
ATOM   2007  CG  LEU A 120      13.208 -14.816 -15.096  1.00 24.60           C
ATOM   2008  HG  LEU A 120      12.711 -15.506 -15.778  1.00 24.60           H
ATOM   2009  CD1 LEU A 120      13.067 -15.363 -13.684  1.00 24.60           C
ATOM   2010 HD11 LEU A 120      13.581 -16.322 -13.624  1.00 24.60           H
ATOM   2011 HD12 LEU A 120      12.014 -15.507 -13.444  1.00 24.60           H
ATOM   2012 HD13 LEU A 120      13.519 -14.667 -12.977  1.00 24.60           H
ATOM   2013  CD2 LEU A 120      12.494 -13.462 -15.146  1.00 24.60           C
ATOM   2014 HD21 LEU A 120      11.480 -13.563 -14.759  1.00 24.60           H
ATOM   2015 HD22 LEU A 120      12.425 -13.107 -16.175  1.00 24.60           H
ATOM   2016 HD23 LEU A 120      13.039 -12.730 -14.551  1.00 24.60           H
ATOM   2017  N   GLU A 121      17.404 -14.614 -17.222  1.00 30.60           N
ATOM   2018  H   GLU A 121      17.204 -15.600 -17.123  1.00 30.60           H
ATOM   2019  CA  GLU A 121      18.811 -14.218 -17.441  1.00 30.60           C
ATOM   2020  HA  GLU A 121      19.206 -13.758 -16.535  1.00 30.60           H
ATOM   2021  C   GLU A 121      19.014 -13.207 -18.591  1.00 30.60           C
ATOM   2022  CB  GLU A 121      19.630 -15.476 -17.761  1.00 30.60           C
ATOM   2023  HB2 GLU A 121      19.110 -16.025 -18.546  1.00 30.60           H
ATOM   2024  HB3 GLU A 121      20.607 -15.179 -18.143  1.00 30.60           H
ATOM   2025  O   GLU A 121      20.014 -12.490 -18.635  1.00 30.60           O
ATOM   2026  CG  GLU A 121      19.857 -16.380 -16.540  1.00 30.60           C
ATOM   2027  HG2 GLU A 121      18.904 -16.601 -16.058  1.00 30.60           H
ATOM   2028  HG3 GLU A 121      20.469 -15.835 -15.821  1.00 30.60           H
ATOM   2029  CD  GLU A 121      20.549 -17.700 -16.919  1.00 30.60           C
ATOM   2030  OE1 GLU A 121      21.221 -18.270 -16.035  1.00 30.60           O
ATOM   2031  OE2 GLU A 121      20.398 -18.144 -18.085  1.00 30.60           O
ATOM   2032  N   LYS A 122      18.066 -13.124 -19.534  1.00 18.10           N
ATOM   2033  H   LYS A 122      17.260 -13.721 -19.420  1.00 18.10           H
ATOM   2034  CA  LYS A 122      18.110 -12.199 -20.677  1.00 18.10           C
ATOM   2035  HA  LYS A 122      19.154 -11.984 -20.910  1.00 18.10           H
ATOM   2036  C   LYS A 122      17.460 -10.838 -20.405  1.00 18.10           C
ATOM   2037  CB  LYS A 122      17.466 -12.880 -21.891  1.00 18.10           C
ATOM   2038  HB2 LYS A 122      17.422 -12.173 -22.720  1.00 18.10           H
ATOM   2039  HB3 LYS A 122      16.448 -13.171 -21.634  1.00 18.10           H
ATOM   2040  O   LYS A 122      17.623  -9.926 -21.218  1.00 18.10           O
ATOM   2041  CG  LYS A 122      18.263 -14.112 -22.340  1.00 18.10           C
ATOM   2042  HG2 LYS A 122      19.238 -13.797 -22.711  1.00 18.10           H
ATOM   2043  HG3 LYS A 122      18.414 -14.788 -21.499  1.00 18.10           H
ATOM   2044  CD  LYS A 122      17.510 -14.858 -23.442  1.00 18.10           C
ATOM   2045  HD2 LYS A 122      17.434 -14.223 -24.325  1.00 18.10           H
ATOM   2046  HD3 LYS A 122      16.511 -15.104 -23.082  1.00 18.10           H
ATOM   2047  CE  LYS A 122      18.261 -16.148 -23.771  1.00 18.10           C
ATOM   2048  HE2 LYS A 122      19.269 -15.895 -24.099  1.00 18.10           H
ATOM   2049  HE3 LYS A 122      18.346 -16.728 -22.853  1.00 18.10           H
ATOM   2050  NZ  LYS A 122      17.551 -16.932 -24.810  1.00 18.10           N
ATOM   2051  HZ1 LYS A 122      17.458 -16.394 -25.661  1.00 18.10           H
ATOM   2052  HZ2 LYS A 122      18.056 -17.783 -25.009  1.00 18.10           H
ATOM   2053  HZ3 LYS A 122      16.631 -17.178 -24.476  1.00 18.10           H
ATOM   2054  N   GLN A 123      16.714 -10.684 -19.313  1.00 10.90           N
ATOM   2055  H   GLN A 123      16.708 -11.429 -18.631  1.00 10.90           H
ATOM   2056  CA  GLN A 123      15.953  -9.469 -19.016  1.00 10.90           C
ATOM   2057  HA  GLN A 123      15.539  -9.095 -19.953  1.00 10.90           H
ATOM   2058  C   GLN A 123      16.855  -8.377 -18.441  1.00 10.90           C
ATOM   2059  CB  GLN A 123      14.773  -9.762 -18.075  1.00 10.90           C
ATOM   2060  HB2 GLN A 123      15.152 -10.088 -17.107  1.00 10.90           H
ATOM   2061  HB3 GLN A 123      14.202  -8.846 -17.920  1.00 10.90           H
ATOM   2062  O   GLN A 123      17.665  -8.622 -17.552  1.00 10.90           O
ATOM   2063  CG  GLN A 123      13.840 -10.846 -18.628  1.00 10.90           C
ATOM   2064  HG2 GLN A 123      14.405 -11.773 -18.725  1.00 10.90           H
ATOM   2065  HG3 GLN A 123      13.046 -11.045 -17.908  1.00 10.90           H
ATOM   2066  CD  GLN A 123      13.220 -10.494 -19.976  1.00 10.90           C
ATOM   2067  NE2 GLN A 123      13.078 -11.460 -20.852  1.00 10.90           N
ATOM   2068 HE21 GLN A 123      13.336 -12.401 -20.593  1.00 10.90           H
ATOM   2069 HE22 GLN A 123      12.559 -11.238 -21.690  1.00 10.90           H
ATOM   2070  OE1 GLN A 123      12.881  -9.358 -20.276  1.00 10.90           O
ATOM   2071  N   LYS A 124      16.702  -7.152 -18.956  1.00 19.10           N
ATOM   2072  H   LYS A 124      16.032  -7.052 -19.705  1.00 19.10           H
ATOM   2073  CA  LYS A 124      17.507  -5.978 -18.558  1.00 19.10           C
ATOM   2074  HA  LYS A 124      18.078  -6.220 -17.662  1.00 19.10           H
ATOM   2075  C   LYS A 124      16.674  -4.753 -18.186  1.00 19.10           C
ATOM   2076  CB  LYS A 124      18.489  -5.615 -19.682  1.00 19.10           C
ATOM   2077  HB2 LYS A 124      19.057  -4.736 -19.376  1.00 19.10           H
ATOM   2078  HB3 LYS A 124      17.929  -5.363 -20.582  1.00 19.10           H
ATOM   2079  O   LYS A 124      17.233  -3.716 -17.848  1.00 19.10           O
ATOM   2080  CG  LYS A 124      19.482  -6.739 -19.998  1.00 19.10           C
ATOM   2081  HG2 LYS A 124      18.950  -7.603 -20.396  1.00 19.10           H
ATOM   2082  HG3 LYS A 124      20.000  -7.030 -19.084  1.00 19.10           H
ATOM   2083  CD  LYS A 124      20.503  -6.259 -21.032  1.00 19.10           C
ATOM   2084  HD2 LYS A 124      19.981  -5.960 -21.941  1.00 19.10           H
ATOM   2085  HD3 LYS A 124      21.048  -5.406 -20.628  1.00 19.10           H
ATOM   2086  CE  LYS A 124      21.473  -7.401 -21.339  1.00 19.10           C
ATOM   2087  HE2 LYS A 124      20.901  -8.243 -21.729  1.00 19.10           H
ATOM   2088  HE3 LYS A 124      21.931  -7.724 -20.405  1.00 19.10           H
ATOM   2089  NZ  LYS A 124      22.513  -6.981 -22.309  1.00 19.10           N
ATOM   2090  HZ1 LYS A 124      23.142  -7.751 -22.491  1.00 19.10           H
ATOM   2091  HZ2 LYS A 124      23.048  -6.211 -21.934  1.00 19.10           H
ATOM   2092  HZ3 LYS A 124      22.087  -6.696 -23.178  1.00 19.10           H
ATOM   2093  N   GLN A 125      15.355  -4.845 -18.317  1.00 25.50           N
ATOM   2094  H   GLN A 125      14.953  -5.758 -18.472  1.00 25.50           H
ATOM   2095  CA  GLN A 125      14.418  -3.770 -18.018  1.00 25.50           C
ATOM   2096  HA  GLN A 125      14.940  -2.933 -17.553  1.00 25.50           H
ATOM   2097  C   GLN A 125      13.388  -4.287 -17.029  1.00 25.50           C
ATOM   2098  CB  GLN A 125      13.724  -3.274 -19.292  1.00 25.50           C
ATOM   2099  HB2 GLN A 125      13.245  -4.116 -19.793  1.00 25.50           H
ATOM   2100  HB3 GLN A 125      12.949  -2.562 -19.009  1.00 25.50           H
ATOM   2101  O   GLN A 125      12.953  -5.436 -17.130  1.00 25.50           O
ATOM   2102  CG  GLN A 125      14.688  -2.581 -20.264  1.00 25.50           C
ATOM   2103  HG2 GLN A 125      15.447  -3.289 -20.598  1.00 25.50           H
ATOM   2104  HG3 GLN A 125      15.186  -1.760 -19.749  1.00 25.50           H
ATOM   2105  CD  GLN A 125      13.976  -2.025 -21.494  1.00 25.50           C
ATOM   2106  NE2 GLN A 125      14.675  -1.328 -22.361  1.00 25.50           N
ATOM   2107 HE21 GLN A 125      15.646  -1.108 -22.192  1.00 25.50           H
ATOM   2108 HE22 GLN A 125      14.140  -0.951 -23.131  1.00 25.50           H
ATOM   2109  OE1 GLN A 125      12.793  -2.203 -21.714  1.00 25.50           O
ATOM   2110  N   PHE A 126      12.985  -3.423 -16.104  1.00  6.50           N
ATOM   2111  H   PHE A 126      13.402  -2.504 -16.059  1.00  6.50           H
ATOM   2112  CA  PHE A 126      12.064  -3.781 -15.038  1.00  6.50           C
ATOM   2113  HA  PHE A 126      11.669  -4.779 -15.226  1.00  6.50           H
ATOM   2114  C   PHE A 126      10.876  -2.829 -14.980  1.00  6.50           C
ATOM   2115  CB  PHE A 126      12.815  -3.827 -13.710  1.00  6.50           C
ATOM   2116  HB2 PHE A 126      13.112  -2.818 -13.424  1.00  6.50           H
ATOM   2117  HB3 PHE A 126      12.118  -4.200 -12.959  1.00  6.50           H
ATOM   2118  O   PHE A 126      10.971  -1.661 -15.364  1.00  6.50           O
ATOM   2119  CG  PHE A 126      14.028  -4.731 -13.731  1.00  6.50           C
ATOM   2120  CD1 PHE A 126      13.859  -6.126 -13.768  1.00  6.50           C
ATOM   2121  HD1 PHE A 126      12.868  -6.555 -13.747  1.00  6.50           H
ATOM   2122  CD2 PHE A 126      15.320  -4.181 -13.800  1.00  6.50           C
ATOM   2123  HD2 PHE A 126      15.453  -3.109 -13.795  1.00  6.50           H
ATOM   2124  CE1 PHE A 126      14.977  -6.966 -13.884  1.00  6.50           C
ATOM   2125  HE1 PHE A 126      14.833  -8.033 -13.964  1.00  6.50           H
ATOM   2126  CE2 PHE A 126      16.438  -5.025 -13.910  1.00  6.50           C
ATOM   2127  HE2 PHE A 126      17.424  -4.595 -13.998  1.00  6.50           H
ATOM   2128  CZ  PHE A 126      16.270  -6.420 -13.945  1.00  6.50           C
ATOM   2129  HZ  PHE A 126      17.128  -7.068 -14.052  1.00  6.50           H
ATOM   2130  N   ILE A 127       9.745  -3.339 -14.504  1.00 16.10           N
ATOM   2131  H   ILE A 127       9.751  -4.306 -14.214  1.00 16.10           H
ATOM   2132  CA  ILE A 127       8.485  -2.595 -14.432  1.00 16.10           C
ATOM   2133  HA  ILE A 127       8.242  -2.227 -15.429  1.00 16.10           H
ATOM   2134  C   ILE A 127       8.638  -1.358 -13.533  1.00 16.10           C
ATOM   2135  CB  ILE A 127       7.357  -3.554 -13.983  1.00 16.10           C
ATOM   2136  HB  ILE A 127       7.702  -4.104 -13.107  1.00 16.10           H
ATOM   2137  O   ILE A 127       8.205  -0.274 -13.917  1.00 16.10           O
ATOM   2138  CG1 ILE A 127       7.068  -4.559 -15.126  1.00 16.10           C
ATOM   2139 HG12 ILE A 127       7.990  -5.082 -15.379  1.00 16.10           H
ATOM   2140 HG13 ILE A 127       6.743  -4.010 -16.009  1.00 16.10           H
ATOM   2141  CG2 ILE A 127       6.071  -2.812 -13.579  1.00 16.10           C
ATOM   2142 HG21 ILE A 127       5.626  -2.332 -14.451  1.00 16.10           H
ATOM   2143 HG22 ILE A 127       6.277  -2.066 -12.812  1.00 16.10           H
ATOM   2144 HG23 ILE A 127       5.351  -3.514 -13.159  1.00 16.10           H
ATOM   2145  CD1 ILE A 127       6.023  -5.637 -14.818  1.00 16.10           C
ATOM   2146 HD11 ILE A 127       5.046  -5.191 -14.632  1.00 16.10           H
ATOM   2147 HD12 ILE A 127       5.938  -6.306 -15.674  1.00 16.10           H
ATOM   2148 HD13 ILE A 127       6.340  -6.218 -13.952  1.00 16.10           H
ATOM   2149  N   GLU A 128       9.303  -1.472 -12.379  1.00 38.70           N
ATOM   2150  H   GLU A 128       9.662  -2.375 -12.104  1.00 38.70           H
ATOM   2151  CA  GLU A 128       9.523  -0.333 -11.470  1.00 38.70           C
ATOM   2152  HA  GLU A 128       8.558   0.054 -11.146  1.00 38.70           H
ATOM   2153  C   GLU A 128      10.251   0.851 -12.125  1.00 38.70           C
ATOM   2154  CB  GLU A 128      10.319  -0.779 -10.232  1.00 38.70           C
ATOM   2155  HB2 GLU A 128      10.754   0.104  -9.763  1.00 38.70           H
ATOM   2156  HB3 GLU A 128      11.132  -1.440 -10.534  1.00 38.70           H
ATOM   2157  O   GLU A 128       9.994   1.993 -11.747  1.00 38.70           O
ATOM   2158  CG  GLU A 128       9.436  -1.468  -9.185  1.00 38.70           C
ATOM   2159  HG2 GLU A 128       8.634  -0.784  -8.908  1.00 38.70           H
ATOM   2160  HG3 GLU A 128       8.980  -2.352  -9.631  1.00 38.70           H
ATOM   2161  CD  GLU A 128      10.197  -1.878  -7.912  1.00 38.70           C
ATOM   2162  OE1 GLU A 128       9.564  -2.536  -7.057  1.00 38.70           O
ATOM   2163  OE2 GLU A 128      11.395  -1.555  -7.753  1.00 38.70           O
ATOM   2164  N   ASP A 129      11.108   0.599 -13.119  1.00 56.40           N
ATOM   2165  H   ASP A 129      11.269  -0.362 -13.384  1.00 56.40           H
ATOM   2166  CA  ASP A 129      11.893   1.639 -13.797  1.00 56.40           C
ATOM   2167  HA  ASP A 129      12.127   2.426 -13.080  1.00 56.40           H
ATOM   2168  C   ASP A 129      11.139   2.295 -14.969  1.00 56.40           C
ATOM   2169  CB  ASP A 129      13.223   1.040 -14.283  1.00 56.40           C
ATOM   2170  HB2 ASP A 129      13.796   1.821 -14.784  1.00 56.40           H
ATOM   2171  HB3 ASP A 129      13.011   0.262 -15.017  1.00 56.40           H
ATOM   2172  O   ASP A 129      11.516   3.372 -15.428  1.00 56.40           O
ATOM   2173  CG  ASP A 129      14.091   0.459 -13.160  1.00 56.40           C
ATOM   2174  OD1 ASP A 129      14.199   1.100 -12.088  1.00 56.40           O
ATOM   2175  OD2 ASP A 129      14.667  -0.628 -13.392  1.00 56.40           O
ATOM   2176  N   ASN A 130      10.071   1.661 -15.467  1.00 31.70           N
ATOM   2177  H   ASN A 130       9.787   0.807 -15.009  1.00 31.70           H
ATOM   2178  CA  ASN A 130       9.333   2.100 -16.661  1.00 31.70           C
ATOM   2179  HA  ASN A 130       9.907   2.868 -17.181  1.00 31.70           H
ATOM   2180  C   ASN A 130       7.976   2.743 -16.343  1.00 31.70           C
ATOM   2181  CB  ASN A 130       9.184   0.906 -17.614  1.00 31.70           C
ATOM   2182  HB2 ASN A 130       8.442   1.141 -18.376  1.00 31.70           H
ATOM   2183  HB3 ASN A 130       8.846   0.026 -17.067  1.00 31.70           H
ATOM   2184  O   ASN A 130       7.365   3.374 -17.208  1.00 31.70           O
ATOM   2185  CG  ASN A 130      10.485   0.608 -18.330  1.00 31.70           C
ATOM   2186  ND2 ASN A 130      11.316  -0.255 -17.799  1.00 31.70           N
ATOM   2187 HD21 ASN A 130      11.125  -0.662 -16.895  1.00 31.70           H
ATOM   2188 HD22 ASN A 130      12.191  -0.382 -18.288  1.00 31.70           H
ATOM   2189  OD1 ASN A 130      10.780   1.158 -19.376  1.00 31.70           O
ATOM   2190  N   PHE A 131       7.491   2.598 -15.109  1.00 29.40           N
ATOM   2191  H   PHE A 131       8.033   2.065 -14.444  1.00 29.40           H
ATOM   2192  CA  PHE A 131       6.172   3.066 -14.704  1.00 29.40           C
ATOM   2193  HA  PHE A 131       5.762   3.708 -15.484  1.00 29.40           H
ATOM   2194  C   PHE A 131       6.248   3.887 -13.420  1.00 29.40           C
ATOM   2195  CB  PHE A 131       5.232   1.867 -14.557  1.00 29.40           C
ATOM   2196  HB2 PHE A 131       4.270   2.223 -14.190  1.00 29.40           H
ATOM   2197  HB3 PHE A 131       5.638   1.183 -13.812  1.00 29.40           H
ATOM   2198  O   PHE A 131       6.679   3.414 -12.374  1.00 29.40           O
ATOM   2199  CG  PHE A 131       4.987   1.113 -15.846  1.00 29.40           C
ATOM   2200  CD1 PHE A 131       4.058   1.589 -16.787  1.00 29.40           C
ATOM   2201  HD1 PHE A 131       3.509   2.499 -16.597  1.00 29.40           H
ATOM   2202  CD2 PHE A 131       5.712  -0.058 -16.118  1.00 29.40           C
ATOM   2203  HD2 PHE A 131       6.433  -0.426 -15.404  1.00 29.40           H
ATOM   2204  CE1 PHE A 131       3.869   0.891 -17.992  1.00 29.40           C
ATOM   2205  HE1 PHE A 131       3.183   1.269 -18.736  1.00 29.40           H
ATOM   2206  CE2 PHE A 131       5.520  -0.760 -17.316  1.00 29.40           C
ATOM   2207  HE2 PHE A 131       6.087  -1.656 -17.519  1.00 29.40           H
ATOM   2208  CZ  PHE A 131       4.593  -0.284 -18.253  1.00 29.40           C
ATOM   2209  HZ  PHE A 131       4.453  -0.816 -19.183  1.00 29.40           H
ATOM   2210  N   MET A 132       5.759   5.124 -13.483  1.00 35.60           N
ATOM   2211  H   MET A 132       5.416   5.456 -14.374  1.00 35.60           H
ATOM   2212  CA  MET A 132       5.838   6.079 -12.378  1.00 35.60           C
ATOM   2213  HA  MET A 132       6.326   5.616 -11.521  1.00 35.60           H
ATOM   2214  C   MET A 132       4.461   6.555 -11.932  1.00 35.60           C
ATOM   2215  CB  MET A 132       6.679   7.284 -12.800  1.00 35.60           C
ATOM   2216  HB2 MET A 132       6.270   7.708 -13.717  1.00 35.60           H
ATOM   2217  HB3 MET A 132       6.608   8.034 -12.012  1.00 35.60           H
ATOM   2218  O   MET A 132       3.556   6.715 -12.752  1.00 35.60           O
ATOM   2219  CG  MET A 132       8.157   6.941 -13.014  1.00 35.60           C
ATOM   2220  HG2 MET A 132       8.243   6.094 -13.694  1.00 35.60           H
ATOM   2221  HG3 MET A 132       8.587   6.645 -12.057  1.00 35.60           H
ATOM   2222  SD  MET A 132       9.143   8.303 -13.695  1.00 35.60           S
ATOM   2223  CE  MET A 132       8.554   9.722 -12.731  1.00 35.60           C
ATOM   2224  HE1 MET A 132       9.162  10.594 -12.974  1.00 35.60           H
ATOM   2225  HE2 MET A 132       7.515   9.940 -12.981  1.00 35.60           H
ATOM   2226  HE3 MET A 132       8.643   9.508 -11.667  1.00 35.60           H
ATOM   2227  N   ILE A 133       4.324   6.852 -10.639  1.00 17.30           N
ATOM   2228  H   ILE A 133       5.129   6.731 -10.041  1.00 17.30           H
ATOM   2229  CA  ILE A 133       3.161   7.556 -10.084  1.00 17.30           C
ATOM   2230  HA  ILE A 133       2.254   7.041 -10.402  1.00 17.30           H
ATOM   2231  C   ILE A 133       3.138   8.983 -10.644  1.00 17.30           C
ATOM   2232  CB  ILE A 133       3.196   7.569  -8.538  1.00 17.30           C
ATOM   2233  HB  ILE A 133       4.076   8.129  -8.223  1.00 17.30           H
ATOM   2234  O   ILE A 133       4.172   9.646 -10.706  1.00 17.30           O
ATOM   2235  CG1 ILE A 133       3.295   6.136  -7.964  1.00 17.30           C
ATOM   2236 HG12 ILE A 133       2.359   5.606  -8.137  1.00 17.30           H
ATOM   2237 HG13 ILE A 133       4.088   5.581  -8.466  1.00 17.30           H
ATOM   2238  CG2 ILE A 133       1.944   8.276  -7.979  1.00 17.30           C
ATOM   2239 HG21 ILE A 133       1.975   8.315  -6.890  1.00 17.30           H
ATOM   2240 HG22 ILE A 133       1.894   9.309  -8.324  1.00 17.30           H
ATOM   2241 HG23 ILE A 133       1.041   7.749  -8.288  1.00 17.30           H
ATOM   2242  CD1 ILE A 133       3.631   6.115  -6.469  1.00 17.30           C
ATOM   2243 HD11 ILE A 133       4.551   6.672  -6.290  1.00 17.30           H
ATOM   2244 HD12 ILE A 133       2.834   6.572  -5.882  1.00 17.30           H
ATOM   2245 HD13 ILE A 133       3.764   5.084  -6.144  1.00 17.30           H
ATOM   2246  N   THR A 134       1.963   9.464 -11.037  1.00 34.10           N
ATOM   2247  H   THR A 134       1.136   8.895 -10.926  1.00 34.10           H
ATOM   2248  CA  THR A 134       1.778  10.820 -11.575  1.00 34.10           C
ATOM   2249  HA  THR A 134       2.657  11.424 -11.351  1.00 34.10           H
ATOM   2250  C   THR A 134       0.588  11.500 -10.911  1.00 34.10           C
ATOM   2251  CB  THR A 134       1.603  10.809 -13.106  1.00 34.10           C
ATOM   2252  HB  THR A 134       1.447  11.831 -13.452  1.00 34.10           H
ATOM   2253  O   THR A 134      -0.275  10.828 -10.343  1.00 34.10           O
ATOM   2254  CG2 THR A 134       2.831  10.245 -13.824  1.00 34.10           C
ATOM   2255 HG21 THR A 134       3.717  10.809 -13.532  1.00 34.10           H
ATOM   2256 HG22 THR A 134       2.978   9.196 -13.569  1.00 34.10           H
ATOM   2257 HG23 THR A 134       2.694  10.340 -14.901  1.00 34.10           H
ATOM   2258  OG1 THR A 134       0.496  10.026 -13.495  1.00 34.10           O
ATOM   2259  HG1 THR A 134      -0.302  10.542 -13.359  1.00 34.10           H
ATOM   2260  N   ARG A 135       0.518  12.830 -11.002  1.00 20.50           N
ATOM   2261  H   ARG A 135       1.242  13.326 -11.501  1.00 20.50           H
ATOM   2262  CA  ARG A 135      -0.729  13.572 -10.781  1.00 20.50           C
ATOM   2263  HA  ARG A 135      -1.449  12.941 -10.259  1.00 20.50           H
ATOM   2264  C   ARG A 135      -1.339  13.919 -12.134  1.00 20.50           C
ATOM   2265  CB  ARG A 135      -0.509  14.831  -9.934  1.00 20.50           C
ATOM   2266  HB2 ARG A 135      -1.472  15.319  -9.786  1.00 20.50           H
ATOM   2267  HB3 ARG A 135       0.131  15.517 -10.489  1.00 20.50           H
ATOM   2268  O   ARG A 135      -0.614  14.218 -13.081  1.00 20.50           O
ATOM   2269  CG  ARG A 135       0.111  14.531  -8.563  1.00 20.50           C
ATOM   2270  HG2 ARG A 135      -0.531  13.824  -8.036  1.00 20.50           H
ATOM   2271  HG3 ARG A 135       1.099  14.089  -8.692  1.00 20.50           H
ATOM   2272  CD  ARG A 135       0.246  15.809  -7.732  1.00 20.50           C
ATOM   2273  HD2 ARG A 135       0.952  16.486  -8.213  1.00 20.50           H
ATOM   2274  HD3 ARG A 135      -0.734  16.284  -7.684  1.00 20.50           H
ATOM   2275  NE  ARG A 135       0.690  15.502  -6.362  1.00 20.50           N
ATOM   2276  HE  ARG A 135       1.018  14.563  -6.189  1.00 20.50           H
ATOM   2277  NH1 ARG A 135       0.309  17.560  -5.377  1.00 20.50           N
ATOM   2278 HH11 ARG A 135       0.161  18.029  -4.495  1.00 20.50           H
ATOM   2279 HH12 ARG A 135       0.199  18.035  -6.262  1.00 20.50           H
ATOM   2280  NH2 ARG A 135       0.896  15.831  -4.138  1.00 20.50           N
ATOM   2281 HH21 ARG A 135       0.979  14.840  -3.962  1.00 20.50           H
ATOM   2282 HH22 ARG A 135       0.623  16.385  -3.339  1.00 20.50           H
ATOM   2283  CZ  ARG A 135       0.634  16.304  -5.316  1.00 20.50           C
ATOM   2284  N   GLU A 136      -2.655  13.837 -12.232  1.00 27.40           N
ATOM   2285  H   GLU A 136      -3.179  13.536 -11.422  1.00 27.40           H
ATOM   2286  CA  GLU A 136      -3.397  14.280 -13.410  1.00 27.40           C
ATOM   2287  HA  GLU A 136      -2.870  13.954 -14.306  1.00 27.40           H
ATOM   2288  C   GLU A 136      -3.478  15.816 -13.468  1.00 27.40           C
ATOM   2289  CB  GLU A 136      -4.793  13.630 -13.421  1.00 27.40           C
ATOM   2290  HB2 GLU A 136      -5.284  13.829 -12.469  1.00 27.40           H
ATOM   2291  HB3 GLU A 136      -5.387  14.082 -14.215  1.00 27.40           H
ATOM   2292  O   GLU A 136      -3.081  16.529 -12.539  1.00 27.40           O
ATOM   2293  CG  GLU A 136      -4.739  12.112 -13.669  1.00 27.40           C
ATOM   2294  HG2 GLU A 136      -4.083  11.665 -12.922  1.00 27.40           H
ATOM   2295  HG3 GLU A 136      -4.305  11.933 -14.652  1.00 27.40           H
ATOM   2296  CD  GLU A 136      -6.127  11.443 -13.593  1.00 27.40           C
ATOM   2297  OE1 GLU A 136      -6.185  10.219 -13.341  1.00 27.40           O
ATOM   2298  OE2 GLU A 136      -7.148  12.158 -13.716  1.00 27.40           O
ATOM   2299  N   ARG A 137      -4.008  16.350 -14.573  1.00 42.60           N
ATOM   2300  H   ARG A 137      -4.385  15.722 -15.268  1.00 42.60           H
ATOM   2301  CA  ARG A 137      -4.242  17.790 -14.719  1.00 42.60           C
ATOM   2302  HA  ARG A 137      -3.289  18.299 -14.570  1.00 42.60           H
ATOM   2303  C   ARG A 137      -5.205  18.289 -13.636  1.00 42.60           C
ATOM   2304  CB  ARG A 137      -4.758  18.091 -16.134  1.00 42.60           C
ATOM   2305  HB2 ARG A 137      -4.015  17.759 -16.859  1.00 42.60           H
ATOM   2306  HB3 ARG A 137      -5.683  17.539 -16.303  1.00 42.60           H
ATOM   2307  O   ARG A 137      -6.234  17.669 -13.382  1.00 42.60           O
ATOM   2308  CG  ARG A 137      -5.025  19.588 -16.339  1.00 42.60           C
ATOM   2309  HG2 ARG A 137      -5.820  19.900 -15.661  1.00 42.60           H
ATOM   2310  HG3 ARG A 137      -4.121  20.156 -16.121  1.00 42.60           H
ATOM   2311  CD  ARG A 137      -5.490  19.893 -17.761  1.00 42.60           C
ATOM   2312  HD2 ARG A 137      -6.368  19.285 -17.980  1.00 42.60           H
ATOM   2313  HD3 ARG A 137      -4.691  19.635 -18.456  1.00 42.60           H
ATOM   2314  NE  ARG A 137      -5.832  21.320 -17.894  1.00 42.60           N
ATOM   2315  HE  ARG A 137      -5.768  21.876 -17.053  1.00 42.60           H
ATOM   2316  NH1 ARG A 137      -6.444  21.282 -20.105  1.00 42.60           N
ATOM   2317 HH11 ARG A 137      -6.757  21.770 -20.932  1.00 42.60           H
ATOM   2318 HH12 ARG A 137      -6.260  20.289 -20.127  1.00 42.60           H
ATOM   2319  NH2 ARG A 137      -6.492  23.209 -18.977  1.00 42.60           N
ATOM   2320 HH21 ARG A 137      -6.812  23.684 -19.809  1.00 42.60           H
ATOM   2321 HH22 ARG A 137      -6.364  23.736 -18.125  1.00 42.60           H
ATOM   2322  CZ  ARG A 137      -6.253  21.928 -18.987  1.00 42.60           C
ATOM   2323  N   PHE A 138      -4.884  19.442 -13.061  1.00 16.00           N
ATOM   2324  H   PHE A 138      -4.017  19.895 -13.313  1.00 16.00           H
ATOM   2325  CA  PHE A 138      -5.745  20.125 -12.105  1.00 16.00           C
ATOM   2326  HA  PHE A 138      -6.209  19.371 -11.468  1.00 16.00           H
ATOM   2327  C   PHE A 138      -6.865  20.893 -12.806  1.00 16.00           C
ATOM   2328  CB  PHE A 138      -4.919  21.035 -11.194  1.00 16.00           C
ATOM   2329  HB2 PHE A 138      -5.606  21.594 -10.558  1.00 16.00           H
ATOM   2330  HB3 PHE A 138      -4.364  21.757 -11.793  1.00 16.00           H
ATOM   2331  O   PHE A 138      -6.694  21.426 -13.908  1.00 16.00           O
ATOM   2332  CG  PHE A 138      -3.968  20.268 -10.303  1.00 16.00           C
ATOM   2333  CD1 PHE A 138      -4.370  19.892  -9.009  1.00 16.00           C
ATOM   2334  HD1 PHE A 138      -5.350  20.163  -8.642  1.00 16.00           H
ATOM   2335  CD2 PHE A 138      -2.720  19.847 -10.795  1.00 16.00           C
ATOM   2336  HD2 PHE A 138      -2.415  20.100 -11.799  1.00 16.00           H
ATOM   2337  CE1 PHE A 138      -3.515  19.140  -8.192  1.00 16.00           C
ATOM   2338  HE1 PHE A 138      -3.835  18.865  -7.198  1.00 16.00           H
ATOM   2339  CE2 PHE A 138      -1.895  19.039  -9.999  1.00 16.00           C
ATOM   2340  HE2 PHE A 138      -0.994  18.616 -10.418  1.00 16.00           H
ATOM   2341  CZ  PHE A 138      -2.269  18.724  -8.683  1.00 16.00           C
ATOM   2342  HZ  PHE A 138      -1.615  18.137  -8.056  1.00 16.00           H
ATOM   2343  N   ARG A 139      -8.020  20.933 -12.150  1.00 20.20           N
ATOM   2344  H   ARG A 139      -8.078  20.426 -11.279  1.00 20.20           H
ATOM   2345  CA  ARG A 139      -9.158  21.776 -12.506  1.00 20.20           C
ATOM   2346  HA  ARG A 139      -8.807  22.592 -13.137  1.00 20.20           H
ATOM   2347  C   ARG A 139      -9.722  22.397 -11.241  1.00 20.20           C
ATOM   2348  CB  ARG A 139     -10.217  20.963 -13.275  1.00 20.20           C
ATOM   2349  HB2 ARG A 139      -9.751  20.554 -14.171  1.00 20.20           H
ATOM   2350  HB3 ARG A 139     -11.016  21.637 -13.584  1.00 20.20           H
ATOM   2351  O   ARG A 139      -9.869  21.700 -10.237  1.00 20.20           O
ATOM   2352  CG  ARG A 139     -10.829  19.813 -12.455  1.00 20.20           C
ATOM   2353  HG2 ARG A 139     -10.035  19.169 -12.076  1.00 20.20           H
ATOM   2354  HG3 ARG A 139     -11.395  20.219 -11.617  1.00 20.20           H
ATOM   2355  CD  ARG A 139     -11.775  18.964 -13.302  1.00 20.20           C
ATOM   2356  HD2 ARG A 139     -11.223  18.574 -14.157  1.00 20.20           H
ATOM   2357  HD3 ARG A 139     -12.589  19.597 -13.655  1.00 20.20           H
ATOM   2358  NE  ARG A 139     -12.316  17.845 -12.511  1.00 20.20           N
ATOM   2359  HE  ARG A 139     -11.958  17.759 -11.570  1.00 20.20           H
ATOM   2360  NH1 ARG A 139     -13.680  16.955 -14.120  1.00 20.20           N
ATOM   2361 HH11 ARG A 139     -14.373  16.278 -14.409  1.00 20.20           H
ATOM   2362 HH12 ARG A 139     -13.350  17.663 -14.760  1.00 20.20           H
ATOM   2363  NH2 ARG A 139     -13.649  16.049 -12.082  1.00 20.20           N
ATOM   2364 HH21 ARG A 139     -13.326  16.054 -11.125  1.00 20.20           H
ATOM   2365 HH22 ARG A 139     -14.357  15.391 -12.373  1.00 20.20           H
ATOM   2366  CZ  ARG A 139     -13.207  16.956 -12.906  1.00 20.20           C
ATOM   2367  N   SER A 140     -10.110  23.657 -11.316  1.00 64.70           N
ATOM   2368  H   SER A 140      -9.837  24.236 -12.098  1.00 64.70           H
ATOM   2369  CA  SER A 140     -10.780  24.310 -10.201  1.00 64.70           C
ATOM   2370  HA  SER A 140     -10.160  24.186  -9.313  1.00 64.70           H
ATOM   2371  C   SER A 140     -12.133  23.651  -9.935  1.00 64.70           C
ATOM   2372  CB  SER A 140     -10.899  25.810 -10.453  1.00 64.70           C
ATOM   2373  HB2 SER A 140     -11.201  26.313  -9.535  1.00 64.70           H
ATOM   2374  HB3 SER A 140     -11.641  25.999 -11.229  1.00 64.70           H
ATOM   2375  O   SER A 140     -12.854  23.244 -10.854  1.00 64.70           O
ATOM   2376  OG  SER A 140      -9.640  26.301 -10.877  1.00 64.70           O
ATOM   2377  HG  SER A 140      -8.962  25.981 -10.278  1.00 64.70           H
ATOM   2378  N   HIS A 141     -12.456  23.495  -8.660  1.00 38.80           N
ATOM   2379  H   HIS A 141     -11.782  23.771  -7.960  1.00 38.80           H
ATOM   2380  CA  HIS A 141     -13.651  22.825  -8.185  1.00 38.80           C
ATOM   2381  HA  HIS A 141     -14.445  22.937  -8.922  1.00 38.80           H
ATOM   2382  C   HIS A 141     -14.103  23.460  -6.875  1.00 38.80           C
ATOM   2383  CB  HIS A 141     -13.342  21.336  -7.990  1.00 38.80           C
ATOM   2384  HB2 HIS A 141     -12.879  20.948  -8.897  1.00 38.80           H
ATOM   2385  HB3 HIS A 141     -12.631  21.218  -7.172  1.00 38.80           H
ATOM   2386  O   HIS A 141     -13.292  23.684  -5.984  1.00 38.80           O
ATOM   2387  CG  HIS A 141     -14.577  20.527  -7.708  1.00 38.80           C
ATOM   2388  CD2 HIS A 141     -14.985  20.041  -6.495  1.00 38.80           C
ATOM   2389  HD2 HIS A 141     -14.467  20.160  -5.555  1.00 38.80           H
ATOM   2390  ND1 HIS A 141     -15.541  20.191  -8.630  1.00 38.80           N
ATOM   2391  HD1 HIS A 141     -15.574  20.505  -9.589  1.00 38.80           H
ATOM   2392  CE1 HIS A 141     -16.508  19.514  -7.989  1.00 38.80           C
ATOM   2393  HE1 HIS A 141     -17.424  19.154  -8.435  1.00 38.80           H
ATOM   2394  NE2 HIS A 141     -16.199  19.378  -6.694  1.00 38.80           N
ATOM   2395  N   GLN A 142     -15.401  23.703  -6.732  1.00 25.80           N
ATOM   2396  H   GLN A 142     -16.044  23.449  -7.469  1.00 25.80           H
ATOM   2397  CA  GLN A 142     -15.967  24.158  -5.468  1.00 25.80           C
ATOM   2398  HA  GLN A 142     -15.167  24.528  -4.826  1.00 25.80           H
ATOM   2399  C   GLN A 142     -16.627  23.004  -4.730  1.00 25.80           C
ATOM   2400  CB  GLN A 142     -16.945  25.313  -5.685  1.00 25.80           C
ATOM   2401  HB2 GLN A 142     -17.526  25.447  -4.772  1.00 25.80           H
ATOM   2402  HB3 GLN A 142     -17.626  25.096  -6.508  1.00 25.80           H
ATOM   2403  O   GLN A 142     -17.418  22.264  -5.311  1.00 25.80           O
ATOM   2404  CG  GLN A 142     -16.170  26.605  -5.954  1.00 25.80           C
ATOM   2405  HG2 GLN A 142     -15.375  26.680  -5.212  1.00 25.80           H
ATOM   2406  HG3 GLN A 142     -15.714  26.577  -6.943  1.00 25.80           H
ATOM   2407  CD  GLN A 142     -17.027  27.856  -5.830  1.00 25.80           C
ATOM   2408  NE2 GLN A 142     -16.400  28.999  -5.701  1.00 25.80           N
ATOM   2409 HE21 GLN A 142     -15.398  28.980  -5.570  1.00 25.80           H
ATOM   2410 HE22 GLN A 142     -16.938  29.839  -5.544  1.00 25.80           H
ATOM   2411  OE1 GLN A 142     -18.251  27.820  -5.832  1.00 25.80           O
ATOM   2412  N   PHE A 143     -16.340  22.889  -3.435  1.00  8.00           N
ATOM   2413  H   PHE A 143     -15.670  23.529  -3.034  1.00  8.00           H
ATOM   2414  CA  PHE A 143     -16.990  21.924  -2.555  1.00  8.00           C
ATOM   2415  HA  PHE A 143     -17.925  21.606  -3.014  1.00  8.00           H
ATOM   2416  C   PHE A 143     -17.319  22.579  -1.212  1.00  8.00           C
ATOM   2417  CB  PHE A 143     -16.108  20.681  -2.395  1.00  8.00           C
ATOM   2418  HB2 PHE A 143     -15.254  20.909  -1.757  1.00  8.00           H
ATOM   2419  HB3 PHE A 143     -15.723  20.387  -3.372  1.00  8.00           H
ATOM   2420  O   PHE A 143     -16.458  23.184  -0.579  1.00  8.00           O
ATOM   2421  CG  PHE A 143     -16.881  19.518  -1.818  1.00  8.00           C
ATOM   2422  CD1 PHE A 143     -16.993  19.360  -0.424  1.00  8.00           C
ATOM   2423  HD1 PHE A 143     -16.465  20.031   0.237  1.00  8.00           H
ATOM   2424  CD2 PHE A 143     -17.560  18.642  -2.682  1.00  8.00           C
ATOM   2425  HD2 PHE A 143     -17.491  18.773  -3.752  1.00  8.00           H
ATOM   2426  CE1 PHE A 143     -17.807  18.343   0.106  1.00  8.00           C
ATOM   2427  HE1 PHE A 143     -17.919  18.238   1.175  1.00  8.00           H
ATOM   2428  CE2 PHE A 143     -18.362  17.618  -2.153  1.00  8.00           C
ATOM   2429  HE2 PHE A 143     -18.910  16.967  -2.818  1.00  8.00           H
ATOM   2430  CZ  PHE A 143     -18.494  17.477  -0.762  1.00  8.00           C
ATOM   2431  HZ  PHE A 143     -19.150  16.716  -0.365  1.00  8.00           H
ATOM   2432  N   GLY A 144     -18.584  22.519  -0.789  1.00 48.70           N
ATOM   2433  H   GLY A 144     -19.244  21.960  -1.311  1.00 48.70           H
ATOM   2434  CA  GLY A 144     -19.042  23.195   0.431  1.00 48.70           C
ATOM   2435  HA2 GLY A 144     -20.103  22.990   0.574  1.00 48.70           H
ATOM   2436  HA3 GLY A 144     -18.504  22.790   1.289  1.00 48.70           H
ATOM   2437  C   GLY A 144     -18.847  24.721   0.421  1.00 48.70           C
ATOM   2438  O   GLY A 144     -18.812  25.332   1.482  1.00 48.70           O
ATOM   2439  N   GLY A 145     -18.679  25.358  -0.741  1.00 29.50           N
ATOM   2440  H   GLY A 145     -18.697  24.817  -1.594  1.00 29.50           H
ATOM   2441  CA  GLY A 145     -18.354  26.789  -0.838  1.00 29.50           C
ATOM   2442  HA2 GLY A 145     -18.968  27.354  -0.136  1.00 29.50           H
ATOM   2443  HA3 GLY A 145     -18.586  27.133  -1.846  1.00 29.50           H
ATOM   2444  C   GLY A 145     -16.884  27.132  -0.565  1.00 29.50           C
ATOM   2445  O   GLY A 145     -16.565  28.302  -0.392  1.00 29.50           O
ATOM   2446  N   MET A 146     -16.001  26.132  -0.515  1.00 31.50           N
ATOM   2447  H   MET A 146     -16.327  25.183  -0.633  1.00 31.50           H
ATOM   2448  CA  MET A 146     -14.553  26.325  -0.561  1.00 31.50           C
ATOM   2449  HA  MET A 146     -14.308  27.370  -0.374  1.00 31.50           H
ATOM   2450  C   MET A 146     -14.010  25.970  -1.942  1.00 31.50           C
ATOM   2451  CB  MET A 146     -13.861  25.470   0.503  1.00 31.50           C
ATOM   2452  HB2 MET A 146     -12.796  25.428   0.278  1.00 31.50           H
ATOM   2453  HB3 MET A 146     -14.261  24.456   0.483  1.00 31.50           H
ATOM   2454  O   MET A 146     -14.483  25.021  -2.574  1.00 31.50           O
ATOM   2455  CG  MET A 146     -14.024  26.045   1.906  1.00 31.50           C
ATOM   2456  HG2 MET A 146     -15.059  25.941   2.234  1.00 31.50           H
ATOM   2457  HG3 MET A 146     -13.773  27.105   1.872  1.00 31.50           H
ATOM   2458  SD  MET A 146     -12.910  25.252   3.093  1.00 31.50           S
ATOM   2459  CE  MET A 146     -13.824  23.743   3.413  1.00 31.50           C
ATOM   2460  HE1 MET A 146     -13.894  23.180   2.482  1.00 31.50           H
ATOM   2461  HE2 MET A 146     -13.301  23.155   4.167  1.00 31.50           H
ATOM   2462  HE3 MET A 146     -14.816  24.000   3.787  1.00 31.50           H
ATOM   2463  N   ASP A 147     -12.998  26.714  -2.376  1.00 40.50           N
ATOM   2464  H   ASP A 147     -12.687  27.500  -1.824  1.00 40.50           H
ATOM   2465  CA  ASP A 147     -12.285  26.464  -3.624  1.00 40.50           C
ATOM   2466  HA  ASP A 147     -12.994  26.112  -4.372  1.00 40.50           H
ATOM   2467  C   ASP A 147     -11.214  25.387  -3.430  1.00 40.50           C
ATOM   2468  CB  ASP A 147     -11.666  27.767  -4.150  1.00 40.50           C
ATOM   2469  HB2 ASP A 147     -11.108  27.547  -5.060  1.00 40.50           H
ATOM   2470  HB3 ASP A 147     -10.969  28.156  -3.409  1.00 40.50           H
ATOM   2471  O   ASP A 147     -10.426  25.424  -2.486  1.00 40.50           O
ATOM   2472  CG  ASP A 147     -12.724  28.827  -4.473  1.00 40.50           C
ATOM   2473  OD1 ASP A 147     -13.707  28.486  -5.172  1.00 40.50           O
ATOM   2474  OD2 ASP A 147     -12.563  29.973  -4.010  1.00 40.50           O
ATOM   2475  N   PHE A 148     -11.170  24.431  -4.348  1.00  7.20           N
ATOM   2476  H   PHE A 148     -11.869  24.434  -5.077  1.00  7.20           H
ATOM   2477  CA  PHE A 148     -10.163  23.384  -4.415  1.00  7.20           C
ATOM   2478  HA  PHE A 148      -9.329  23.648  -3.765  1.00  7.20           H
ATOM   2479  C   PHE A 148      -9.639  23.255  -5.842  1.00  7.20           C
ATOM   2480  CB  PHE A 148     -10.744  22.036  -3.957  1.00  7.20           C
ATOM   2481  HB2 PHE A 148      -9.987  21.267  -4.111  1.00  7.20           H
ATOM   2482  HB3 PHE A 148     -11.592  21.784  -4.594  1.00  7.20           H
ATOM   2483  O   PHE A 148     -10.376  23.388  -6.816  1.00  7.20           O
ATOM   2484  CG  PHE A 148     -11.188  21.980  -2.510  1.00  7.20           C
ATOM   2485  CD1 PHE A 148     -10.289  21.570  -1.508  1.00  7.20           C
ATOM   2486  HD1 PHE A 148      -9.271  21.321  -1.767  1.00  7.20           H
ATOM   2487  CD2 PHE A 148     -12.504  22.332  -2.162  1.00  7.20           C
ATOM   2488  HD2 PHE A 148     -13.192  22.667  -2.924  1.00  7.20           H
ATOM   2489  CE1 PHE A 148     -10.702  21.527  -0.164  1.00  7.20           C
ATOM   2490  HE1 PHE A 148      -9.997  21.256   0.609  1.00  7.20           H
ATOM   2491  CE2 PHE A 148     -12.919  22.273  -0.821  1.00  7.20           C
ATOM   2492  HE2 PHE A 148     -13.932  22.545  -0.564  1.00  7.20           H
ATOM   2493  CZ  PHE A 148     -12.017  21.879   0.181  1.00  7.20           C
ATOM   2494  HZ  PHE A 148     -12.329  21.861   1.215  1.00  7.20           H
ATOM   2495  N   GLU A 149      -8.380  22.869  -5.970  1.00 17.60           N
ATOM   2496  H   GLU A 149      -7.812  22.830  -5.136  1.00 17.60           H
ATOM   2497  CA  GLU A 149      -7.836  22.309  -7.197  1.00 17.60           C
ATOM   2498  HA  GLU A 149      -8.376  22.704  -8.057  1.00 17.60           H
ATOM   2499  C   GLU A 149      -8.036  20.787  -7.159  1.00 17.60           C
ATOM   2500  CB  GLU A 149      -6.367  22.726  -7.337  1.00 17.60           C
ATOM   2501  HB2 GLU A 149      -5.839  22.512  -6.408  1.00 17.60           H
ATOM   2502  HB3 GLU A 149      -5.904  22.145  -8.134  1.00 17.60           H
ATOM   2503  O   GLU A 149      -7.456  20.077  -6.333  1.00 17.60           O
ATOM   2504  CG  GLU A 149      -6.199  24.216  -7.674  1.00 17.60           C
ATOM   2505  HG2 GLU A 149      -6.758  24.826  -6.965  1.00 17.60           H
ATOM   2506  HG3 GLU A 149      -5.144  24.471  -7.569  1.00 17.60           H
ATOM   2507  CD  GLU A 149      -6.642  24.511  -9.115  1.00 17.60           C
ATOM   2508  OE1 GLU A 149      -7.725  25.114  -9.314  1.00 17.60           O
ATOM   2509  OE2 GLU A 149      -5.931  24.050 -10.037  1.00 17.60           O
ATOM   2510  N   LEU A 150      -8.891  20.276  -8.042  1.00 27.10           N
ATOM   2511  H   LEU A 150      -9.334  20.916  -8.685  1.00 27.10           H
ATOM   2512  CA  LEU A 150      -9.210  18.858  -8.169  1.00 27.10           C
ATOM   2513  HA  LEU A 150      -9.037  18.378  -7.206  1.00 27.10           H
ATOM   2514  C   LEU A 150      -8.297  18.200  -9.206  1.00 27.10           C
ATOM   2515  CB  LEU A 150     -10.704  18.718  -8.506  1.00 27.10           C
ATOM   2516  HB2 LEU A 150     -10.911  19.324  -9.388  1.00 27.10           H
ATOM   2517  HB3 LEU A 150     -11.278  19.130  -7.676  1.00 27.10           H
ATOM   2518  O   LEU A 150      -8.210  18.637 -10.351  1.00 27.10           O
ATOM   2519  CG  LEU A 150     -11.190  17.284  -8.779  1.00 27.10           C
ATOM   2520  HG  LEU A 150     -10.650  16.869  -9.630  1.00 27.10           H
ATOM   2521  CD1 LEU A 150     -11.048  16.344  -7.584  1.00 27.10           C
ATOM   2522 HD11 LEU A 150     -11.625  16.723  -6.740  1.00 27.10           H
ATOM   2523 HD12 LEU A 150     -11.407  15.348  -7.843  1.00 27.10           H
ATOM   2524 HD13 LEU A 150     -10.001  16.260  -7.293  1.00 27.10           H
ATOM   2525  CD2 LEU A 150     -12.677  17.326  -9.135  1.00 27.10           C
ATOM   2526 HD21 LEU A 150     -13.029  16.324  -9.378  1.00 27.10           H
ATOM   2527 HD22 LEU A 150     -13.235  17.690  -8.272  1.00 27.10           H
ATOM   2528 HD23 LEU A 150     -12.861  18.031  -9.946  1.00 27.10           H
ATOM   2529  N   SER A 151      -7.666  17.102  -8.815  1.00 32.80           N
ATOM   2530  H   SER A 151      -7.793  16.818  -7.854  1.00 32.80           H
ATOM   2531  CA  SER A 151      -6.849  16.227  -9.654  1.00 32.80           C
ATOM   2532  HA  SER A 151      -7.180  16.287 -10.691  1.00 32.80           H
ATOM   2533  C   SER A 151      -7.034  14.777  -9.182  1.00 32.80           C
ATOM   2534  CB  SER A 151      -5.393  16.721  -9.592  1.00 32.80           C
ATOM   2535  HB2 SER A 151      -5.071  16.762  -8.551  1.00 32.80           H
ATOM   2536  HB3 SER A 151      -5.361  17.726 -10.012  1.00 32.80           H
ATOM   2537  O   SER A 151      -7.937  14.458  -8.400  1.00 32.80           O
ATOM   2538  OG  SER A 151      -4.498  15.905 -10.325  1.00 32.80           O
ATOM   2539  HG  SER A 151      -4.011  16.434 -10.962  1.00 32.80           H
ATOM   2540  N   ARG A 152      -6.192  13.867  -9.664  1.00 62.50           N
ATOM   2541  H   ARG A 152      -5.464  14.209 -10.274  1.00 62.50           H
ATOM   2542  CA  ARG A 152      -6.078  12.495  -9.177  1.00 62.50           C
ATOM   2543  HA  ARG A 152      -6.478  12.463  -8.163  1.00 62.50           H
ATOM   2544  C   ARG A 152      -4.612  12.100  -9.109  1.00 62.50           C
ATOM   2545  CB  ARG A 152      -6.873  11.514 -10.052  1.00 62.50           C
ATOM   2546  HB2 ARG A 152      -6.314  11.332 -10.970  1.00 62.50           H
ATOM   2547  HB3 ARG A 152      -6.960  10.566  -9.522  1.00 62.50           H
ATOM   2548  O   ARG A 152      -3.804  12.540  -9.924  1.00 62.50           O
ATOM   2549  CG  ARG A 152      -8.273  12.026 -10.418  1.00 62.50           C
ATOM   2550  HG2 ARG A 152      -8.806  12.347  -9.523  1.00 62.50           H
ATOM   2551  HG3 ARG A 152      -8.167  12.879 -11.089  1.00 62.50           H
ATOM   2552  CD  ARG A 152      -9.103  10.979 -11.145  1.00 62.50           C
ATOM   2553  HD2 ARG A 152      -9.797  11.513 -11.794  1.00 62.50           H
ATOM   2554  HD3 ARG A 152      -8.455  10.374 -11.780  1.00 62.50           H
ATOM   2555  NE  ARG A 152      -9.866  10.136 -10.201  1.00 62.50           N
ATOM   2556  HE  ARG A 152      -9.571  10.123  -9.235  1.00 62.50           H
ATOM   2557  NH1 ARG A 152     -11.275   9.282 -11.778  1.00 62.50           N
ATOM   2558 HH11 ARG A 152     -11.838   8.483 -12.030  1.00 62.50           H
ATOM   2559 HH12 ARG A 152     -10.717   9.749 -12.480  1.00 62.50           H
ATOM   2560  NH2 ARG A 152     -11.516   8.645  -9.676  1.00 62.50           N
ATOM   2561 HH21 ARG A 152     -11.313   8.644  -8.686  1.00 62.50           H
ATOM   2562 HH22 ARG A 152     -12.132   7.924 -10.022  1.00 62.50           H
ATOM   2563  CZ  ARG A 152     -10.880   9.370 -10.542  1.00 62.50           C
ATOM   2564  N   ILE A 153      -4.270  11.269  -8.132  1.00 16.20           N
ATOM   2565  H   ILE A 153      -5.009  10.947  -7.523  1.00 16.20           H
ATOM   2566  CA  ILE A 153      -2.983  10.574  -8.092  1.00 16.20           C
ATOM   2567  HA  ILE A 153      -2.247  11.143  -8.661  1.00 16.20           H
ATOM   2568  C   ILE A 153      -3.186   9.228  -8.775  1.00 16.20           C
ATOM   2569  CB  ILE A 153      -2.448  10.412  -6.655  1.00 16.20           C
ATOM   2570  HB  ILE A 153      -3.133   9.774  -6.096  1.00 16.20           H
ATOM   2571  O   ILE A 153      -3.987   8.416  -8.306  1.00 16.20           O
ATOM   2572  CG1 ILE A 153      -2.347  11.774  -5.936  1.00 16.20           C
ATOM   2573 HG12 ILE A 153      -1.585  12.387  -6.417  1.00 16.20           H
ATOM   2574 HG13 ILE A 153      -3.301  12.295  -6.022  1.00 16.20           H
ATOM   2575  CG2 ILE A 153      -1.065   9.736  -6.707  1.00 16.20           C
ATOM   2576 HG21 ILE A 153      -0.688   9.551  -5.702  1.00 16.20           H
ATOM   2577 HG22 ILE A 153      -1.127   8.772  -7.211  1.00 16.20           H
ATOM   2578 HG23 ILE A 153      -0.360  10.363  -7.254  1.00 16.20           H
ATOM   2579  CD1 ILE A 153      -2.039  11.668  -4.439  1.00 16.20           C
ATOM   2580 HD11 ILE A 153      -1.038  11.267  -4.278  1.00 16.20           H
ATOM   2581 HD12 ILE A 153      -2.091  12.659  -3.990  1.00 16.20           H
ATOM   2582 HD13 ILE A 153      -2.773  11.021  -3.958  1.00 16.20           H
ATOM   2583  N   SER A 154      -2.453   8.992  -9.856  1.00 42.30           N
ATOM   2584  H   SER A 154      -1.834   9.719 -10.185  1.00 42.30           H
ATOM   2585  CA  SER A 154      -2.646   7.818 -10.705  1.00 42.30           C
ATOM   2586  HA  SER A 154      -3.541   7.290 -10.374  1.00 42.30           H
ATOM   2587  C   SER A 154      -1.468   6.868 -10.550  1.00 42.30           C
ATOM   2588  CB  SER A 154      -2.937   8.217 -12.158  1.00 42.30           C
ATOM   2589  HB2 SER A 154      -3.285   7.347 -12.716  1.00 42.30           H
ATOM   2590  HB3 SER A 154      -2.044   8.634 -12.624  1.00 42.30           H
ATOM   2591  O   SER A 154      -0.324   7.193 -10.882  1.00 42.30           O
ATOM   2592  OG  SER A 154      -3.951   9.190 -12.134  1.00 42.30           O
ATOM   2593  HG  SER A 154      -4.548   9.131 -12.883  1.00 42.30           H
ATOM   2594  N   TYR A 155      -1.752   5.667 -10.063  1.00 15.90           N
ATOM   2595  H   TYR A 155      -2.716   5.472  -9.833  1.00 15.90           H
ATOM   2596  CA  TYR A 155      -0.782   4.604  -9.821  1.00 15.90           C
ATOM   2597  HA  TYR A 155       0.212   5.036  -9.703  1.00 15.90           H
ATOM   2598  C   TYR A 155      -0.816   3.629 -10.995  1.00 15.90           C
ATOM   2599  CB  TYR A 155      -1.110   3.879  -8.514  1.00 15.90           C
ATOM   2600  HB2 TYR A 155      -2.132   3.501  -8.556  1.00 15.90           H
ATOM   2601  HB3 TYR A 155      -0.449   3.019  -8.415  1.00 15.90           H
ATOM   2602  O   TYR A 155      -1.899   3.135 -11.310  1.00 15.90           O
ATOM   2603  CG  TYR A 155      -0.963   4.761  -7.294  1.00 15.90           C
ATOM   2604  CD1 TYR A 155       0.191   4.698  -6.504  1.00 15.90           C
ATOM   2605  HD1 TYR A 155       0.992   4.024  -6.768  1.00 15.90           H
ATOM   2606  CD2 TYR A 155      -1.967   5.682  -6.964  1.00 15.90           C
ATOM   2607  HD2 TYR A 155      -2.829   5.766  -7.611  1.00 15.90           H
ATOM   2608  CE1 TYR A 155       0.338   5.527  -5.387  1.00 15.90           C
ATOM   2609  HE1 TYR A 155       1.242   5.473  -4.799  1.00 15.90           H
ATOM   2610  CE2 TYR A 155      -1.843   6.503  -5.827  1.00 15.90           C
ATOM   2611  HE2 TYR A 155      -2.617   7.214  -5.576  1.00 15.90           H
ATOM   2612  OH  TYR A 155      -0.509   7.252  -3.971  1.00 15.90           O
ATOM   2613  HH  TYR A 155       0.390   7.195  -3.640  1.00 15.90           H
ATOM   2614  CZ  TYR A 155      -0.679   6.433  -5.038  1.00 15.90           C
ATOM   2615  N   PRO A 156       0.315   3.348 -11.660  1.00 38.30           N
ATOM   2616  CA  PRO A 156       0.340   2.378 -12.746  1.00 38.30           C
ATOM   2617  HA  PRO A 156      -0.296   2.745 -13.552  1.00 38.30           H
ATOM   2618  C   PRO A 156      -0.166   1.004 -12.290  1.00 38.30           C
ATOM   2619  CB  PRO A 156       1.786   2.335 -13.237  1.00 38.30           C
ATOM   2620  HB2 PRO A 156       1.833   2.241 -14.322  1.00 38.30           H
ATOM   2621  HB3 PRO A 156       2.325   1.513 -12.768  1.00 38.30           H
ATOM   2622  O   PRO A 156       0.187   0.533 -11.204  1.00 38.30           O
ATOM   2623  CG  PRO A 156       2.386   3.656 -12.758  1.00 38.30           C
ATOM   2624  HG2 PRO A 156       3.453   3.571 -12.553  1.00 38.30           H
ATOM   2625  HG3 PRO A 156       2.197   4.429 -13.503  1.00 38.30           H
ATOM   2626  CD  PRO A 156       1.615   3.972 -11.483  1.00 38.30           C
ATOM   2627  HD2 PRO A 156       2.114   3.538 -10.616  1.00 38.30           H
ATOM   2628  HD3 PRO A 156       1.533   5.053 -11.369  1.00 38.30           H
ATOM   2629  N   LEU A 157      -0.996   0.390 -13.131  1.00  9.70           N
ATOM   2630  H   LEU A 157      -1.237   0.852 -13.996  1.00  9.70           H
ATOM   2631  CA  LEU A 157      -1.592  -0.927 -12.934  1.00  9.70           C
ATOM   2632  HA  LEU A 157      -1.135  -1.415 -12.073  1.00  9.70           H
ATOM   2633  C   LEU A 157      -1.326  -1.772 -14.181  1.00  9.70           C
ATOM   2634  CB  LEU A 157      -3.099  -0.752 -12.660  1.00  9.70           C
ATOM   2635  HB2 LEU A 157      -3.210  -0.279 -11.685  1.00  9.70           H
ATOM   2636  HB3 LEU A 157      -3.506  -0.078 -13.413  1.00  9.70           H
ATOM   2637  O   LEU A 157      -1.745  -1.392 -15.271  1.00  9.70           O
ATOM   2638  CG  LEU A 157      -3.933  -2.049 -12.696  1.00  9.70           C
ATOM   2639  HG  LEU A 157      -3.799  -2.545 -13.658  1.00  9.70           H
ATOM   2640  CD1 LEU A 157      -3.565  -3.024 -11.579  1.00  9.70           C
ATOM   2641 HD11 LEU A 157      -3.796  -2.588 -10.607  1.00  9.70           H
ATOM   2642 HD12 LEU A 157      -2.507  -3.283 -11.632  1.00  9.70           H
ATOM   2643 HD13 LEU A 157      -4.141  -3.941 -11.699  1.00  9.70           H
ATOM   2644  CD2 LEU A 157      -5.420  -1.714 -12.549  1.00  9.70           C
ATOM   2645 HD21 LEU A 157      -5.607  -1.246 -11.583  1.00  9.70           H
ATOM   2646 HD22 LEU A 157      -6.006  -2.631 -12.623  1.00  9.70           H
ATOM   2647 HD23 LEU A 157      -5.727  -1.039 -13.347  1.00  9.70           H
ATOM   2648  N   LEU A 158      -0.668  -2.915 -14.017  1.00 28.60           N
ATOM   2649  H   LEU A 158      -0.363  -3.167 -13.088  1.00 28.60           H
ATOM   2650  CA  LEU A 158      -0.522  -3.918 -15.069  1.00 28.60           C
ATOM   2651  HA  LEU A 158      -0.988  -3.561 -15.988  1.00 28.60           H
ATOM   2652  C   LEU A 158      -1.258  -5.184 -14.646  1.00 28.60           C
ATOM   2653  CB  LEU A 158       0.954  -4.215 -15.386  1.00 28.60           C
ATOM   2654  HB2 LEU A 158       0.958  -5.019 -16.122  1.00 28.60           H
ATOM   2655  HB3 LEU A 158       1.460  -4.592 -14.497  1.00 28.60           H
ATOM   2656  O   LEU A 158      -1.123  -5.619 -13.504  1.00 28.60           O
ATOM   2657  CG  LEU A 158       1.748  -3.030 -15.963  1.00 28.60           C
ATOM   2658  HG  LEU A 158       1.084  -2.424 -16.580  1.00 28.60           H
ATOM   2659  CD1 LEU A 158       2.382  -2.150 -14.878  1.00 28.60           C
ATOM   2660 HD11 LEU A 158       2.973  -1.363 -15.346  1.00 28.60           H
ATOM   2661 HD12 LEU A 158       1.612  -1.683 -14.264  1.00 28.60           H
ATOM   2662 HD13 LEU A 158       3.031  -2.754 -14.244  1.00 28.60           H
ATOM   2663  CD2 LEU A 158       2.877  -3.550 -16.853  1.00 28.60           C
ATOM   2664 HD21 LEU A 158       2.462  -4.137 -17.673  1.00 28.60           H
ATOM   2665 HD22 LEU A 158       3.434  -2.714 -17.276  1.00 28.60           H
ATOM   2666 HD23 LEU A 158       3.553  -4.180 -16.276  1.00 28.60           H
ATOM   2667  N   ILE A 159      -2.026  -5.775 -15.554  1.00 28.90           N
ATOM   2668  H   ILE A 159      -2.147  -5.329 -16.452  1.00 28.90           H
ATOM   2669  CA  ILE A 159      -2.746  -7.024 -15.316  1.00 28.90           C
ATOM   2670  HA  ILE A 159      -2.499  -7.391 -14.320  1.00 28.90           H
ATOM   2671  C   ILE A 159      -2.279  -8.073 -16.313  1.00 28.90           C
ATOM   2672  CB  ILE A 159      -4.275  -6.811 -15.353  1.00 28.90           C
ATOM   2673  HB  ILE A 159      -4.556  -6.391 -16.319  1.00 28.90           H
ATOM   2674  O   ILE A 159      -2.279  -7.818 -17.511  1.00 28.90           O
ATOM   2675  CG1 ILE A 159      -4.677  -5.800 -14.254  1.00 28.90           C
ATOM   2676 HG12 ILE A 159      -4.222  -6.092 -13.307  1.00 28.90           H
ATOM   2677 HG13 ILE A 159      -4.277  -4.823 -14.524  1.00 28.90           H
ATOM   2678  CG2 ILE A 159      -4.972  -8.176 -15.209  1.00 28.90           C
ATOM   2679 HG21 ILE A 159      -6.048  -8.065 -15.072  1.00 28.90           H
ATOM   2680 HG22 ILE A 159      -4.542  -8.722 -14.369  1.00 28.90           H
ATOM   2681 HG23 ILE A 159      -4.833  -8.766 -16.114  1.00 28.90           H
ATOM   2682  CD1 ILE A 159      -6.185  -5.629 -14.040  1.00 28.90           C
ATOM   2683 HD11 ILE A 159      -6.360  -4.767 -13.397  1.00 28.90           H
ATOM   2684 HD12 ILE A 159      -6.601  -6.510 -13.552  1.00 28.90           H
ATOM   2685 HD13 ILE A 159      -6.683  -5.473 -14.997  1.00 28.90           H
ATOM   2686  N   HIS A 160      -1.907  -9.250 -15.823  1.00 39.00           N
ATOM   2687  H   HIS A 160      -1.941  -9.384 -14.823  1.00 39.00           H
ATOM   2688  CA  HIS A 160      -1.668 -10.425 -16.654  1.00 39.00           C
ATOM   2689  HA  HIS A 160      -1.786 -10.178 -17.709  1.00 39.00           H
ATOM   2690  C   HIS A 160      -2.690 -11.499 -16.296  1.00 39.00           C
ATOM   2691  CB  HIS A 160      -0.235 -10.915 -16.454  1.00 39.00           C
ATOM   2692  HB2 HIS A 160       0.452 -10.111 -16.719  1.00 39.00           H
ATOM   2693  HB3 HIS A 160      -0.077 -11.176 -15.408  1.00 39.00           H
ATOM   2694  O   HIS A 160      -2.699 -11.982 -15.161  1.00 39.00           O
ATOM   2695  CG  HIS A 160       0.091 -12.099 -17.318  1.00 39.00           C
ATOM   2696  CD2 HIS A 160       0.123 -13.407 -16.927  1.00 39.00           C
ATOM   2697  HD2 HIS A 160      -0.094 -13.778 -15.936  1.00 39.00           H
ATOM   2698  ND1 HIS A 160       0.381 -12.072 -18.661  1.00 39.00           N
ATOM   2699  HD1 HIS A 160       0.399 -11.258 -19.259  1.00 39.00           H
ATOM   2700  CE1 HIS A 160       0.594 -13.333 -19.068  1.00 39.00           C
ATOM   2701  HE1 HIS A 160       0.826 -13.636 -20.078  1.00 39.00           H
ATOM   2702  NE2 HIS A 160       0.472 -14.176 -18.035  1.00 39.00           N
ATOM   2703  N   SER A 161      -3.563 -11.839 -17.238  1.00 32.70           N
ATOM   2704  H   SER A 161      -3.486 -11.425 -18.156  1.00 32.70           H
ATOM   2705  CA  SER A 161      -4.571 -12.884 -17.059  1.00 32.70           C
ATOM   2706  HA  SER A 161      -4.874 -12.928 -16.013  1.00 32.70           H
ATOM   2707  C   SER A 161      -3.988 -14.238 -17.440  1.00 32.70           C
ATOM   2708  CB  SER A 161      -5.824 -12.585 -17.886  1.00 32.70           C
ATOM   2709  HB2 SER A 161      -5.568 -12.573 -18.945  1.00 32.70           H
ATOM   2710  HB3 SER A 161      -6.563 -13.366 -17.710  1.00 32.70           H
ATOM   2711  O   SER A 161      -3.499 -14.397 -18.555  1.00 32.70           O
ATOM   2712  OG  SER A 161      -6.368 -11.327 -17.515  1.00 32.70           O
ATOM   2713  HG  SER A 161      -7.145 -11.183 -18.060  1.00 32.70           H
ATOM   2714  N   PHE A 162      -4.054 -15.203 -16.525  1.00 16.50           N
ATOM   2715  H   PHE A 162      -4.533 -15.021 -15.655  1.00 16.50           H
ATOM   2716  CA  PHE A 162      -3.672 -16.591 -16.799  1.00 16.50           C
ATOM   2717  HA  PHE A 162      -2.825 -16.611 -17.486  1.00 16.50           H
ATOM   2718  C   PHE A 162      -4.829 -17.353 -17.455  1.00 16.50           C
ATOM   2719  CB  PHE A 162      -3.265 -17.277 -15.489  1.00 16.50           C
ATOM   2720  HB2 PHE A 162      -4.152 -17.421 -14.872  1.00 16.50           H
ATOM   2721  HB3 PHE A 162      -2.883 -18.269 -15.730  1.00 16.50           H
ATOM   2722  O   PHE A 162      -4.620 -18.174 -18.343  1.00 16.50           O
ATOM   2723  CG  PHE A 162      -2.213 -16.544 -14.679  1.00 16.50           C
ATOM   2724  CD1 PHE A 162      -0.886 -16.477 -15.140  1.00 16.50           C
ATOM   2725  HD1 PHE A 162      -0.616 -16.907 -16.093  1.00 16.50           H
ATOM   2726  CD2 PHE A 162      -2.551 -15.964 -13.442  1.00 16.50           C
ATOM   2727  HD2 PHE A 162      -3.566 -16.038 -13.080  1.00 16.50           H
ATOM   2728  CE1 PHE A 162       0.094 -15.857 -14.349  1.00 16.50           C
ATOM   2729  HE1 PHE A 162       1.117 -15.820 -14.695  1.00 16.50           H
ATOM   2730  CE2 PHE A 162      -1.572 -15.327 -12.661  1.00 16.50           C
ATOM   2731  HE2 PHE A 162      -1.848 -14.914 -11.702  1.00 16.50           H
ATOM   2732  CZ  PHE A 162      -0.241 -15.287 -13.114  1.00 16.50           C
ATOM   2733  HZ  PHE A 162       0.541 -14.846 -12.513  1.00 16.50           H
ATOM   2734  N   ASP A 163      -6.051 -17.053 -17.013  1.00 29.50           N
ATOM   2735  H   ASP A 163      -6.133 -16.374 -16.270  1.00 29.50           H
ATOM   2736  CA  ASP A 163      -7.317 -17.517 -17.571  1.00 29.50           C
ATOM   2737  HA  ASP A 163      -7.246 -17.520 -18.659  1.00 29.50           H
ATOM   2738  C   ASP A 163      -8.445 -16.533 -17.186  1.00 29.50           C
ATOM   2739  CB  ASP A 163      -7.589 -18.965 -17.108  1.00 29.50           C
ATOM   2740  HB2 ASP A 163      -6.800 -19.609 -17.498  1.00 29.50           H
ATOM   2741  HB3 ASP A 163      -8.524 -19.313 -17.549  1.00 29.50           H
ATOM   2742  O   ASP A 163      -8.188 -15.454 -16.644  1.00 29.50           O
ATOM   2743  CG  ASP A 163      -7.668 -19.144 -15.589  1.00 29.50           C
ATOM   2744  OD1 ASP A 163      -8.410 -18.381 -14.935  1.00 29.50           O
ATOM   2745  OD2 ASP A 163      -7.032 -20.079 -15.057  1.00 29.50           O
ATOM   2746  N   ASP A 164      -9.701 -16.890 -17.464  1.00 18.50           N
ATOM   2747  H   ASP A 164      -9.859 -17.760 -17.951  1.00 18.50           H
ATOM   2748  CA  ASP A 164     -10.872 -16.046 -17.179  1.00 18.50           C
ATOM   2749  HA  ASP A 164     -10.725 -15.072 -17.644  1.00 18.50           H
ATOM   2750  C   ASP A 164     -11.118 -15.806 -15.675  1.00 18.50           C
ATOM   2751  CB  ASP A 164     -12.123 -16.698 -17.795  1.00 18.50           C
ATOM   2752  HB2 ASP A 164     -12.220 -17.713 -17.408  1.00 18.50           H
ATOM   2753  HB3 ASP A 164     -13.001 -16.137 -17.475  1.00 18.50           H
ATOM   2754  O   ASP A 164     -11.776 -14.833 -15.292  1.00 18.50           O
ATOM   2755  CG  ASP A 164     -12.128 -16.730 -19.327  1.00 18.50           C
ATOM   2756  OD1 ASP A 164     -11.509 -15.836 -19.944  1.00 18.50           O
ATOM   2757  OD2 ASP A 164     -12.791 -17.642 -19.870  1.00 18.50           O
ATOM   2758  N   ASN A 165     -10.600 -16.678 -14.806  1.00 26.40           N
ATOM   2759  H   ASN A 165      -9.975 -17.386 -15.163  1.00 26.40           H
ATOM   2760  CA  ASN A 165     -10.835 -16.660 -13.366  1.00 26.40           C
ATOM   2761  HA  ASN A 165     -11.623 -15.943 -13.135  1.00 26.40           H
ATOM   2762  C   ASN A 165      -9.610 -16.242 -12.554  1.00 26.40           C
ATOM   2763  CB  ASN A 165     -11.294 -18.055 -12.919  1.00 26.40           C
ATOM   2764  HB2 ASN A 165     -11.248 -18.136 -11.833  1.00 26.40           H
ATOM   2765  HB3 ASN A 165     -10.612 -18.801 -13.327  1.00 26.40           H
ATOM   2766  O   ASN A 165      -9.785 -15.932 -11.376  1.00 26.40           O
ATOM   2767  CG  ASN A 165     -12.707 -18.397 -13.332  1.00 26.40           C
ATOM   2768  ND2 ASN A 165     -13.000 -19.670 -13.401  1.00 26.40           N
ATOM   2769 HD21 ASN A 165     -13.921 -19.936 -13.719  1.00 26.40           H
ATOM   2770 HD22 ASN A 165     -12.344 -20.322 -12.995  1.00 26.40           H
ATOM   2771  OD1 ASN A 165     -13.584 -17.558 -13.484  1.00 26.40           O
ATOM   2772  N   GLN A 166      -8.407 -16.261 -13.129  1.00 33.30           N
ATOM   2773  H   GLN A 166      -8.363 -16.635 -14.066  1.00 33.30           H
ATOM   2774  CA  GLN A 166      -7.134 -16.133 -12.422  1.00 33.30           C
ATOM   2775  HA  GLN A 166      -7.312 -15.755 -11.415  1.00 33.30           H
ATOM   2776  C   GLN A 166      -6.204 -15.155 -13.137  1.00 33.30           C
ATOM   2777  CB  GLN A 166      -6.470 -17.515 -12.303  1.00 33.30           C
ATOM   2778  HB2 GLN A 166      -6.340 -17.944 -13.296  1.00 33.30           H
ATOM   2779  HB3 GLN A 166      -5.482 -17.412 -11.854  1.00 33.30           H
ATOM   2780  O   GLN A 166      -5.908 -15.286 -14.323  1.00 33.30           O
ATOM   2781  CG  GLN A 166      -7.313 -18.456 -11.437  1.00 33.30           C
ATOM   2782  HG2 GLN A 166      -8.318 -18.545 -11.849  1.00 33.30           H
ATOM   2783  HG3 GLN A 166      -7.386 -18.048 -10.429  1.00 33.30           H
ATOM   2784  CD  GLN A 166      -6.750 -19.858 -11.341  1.00 33.30           C
ATOM   2785  NE2 GLN A 166      -6.923 -20.654 -12.369  1.00 33.30           N
ATOM   2786 HE21 GLN A 166      -7.212 -20.288 -13.265  1.00 33.30           H
ATOM   2787 HE22 GLN A 166      -6.706 -21.635 -12.274  1.00 33.30           H
ATOM   2788  OE1 GLN A 166      -6.191 -20.263 -10.328  1.00 33.30           O
ATOM   2789  N   LEU A 167      -5.692 -14.176 -12.393  1.00  9.80           N
ATOM   2790  H   LEU A 167      -5.967 -14.111 -11.423  1.00  9.80           H
ATOM   2791  CA  LEU A 167      -4.810 -13.140 -12.926  1.00  9.80           C
ATOM   2792  HA  LEU A 167      -4.205 -13.576 -13.720  1.00  9.80           H
ATOM   2793  C   LEU A 167      -3.834 -12.611 -11.874  1.00  9.80           C
ATOM   2794  CB  LEU A 167      -5.677 -12.036 -13.560  1.00  9.80           C
ATOM   2795  HB2 LEU A 167      -6.284 -12.514 -14.329  1.00  9.80           H
ATOM   2796  HB3 LEU A 167      -5.037 -11.317 -14.071  1.00  9.80           H
ATOM   2797  O   LEU A 167      -4.046 -12.759 -10.670  1.00  9.80           O
ATOM   2798  CG  LEU A 167      -6.624 -11.283 -12.608  1.00  9.80           C
ATOM   2799  HG  LEU A 167      -7.066 -11.955 -11.873  1.00  9.80           H
ATOM   2800  CD1 LEU A 167      -5.948 -10.117 -11.890  1.00  9.80           C
ATOM   2801 HD11 LEU A 167      -6.682  -9.574 -11.295  1.00  9.80           H
ATOM   2802 HD12 LEU A 167      -5.513  -9.430 -12.616  1.00  9.80           H
ATOM   2803 HD13 LEU A 167      -5.155 -10.472 -11.232  1.00  9.80           H
ATOM   2804  CD2 LEU A 167      -7.745 -10.665 -13.432  1.00  9.80           C
ATOM   2805 HD21 LEU A 167      -8.355 -11.459 -13.865  1.00  9.80           H
ATOM   2806 HD22 LEU A 167      -7.284 -10.097 -14.240  1.00  9.80           H
ATOM   2807 HD23 LEU A 167      -8.362 -10.018 -12.809  1.00  9.80           H
ATOM   2808  N   SER A 168      -2.779 -11.943 -12.331  1.00 44.70           N
ATOM   2809  H   SER A 168      -2.687 -11.860 -13.333  1.00 44.70           H
ATOM   2810  CA  SER A 168      -1.891 -11.138 -11.489  1.00 44.70           C
ATOM   2811  HA  SER A 168      -2.085 -11.360 -10.439  1.00 44.70           H
ATOM   2812  C   SER A 168      -2.133  -9.654 -11.727  1.00 44.70           C
ATOM   2813  CB  SER A 168      -0.425 -11.469 -11.756  1.00 44.70           C
ATOM   2814  HB2 SER A 168      -0.215 -11.408 -12.823  1.00 44.70           H
ATOM   2815  HB3 SER A 168       0.211 -10.763 -11.222  1.00 44.70           H
ATOM   2816  O   SER A 168      -2.054  -9.197 -12.865  1.00 44.70           O
ATOM   2817  OG  SER A 168      -0.159 -12.770 -11.296  1.00 44.70           O
ATOM   2818  HG  SER A 168      -0.634 -13.365 -11.880  1.00 44.70           H
ATOM   2819  N   GLU A 169      -2.373  -8.888 -10.663  1.00 17.20           N
ATOM   2820  H   GLU A 169      -2.423  -9.336  -9.759  1.00 17.20           H
ATOM   2821  CA  GLU A 169      -2.374  -7.422 -10.702  1.00 17.20           C
ATOM   2822  HA  GLU A 169      -2.424  -7.094 -11.740  1.00 17.20           H
ATOM   2823  C   GLU A 169      -1.076  -6.880 -10.104  1.00 17.20           C
ATOM   2824  CB  GLU A 169      -3.584  -6.809  -9.976  1.00 17.20           C
ATOM   2825  HB2 GLU A 169      -3.531  -5.728 -10.109  1.00 17.20           H
ATOM   2826  HB3 GLU A 169      -3.521  -7.025  -8.910  1.00 17.20           H
ATOM   2827  O   GLU A 169      -0.722  -7.188  -8.967  1.00 17.20           O
ATOM   2828  CG  GLU A 169      -4.936  -7.308 -10.504  1.00 17.20           C
ATOM   2829  HG2 GLU A 169      -4.901  -7.350 -11.593  1.00 17.20           H
ATOM   2830  HG3 GLU A 169      -5.085  -8.316 -10.118  1.00 17.20           H
ATOM   2831  CD  GLU A 169      -6.136  -6.447 -10.080  1.00 17.20           C
ATOM   2832  OE1 GLU A 169      -7.223  -6.523 -10.710  1.00 17.20           O
ATOM   2833  OE2 GLU A 169      -6.035  -5.657  -9.117  1.00 17.20           O
ATOM   2834  N   ILE A 170      -0.372  -6.041 -10.855  1.00 30.90           N
ATOM   2835  H   ILE A 170      -0.701  -5.854 -11.792  1.00 30.90           H
ATOM   2836  CA  ILE A 170       0.861  -5.382 -10.438  1.00 30.90           C
ATOM   2837  HA  ILE A 170       1.197  -5.804  -9.490  1.00 30.90           H
ATOM   2838  C   ILE A 170       0.553  -3.904 -10.259  1.00 30.90           C
ATOM   2839  CB  ILE A 170       1.987  -5.593 -11.465  1.00 30.90           C
ATOM   2840  HB  ILE A 170       1.687  -5.085 -12.381  1.00 30.90           H
ATOM   2841  O   ILE A 170       0.172  -3.228 -11.215  1.00 30.90           O
ATOM   2842  CG1 ILE A 170       2.210  -7.086 -11.788  1.00 30.90           C
ATOM   2843 HG12 ILE A 170       1.255  -7.593 -11.929  1.00 30.90           H
ATOM   2844 HG13 ILE A 170       2.735  -7.581 -10.971  1.00 30.90           H
ATOM   2845  CG2 ILE A 170       3.292  -4.950 -10.963  1.00 30.90           C
ATOM   2846 HG21 ILE A 170       4.076  -5.074 -11.711  1.00 30.90           H
ATOM   2847 HG22 ILE A 170       3.607  -5.424 -10.033  1.00 30.90           H
ATOM   2848 HG23 ILE A 170       3.156  -3.881 -10.799  1.00 30.90           H
ATOM   2849  CD1 ILE A 170       2.979  -7.268 -13.097  1.00 30.90           C
ATOM   2850 HD11 ILE A 170       2.833  -8.288 -13.451  1.00 30.90           H
ATOM   2851 HD12 ILE A 170       4.042  -7.079 -12.948  1.00 30.90           H
ATOM   2852 HD13 ILE A 170       2.593  -6.598 -13.866  1.00 30.90           H
ATOM   2853  N   VAL A 171       0.736  -3.389  -9.045  1.00 21.80           N
ATOM   2854  H   VAL A 171       1.043  -4.012  -8.313  1.00 21.80           H
ATOM   2855  CA  VAL A 171       0.522  -1.970  -8.740  1.00 21.80           C
ATOM   2856  HA  VAL A 171       0.241  -1.451  -9.656  1.00 21.80           H
ATOM   2857  C   VAL A 171       1.816  -1.352  -8.241  1.00 21.80           C
ATOM   2858  CB  VAL A 171      -0.620  -1.750  -7.732  1.00 21.80           C
ATOM   2859  HB  VAL A 171      -0.310  -2.073  -6.739  1.00 21.80           H
ATOM   2860  O   VAL A 171       2.382  -1.804  -7.245  1.00 21.80           O
ATOM   2861  CG1 VAL A 171      -0.987  -0.259  -7.679  1.00 21.80           C
ATOM   2862 HG11 VAL A 171      -0.128   0.340  -7.377  1.00 21.80           H
ATOM   2863 HG12 VAL A 171      -1.296   0.075  -8.670  1.00 21.80           H
ATOM   2864 HG13 VAL A 171      -1.811  -0.091  -6.986  1.00 21.80           H
ATOM   2865  CG2 VAL A 171      -1.892  -2.513  -8.116  1.00 21.80           C
ATOM   2866 HG21 VAL A 171      -2.706  -2.281  -7.430  1.00 21.80           H
ATOM   2867 HG22 VAL A 171      -1.714  -3.588  -8.077  1.00 21.80           H
ATOM   2868 HG23 VAL A 171      -2.178  -2.242  -9.132  1.00 21.80           H
ATOM   2869  N   ILE A 172       2.264  -0.285  -8.899  1.00  7.60           N
ATOM   2870  H   ILE A 172       1.744   0.035  -9.703  1.00  7.60           H
ATOM   2871  CA  ILE A 172       3.425   0.493  -8.461  1.00  7.60           C
ATOM   2872  HA  ILE A 172       4.156  -0.171  -7.999  1.00  7.60           H
ATOM   2873  C   ILE A 172       2.927   1.486  -7.413  1.00  7.60           C
ATOM   2874  CB  ILE A 172       4.118   1.203  -9.647  1.00  7.60           C
ATOM   2875  HB  ILE A 172       3.387   1.831 -10.155  1.00  7.60           H
ATOM   2876  O   ILE A 172       2.122   2.348  -7.749  1.00  7.60           O
ATOM   2877  CG1 ILE A 172       4.741   0.255 -10.698  1.00  7.60           C
ATOM   2878 HG12 ILE A 172       5.234   0.871 -11.450  1.00  7.60           H
ATOM   2879 HG13 ILE A 172       5.508  -0.361 -10.227  1.00  7.60           H
ATOM   2880  CG2 ILE A 172       5.251   2.108  -9.127  1.00  7.60           C
ATOM   2881 HG21 ILE A 172       4.856   2.905  -8.496  1.00  7.60           H
ATOM   2882 HG22 ILE A 172       5.973   1.514  -8.567  1.00  7.60           H
ATOM   2883 HG23 ILE A 172       5.766   2.576  -9.966  1.00  7.60           H
ATOM   2884  CD1 ILE A 172       3.765  -0.665 -11.444  1.00  7.60           C
ATOM   2885 HD11 ILE A 172       3.606  -1.574 -10.865  1.00  7.60           H
ATOM   2886 HD12 ILE A 172       2.803  -0.176 -11.599  1.00  7.60           H
ATOM   2887 HD13 ILE A 172       4.185  -0.937 -12.412  1.00  7.60           H
ATOM   2888  N   ARG A 173       3.381   1.380  -6.158  1.00 49.50           N
ATOM   2889  H   ARG A 173       4.064   0.659  -5.977  1.00 49.50           H
ATOM   2890  CA  ARG A 173       3.009   2.282  -5.045  1.00 49.50           C
ATOM   2891  HA  ARG A 173       2.537   3.177  -5.451  1.00 49.50           H
ATOM   2892  C   ARG A 173       4.230   2.770  -4.272  1.00 49.50           C
ATOM   2893  CB  ARG A 173       2.010   1.610  -4.088  1.00 49.50           C
ATOM   2894  HB2 ARG A 173       1.747   2.335  -3.319  1.00 49.50           H
ATOM   2895  HB3 ARG A 173       2.495   0.765  -3.598  1.00 49.50           H
ATOM   2896  O   ARG A 173       5.333   2.281  -4.479  1.00 49.50           O
ATOM   2897  CG  ARG A 173       0.715   1.136  -4.767  1.00 49.50           C
ATOM   2898  HG2 ARG A 173       0.899   0.183  -5.264  1.00 49.50           H
ATOM   2899  HG3 ARG A 173       0.395   1.870  -5.506  1.00 49.50           H
ATOM   2900  CD  ARG A 173      -0.394   0.986  -3.717  1.00 49.50           C
ATOM   2901  HD2 ARG A 173      -0.648   1.987  -3.367  1.00 49.50           H
ATOM   2902  HD3 ARG A 173      -0.019   0.419  -2.865  1.00 49.50           H
ATOM   2903  NE  ARG A 173      -1.602   0.328  -4.252  1.00 49.50           N
ATOM   2904  HE  ARG A 173      -1.482  -0.250  -5.072  1.00 49.50           H
ATOM   2905  NH1 ARG A 173      -3.124   1.181  -2.741  1.00 49.50           N
ATOM   2906 HH11 ARG A 173      -4.091   1.362  -2.512  1.00 49.50           H
ATOM   2907 HH12 ARG A 173      -2.393   1.723  -2.302  1.00 49.50           H
ATOM   2908  NH2 ARG A 173      -3.840  -0.120  -4.384  1.00 49.50           N
ATOM   2909 HH21 ARG A 173      -3.703  -0.675  -5.217  1.00 49.50           H
ATOM   2910 HH22 ARG A 173      -4.773   0.128  -4.087  1.00 49.50           H
ATOM   2911  CZ  ARG A 173      -2.839   0.465  -3.794  1.00 49.50           C
ATOM   2912  N   GLU A 174       4.052   3.733  -3.374  1.00 25.70           N
ATOM   2913  H   GLU A 174       3.123   4.091  -3.204  1.00 25.70           H
ATOM   2914  CA  GLU A 174       5.121   4.199  -2.488  1.00 25.70           C
ATOM   2915  HA  GLU A 174       5.995   4.434  -3.095  1.00 25.70           H
ATOM   2916  C   GLU A 174       5.521   3.118  -1.471  1.00 25.70           C
ATOM   2917  CB  GLU A 174       4.724   5.481  -1.737  1.00 25.70           C
ATOM   2918  HB2 GLU A 174       5.634   5.882  -1.291  1.00 25.70           H
ATOM   2919  HB3 GLU A 174       4.050   5.238  -0.916  1.00 25.70           H
ATOM   2920  O   GLU A 174       4.676   2.401  -0.929  1.00 25.70           O
ATOM   2921  CG  GLU A 174       4.097   6.590  -2.601  1.00 25.70           C
ATOM   2922  HG2 GLU A 174       4.367   7.535  -2.130  1.00 25.70           H
ATOM   2923  HG3 GLU A 174       4.537   6.574  -3.598  1.00 25.70           H
ATOM   2924  CD  GLU A 174       2.556   6.510  -2.689  1.00 25.70           C
ATOM   2925  OE1 GLU A 174       1.864   7.546  -2.847  1.00 25.70           O
ATOM   2926  OE2 GLU A 174       1.982   5.411  -2.562  1.00 25.70           O
ATOM   2927  N   GLN A 175       6.812   3.030  -1.153  1.00 55.20           N
ATOM   2928  H   GLN A 175       7.481   3.623  -1.623  1.00 55.20           H
ATOM   2929  CA  GLN A 175       7.281   2.209  -0.042  1.00 55.20           C
ATOM   2930  HA  GLN A 175       6.872   1.205  -0.155  1.00 55.20           H
ATOM   2931  C   GLN A 175       6.797   2.783   1.296  1.00 55.20           C
ATOM   2932  CB  GLN A 175       8.812   2.124  -0.059  1.00 55.20           C
ATOM   2933  HB2 GLN A 175       9.228   3.129  -0.131  1.00 55.20           H
ATOM   2934  HB3 GLN A 175       9.152   1.675   0.874  1.00 55.20           H
ATOM   2935  O   GLN A 175       6.906   3.979   1.555  1.00 55.20           O
ATOM   2936  CG  GLN A 175       9.323   1.263  -1.221  1.00 55.20           C
ATOM   2937  HG2 GLN A 175       8.906   0.262  -1.114  1.00 55.20           H
ATOM   2938  HG3 GLN A 175       8.987   1.669  -2.175  1.00 55.20           H
ATOM   2939  CD  GLN A 175      10.841   1.146  -1.256  1.00 55.20           C
ATOM   2940  NE2 GLN A 175      11.356   0.109  -1.877  1.00 55.20           N
ATOM   2941 HE21 GLN A 175      10.752  -0.529  -2.376  1.00 55.20           H
ATOM   2942 HE22 GLN A 175      12.361   0.049  -1.957  1.00 55.20           H
ATOM   2943  OE1 GLN A 175      11.585   1.968  -0.732  1.00 55.20           O
ATOM   2944  N   GLN A 176       6.334   1.919   2.202  1.00 24.20           N
ATOM   2945  H   GLN A 176       6.197   0.958   1.923  1.00 24.20           H
ATOM   2946  CA  GLN A 176       5.849   2.351   3.520  1.00 24.20           C
ATOM   2947  HA  GLN A 176       5.097   3.125   3.367  1.00 24.20           H
ATOM   2948  C   GLN A 176       6.960   2.955   4.402  1.00 24.20           C
ATOM   2949  CB  GLN A 176       5.185   1.145   4.197  1.00 24.20           C
ATOM   2950  HB2 GLN A 176       4.491   0.688   3.491  1.00 24.20           H
ATOM   2951  HB3 GLN A 176       5.946   0.408   4.454  1.00 24.20           H
ATOM   2952  O   GLN A 176       6.703   3.873   5.180  1.00 24.20           O
ATOM   2953  CG  GLN A 176       4.398   1.531   5.457  1.00 24.20           C
ATOM   2954  HG2 GLN A 176       5.074   1.955   6.199  1.00 24.20           H
ATOM   2955  HG3 GLN A 176       3.653   2.283   5.199  1.00 24.20           H
ATOM   2956  CD  GLN A 176       3.688   0.339   6.092  1.00 24.20           C
ATOM   2957  NE2 GLN A 176       2.907   0.558   7.125  1.00 24.20           N
ATOM   2958 HE21 GLN A 176       2.542  -0.275   7.566  1.00 24.20           H
ATOM   2959 HE22 GLN A 176       2.814   1.485   7.515  1.00 24.20           H
ATOM   2960  OE1 GLN A 176       3.820  -0.805   5.695  1.00 24.20           O
ATOM   2961  N   TYR A 177       8.189   2.444   4.270  1.00 29.00           N
ATOM   2962  H   TYR A 177       8.309   1.709   3.587  1.00 29.00           H
ATOM   2963  CA  TYR A 177       9.360   2.825   5.073  1.00 29.00           C
ATOM   2964  HA  TYR A 177       9.093   3.675   5.700  1.00 29.00           H
ATOM   2965  C   TYR A 177      10.542   3.292   4.208  1.00 29.00           C
ATOM   2966  CB  TYR A 177       9.755   1.662   6.000  1.00 29.00           C
ATOM   2967  HB2 TYR A 177      10.077   0.818   5.391  1.00 29.00           H
ATOM   2968  HB3 TYR A 177      10.607   1.968   6.608  1.00 29.00           H
ATOM   2969  O   TYR A 177      11.698   3.162   4.610  1.00 29.00           O
ATOM   2970  CG  TYR A 177       8.655   1.214   6.938  1.00 29.00           C
ATOM   2971  CD1 TYR A 177       8.374   1.969   8.091  1.00 29.00           C
ATOM   2972  HD1 TYR A 177       8.984   2.830   8.322  1.00 29.00           H
ATOM   2973  CD2 TYR A 177       7.910   0.052   6.661  1.00 29.00           C
ATOM   2974  HD2 TYR A 177       8.123  -0.535   5.780  1.00 29.00           H
ATOM   2975  CE1 TYR A 177       7.331   1.589   8.955  1.00 29.00           C
ATOM   2976  HE1 TYR A 177       7.120   2.172   9.839  1.00 29.00           H
ATOM   2977  CE2 TYR A 177       6.872  -0.340   7.528  1.00 29.00           C
ATOM   2978  HE2 TYR A 177       6.283  -1.220   7.318  1.00 29.00           H
ATOM   2979  OH  TYR A 177       5.574   0.048   9.503  1.00 29.00           O
ATOM   2980  HH  TYR A 177       5.511   0.612  10.277  1.00 29.00           H
ATOM   2981  CZ  TYR A 177       6.578   0.429   8.672  1.00 29.00           C
ATOM   2982  N   GLY A 178      10.271   3.801   3.006  1.00 29.70           N
ATOM   2983  H   GLY A 178       9.312   3.990   2.753  1.00 29.70           H
ATOM   2984  CA  GLY A 178      11.302   4.170   2.042  1.00 29.70           C
ATOM   2985  HA2 GLY A 178      12.247   4.352   2.554  1.00 29.70           H
ATOM   2986  HA3 GLY A 178      11.449   3.348   1.342  1.00 29.70           H
ATOM   2987  C   GLY A 178      10.946   5.421   1.255  1.00 29.70           C
ATOM   2988  O   GLY A 178       9.828   5.924   1.310  1.00 29.70           O
ATOM   2989  N   SER A 179      11.929   5.934   0.523  1.00 32.50           N
ATOM   2990  H   SER A 179      12.838   5.494   0.537  1.00 32.50           H
ATOM   2991  CA  SER A 179      11.766   7.108  -0.334  1.00 32.50           C
ATOM   2992  HA  SER A 179      10.957   7.722   0.062  1.00 32.50           H
ATOM   2993  C   SER A 179      11.382   6.769  -1.772  1.00 32.50           C
ATOM   2994  CB  SER A 179      13.050   7.935  -0.307  1.00 32.50           C
ATOM   2995  HB2 SER A 179      13.239   8.284   0.708  1.00 32.50           H
ATOM   2996  HB3 SER A 179      12.941   8.793  -0.971  1.00 32.50           H
ATOM   2997  O   SER A 179      11.230   7.673  -2.583  1.00 32.50           O
ATOM   2998  OG  SER A 179      14.146   7.168  -0.765  1.00 32.50           O
ATOM   2999  HG  SER A 179      14.184   7.300  -1.715  1.00 32.50           H
ATOM   3000  N   LYS A 180      11.295   5.482  -2.113  1.00 16.50           N
ATOM   3001  H   LYS A 180      11.329   4.788  -1.379  1.00 16.50           H
ATOM   3002  CA  LYS A 180      11.084   5.010  -3.481  1.00 16.50           C
ATOM   3003  HA  LYS A 180      11.168   5.844  -4.177  1.00 16.50           H
ATOM   3004  C   LYS A 180       9.676   4.454  -3.665  1.00 16.50           C
ATOM   3005  CB  LYS A 180      12.159   3.973  -3.847  1.00 16.50           C
ATOM   3006  HB2 LYS A 180      11.957   3.600  -4.851  1.00 16.50           H
ATOM   3007  HB3 LYS A 180      12.100   3.130  -3.160  1.00 16.50           H
ATOM   3008  O   LYS A 180       8.926   4.264  -2.705  1.00 16.50           O
ATOM   3009  CG  LYS A 180      13.581   4.557  -3.824  1.00 16.50           C
ATOM   3010  HG2 LYS A 180      13.615   5.450  -4.449  1.00 16.50           H
ATOM   3011  HG3 LYS A 180      13.861   4.820  -2.804  1.00 16.50           H
ATOM   3012  CD  LYS A 180      14.565   3.519  -4.373  1.00 16.50           C
ATOM   3013  HD2 LYS A 180      14.247   3.239  -5.377  1.00 16.50           H
ATOM   3014  HD3 LYS A 180      14.538   2.630  -3.743  1.00 16.50           H
ATOM   3015  CE  LYS A 180      15.993   4.069  -4.435  1.00 16.50           C
ATOM   3016  HE2 LYS A 180      16.348   4.253  -3.421  1.00 16.50           H
ATOM   3017  HE3 LYS A 180      15.971   5.018  -4.970  1.00 16.50           H
ATOM   3018  NZ  LYS A 180      16.885   3.115  -5.144  1.00 16.50           N
ATOM   3019  HZ1 LYS A 180      17.826   3.472  -5.229  1.00 16.50           H
ATOM   3020  HZ2 LYS A 180      16.905   2.218  -4.681  1.00 16.50           H
ATOM   3021  HZ3 LYS A 180      16.537   2.952  -6.078  1.00 16.50           H
ATOM   3022  N   THR A 181       9.337   4.179  -4.912  1.00 53.10           N
ATOM   3023  H   THR A 181       9.989   4.371  -5.659  1.00 53.10           H
ATOM   3024  CA  THR A 181       8.214   3.321  -5.273  1.00 53.10           C
ATOM   3025  HA  THR A 181       7.428   3.432  -4.526  1.00 53.10           H
ATOM   3026  C   THR A 181       8.638   1.855  -5.271  1.00 53.10           C
ATOM   3027  CB  THR A 181       7.640   3.743  -6.630  1.00 53.10           C
ATOM   3028  HB  THR A 181       6.894   3.021  -6.964  1.00 53.10           H
ATOM   3029  O   THR A 181       9.827   1.546  -5.274  1.00 53.10           O
ATOM   3030  CG2 THR A 181       6.992   5.122  -6.512  1.00 53.10           C
ATOM   3031 HG21 THR A 181       6.503   5.365  -7.455  1.00 53.10           H
ATOM   3032 HG22 THR A 181       6.251   5.109  -5.713  1.00 53.10           H
ATOM   3033 HG23 THR A 181       7.744   5.882  -6.298  1.00 53.10           H
ATOM   3034  OG1 THR A 181       8.667   3.869  -7.585  1.00 53.10           O
ATOM   3035  HG1 THR A 181       8.717   3.076  -8.124  1.00 53.10           H
ATOM   3036  N   GLN A 182       7.658   0.961  -5.214  1.00 23.00           N
ATOM   3037  H   GLN A 182       6.707   1.295  -5.149  1.00 23.00           H
ATOM   3038  CA  GLN A 182       7.823  -0.478  -5.368  1.00 23.00           C
ATOM   3039  HA  GLN A 182       8.727  -0.652  -5.951  1.00 23.00           H
ATOM   3040  C   GLN A 182       6.631  -1.054  -6.139  1.00 23.00           C
ATOM   3041  CB  GLN A 182       8.002  -1.162  -4.001  1.00 23.00           C
ATOM   3042  HB2 GLN A 182       8.208  -2.219  -4.170  1.00 23.00           H
ATOM   3043  HB3 GLN A 182       8.868  -0.726  -3.504  1.00 23.00           H
ATOM   3044  O   GLN A 182       5.497  -0.592  -5.966  1.00 23.00           O
ATOM   3045  CG  GLN A 182       6.770  -1.038  -3.086  1.00 23.00           C
ATOM   3046  HG2 GLN A 182       6.537   0.013  -2.920  1.00 23.00           H
ATOM   3047  HG3 GLN A 182       5.912  -1.503  -3.572  1.00 23.00           H
ATOM   3048  CD  GLN A 182       6.940  -1.709  -1.729  1.00 23.00           C
ATOM   3049  NE2 GLN A 182       5.883  -1.795  -0.952  1.00 23.00           N
ATOM   3050 HE21 GLN A 182       4.981  -1.510  -1.308  1.00 23.00           H
ATOM   3051 HE22 GLN A 182       6.000  -2.340  -0.110  1.00 23.00           H
ATOM   3052  OE1 GLN A 182       8.003  -2.133  -1.304  1.00 23.00           O
ATOM   3053  N   ALA A 183       6.868  -2.068  -6.960  1.00 44.90           N
ATOM   3054  H   ALA A 183       7.814  -2.416  -7.018  1.00 44.90           H
ATOM   3055  CA  ALA A 183       5.831  -2.853  -7.602  1.00 44.90           C
ATOM   3056  HA  ALA A 183       4.985  -2.209  -7.844  1.00 44.90           H
ATOM   3057  C   ALA A 183       5.348  -3.941  -6.637  1.00 44.90           C
ATOM   3058  CB  ALA A 183       6.367  -3.423  -8.916  1.00 44.90           C
ATOM   3059  HB1 ALA A 183       5.611  -4.059  -9.376  1.00 44.90           H
ATOM   3060  HB2 ALA A 183       6.611  -2.611  -9.601  1.00 44.90           H
ATOM   3061  HB3 ALA A 183       7.264  -4.010  -8.719  1.00 44.90           H
ATOM   3062  O   ALA A 183       6.130  -4.705  -6.077  1.00 44.90           O
ATOM   3063  N   MET A 184       4.038  -4.009  -6.430  1.00 37.80           N
ATOM   3064  H   MET A 184       3.442  -3.330  -6.881  1.00 37.80           H
ATOM   3065  CA  MET A 184       3.402  -5.034  -5.608  1.00 37.80           C
ATOM   3066  HA  MET A 184       4.157  -5.650  -5.119  1.00 37.80           H
ATOM   3067  C   MET A 184       2.555  -5.931  -6.495  1.00 37.80           C
ATOM   3068  CB  MET A 184       2.537  -4.386  -4.525  1.00 37.80           C
ATOM   3069  HB2 MET A 184       2.063  -5.171  -3.936  1.00 37.80           H
ATOM   3070  HB3 MET A 184       1.760  -3.791  -5.005  1.00 37.80           H
ATOM   3071  O   MET A 184       1.695  -5.426  -7.214  1.00 37.80           O
ATOM   3072  CG  MET A 184       3.360  -3.490  -3.592  1.00 37.80           C
ATOM   3073  HG2 MET A 184       4.235  -4.047  -3.258  1.00 37.80           H
ATOM   3074  HG3 MET A 184       3.708  -2.623  -4.153  1.00 37.80           H
ATOM   3075  SD  MET A 184       2.461  -2.914  -2.125  1.00 37.80           S
ATOM   3076  CE  MET A 184       1.126  -2.006  -2.939  1.00 37.80           C
ATOM   3077  HE1 MET A 184       0.503  -1.534  -2.180  1.00 37.80           H
ATOM   3078  HE2 MET A 184       1.560  -1.260  -3.605  1.00 37.80           H
ATOM   3079  HE3 MET A 184       0.511  -2.689  -3.526  1.00 37.80           H
ATOM   3080  N   LEU A 185       2.783  -7.240  -6.414  1.00 22.00           N
ATOM   3081  H   LEU A 185       3.513  -7.576  -5.802  1.00 22.00           H
ATOM   3082  CA  LEU A 185       2.005  -8.241  -7.132  1.00 22.00           C
ATOM   3083  HA  LEU A 185       1.526  -7.760  -7.985  1.00 22.00           H
ATOM   3084  C   LEU A 185       0.902  -8.803  -6.233  1.00 22.00           C
ATOM   3085  CB  LEU A 185       2.963  -9.302  -7.696  1.00 22.00           C
ATOM   3086  HB2 LEU A 185       3.445  -9.837  -6.877  1.00 22.00           H
ATOM   3087  HB3 LEU A 185       3.738  -8.765  -8.243  1.00 22.00           H
ATOM   3088  O   LEU A 185       1.142  -9.178  -5.082  1.00 22.00           O
ATOM   3089  CG  LEU A 185       2.309 -10.313  -8.661  1.00 22.00           C
ATOM   3090  HG  LEU A 185       1.525  -9.814  -9.231  1.00 22.00           H
ATOM   3091  CD1 LEU A 185       3.359 -10.830  -9.643  1.00 22.00           C
ATOM   3092 HD11 LEU A 185       4.165 -11.332  -9.108  1.00 22.00           H
ATOM   3093 HD12 LEU A 185       3.770  -9.994 -10.209  1.00 22.00           H
ATOM   3094 HD13 LEU A 185       2.902 -11.534 -10.338  1.00 22.00           H
ATOM   3095  CD2 LEU A 185       1.718 -11.531  -7.948  1.00 22.00           C
ATOM   3096 HD21 LEU A 185       2.503 -12.087  -7.436  1.00 22.00           H
ATOM   3097 HD22 LEU A 185       0.959 -11.239  -7.222  1.00 22.00           H
ATOM   3098 HD23 LEU A 185       1.243 -12.183  -8.682  1.00 22.00           H
ATOM   3099  N   TYR A 186      -0.300  -8.879  -6.789  1.00 67.00           N
ATOM   3100  H   TYR A 186      -0.422  -8.479  -7.709  1.00 67.00           H
ATOM   3101  CA  TYR A 186      -1.462  -9.516  -6.197  1.00 67.00           C
ATOM   3102  HA  TYR A 186      -1.194  -9.935  -5.227  1.00 67.00           H
ATOM   3103  C   TYR A 186      -1.936 -10.640  -7.109  1.00 67.00           C
ATOM   3104  CB  TYR A 186      -2.577  -8.489  -5.986  1.00 67.00           C
ATOM   3105  HB2 TYR A 186      -3.447  -9.007  -5.582  1.00 67.00           H
ATOM   3106  HB3 TYR A 186      -2.868  -8.071  -6.950  1.00 67.00           H
ATOM   3107  O   TYR A 186      -2.241 -10.402  -8.273  1.00 67.00           O
ATOM   3108  CG  TYR A 186      -2.204  -7.354  -5.056  1.00 67.00           C
ATOM   3109  CD1 TYR A 186      -2.466  -7.466  -3.679  1.00 67.00           C
ATOM   3110  HD1 TYR A 186      -2.935  -8.360  -3.295  1.00 67.00           H
ATOM   3111  CD2 TYR A 186      -1.592  -6.193  -5.567  1.00 67.00           C
ATOM   3112  HD2 TYR A 186      -1.381  -6.122  -6.624  1.00 67.00           H
ATOM   3113  CE1 TYR A 186      -2.138  -6.409  -2.812  1.00 67.00           C
ATOM   3114  HE1 TYR A 186      -2.377  -6.483  -1.761  1.00 67.00           H
ATOM   3115  CE2 TYR A 186      -1.245  -5.139  -4.701  1.00 67.00           C
ATOM   3116  HE2 TYR A 186      -0.764  -4.255  -5.093  1.00 67.00           H
ATOM   3117  OH  TYR A 186      -1.197  -4.240  -2.472  1.00 67.00           O
ATOM   3118  HH  TYR A 186      -1.395  -4.498  -1.568  1.00 67.00           H
ATOM   3119  CZ  TYR A 186      -1.522  -5.248  -3.323  1.00 67.00           C
ATOM   3120  N   PHE A 187      -2.034 -11.852  -6.574  1.00 29.00           N
ATOM   3121  H   PHE A 187      -1.796 -11.972  -5.600  1.00 29.00           H
ATOM   3122  CA  PHE A 187      -2.753 -12.930  -7.228  1.00 29.00           C
ATOM   3123  HA  PHE A 187      -2.588 -12.857  -8.303  1.00 29.00           H
ATOM   3124  C   PHE A 187      -4.246 -12.766  -6.947  1.00 29.00           C
ATOM   3125  CB  PHE A 187      -2.223 -14.282  -6.747  1.00 29.00           C
ATOM   3126  HB2 PHE A 187      -2.311 -14.329  -5.661  1.00 29.00           H
ATOM   3127  HB3 PHE A 187      -1.163 -14.348  -6.994  1.00 29.00           H
ATOM   3128  O   PHE A 187      -4.677 -12.832  -5.791  1.00 29.00           O
ATOM   3129  CG  PHE A 187      -2.932 -15.477  -7.356  1.00 29.00           C
ATOM   3130  CD1 PHE A 187      -3.179 -16.619  -6.573  1.00 29.00           C
ATOM   3131  HD1 PHE A 187      -2.873 -16.640  -5.537  1.00 29.00           H
ATOM   3132  CD2 PHE A 187      -3.304 -15.481  -8.716  1.00 29.00           C
ATOM   3133  HD2 PHE A 187      -3.088 -14.638  -9.356  1.00 29.00           H
ATOM   3134  CE1 PHE A 187      -3.808 -17.741  -7.139  1.00 29.00           C
ATOM   3135  HE1 PHE A 187      -4.005 -18.615  -6.536  1.00 29.00           H
ATOM   3136  CE2 PHE A 187      -3.926 -16.603  -9.280  1.00 29.00           C
ATOM   3137  HE2 PHE A 187      -4.186 -16.603 -10.328  1.00 29.00           H
ATOM   3138  CZ  PHE A 187      -4.186 -17.735  -8.493  1.00 29.00           C
ATOM   3139  HZ  PHE A 187      -4.660 -18.600  -8.932  1.00 29.00           H
ATOM   3140  N   CYS A 188      -5.022 -12.526  -7.998  1.00 38.60           N
ATOM   3141  H   CYS A 188      -4.608 -12.522  -8.919  1.00 38.60           H
ATOM   3142  CA  CYS A 188      -6.460 -12.345  -7.917  1.00 38.60           C
ATOM   3143  HA  CYS A 188      -6.749 -12.320  -6.866  1.00 38.60           H
ATOM   3144  C   CYS A 188      -7.164 -13.513  -8.597  1.00 38.60           C
ATOM   3145  CB  CYS A 188      -6.859 -11.009  -8.540  1.00 38.60           C
ATOM   3146  HB2 CYS A 188      -6.470 -10.990  -9.558  1.00 38.60           H
ATOM   3147  HB3 CYS A 188      -7.946 -10.926  -8.576  1.00 38.60           H
ATOM   3148  O   CYS A 188      -6.889 -13.801  -9.761  1.00 38.60           O
ATOM   3149  SG  CYS A 188      -6.167  -9.627  -7.586  1.00 38.60           S
ATOM   3150  HG  CYS A 188      -6.301  -8.681  -8.520  1.00 38.60           H
ATOM   3151  N   PHE A 189      -8.093 -14.156  -7.893  1.00 31.90           N
ATOM   3152  H   PHE A 189      -8.261 -13.895  -6.933  1.00 31.90           H
ATOM   3153  CA  PHE A 189      -8.827 -15.286  -8.453  1.00 31.90           C
ATOM   3154  HA  PHE A 189      -8.859 -15.127  -9.531  1.00 31.90           H
ATOM   3155  C   PHE A 189     -10.274 -15.368  -7.976  1.00 31.90           C
ATOM   3156  CB  PHE A 189      -8.070 -16.594  -8.212  1.00 31.90           C
ATOM   3157  HB2 PHE A 189      -8.647 -17.418  -8.632  1.00 31.90           H
ATOM   3158  HB3 PHE A 189      -7.123 -16.546  -8.751  1.00 31.90           H
ATOM   3159  O   PHE A 189     -10.602 -14.982  -6.850  1.00 31.90           O
ATOM   3160  CG  PHE A 189      -7.774 -16.889  -6.761  1.00 31.90           C
ATOM   3161  CD1 PHE A 189      -6.602 -16.387  -6.169  1.00 31.90           C
ATOM   3162  HD1 PHE A 189      -5.919 -15.791  -6.756  1.00 31.90           H
ATOM   3163  CD2 PHE A 189      -8.668 -17.658  -6.001  1.00 31.90           C
ATOM   3164  HD2 PHE A 189      -9.575 -18.034  -6.451  1.00 31.90           H
ATOM   3165  CE1 PHE A 189      -6.310 -16.672  -4.825  1.00 31.90           C
ATOM   3166  HE1 PHE A 189      -5.404 -16.285  -4.383  1.00 31.90           H
ATOM   3167  CE2 PHE A 189      -8.376 -17.945  -4.659  1.00 31.90           C
ATOM   3168  HE2 PHE A 189      -9.071 -18.545  -4.091  1.00 31.90           H
ATOM   3169  CZ  PHE A 189      -7.192 -17.465  -4.071  1.00 31.90           C
ATOM   3170  HZ  PHE A 189      -6.963 -17.700  -3.042  1.00 31.90           H
ATOM   3171  N   SER A 190     -11.153 -15.866  -8.843  1.00 25.00           N
ATOM   3172  H   SER A 190     -10.802 -16.142  -9.749  1.00 25.00           H
ATOM   3173  CA  SER A 190     -12.572 -16.069  -8.546  1.00 25.00           C
ATOM   3174  HA  SER A 190     -13.031 -15.101  -8.343  1.00 25.00           H
ATOM   3175  C   SER A 190     -12.767 -16.974  -7.328  1.00 25.00           C
ATOM   3176  CB  SER A 190     -13.263 -16.683  -9.764  1.00 25.00           C
ATOM   3177  HB2 SER A 190     -13.135 -16.022 -10.622  1.00 25.00           H
ATOM   3178  HB3 SER A 190     -12.810 -17.647  -9.995  1.00 25.00           H
ATOM   3179  O   SER A 190     -12.060 -17.966  -7.151  1.00 25.00           O
ATOM   3180  OG  SER A 190     -14.644 -16.863  -9.512  1.00 25.00           O
ATOM   3181  HG  SER A 190     -15.043 -17.026 -10.370  1.00 25.00           H
ATOM   3182  N   ILE A 191     -13.790 -16.698  -6.512  1.00 94.00           N
ATOM   3183  H   ILE A 191     -14.369 -15.896  -6.717  1.00 94.00           H
ATOM   3184  CA  ILE A 191     -14.184 -17.620  -5.431  1.00 94.00           C
ATOM   3185  HA  ILE A 191     -13.302 -17.808  -4.818  1.00 94.00           H
ATOM   3186  C   ILE A 191     -14.639 -18.995  -5.945  1.00 94.00           C
ATOM   3187  CB  ILE A 191     -15.274 -17.016  -4.525  1.00 94.00           C
ATOM   3188  HB  ILE A 191     -15.503 -17.760  -3.762  1.00 94.00           H
ATOM   3189  O   ILE A 191     -14.789 -19.913  -5.144  1.00 94.00           O
ATOM   3190  CG1 ILE A 191     -16.576 -16.690  -5.298  1.00 94.00           C
ATOM   3191 HG12 ILE A 191     -16.445 -16.836  -6.370  1.00 94.00           H
ATOM   3192 HG13 ILE A 191     -16.839 -15.642  -5.150  1.00 94.00           H
ATOM   3193  CG2 ILE A 191     -14.734 -15.795  -3.763  1.00 94.00           C
ATOM   3194 HG21 ILE A 191     -13.855 -16.085  -3.188  1.00 94.00           H
ATOM   3195 HG22 ILE A 191     -14.447 -15.008  -4.460  1.00 94.00           H
ATOM   3196 HG23 ILE A 191     -15.495 -15.422  -3.078  1.00 94.00           H
ATOM   3197  CD1 ILE A 191     -17.756 -17.548  -4.834  1.00 94.00           C
ATOM   3198 HD11 ILE A 191     -18.662 -17.213  -5.339  1.00 94.00           H
ATOM   3199 HD12 ILE A 191     -17.572 -18.594  -5.081  1.00 94.00           H
ATOM   3200 HD13 ILE A 191     -17.886 -17.452  -3.756  1.00 94.00           H
ATOM   3201  N   LEU A 192     -14.862 -19.151  -7.254  1.00 48.70           N
ATOM   3202  H   LEU A 192     -14.709 -18.361  -7.863  1.00 48.70           H
ATOM   3203  CA  LEU A 192     -15.157 -20.442  -7.879  1.00 48.70           C
ATOM   3204  HA  LEU A 192     -15.940 -20.944  -7.310  1.00 48.70           H
ATOM   3205  C   LEU A 192     -13.958 -21.402  -7.882  1.00 48.70           C
ATOM   3206  CB  LEU A 192     -15.647 -20.212  -9.316  1.00 48.70           C
ATOM   3207  HB2 LEU A 192     -14.857 -19.715  -9.879  1.00 48.70           H
ATOM   3208  HB3 LEU A 192     -15.805 -21.188  -9.775  1.00 48.70           H
ATOM   3209  O   LEU A 192     -14.168 -22.611  -7.885  1.00 48.70           O
ATOM   3210  CG  LEU A 192     -16.946 -19.399  -9.448  1.00 48.70           C
ATOM   3211  HG  LEU A 192     -16.793 -18.386  -9.074  1.00 48.70           H
ATOM   3212  CD1 LEU A 192     -17.313 -19.321 -10.928  1.00 48.70           C
ATOM   3213 HD11 LEU A 192     -17.469 -20.322 -11.329  1.00 48.70           H
ATOM   3214 HD12 LEU A 192     -16.505 -18.846 -11.485  1.00 48.70           H
ATOM   3215 HD13 LEU A 192     -18.223 -18.737 -11.066  1.00 48.70           H
ATOM   3216  CD2 LEU A 192     -18.117 -20.020  -8.682  1.00 48.70           C
ATOM   3217 HD21 LEU A 192     -17.932 -19.961  -7.609  1.00 48.70           H
ATOM   3218 HD22 LEU A 192     -18.237 -21.062  -8.977  1.00 48.70           H
ATOM   3219 HD23 LEU A 192     -19.030 -19.471  -8.912  1.00 48.70           H
ATOM   3220  N   GLU A 193     -12.727 -20.889  -7.801  1.00 19.10           N
ATOM   3221  H   GLU A 193     -12.607 -19.887  -7.819  1.00 19.10           H
ATOM   3222  CA  GLU A 193     -11.506 -21.712  -7.718  1.00 19.10           C
ATOM   3223  HA  GLU A 193     -11.578 -22.532  -8.432  1.00 19.10           H
ATOM   3224  C   GLU A 193     -11.314 -22.351  -6.329  1.00 19.10           C
ATOM   3225  CB  GLU A 193     -10.281 -20.854  -8.085  1.00 19.10           C
ATOM   3226  HB2 GLU A 193     -10.182 -20.048  -7.358  1.00 19.10           H
ATOM   3227  HB3 GLU A 193      -9.384 -21.469  -8.015  1.00 19.10           H
ATOM   3228  O   GLU A 193     -10.407 -23.156  -6.100  1.00 19.10           O
ATOM   3229  CG  GLU A 193     -10.346 -20.245  -9.497  1.00 19.10           C
ATOM   3230  HG2 GLU A 193     -11.128 -19.486  -9.518  1.00 19.10           H
ATOM   3231  HG3 GLU A 193      -9.401 -19.743  -9.702  1.00 19.10           H
ATOM   3232  CD  GLU A 193     -10.612 -21.303 -10.580  1.00 19.10           C
ATOM   3233  OE1 GLU A 193     -11.461 -21.023 -11.460  1.00 19.10           O
ATOM   3234  OE2 GLU A 193     -10.028 -22.407 -10.476  1.00 19.10           O
ATOM   3235  N   LEU A 194     -12.171 -21.989  -5.370  1.00 42.20           N
ATOM   3236  H   LEU A 194     -12.943 -21.396  -5.639  1.00 42.20           H
ATOM   3237  CA  LEU A 194     -12.082 -22.414  -3.984  1.00 42.20           C
ATOM   3238  HA  LEU A 194     -11.062 -22.740  -3.781  1.00 42.20           H
ATOM   3239  C   LEU A 194     -13.005 -23.590  -3.678  1.00 42.20           C
ATOM   3240  CB  LEU A 194     -12.403 -21.225  -3.077  1.00 42.20           C
ATOM   3241  HB2 LEU A 194     -13.370 -20.815  -3.367  1.00 42.20           H
ATOM   3242  HB3 LEU A 194     -12.511 -21.585  -2.054  1.00 42.20           H
ATOM   3243  O   LEU A 194     -14.220 -23.542  -3.874  1.00 42.20           O
ATOM   3244  CG  LEU A 194     -11.352 -20.110  -3.100  1.00 42.20           C
ATOM   3245  HG  LEU A 194     -11.237 -19.718  -4.111  1.00 42.20           H
ATOM   3246  CD1 LEU A 194     -11.844 -18.984  -2.198  1.00 42.20           C
ATOM   3247 HD11 LEU A 194     -12.838 -18.665  -2.511  1.00 42.20           H
ATOM   3248 HD12 LEU A 194     -11.870 -19.329  -1.164  1.00 42.20           H
ATOM   3249 HD13 LEU A 194     -11.161 -18.139  -2.283  1.00 42.20           H
ATOM   3250  CD2 LEU A 194      -9.998 -20.606  -2.579  1.00 42.20           C
ATOM   3251 HD21 LEU A 194     -10.129 -21.224  -1.691  1.00 42.20           H
ATOM   3252 HD22 LEU A 194      -9.358 -19.760  -2.327  1.00 42.20           H
ATOM   3253 HD23 LEU A 194      -9.507 -21.194  -3.354  1.00 42.20           H
ATOM   3254  N   LYS A 195     -12.433 -24.623  -3.062  1.00 31.40           N
ATOM   3255  H   LYS A 195     -11.431 -24.592  -2.937  1.00 31.40           H
ATOM   3256  CA  LYS A 195     -13.171 -25.779  -2.552  1.00 31.40           C
ATOM   3257  HA  LYS A 195     -14.121 -25.838  -3.082  1.00 31.40           H
ATOM   3258  C   LYS A 195     -13.482 -25.612  -1.073  1.00 31.40           C
ATOM   3259  CB  LYS A 195     -12.405 -27.072  -2.840  1.00 31.40           C
ATOM   3260  HB2 LYS A 195     -12.932 -27.909  -2.383  1.00 31.40           H
ATOM   3261  HB3 LYS A 195     -11.407 -27.006  -2.406  1.00 31.40           H
ATOM   3262  O   LYS A 195     -12.623 -25.271  -0.261  1.00 31.40           O
ATOM   3263  CG  LYS A 195     -12.301 -27.311  -4.351  1.00 31.40           C
ATOM   3264  HG2 LYS A 195     -11.776 -26.477  -4.817  1.00 31.40           H
ATOM   3265  HG3 LYS A 195     -13.299 -27.387  -4.783  1.00 31.40           H
ATOM   3266  CD  LYS A 195     -11.524 -28.594  -4.632  1.00 31.40           C
ATOM   3267  HD2 LYS A 195     -12.079 -29.458  -4.267  1.00 31.40           H
ATOM   3268  HD3 LYS A 195     -10.567 -28.536  -4.113  1.00 31.40           H
ATOM   3269  CE  LYS A 195     -11.289 -28.712  -6.138  1.00 31.40           C
ATOM   3270  HE2 LYS A 195     -12.207 -29.032  -6.630  1.00 31.40           H
ATOM   3271  HE3 LYS A 195     -11.036 -27.722  -6.521  1.00 31.40           H
ATOM   3272  NZ  LYS A 195     -10.170 -29.637  -6.420  1.00 31.40           N
ATOM   3273  HZ1 LYS A 195      -9.355 -29.305  -5.925  1.00 31.40           H
ATOM   3274  HZ2 LYS A 195     -10.383 -30.575  -6.112  1.00 31.40           H
ATOM   3275  HZ3 LYS A 195      -9.957 -29.631  -7.407  1.00 31.40           H
ATOM   3276  N   THR A 196     -14.727 -25.893  -0.722  1.00 41.10           N
ATOM   3277  H   THR A 196     -15.357 -26.222  -1.439  1.00 41.10           H
ATOM   3278  CA  THR A 196     -15.250 -25.904   0.649  1.00 41.10           C
ATOM   3279  HA  THR A 196     -14.431 -26.036   1.356  1.00 41.10           H
ATOM   3280  C   THR A 196     -16.198 -27.088   0.803  1.00 41.10           C
ATOM   3281  CB  THR A 196     -15.983 -24.594   0.985  1.00 41.10           C
ATOM   3282  HB  THR A 196     -16.552 -24.724   1.905  1.00 41.10           H
ATOM   3283  O   THR A 196     -16.680 -27.623  -0.194  1.00 41.10           O
ATOM   3284  CG2 THR A 196     -15.028 -23.424   1.167  1.00 41.10           C
ATOM   3285 HG21 THR A 196     -14.271 -23.681   1.908  1.00 41.10           H
ATOM   3286 HG22 THR A 196     -14.549 -23.172   0.221  1.00 41.10           H
ATOM   3287 HG23 THR A 196     -15.584 -22.562   1.535  1.00 41.10           H
ATOM   3288  OG1 THR A 196     -16.851 -24.226  -0.056  1.00 41.10           O
ATOM   3289  HG1 THR A 196     -16.305 -23.986  -0.808  1.00 41.10           H
ATOM   3290  N   ALA A 197     -16.475 -27.510   2.041  1.00 87.00           N
ATOM   3291  H   ALA A 197     -16.026 -27.070   2.832  1.00 87.00           H
ATOM   3292  CA  ALA A 197     -17.432 -28.593   2.294  1.00 87.00           C
ATOM   3293  HA  ALA A 197     -17.104 -29.488   1.767  1.00 87.00           H
ATOM   3294  C   ALA A 197     -18.842 -28.246   1.778  1.00 87.00           C
ATOM   3295  CB  ALA A 197     -17.446 -28.883   3.800  1.00 87.00           C
ATOM   3296  HB1 ALA A 197     -17.771 -28.003   4.355  1.00 87.00           H
ATOM   3297  HB2 ALA A 197     -18.137 -29.702   4.001  1.00 87.00           H
ATOM   3298  HB3 ALA A 197     -16.451 -29.177   4.132  1.00 87.00           H
ATOM   3299  O   ALA A 197     -19.529 -29.091   1.213  1.00 87.00           O
ATOM   3300  N   THR A 198     -19.248 -26.985   1.939  1.00124.80           N
ATOM   3301  H   THR A 198     -18.641 -26.350   2.438  1.00124.80           H
ATOM   3302  CA  THR A 198     -20.492 -26.425   1.399  1.00124.80           C
ATOM   3303  HA  THR A 198     -21.064 -27.214   0.911  1.00124.80           H
ATOM   3304  C   THR A 198     -20.162 -25.315   0.404  1.00124.80           C
ATOM   3305  CB  THR A 198     -21.372 -25.842   2.513  1.00124.80           C
ATOM   3306  HB  THR A 198     -22.194 -25.287   2.061  1.00124.80           H
ATOM   3307  O   THR A 198     -19.496 -24.363   0.827  1.00124.80           O
ATOM   3308  CG2 THR A 198     -21.955 -26.937   3.400  1.00124.80           C
ATOM   3309 HG21 THR A 198     -21.156 -27.483   3.901  1.00124.80           H
ATOM   3310 HG22 THR A 198     -22.540 -27.631   2.796  1.00124.80           H
ATOM   3311 HG23 THR A 198     -22.604 -26.487   4.151  1.00124.80           H
ATOM   3312  OG1 THR A 198     -20.624 -24.972   3.336  1.00124.80           O
ATOM   3313  HG1 THR A 198     -20.159 -24.369   2.752  1.00124.80           H
ATOM   3314  N   PRO A 199     -20.650 -25.368  -0.853  1.00 43.50           N
ATOM   3315  CA  PRO A 199     -20.366 -24.358  -1.874  1.00 43.50           C
ATOM   3316  HA  PRO A 199     -19.344 -24.508  -2.222  1.00 43.50           H
ATOM   3317  C   PRO A 199     -20.523 -22.923  -1.361  1.00 43.50           C
ATOM   3318  CB  PRO A 199     -21.337 -24.653  -3.022  1.00 43.50           C
ATOM   3319  HB2 PRO A 199     -20.921 -24.368  -3.988  1.00 43.50           H
ATOM   3320  HB3 PRO A 199     -22.287 -24.147  -2.850  1.00 43.50           H
ATOM   3321  O   PRO A 199     -21.407 -22.636  -0.554  1.00 43.50           O
ATOM   3322  CG  PRO A 199     -21.544 -26.162  -2.917  1.00 43.50           C
ATOM   3323  HG2 PRO A 199     -22.494 -26.473  -3.350  1.00 43.50           H
ATOM   3324  HG3 PRO A 199     -20.714 -26.679  -3.400  1.00 43.50           H
ATOM   3325  CD  PRO A 199     -21.497 -26.416  -1.412  1.00 43.50           C
ATOM   3326  HD2 PRO A 199     -22.500 -26.335  -0.992  1.00 43.50           H
ATOM   3327  HD3 PRO A 199     -21.084 -27.407  -1.222  1.00 43.50           H
ATOM   3328  N   LEU A 200     -19.640 -22.020  -1.796  1.00 28.20           N
ATOM   3329  H   LEU A 200     -18.908 -22.320  -2.423  1.00 28.20           H
ATOM   3330  CA  LEU A 200     -19.599 -20.647  -1.279  1.00 28.20           C
ATOM   3331  HA  LEU A 200     -19.676 -20.683  -0.192  1.00 28.20           H
ATOM   3332  C   LEU A 200     -20.782 -19.795  -1.745  1.00 28.20           C
ATOM   3333  CB  LEU A 200     -18.263 -19.988  -1.679  1.00 28.20           C
ATOM   3334  HB2 LEU A 200     -18.080 -20.174  -2.737  1.00 28.20           H
ATOM   3335  HB3 LEU A 200     -18.341 -18.909  -1.543  1.00 28.20           H
ATOM   3336  O   LEU A 200     -21.268 -18.964  -0.980  1.00 28.20           O
ATOM   3337  CG  LEU A 200     -17.064 -20.488  -0.857  1.00 28.20           C
ATOM   3338  HG  LEU A 200     -17.076 -21.578  -0.821  1.00 28.20           H
ATOM   3339  CD1 LEU A 200     -15.750 -20.030  -1.487  1.00 28.20           C
ATOM   3340 HD11 LEU A 200     -14.909 -20.391  -0.895  1.00 28.20           H
ATOM   3341 HD12 LEU A 200     -15.713 -18.942  -1.542  1.00 28.20           H
ATOM   3342 HD13 LEU A 200     -15.663 -20.438  -2.494  1.00 28.20           H
ATOM   3343  CD2 LEU A 200     -17.105 -19.931   0.565  1.00 28.20           C
ATOM   3344 HD21 LEU A 200     -18.092 -20.039   1.012  1.00 28.20           H
ATOM   3345 HD22 LEU A 200     -16.386 -20.469   1.183  1.00 28.20           H
ATOM   3346 HD23 LEU A 200     -16.854 -18.870   0.549  1.00 28.20           H
ATOM   3347  N   LEU A 201     -21.239 -19.988  -2.984  1.00 39.40           N
ATOM   3348  H   LEU A 201     -20.829 -20.730  -3.533  1.00 39.40           H
ATOM   3349  CA  LEU A 201     -22.290 -19.168  -3.588  1.00 39.40           C
ATOM   3350  HA  LEU A 201     -21.922 -18.144  -3.655  1.00 39.40           H
ATOM   3351  C   LEU A 201     -23.557 -19.125  -2.725  1.00 39.40           C
ATOM   3352  CB  LEU A 201     -22.620 -19.683  -5.001  1.00 39.40           C
ATOM   3353  HB2 LEU A 201     -23.538 -19.202  -5.340  1.00 39.40           H
ATOM   3354  HB3 LEU A 201     -22.817 -20.753  -4.940  1.00 39.40           H
ATOM   3355  O   LEU A 201     -24.023 -20.147  -2.226  1.00 39.40           O
ATOM   3356  CG  LEU A 201     -21.530 -19.426  -6.057  1.00 39.40           C
ATOM   3357  HG  LEU A 201     -20.581 -19.836  -5.711  1.00 39.40           H
ATOM   3358  CD1 LEU A 201     -21.921 -20.122  -7.360  1.00 39.40           C
ATOM   3359 HD11 LEU A 201     -21.159 -19.949  -8.119  1.00 39.40           H
ATOM   3360 HD12 LEU A 201     -22.000 -21.197  -7.195  1.00 39.40           H
ATOM   3361 HD13 LEU A 201     -22.877 -19.744  -7.722  1.00 39.40           H
ATOM   3362  CD2 LEU A 201     -21.355 -17.932  -6.351  1.00 39.40           C
ATOM   3363 HD21 LEU A 201     -22.297 -17.510  -6.703  1.00 39.40           H
ATOM   3364 HD22 LEU A 201     -21.026 -17.404  -5.457  1.00 39.40           H
ATOM   3365 HD23 LEU A 201     -20.593 -17.804  -7.120  1.00 39.40           H
ATOM   3366  N   ASN A 202     -24.134 -17.928  -2.606  1.00 31.80           N
ATOM   3367  H   ASN A 202     -23.668 -17.138  -3.029  1.00 31.80           H
ATOM   3368  CA  ASN A 202     -25.391 -17.640  -1.911  1.00 31.80           C
ATOM   3369  HA  ASN A 202     -25.563 -16.572  -2.039  1.00 31.80           H
ATOM   3370  C   ASN A 202     -25.382 -17.855  -0.387  1.00 31.80           C
ATOM   3371  CB  ASN A 202     -26.563 -18.354  -2.610  1.00 31.80           C
ATOM   3372  HB2 ASN A 202     -26.498 -19.426  -2.422  1.00 31.80           H
ATOM   3373  HB3 ASN A 202     -27.506 -18.002  -2.191  1.00 31.80           H
ATOM   3374  O   ASN A 202     -26.433 -17.750   0.242  1.00 31.80           O
ATOM   3375  CG  ASN A 202     -26.598 -18.100  -4.103  1.00 31.80           C
ATOM   3376  ND2 ASN A 202     -26.758 -19.130  -4.900  1.00 31.80           N
ATOM   3377 HD21 ASN A 202     -26.854 -20.058  -4.513  1.00 31.80           H
ATOM   3378 HD22 ASN A 202     -26.815 -18.936  -5.889  1.00 31.80           H
ATOM   3379  OD1 ASN A 202     -26.463 -16.983  -4.573  1.00 31.80           O
ATOM   3380  N   ARG A 203     -24.218 -18.075   0.238  1.00 41.20           N
ATOM   3381  H   ARG A 203     -23.387 -18.196  -0.323  1.00 41.20           H
ATOM   3382  CA  ARG A 203     -24.076 -18.081   1.704  1.00 41.20           C
ATOM   3383  HA  ARG A 203     -25.015 -17.747   2.147  1.00 41.20           H
ATOM   3384  C   ARG A 203     -23.014 -17.102   2.180  1.00 41.20           C
ATOM   3385  CB  ARG A 203     -23.822 -19.504   2.219  1.00 41.20           C
ATOM   3386  HB2 ARG A 203     -23.845 -19.483   3.308  1.00 41.20           H
ATOM   3387  HB3 ARG A 203     -24.623 -20.160   1.879  1.00 41.20           H
ATOM   3388  O   ARG A 203     -22.191 -16.634   1.401  1.00 41.20           O
ATOM   3389  CG  ARG A 203     -22.478 -20.076   1.755  1.00 41.20           C
ATOM   3390  HG2 ARG A 203     -21.678 -19.350   1.900  1.00 41.20           H
ATOM   3391  HG3 ARG A 203     -22.549 -20.334   0.698  1.00 41.20           H
ATOM   3392  CD  ARG A 203     -22.142 -21.334   2.547  1.00 41.20           C
ATOM   3393  HD2 ARG A 203     -22.879 -22.102   2.316  1.00 41.20           H
ATOM   3394  HD3 ARG A 203     -22.189 -21.123   3.615  1.00 41.20           H
ATOM   3395  NE  ARG A 203     -20.808 -21.821   2.184  1.00 41.20           N
ATOM   3396  HE  ARG A 203     -20.759 -22.370   1.337  1.00 41.20           H
ATOM   3397  NH1 ARG A 203     -19.569 -20.764   3.826  1.00 41.20           N
ATOM   3398 HH11 ARG A 203     -18.688 -20.709   4.317  1.00 41.20           H
ATOM   3399 HH12 ARG A 203     -20.337 -20.173   4.110  1.00 41.20           H
ATOM   3400  NH2 ARG A 203     -18.616 -22.225   2.442  1.00 41.20           N
ATOM   3401 HH21 ARG A 203     -17.781 -22.098   2.996  1.00 41.20           H
ATOM   3402 HH22 ARG A 203     -18.645 -22.896   1.689  1.00 41.20           H
ATOM   3403  CZ  ARG A 203     -19.679 -21.593   2.823  1.00 41.20           C
ATOM   3404  N   THR A 204     -23.021 -16.799   3.471  1.00 65.50           N
ATOM   3405  H   THR A 204     -23.706 -17.237   4.071  1.00 65.50           H
ATOM   3406  CA  THR A 204     -21.937 -16.068   4.134  1.00 65.50           C
ATOM   3407  HA  THR A 204     -21.469 -15.389   3.421  1.00 65.50           H
ATOM   3408  C   THR A 204     -20.852 -17.029   4.622  1.00 65.50           C
ATOM   3409  CB  THR A 204     -22.473 -15.218   5.294  1.00 65.50           C
ATOM   3410  HB  THR A 204     -21.637 -14.765   5.828  1.00 65.50           H
ATOM   3411  O   THR A 204     -21.058 -18.243   4.734  1.00 65.50           O
ATOM   3412  CG2 THR A 204     -23.399 -14.107   4.804  1.00 65.50           C
ATOM   3413 HG21 THR A 204     -24.262 -14.528   4.288  1.00 65.50           H
ATOM   3414 HG22 THR A 204     -22.846 -13.464   4.119  1.00 65.50           H
ATOM   3415 HG23 THR A 204     -23.742 -13.511   5.649  1.00 65.50           H
ATOM   3416  OG1 THR A 204     -23.210 -16.002   6.197  1.00 65.50           O
ATOM   3417  HG1 THR A 204     -23.522 -15.423   6.897  1.00 65.50           H
ATOM   3418  N   ALA A 205     -19.678 -16.481   4.919  1.00 63.80           N
ATOM   3419  H   ALA A 205     -19.559 -15.489   4.768  1.00 63.80           H
ATOM   3420  CA  ALA A 205     -18.611 -17.218   5.575  1.00 63.80           C
ATOM   3421  HA  ALA A 205     -18.515 -18.183   5.078  1.00 63.80           H
ATOM   3422  C   ALA A 205     -18.933 -17.460   7.059  1.00 63.80           C
ATOM   3423  CB  ALA A 205     -17.288 -16.467   5.402  1.00 63.80           C
ATOM   3424  HB1 ALA A 205     -17.058 -16.362   4.342  1.00 63.80           H
ATOM   3425  HB2 ALA A 205     -16.489 -17.034   5.879  1.00 63.80           H
ATOM   3426  HB3 ALA A 205     -17.360 -15.481   5.859  1.00 63.80           H
ATOM   3427  O   ALA A 205     -19.393 -16.561   7.776  1.00 63.80           O
ATOM   3428  N   ALA A 206     -18.615 -18.655   7.546  1.00221.80           N
ATOM   3429  H   ALA A 206     -18.238 -19.334   6.901  1.00221.80           H
ATOM   3430  CA  ALA A 206     -18.582 -18.972   8.963  1.00221.80           C
ATOM   3431  HA  ALA A 206     -19.504 -18.605   9.414  1.00221.80           H
ATOM   3432  C   ALA A 206     -17.403 -18.267   9.659  1.00221.80           C
ATOM   3433  CB  ALA A 206     -18.554 -20.496   9.134  1.00221.80           C
ATOM   3434  HB1 ALA A 206     -19.419 -20.936   8.640  1.00221.80           H
ATOM   3435  HB2 ALA A 206     -18.582 -20.760  10.191  1.00221.80           H
ATOM   3436  HB3 ALA A 206     -17.651 -20.911   8.688  1.00221.80           H
ATOM   3437  O   ALA A 206     -16.495 -17.713   9.037  1.00221.80           O
ATOM   3438  N   LEU A 207     -17.413 -18.249  10.992  1.00124.20           N
ATOM   3439  H   LEU A 207     -18.102 -18.812  11.470  1.00124.20           H
ATOM   3440  CA  LEU A 207     -16.332 -17.645  11.770  1.00124.20           C
ATOM   3441  HA  LEU A 207     -16.222 -16.611  11.445  1.00124.20           H
ATOM   3442  C   LEU A 207     -15.003 -18.380  11.516  1.00124.20           C
ATOM   3443  CB  LEU A 207     -16.731 -17.675  13.256  1.00124.20           C
ATOM   3444  HB2 LEU A 207     -17.692 -17.176  13.378  1.00124.20           H
ATOM   3445  HB3 LEU A 207     -16.854 -18.716  13.555  1.00124.20           H
ATOM   3446  O   LEU A 207     -14.936 -19.590  11.703  1.00124.20           O
ATOM   3447  CG  LEU A 207     -15.706 -17.018  14.195  1.00124.20           C
ATOM   3448  HG  LEU A 207     -14.733 -17.490  14.063  1.00124.20           H
ATOM   3449  CD1 LEU A 207     -15.576 -15.514  13.933  1.00124.20           C
ATOM   3450 HD11 LEU A 207     -14.900 -15.074  14.667  1.00124.20           H
ATOM   3451 HD12 LEU A 207     -16.551 -15.035  14.019  1.00124.20           H
ATOM   3452 HD13 LEU A 207     -15.162 -15.336  12.940  1.00124.20           H
ATOM   3453  CD2 LEU A 207     -16.127 -17.221  15.648  1.00124.20           C
ATOM   3454 HD21 LEU A 207     -17.100 -16.765  15.830  1.00124.20           H
ATOM   3455 HD22 LEU A 207     -16.194 -18.288  15.864  1.00124.20           H
ATOM   3456 HD23 LEU A 207     -15.391 -16.778  16.319  1.00124.20           H
ATOM   3457  N   LYS A 208     -13.945 -17.640  11.145  1.00  6.90           N
ATOM   3458  H   LYS A 208     -14.108 -16.668  10.924  1.00  6.90           H
ATOM   3459  CA  LYS A 208     -12.606 -18.183  10.830  1.00  6.90           C
ATOM   3460  HA  LYS A 208     -12.010 -17.374  10.407  1.00  6.90           H
ATOM   3461  C   LYS A 208     -12.621 -19.250   9.722  1.00  6.90           C
ATOM   3462  CB  LYS A 208     -11.889 -18.680  12.105  1.00  6.90           C
ATOM   3463  HB2 LYS A 208     -12.463 -19.498  12.539  1.00  6.90           H
ATOM   3464  HB3 LYS A 208     -10.913 -19.076  11.823  1.00  6.90           H
ATOM   3465  O   LYS A 208     -11.749 -20.118   9.688  1.00  6.90           O
ATOM   3466  CG  LYS A 208     -11.656 -17.599  13.171  1.00  6.90           C
ATOM   3467  HG2 LYS A 208     -12.603 -17.143  13.460  1.00  6.90           H
ATOM   3468  HG3 LYS A 208     -11.003 -16.828  12.764  1.00  6.90           H
ATOM   3469  CD  LYS A 208     -11.001 -18.233  14.407  1.00  6.90           C
ATOM   3470  HD2 LYS A 208     -10.056 -18.688  14.109  1.00  6.90           H
ATOM   3471  HD3 LYS A 208     -11.657 -19.011  14.796  1.00  6.90           H
ATOM   3472  CE  LYS A 208     -10.744 -17.186  15.497  1.00  6.90           C
ATOM   3473  HE2 LYS A 208     -11.697 -16.744  15.787  1.00  6.90           H
ATOM   3474  HE3 LYS A 208     -10.118 -16.398  15.079  1.00  6.90           H
ATOM   3475  NZ  LYS A 208     -10.079 -17.790  16.681  1.00  6.90           N
ATOM   3476  HZ1 LYS A 208     -10.650 -18.522  17.079  1.00  6.90           H
ATOM   3477  HZ2 LYS A 208      -9.192 -18.197  16.421  1.00  6.90           H
ATOM   3478  HZ3 LYS A 208      -9.908 -17.097  17.395  1.00  6.90           H
ATOM   3479  N   GLU A 209     -13.598 -19.189   8.818  1.00 16.10           N
[truncated: 388,795 more chars]
