# Supplementary material for: Helicobacter pylori base-excision restriction enzyme in stomach carcinogenesis
Source: PNAS Nexus. 2025 Aug 5;4(8):pgaf244. doi: 10.1093/pnasnexus/pgaf244 (PMC12366791; doi:10.1093/pnasnexus/pgaf244)
Supplement: pgaf244_Supplementary_Data [file pgaf244_supplementary_data.zip › PNASNEXUS-PNASNEXUS-2024-00952RR-s26.xlsx]

## Sheet: A
A. Clustering HpGP strains
strain	global cluster	local subcluster Division 2	local subcluster Division 3	local subcluster Division 4	local subcluster Division 5	local subcluster Division 6	local subcluster Division 7	local subcluster Division 8	local subcluster Division 9	local subcluster Division 10	local subcluster Division 11	local subcluster Division 12	local subcluster Division 13	local subcluster Division 14	local subcluster Division 15	local subcluster Division 16	local subcluster Division 17	local subcluster Division 18	local subcluster Division 19	local subcluster Division 20
BGD001	AA	AA-2_2	AA-2_3	AA-1_4	AA-4_5	AA-1_6	AA-2_7	AA-6_8	AA-6_9	AA-7_10	AA-2_11	AA-5_12	AA-9_13	AA-6_14	AA-6_15	AA-11_16	AA-14_17	AA-16_18	AA-7_19	AA-2_20
BGD002	AA	AA-2_2	AA-2_3	AA-1_4	AA-4_5	AA-1_6	AA-4_7	AA-6_8	AA-6_9	AA-3_10	AA-2_11	AA-5_12	AA-9_13	AA-6_14	AA-15_15	AA-15_16	AA-14_17	AA-9_18	AA-18_19	AA-2_20
BGD003	AA	AA-2_2	AA-1_3	AA-4_4	AA-1_5	AA-6_6	AA-4_7	AA-4_8	AA-4_9	AA-9_10	AA-7_11	AA-12_12	AA-12_13	AA-4_14	AA-4_15	AA-6_16	AA-4_17	AA-18_18	AA-4_19	AA-18_20
BGD008	AA	AA-2_2	AA-2_3	AA-4_4	AA-1_5	AA-4_6	AA-4_7	AA-4_8	AA-4_9	AA-3_10	AA-11_11	AA-12_12	AA-12_13	AA-4_14	AA-4_15	AA-6_16	AA-4_17	AA-18_18	AA-4_19	AA-19_20
IDN010	AA	AA-2_2	AA-2_3	AA-1_4	AA-4_5	AA-5_6	AA-2_7	AA-2_8	AA-2_9	AA-2_10	AA-6_11	AA-8_12	AA-3_13	AA-2_14	AA-2_15	AA-5_16	AA-12_17	AA-7_18	AA-12_19	AA-5_20
IND001	AA	AA-1_2	AA-3_3	AA-2_4	AA-2_5	AA-2_6	AA-6_7	AA-7_8	AA-7_9	AA-8_10	AA-9_11	AA-9_12	AA-13_13	AA-7_14	AA-7_15	AA-14_16	AA-16_17	AA-6_18	AA-17_19	AA-16_20
IND007	AA	AA-1_2	AA-3_3	AA-2_4	AA-3_5	AA-2_6	AA-6_7	AA-3_8	AA-3_9	AA-1_10	AA-4_11	AA-2_12	AA-10_13	AA-12_14	AA-12_15	AA-13_16	AA-2_17	AA-17_18	AA-5_19	AA-15_20
IND008	AA	AA-1_2	AA-3_3	AA-2_4	AA-2_5	AA-2_6	AA-6_7	AA-3_8	AA-3_9	AA-1_10	AA-4_11	AA-6_12	AA-10_13	AA-12_14	AA-12_15	AA-13_16	AA-2_17	AA-10_18	AA-5_19	AA-12_20
IND009	AA	AA-1_2	AA-3_3	AA-2_4	AA-2_5	AA-3_6	AA-6_7	AA-7_8	AA-7_9	AA-8_10	AA-9_11	AA-6_12	AA-13_13	AA-10_14	AA-10_15	AA-3_16	AA-17_17	AA-6_18	AA-19_19	AA-3_20
IND010	AA	AA-1_2	AA-3_3	AA-2_4	AA-3_5	AA-2_6	AA-6_7	AA-3_8	AA-3_9	AA-8_10	AA-9_11	AA-2_12	AA-5_13	AA-3_14	AA-3_15	AA-1_16	AA-15_17	AA-15_18	AA-15_19	AA-9_20
MAL002	AA	AA-1_2	AA-3_3	AA-2_4	AA-3_5	AA-2_6	AA-3_7	AA-8_8	AA-8_9	AA-6_10	AA-1_11	AA-10_12	AA-11_13	AA-8_14	AA-8_15	AA-9_16	AA-11_17	AA-11_18	AA-11_19	AA-13_20
MAL004	AA	AA-1_2	AA-3_3	AA-2_4	AA-3_5	AA-2_6	AA-3_7	AA-3_8	AA-3_9	AA-1_10	AA-4_11	AA-2_12	AA-5_13	AA-3_14	AA-3_15	AA-1_16	AA-15_17	AA-15_18	AA-15_19	AA-9_20
MAL016	AA	AA-1_2	AA-3_3	AA-2_4	AA-3_5	AA-2_6	AA-3_7	AA-8_8	AA-8_9	AA-6_10	AA-1_11	AA-10_12	AA-2_13	AA-13_14	AA-13_15	AA-10_16	AA-5_17	AA-3_18	AA-2_19	AA-1_20
MAL017	AA	AA-1_2	AA-3_3	AA-2_4	AA-3_5	AA-2_6	AA-3_7	AA-8_8	AA-8_9	AA-6_10	AA-1_11	AA-10_12	AA-11_13	AA-8_14	AA-8_15	AA-9_16	AA-11_17	AA-11_18	AA-11_19	AA-13_20
MAL019	AA	AA-1_2	AA-3_3	AA-2_4	AA-3_5	AA-2_6	AA-3_7	AA-8_8	AA-8_9	AA-6_10	AA-1_11	AA-10_12	AA-2_13	AA-13_14	AA-13_15	AA-10_16	AA-5_17	AA-3_18	AA-2_19	AA-1_20
MAL025	AA	AA-1_2	AA-3_3	AA-2_4	AA-3_5	AA-2_6	AA-3_7	AA-8_8	AA-8_9	AA-6_10	AA-1_11	AA-10_12	AA-11_13	AA-8_14	AA-8_15	AA-10_16	AA-11_17	AA-11_18	AA-2_19	AA-13_20
MMR001	AA	AA-2_2	AA-1_3	AA-3_4	AA-1_5	AA-1_6	AA-5_7	AA-6_8	AA-9_9	AA-4_10	AA-8_11	AA-11_12	AA-12_13	AA-9_14	AA-9_15	AA-4_16	AA-13_17	AA-13_18	AA-1_19	AA-8_20
MMR002	AA	AA-2_2	AA-1_3	AA-4_4	AA-1_5	AA-1_6	AA-4_7	AA-4_8	AA-4_9	AA-3_10	AA-2_11	AA-12_12	AA-12_13	AA-4_14	AA-15_15	AA-15_16	AA-4_17	AA-9_18	AA-18_19	AA-2_20
MMR003	AA	AA-1_2	AA-3_3	AA-2_4	AA-2_5	AA-2_6	AA-6_7	AA-7_8	AA-7_9	AA-8_10	AA-9_11	AA-6_12	AA-13_13	AA-10_14	AA-10_15	AA-3_16	AA-7_17	AA-6_18	AA-10_19	AA-17_20
MMR004	AA	AA-2_2	AA-2_3	AA-1_4	AA-4_5	AA-5_6	AA-2_7	AA-2_8	AA-6_9	AA-2_10	AA-10_11	AA-1_12	AA-4_13	AA-11_14	AA-11_15	AA-2_16	AA-8_17	AA-2_18	AA-3_19	AA-11_20
MMR005	AA	AA-2_2	AA-2_3	AA-4_4	AA-5_5	AA-4_6	AA-7_7	AA-5_8	AA-5_9	AA-10_10	AA-5_11	AA-7_12	AA-7_13	AA-5_14	AA-5_15	AA-7_16	AA-1_17	AA-8_18	AA-9_19	AA-20_20
MMR006	AA	AA-2_2	AA-2_3	AA-4_4	AA-5_5	AA-4_6	AA-7_7	AA-5_8	AA-5_9	AA-10_10	AA-5_11	AA-7_12	AA-7_13	AA-5_14	AA-5_15	AA-7_16	AA-1_17	AA-14_18	AA-14_19	AA-4_20
MMR007	AA	AA-2_2	AA-2_3	AA-1_4	AA-4_5	AA-5_6	AA-2_7	AA-2_8	AA-2_9	AA-7_10	AA-6_11	AA-8_12	AA-3_13	AA-2_14	AA-2_15	AA-5_16	AA-3_17	AA-12_18	AA-16_19	AA-14_20
MMR008	AA	AA-2_2	AA-2_3	AA-1_4	AA-4_5	AA-5_6	AA-2_7	AA-2_8	AA-2_9	AA-2_10	AA-10_11	AA-1_12	AA-4_13	AA-11_14	AA-11_15	AA-2_16	AA-8_17	AA-2_18	AA-3_19	AA-11_20
MMR009	AA	AA-2_2	AA-2_3	AA-1_4	AA-4_5	AA-5_6	AA-2_7	AA-2_8	AA-2_9	AA-7_10	AA-6_11	AA-8_12	AA-3_13	AA-2_14	AA-2_15	AA-5_16	AA-3_17	AA-12_18	AA-16_19	AA-14_20
MMR010	AA	AA-2_2	AA-1_3	AA-3_4	AA-4_5	AA-1_6	AA-5_7	AA-6_8	AA-9_9	AA-4_10	AA-8_11	AA-11_12	AA-6_13	AA-9_14	AA-9_15	AA-12_16	AA-9_17	AA-5_18	AA-13_19	AA-10_20
MMR011	AA	AA-2_2	AA-2_3	AA-1_4	AA-4_5	AA-5_6	AA-2_7	AA-2_8	AA-6_9	AA-2_10	AA-10_11	AA-1_12	AA-4_13	AA-11_14	AA-11_15	AA-2_16	AA-8_17	AA-2_18	AA-3_19	AA-11_20
MMR012	AA	AA-2_2	AA-1_3	AA-3_4	AA-1_5	AA-1_6	AA-5_7	AA-6_8	AA-9_9	AA-4_10	AA-8_11	AA-11_12	AA-6_13	AA-9_14	AA-9_15	AA-4_16	AA-13_17	AA-13_18	AA-13_19	AA-8_20
NPL003	AA	AA-1_2	AA-1_3	AA-3_4	AA-2_5	AA-3_6	AA-1_7	AA-1_8	AA-1_9	AA-5_10	AA-3_11	AA-4_12	AA-8_13	AA-1_14	AA-1_15	AA-8_16	AA-6_17	AA-1_18	AA-6_19	AA-7_20
NPL008	AA	AA-2_2	AA-1_3	AA-4_4	AA-1_5	AA-6_6	AA-4_7	AA-4_8	AA-4_9	AA-9_10	AA-7_11	AA-3_12	AA-1_13	AA-14_14	AA-14_15	AA-16_16	AA-10_17	AA-4_18	AA-8_19	AA-6_20
NPL009	AA	AA-1_2	AA-1_3	AA-3_4	AA-2_5	AA-3_6	AA-1_7	AA-1_8	AA-1_9	AA-5_10	AA-3_11	AA-4_12	AA-8_13	AA-1_14	AA-1_15	AA-8_16	AA-6_17	AA-1_18	AA-6_19	AA-7_20
NPL013	AA	AA-2_2	AA-1_3	AA-3_4	AA-1_5	AA-6_6	AA-4_7	AA-4_8	AA-4_9	AA-9_10	AA-7_11	AA-3_12	AA-1_13	AA-14_14	AA-14_15	AA-16_16	AA-10_17	AA-4_18	AA-8_19	AA-6_20
USA422	AA	AA-2_2	AA-2_3	AA-4_4	AA-5_5	AA-4_6	AA-7_7	AA-5_8	AA-5_9	AA-10_10	AA-5_11	AA-7_12	AA-7_13	AA-5_14	AA-5_15	AA-7_16	AA-1_17	AA-14_18	AA-14_19	AA-4_20
ARG006	AF	AF-2_2	AF-2_3	AF-2_4	AF-2_5	AF-2_6	AF-6_7	AF-1_8	AF-2_9	AF-2_10	AF-2_11	AF-2_12	AF-10_13	AF-10_14	AF-13_15	AF-8_16	AF-2_17	AF-12_18	AF-1_19	AF-2_20
BRA001	AF	AF-1_2	AF-3_3	AF-4_4	AF-1_5	AF-1_6	AF-4_7	AF-2_8	AF-8_9	AF-8_10	AF-9_11	AF-12_12	AF-13_13	AF-11_14	AF-9_15	AF-6_16	AF-7_17	AF-16_18	AF-2_19	AF-6_20
BRA002	AF	AF-1_2	AF-3_3	AF-4_4	AF-1_5	AF-1_6	AF-1_7	AF-2_8	AF-1_9	AF-10_10	AF-9_11	AF-1_12	AF-1_13	AF-2_14	AF-15_15	AF-11_16	AF-14_17	AF-9_18	AF-18_19	AF-19_20
BRA005	AF	AF-2_2	AF-2_3	AF-2_4	AF-4_5	AF-4_6	AF-2_7	AF-4_8	AF-6_9	AF-6_10	AF-2_11	AF-5_12	AF-2_13	AF-13_14	AF-2_15	AF-13_16	AF-16_17	AF-15_18	AF-15_19	AF-12_20
BRA007	AF	AF-2_2	AF-2_3	AF-2_4	AF-4_5	AF-4_6	AF-2_7	AF-4_8	AF-6_9	AF-6_10	AF-4_11	AF-5_12	AF-9_13	AF-1_14	AF-7_15	AF-2_16	AF-6_17	AF-1_18	AF-11_19	AF-16_20
BRA010	AF	AF-2_2	AF-2_3	AF-2_4	AF-4_5	AF-4_6	AF-2_7	AF-4_8	AF-6_9	AF-6_10	AF-2_11	AF-2_12	AF-2_13	AF-13_14	AF-2_15	AF-13_16	AF-16_17	AF-15_18	AF-15_19	AF-12_20
BRA013	AF	AF-2_2	AF-2_3	AF-2_4	AF-4_5	AF-4_6	AF-2_7	AF-4_8	AF-6_9	AF-6_10	AF-2_11	AF-2_12	AF-2_13	AF-13_14	AF-2_15	AF-13_16	AF-16_17	AF-15_18	AF-15_19	AF-12_20
BRA014	AF	AF-1_2	AF-1_3	AF-3_4	AF-3_5	AF-3_6	AF-3_7	AF-6_8	AF-3_9	AF-3_10	AF-3_11	AF-6_12	AF-11_13	AF-7_14	AF-10_15	AF-1_16	AF-11_17	AF-17_18	AF-13_19	AF-1_20
BRA018	AF	AF-1_2	AF-3_3	AF-4_4	AF-1_5	AF-1_6	AF-4_7	AF-2_8	AF-8_9	AF-10_10	AF-9_11	AF-1_12	AF-1_13	AF-2_14	AF-15_15	AF-11_16	AF-7_17	AF-16_18	AF-2_19	AF-6_20
BRA019	AF	AF-1_2	AF-3_3	AF-4_4	AF-1_5	AF-1_6	AF-1_7	AF-7_8	AF-1_9	AF-1_10	AF-7_11	AF-9_12	AF-5_13	AF-8_14	AF-4_15	AF-7_16	AF-4_17	AF-4_18	AF-7_19	AF-8_20
BRA020	AF	AF-2_2	AF-2_3	AF-2_4	AF-4_5	AF-4_6	AF-2_7	AF-4_8	AF-6_9	AF-6_10	AF-4_11	AF-5_12	AF-9_13	AF-1_14	AF-7_15	AF-2_16	AF-6_17	AF-1_18	AF-11_19	AF-16_20
BRA022	AF	AF-2_2	AF-2_3	AF-2_4	AF-4_5	AF-4_6	AF-2_7	AF-4_8	AF-6_9	AF-6_10	AF-4_11	AF-5_12	AF-9_13	AF-1_14	AF-7_15	AF-2_16	AF-6_17	AF-1_18	AF-11_19	AF-4_20
BRA023	AF	AF-2_2	AF-2_3	AF-2_4	AF-2_5	AF-2_6	AF-6_7	AF-1_8	AF-2_9	AF-2_10	AF-2_11	AF-2_12	AF-10_13	AF-10_14	AF-13_15	AF-8_16	AF-2_17	AF-12_18	AF-1_19	AF-2_20
CAN002	AF	AF-1_2	AF-3_3	AF-1_4	AF-5_5	AF-6_6	AF-5_7	AF-5_8	AF-5_9	AF-5_10	AF-5_11	AF-4_12	AF-4_13	AF-5_14	AF-14_15	AF-16_16	AF-15_17	AF-13_18	AF-12_19	AF-13_20
CAN004	AF	AF-1_2	AF-3_3	AF-1_4	AF-5_5	AF-6_6	AF-5_7	AF-5_8	AF-5_9	AF-5_10	AF-5_11	AF-4_12	AF-4_13	AF-5_14	AF-14_15	AF-16_16	AF-15_17	AF-13_18	AF-12_19	AF-13_20
CAN012	AF	AF-1_2	AF-1_3	AF-3_4	AF-3_5	AF-3_6	AF-4_7	AF-6_8	AF-3_9	AF-3_10	AF-10_11	AF-11_12	AF-3_13	AF-12_14	AF-5_15	AF-14_16	AF-12_17	AF-18_18	AF-9_19	AF-20_20
CHI120	AF	AF-1_2	AF-1_3	AF-3_4	AF-3_5	AF-5_6	AF-3_7	AF-3_8	AF-9_9	AF-7_10	AF-11_11	AF-3_12	AF-12_13	AF-3_14	AF-3_15	AF-10_16	AF-5_17	AF-8_18	AF-19_19	AF-9_20
COG001	AF	AF-2_2	AF-2_3	AF-2_4	AF-4_5	AF-4_6	AF-2_7	AF-4_8	AF-6_9	AF-6_10	AF-4_11	AF-5_12	AF-9_13	AF-1_14	AF-7_15	AF-2_16	AF-6_17	AF-1_18	AF-4_19	AF-4_20
COG003	AF	AF-2_2	AF-2_3	AF-2_4	AF-4_5	AF-4_6	AF-2_7	AF-4_8	AF-6_9	AF-6_10	AF-4_11	AF-5_12	AF-9_13	AF-1_14	AF-7_15	AF-2_16	AF-6_17	AF-1_18	AF-4_19	AF-16_20
COG004	AF	AF-2_2	AF-2_3	AF-2_4	AF-4_5	AF-4_6	AF-2_7	AF-4_8	AF-6_9	AF-6_10	AF-4_11	AF-5_12	AF-9_13	AF-1_14	AF-7_15	AF-2_16	AF-6_17	AF-1_18	AF-4_19	AF-4_20
COG005	AF	AF-2_2	AF-2_3	AF-2_4	AF-4_5	AF-4_6	AF-2_7	AF-4_8	AF-6_9	AF-6_10	AF-4_11	AF-5_12	AF-9_13	AF-1_14	AF-7_15	AF-2_16	AF-6_17	AF-1_18	AF-4_19	AF-4_20
COG006	AF	AF-2_2	AF-2_3	AF-2_4	AF-4_5	AF-4_6	AF-2_7	AF-4_8	AF-6_9	AF-6_10	AF-4_11	AF-5_12	AF-9_13	AF-1_14	AF-7_15	AF-2_16	AF-6_17	AF-1_18	AF-4_19	AF-4_20
COG007	AF	AF-2_2	AF-2_3	AF-2_4	AF-4_5	AF-4_6	AF-2_7	AF-4_8	AF-6_9	AF-6_10	AF-4_11	AF-5_12	AF-9_13	AF-1_14	AF-7_15	AF-2_16	AF-6_17	AF-1_18	AF-4_19	AF-4_20
COG008	AF	AF-2_2	AF-2_3	AF-2_4	AF-4_5	AF-4_6	AF-2_7	AF-4_8	AF-6_9	AF-6_10	AF-4_11	AF-5_12	AF-9_13	AF-1_14	AF-7_15	AF-2_16	AF-6_17	AF-1_18	AF-4_19	AF-16_20
COG009	AF	AF-2_2	AF-2_3	AF-2_4	AF-4_5	AF-4_6	AF-2_7	AF-4_8	AF-6_9	AF-6_10	AF-4_11	AF-5_12	AF-9_13	AF-1_14	AF-7_15	AF-2_16	AF-6_17	AF-1_18	AF-4_19	AF-16_20
COG010	AF	AF-2_2	AF-2_3	AF-2_4	AF-4_5	AF-4_6	AF-2_7	AF-4_8	AF-6_9	AF-6_10	AF-4_11	AF-5_12	AF-9_13	AF-1_14	AF-7_15	AF-2_16	AF-6_17	AF-1_18	AF-4_19	AF-16_20
COG011	AF	AF-2_2	AF-2_3	AF-2_4	AF-4_5	AF-4_6	AF-2_7	AF-4_8	AF-6_9	AF-6_10	AF-4_11	AF-5_12	AF-9_13	AF-1_14	AF-7_15	AF-2_16	AF-6_17	AF-1_18	AF-4_19	AF-4_20
COL003	AF	AF-1_2	AF-1_3	AF-3_4	AF-3_5	AF-5_6	AF-3_7	AF-3_8	AF-9_9	AF-7_10	AF-11_11	AF-3_12	AF-12_13	AF-3_14	AF-3_15	AF-10_16	AF-5_17	AF-8_18	AF-19_19	AF-9_20
COL006	AF	AF-1_2	AF-1_3	AF-3_4	AF-3_5	AF-5_6	AF-3_7	AF-3_8	AF-9_9	AF-7_10	AF-11_11	AF-3_12	AF-12_13	AF-3_14	AF-3_15	AF-14_16	AF-5_17	AF-8_18	AF-3_19	AF-9_20
COL102	AF	AF-1_2	AF-1_3	AF-3_4	AF-3_5	AF-5_6	AF-3_7	AF-3_8	AF-9_9	AF-7_10	AF-11_11	AF-3_12	AF-12_13	AF-3_14	AF-3_15	AF-14_16	AF-5_17	AF-8_18	AF-3_19	AF-9_20
COL108	AF	AF-1_2	AF-1_3	AF-3_4	AF-3_5	AF-5_6	AF-3_7	AF-3_8	AF-9_9	AF-7_10	AF-11_11	AF-3_12	AF-12_13	AF-3_14	AF-3_15	AF-14_16	AF-5_17	AF-8_18	AF-3_19	AF-9_20
COL109	AF	AF-1_2	AF-1_3	AF-3_4	AF-3_5	AF-5_6	AF-3_7	AF-3_8	AF-9_9	AF-7_10	AF-11_11	AF-3_12	AF-12_13	AF-3_14	AF-3_15	AF-10_16	AF-5_17	AF-8_18	AF-19_19	AF-9_20
COL205	AF	AF-1_2	AF-3_3	AF-4_4	AF-1_5	AF-3_6	AF-4_7	AF-6_8	AF-8_9	AF-8_10	AF-10_11	AF-12_12	AF-13_13	AF-11_14	AF-9_15	AF-6_16	AF-13_17	AF-2_18	AF-8_19	AF-10_20
COL207	AF	AF-1_2	AF-1_3	AF-3_4	AF-3_5	AF-3_6	AF-4_7	AF-6_8	AF-3_9	AF-3_10	AF-10_11	AF-11_12	AF-3_13	AF-12_14	AF-5_15	AF-12_16	AF-3_17	AF-10_18	AF-9_19	AF-15_20
COL208	AF	AF-1_2	AF-3_3	AF-4_4	AF-1_5	AF-3_6	AF-4_7	AF-2_8	AF-8_9	AF-8_10	AF-9_11	AF-12_12	AF-13_13	AF-11_14	AF-9_15	AF-6_16	AF-13_17	AF-16_18	AF-2_19	AF-10_20
COL306	AF	AF-1_2	AF-1_3	AF-3_4	AF-3_5	AF-3_6	AF-4_7	AF-6_8	AF-3_9	AF-3_10	AF-10_11	AF-11_12	AF-3_13	AF-12_14	AF-5_15	AF-12_16	AF-3_17	AF-10_18	AF-9_19	AF-20_20
CRI004	AF	AF-1_2	AF-1_3	AF-3_4	AF-3_5	AF-3_6	AF-4_7	AF-6_8	AF-3_9	AF-3_10	AF-10_11	AF-11_12	AF-3_13	AF-12_14	AF-5_15	AF-12_16	AF-3_17	AF-10_18	AF-9_19	AF-15_20
CRI007	AF	AF-1_2	AF-1_3	AF-3_4	AF-3_5	AF-3_6	AF-4_7	AF-6_8	AF-3_9	AF-3_10	AF-10_11	AF-11_12	AF-3_13	AF-12_14	AF-5_15	AF-12_16	AF-3_17	AF-10_18	AF-9_19	AF-15_20
DOM004	AF	AF-1_2	AF-3_3	AF-4_4	AF-1_5	AF-1_6	AF-1_7	AF-7_8	AF-1_9	AF-1_10	AF-7_11	AF-9_12	AF-5_13	AF-8_14	AF-4_15	AF-7_16	AF-4_17	AF-4_18	AF-7_19	AF-18_20
DOM006	AF	AF-1_2	AF-3_3	AF-4_4	AF-1_5	AF-1_6	AF-1_7	AF-7_8	AF-1_9	AF-1_10	AF-7_11	AF-9_12	AF-5_13	AF-8_14	AF-4_15	AF-7_16	AF-4_17	AF-4_18	AF-7_19	AF-8_20
DOM007	AF	AF-1_2	AF-1_3	AF-3_4	AF-3_5	AF-5_6	AF-3_7	AF-3_8	AF-3_9	AF-3_10	AF-3_11	AF-6_12	AF-11_13	AF-7_14	AF-10_15	AF-1_16	AF-11_17	AF-17_18	AF-13_19	AF-1_20
DOM011	AF	AF-1_2	AF-3_3	AF-4_4	AF-1_5	AF-1_6	AF-1_7	AF-7_8	AF-1_9	AF-1_10	AF-7_11	AF-9_12	AF-5_13	AF-8_14	AF-4_15	AF-7_16	AF-4_17	AF-4_18	AF-7_19	AF-18_20
GHA003	AF	AF-1_2	AF-3_3	AF-4_4	AF-1_5	AF-1_6	AF-1_7	AF-7_8	AF-4_9	AF-1_10	AF-1_11	AF-9_12	AF-8_13	AF-8_14	AF-4_15	AF-7_16	AF-4_17	AF-4_18	AF-7_19	AF-3_20
GHA009	AF	AF-1_2	AF-3_3	AF-4_4	AF-1_5	AF-1_6	AF-1_7	AF-7_8	AF-1_9	AF-1_10	AF-7_11	AF-9_12	AF-5_13	AF-8_14	AF-4_15	AF-7_16	AF-4_17	AF-4_18	AF-7_19	AF-18_20
GMB003	AF	AF-1_2	AF-3_3	AF-1_4	AF-5_5	AF-6_6	AF-5_7	AF-5_8	AF-5_9	AF-5_10	AF-5_11	AF-4_12	AF-4_13	AF-5_14	AF-1_15	AF-5_16	AF-1_17	AF-5_18	AF-5_19	AF-5_20
GMB004	AF	AF-1_2	AF-3_3	AF-1_4	AF-5_5	AF-6_6	AF-5_7	AF-5_8	AF-5_9	AF-5_10	AF-5_11	AF-4_12	AF-4_13	AF-5_14	AF-1_15	AF-5_16	AF-1_17	AF-5_18	AF-5_19	AF-5_20
GMB007	AF	AF-1_2	AF-3_3	AF-1_4	AF-5_5	AF-6_6	AF-5_7	AF-5_8	AF-5_9	AF-5_10	AF-5_11	AF-4_12	AF-4_13	AF-5_14	AF-1_15	AF-5_16	AF-1_17	AF-5_18	AF-5_19	AF-5_20
GMB008	AF	AF-1_2	AF-3_3	AF-1_4	AF-5_5	AF-6_6	AF-5_7	AF-5_8	AF-5_9	AF-5_10	AF-5_11	AF-4_12	AF-4_13	AF-5_14	AF-1_15	AF-5_16	AF-1_17	AF-5_18	AF-5_19	AF-5_20
GMB009	AF	AF-1_2	AF-3_3	AF-4_4	AF-1_5	AF-1_6	AF-1_7	AF-7_8	AF-4_9	AF-4_10	AF-1_11	AF-8_12	AF-8_13	AF-4_14	AF-11_15	AF-3_16	AF-10_17	AF-11_18	AF-14_19	AF-3_20
GTM010	AF	AF-2_2	AF-2_3	AF-2_4	AF-2_5	AF-2_6	AF-6_7	AF-1_8	AF-2_9	AF-2_10	AF-2_11	AF-2_12	AF-10_13	AF-10_14	AF-13_15	AF-8_16	AF-2_17	AF-12_18	AF-1_19	AF-2_20
HON003	AF	AF-2_2	AF-1_3	AF-3_4	AF-2_5	AF-5_6	AF-7_7	AF-8_8	AF-7_9	AF-9_10	AF-6_11	AF-7_12	AF-7_13	AF-9_14	AF-8_15	AF-9_16	AF-9_17	AF-3_18	AF-6_19	AF-7_20
HON004	AF	AF-2_2	AF-2_3	AF-2_4	AF-2_5	AF-2_6	AF-6_7	AF-1_8	AF-2_9	AF-2_10	AF-2_11	AF-2_12	AF-10_13	AF-10_14	AF-13_15	AF-8_16	AF-2_17	AF-12_18	AF-1_19	AF-2_20
HON007	AF	AF-2_2	AF-1_3	AF-3_4	AF-2_5	AF-5_6	AF-7_7	AF-8_8	AF-7_9	AF-9_10	AF-6_11	AF-7_12	AF-7_13	AF-9_14	AF-8_15	AF-9_16	AF-9_17	AF-3_18	AF-6_19	AF-7_20
HON010	AF	AF-2_2	AF-2_3	AF-2_4	AF-2_5	AF-2_6	AF-6_7	AF-1_8	AF-2_9	AF-2_10	AF-8_11	AF-10_12	AF-6_13	AF-6_14	AF-6_15	AF-4_16	AF-8_17	AF-6_18	AF-10_19	AF-11_20
HON012	AF	AF-2_2	AF-2_3	AF-2_4	AF-2_5	AF-2_6	AF-6_7	AF-1_8	AF-2_9	AF-2_10	AF-8_11	AF-10_12	AF-6_13	AF-6_14	AF-6_15	AF-4_16	AF-8_17	AF-6_18	AF-10_19	AF-11_20
HON013	AF	AF-1_2	AF-1_3	AF-3_4	AF-3_5	AF-5_6	AF-3_7	AF-3_8	AF-9_9	AF-7_10	AF-11_11	AF-3_12	AF-12_13	AF-3_14	AF-3_15	AF-10_16	AF-5_17	AF-8_18	AF-19_19	AF-9_20
HON014	AF	AF-1_2	AF-1_3	AF-3_4	AF-3_5	AF-5_6	AF-3_7	AF-3_8	AF-9_9	AF-7_10	AF-11_11	AF-3_12	AF-12_13	AF-3_14	AF-3_15	AF-10_16	AF-5_17	AF-8_18	AF-19_19	AF-9_20
HON015	AF	AF-2_2	AF-2_3	AF-2_4	AF-2_5	AF-2_6	AF-6_7	AF-1_8	AF-2_9	AF-2_10	AF-8_11	AF-10_12	AF-6_13	AF-6_14	AF-6_15	AF-4_16	AF-8_17	AF-6_18	AF-10_19	AF-11_20
HON017	AF	AF-2_2	AF-2_3	AF-2_4	AF-2_5	AF-2_6	AF-6_7	AF-1_8	AF-2_9	AF-2_10	AF-2_11	AF-2_12	AF-10_13	AF-10_14	AF-13_15	AF-8_16	AF-2_17	AF-12_18	AF-1_19	AF-2_20
HON018	AF	AF-2_2	AF-1_3	AF-3_4	AF-2_5	AF-5_6	AF-7_7	AF-8_8	AF-7_9	AF-9_10	AF-6_11	AF-7_12	AF-7_13	AF-9_14	AF-8_15	AF-9_16	AF-9_17	AF-3_18	AF-6_19	AF-7_20
HON019	AF	AF-2_2	AF-2_3	AF-2_4	AF-2_5	AF-2_6	AF-6_7	AF-1_8	AF-2_9	AF-2_10	AF-2_11	AF-2_12	AF-10_13	AF-10_14	AF-13_15	AF-8_16	AF-2_17	AF-12_18	AF-1_19	AF-2_20
HON020	AF	AF-2_2	AF-2_3	AF-2_4	AF-2_5	AF-2_6	AF-6_7	AF-1_8	AF-2_9	AF-2_10	AF-8_11	AF-10_12	AF-6_13	AF-6_14	AF-6_15	AF-4_16	AF-8_17	AF-6_18	AF-10_19	AF-11_20
HON021	AF	AF-2_2	AF-2_3	AF-2_4	AF-2_5	AF-2_6	AF-6_7	AF-1_8	AF-2_9	AF-2_10	AF-8_11	AF-10_12	AF-6_13	AF-6_14	AF-6_15	AF-4_16	AF-8_17	AF-6_18	AF-10_19	AF-11_20
HON023	AF	AF-2_2	AF-2_3	AF-2_4	AF-2_5	AF-2_6	AF-6_7	AF-1_8	AF-2_9	AF-2_10	AF-8_11	AF-10_12	AF-6_13	AF-6_14	AF-6_15	AF-4_16	AF-8_17	AF-6_18	AF-10_19	AF-11_20
NGA017	AF	AF-1_2	AF-3_3	AF-4_4	AF-1_5	AF-1_6	AF-1_7	AF-2_8	AF-1_9	AF-10_10	AF-9_11	AF-1_12	AF-1_13	AF-2_14	AF-15_15	AF-11_16	AF-14_17	AF-9_18	AF-18_19	AF-19_20
NGA019	AF	AF-1_2	AF-3_3	AF-4_4	AF-1_5	AF-1_6	AF-1_7	AF-7_8	AF-1_9	AF-1_10	AF-7_11	AF-9_12	AF-5_13	AF-8_14	AF-4_15	AF-7_16	AF-4_17	AF-4_18	AF-7_19	AF-18_20
PER013	AF	AF-1_2	AF-1_3	AF-3_4	AF-3_5	AF-3_6	AF-4_7	AF-6_8	AF-8_9	AF-8_10	AF-10_11	AF-12_12	AF-13_13	AF-11_14	AF-9_15	AF-6_16	AF-13_17	AF-2_18	AF-8_19	AF-10_20
PER020	AF	AF-1_2	AF-1_3	AF-3_4	AF-3_5	AF-3_6	AF-3_7	AF-6_8	AF-3_9	AF-3_10	AF-3_11	AF-6_12	AF-11_13	AF-7_14	AF-10_15	AF-1_16	AF-11_17	AF-17_18	AF-13_19	AF-1_20
PER112	AF	AF-1_2	AF-1_3	AF-3_4	AF-3_5	AF-5_6	AF-3_7	AF-3_8	AF-9_9	AF-7_10	AF-3_11	AF-6_12	AF-11_13	AF-7_14	AF-10_15	AF-1_16	AF-11_17	AF-7_18	AF-17_19	AF-17_20
PER116	AF	AF-2_2	AF-2_3	AF-2_4	AF-2_5	AF-2_6	AF-6_7	AF-1_8	AF-2_9	AF-2_10	AF-8_11	AF-10_12	AF-6_13	AF-6_14	AF-6_15	AF-4_16	AF-8_17	AF-6_18	AF-10_19	AF-11_20
PER140	AF	AF-1_2	AF-1_3	AF-3_4	AF-3_5	AF-5_6	AF-3_7	AF-3_8	AF-9_9	AF-7_10	AF-3_11	AF-6_12	AF-11_13	AF-7_14	AF-10_15	AF-1_16	AF-11_17	AF-7_18	AF-17_19	AF-17_20
POR004	AF	AF-1_2	AF-3_3	AF-1_4	AF-5_5	AF-6_6	AF-5_7	AF-5_8	AF-5_9	AF-5_10	AF-5_11	AF-4_12	AF-4_13	AF-5_14	AF-1_15	AF-5_16	AF-1_17	AF-5_18	AF-5_19	AF-5_20
POR006	AF	AF-2_2	AF-2_3	AF-2_4	AF-4_5	AF-4_6	AF-2_7	AF-4_8	AF-6_9	AF-6_10	AF-4_11	AF-5_12	AF-9_13	AF-1_14	AF-7_15	AF-2_16	AF-6_17	AF-1_18	AF-11_19	AF-4_20
PRI005	AF	AF-1_2	AF-3_3	AF-4_4	AF-1_5	AF-1_6	AF-1_7	AF-2_8	AF-1_9	AF-10_10	AF-9_11	AF-1_12	AF-1_13	AF-14_14	AF-12_15	AF-15_16	AF-7_17	AF-14_18	AF-16_19	AF-14_20
SPA202	AF	AF-1_2	AF-3_3	AF-4_4	AF-1_5	AF-3_6	AF-4_7	AF-2_8	AF-8_9	AF-8_10	AF-9_11	AF-12_12	AF-13_13	AF-11_14	AF-9_15	AF-6_16	AF-7_17	AF-16_18	AF-2_19	AF-6_20
SPA317	AF	AF-1_2	AF-3_3	AF-4_4	AF-1_5	AF-1_6	AF-1_7	AF-7_8	AF-4_9	AF-4_10	AF-1_11	AF-8_12	AF-8_13	AF-4_14	AF-11_15	AF-3_16	AF-10_17	AF-11_18	AF-14_19	AF-3_20
SPA402	AF	AF-1_2	AF-3_3	AF-1_4	AF-5_5	AF-6_6	AF-5_7	AF-5_8	AF-5_9	AF-5_10	AF-5_11	AF-4_12	AF-4_13	AF-5_14	AF-1_15	AF-5_16	AF-1_17	AF-5_18	AF-5_19	AF-5_20
SPA409	AF	AF-1_2	AF-1_3	AF-3_4	AF-3_5	AF-5_6	AF-3_7	AF-3_8	AF-9_9	AF-7_10	AF-11_11	AF-3_12	AF-12_13	AF-3_14	AF-3_15	AF-14_16	AF-5_17	AF-8_18	AF-3_19	AF-9_20
SPA609	AF	AF-1_2	AF-1_3	AF-3_4	AF-3_5	AF-5_6	AF-3_7	AF-3_8	AF-9_9	AF-7_10	AF-3_11	AF-6_12	AF-11_13	AF-7_14	AF-10_15	AF-1_16	AF-11_17	AF-7_18	AF-17_19	AF-17_20
USA003	AF	AF-1_2	AF-1_3	AF-3_4	AF-3_5	AF-3_6	AF-3_7	AF-6_8	AF-3_9	AF-3_10	AF-3_11	AF-6_12	AF-11_13	AF-7_14	AF-10_15	AF-1_16	AF-11_17	AF-17_18	AF-13_19	AF-1_20
USA102	AF	AF-1_2	AF-3_3	AF-4_4	AF-3_5	AF-3_6	AF-4_7	AF-6_8	AF-8_9	AF-8_10	AF-10_11	AF-12_12	AF-13_13	AF-11_14	AF-9_15	AF-6_16	AF-13_17	AF-2_18	AF-8_19	AF-10_20
USA104	AF	AF-1_2	AF-3_3	AF-4_4	AF-1_5	AF-1_6	AF-1_7	AF-2_8	AF-8_9	AF-10_10	AF-9_11	AF-1_12	AF-1_13	AF-14_14	AF-12_15	AF-11_16	AF-7_17	AF-16_18	AF-2_19	AF-6_20
USA105	AF	AF-1_2	AF-1_3	AF-3_4	AF-3_5	AF-3_6	AF-4_7	AF-6_8	AF-3_9	AF-3_10	AF-10_11	AF-11_12	AF-3_13	AF-12_14	AF-5_15	AF-14_16	AF-12_17	AF-18_18	AF-8_19	AF-20_20
USA202	AF	AF-1_2	AF-3_3	AF-4_4	AF-1_5	AF-1_6	AF-1_7	AF-2_8	AF-1_9	AF-10_10	AF-7_11	AF-1_12	AF-1_13	AF-8_14	AF-4_15	AF-11_16	AF-14_17	AF-9_18	AF-18_19	AF-8_20
USA206	AF	AF-1_2	AF-1_3	AF-3_4	AF-3_5	AF-5_6	AF-3_7	AF-3_8	AF-9_9	AF-7_10	AF-3_11	AF-6_12	AF-11_13	AF-7_14	AF-10_15	AF-1_16	AF-11_17	AF-7_18	AF-17_19	AF-17_20
USA301	AF	AF-1_2	AF-3_3	AF-4_4	AF-1_5	AF-1_6	AF-1_7	AF-2_8	AF-1_9	AF-10_10	AF-9_11	AF-1_12	AF-1_13	AF-2_14	AF-15_15	AF-11_16	AF-14_17	AF-9_18	AF-18_19	AF-19_20
USA303	AF	AF-1_2	AF-3_3	AF-4_4	AF-1_5	AF-1_6	AF-1_7	AF-7_8	AF-4_9	AF-4_10	AF-1_11	AF-8_12	AF-8_13	AF-4_14	AF-11_15	AF-3_16	AF-10_17	AF-11_18	AF-14_19	AF-3_20
USA304	AF	AF-1_2	AF-3_3	AF-4_4	AF-1_5	AF-1_6	AF-1_7	AF-7_8	AF-4_9	AF-4_10	AF-1_11	AF-8_12	AF-8_13	AF-4_14	AF-11_15	AF-3_16	AF-10_17	AF-11_18	AF-14_19	AF-3_20
USA305	AF	AF-1_2	AF-3_3	AF-4_4	AF-1_5	AF-3_6	AF-4_7	AF-2_8	AF-8_9	AF-8_10	AF-9_11	AF-12_12	AF-13_13	AF-11_14	AF-9_15	AF-6_16	AF-13_17	AF-16_18	AF-2_19	AF-10_20
USA306	AF	AF-1_2	AF-1_3	AF-3_4	AF-3_5	AF-3_6	AF-4_7	AF-6_8	AF-3_9	AF-3_10	AF-10_11	AF-11_12	AF-3_13	AF-12_14	AF-5_15	AF-12_16	AF-3_17	AF-10_18	AF-9_19	AF-15_20
USA311	AF	AF-1_2	AF-1_3	AF-3_4	AF-3_5	AF-3_6	AF-3_7	AF-6_8	AF-3_9	AF-3_10	AF-3_11	AF-11_12	AF-3_13	AF-7_14	AF-10_15	AF-1_16	AF-12_17	AF-18_18	AF-13_19	AF-20_20
USA403	AF	AF-1_2	AF-3_3	AF-1_4	AF-5_5	AF-6_6	AF-5_7	AF-5_8	AF-5_9	AF-5_10	AF-5_11	AF-4_12	AF-4_13	AF-5_14	AF-1_15	AF-5_16	AF-1_17	AF-5_18	AF-5_19	AF-5_20
USA406	AF	AF-1_2	AF-3_3	AF-4_4	AF-1_5	AF-1_6	AF-1_7	AF-7_8	AF-1_9	AF-10_10	AF-1_11	AF-1_12	AF-1_13	AF-14_14	AF-12_15	AF-15_16	AF-17_17	AF-14_18	AF-16_19	AF-14_20
USA408	AF	AF-1_2	AF-1_3	AF-3_4	AF-3_5	AF-3_6	AF-4_7	AF-6_8	AF-3_9	AF-3_10	AF-10_11	AF-11_12	AF-3_13	AF-12_14	AF-5_15	AF-12_16	AF-3_17	AF-10_18	AF-9_19	AF-15_20
USA409	AF	AF-1_2	AF-1_3	AF-3_4	AF-3_5	AF-3_6	AF-4_7	AF-6_8	AF-3_9	AF-3_10	AF-10_11	AF-11_12	AF-3_13	AF-12_14	AF-5_15	AF-12_16	AF-3_17	AF-10_18	AF-9_19	AF-20_20
USA411	AF	AF-1_2	AF-3_3	AF-1_4	AF-5_5	AF-6_6	AF-5_7	AF-5_8	AF-5_9	AF-5_10	AF-5_11	AF-4_12	AF-4_13	AF-5_14	AF-14_15	AF-16_16	AF-15_17	AF-13_18	AF-12_19	AF-13_20
USA412	AF	AF-1_2	AF-1_3	AF-3_4	AF-3_5	AF-3_6	AF-4_7	AF-6_8	AF-3_9	AF-8_10	AF-10_11	AF-11_12	AF-3_13	AF-12_14	AF-5_15	AF-12_16	AF-13_17	AF-10_18	AF-8_19	AF-10_20
USA413	AF	AF-1_2	AF-1_3	AF-3_4	AF-3_5	AF-3_6	AF-3_7	AF-6_8	AF-3_9	AF-3_10	AF-3_11	AF-6_12	AF-11_13	AF-7_14	AF-10_15	AF-1_16	AF-11_17	AF-17_18	AF-13_19	AF-1_20
USA415	AF	AF-1_2	AF-3_3	AF-4_4	AF-1_5	AF-1_6	AF-1_7	AF-7_8	AF-4_9	AF-4_10	AF-1_11	AF-8_12	AF-8_13	AF-14_14	AF-12_15	AF-15_16	AF-17_17	AF-14_18	AF-16_19	AF-14_20
USA416	AF	AF-1_2	AF-3_3	AF-4_4	AF-1_5	AF-1_6	AF-1_7	AF-7_8	AF-4_9	AF-4_10	AF-1_11	AF-8_12	AF-8_13	AF-4_14	AF-11_15	AF-3_16	AF-10_17	AF-11_18	AF-14_19	AF-3_20
USA417	AF	AF-1_2	AF-3_3	AF-4_4	AF-1_5	AF-1_6	AF-1_7	AF-7_8	AF-4_9	AF-4_10	AF-1_11	AF-8_12	AF-8_13	AF-4_14	AF-11_15	AF-3_16	AF-10_17	AF-11_18	AF-14_19	AF-3_20
USA418	AF	AF-1_2	AF-3_3	AF-4_4	AF-1_5	AF-1_6	AF-1_7	AF-7_8	AF-1_9	AF-1_10	AF-7_11	AF-9_12	AF-5_13	AF-8_14	AF-4_15	AF-7_16	AF-4_17	AF-4_18	AF-7_19	AF-18_20
USA419	AF	AF-1_2	AF-3_3	AF-4_4	AF-1_5	AF-1_6	AF-1_7	AF-7_8	AF-1_9	AF-1_10	AF-7_11	AF-9_12	AF-5_13	AF-8_14	AF-4_15	AF-7_16	AF-4_17	AF-4_18	AF-7_19	AF-18_20
USA420	AF	AF-1_2	AF-3_3	AF-4_4	AF-1_5	AF-1_6	AF-1_7	AF-2_8	AF-1_9	AF-10_10	AF-9_11	AF-1_12	AF-1_13	AF-2_14	AF-15_15	AF-11_16	AF-14_17	AF-9_18	AF-18_19	AF-19_20
USA421	AF	AF-1_2	AF-3_3	AF-4_4	AF-1_5	AF-1_6	AF-1_7	AF-7_8	AF-4_9	AF-4_10	AF-1_11	AF-8_12	AF-8_13	AF-14_14	AF-12_15	AF-15_16	AF-17_17	AF-14_18	AF-16_19	AF-14_20
USA424	AF	AF-1_2	AF-3_3	AF-4_4	AF-3_5	AF-3_6	AF-4_7	AF-6_8	AF-8_9	AF-8_10	AF-10_11	AF-12_12	AF-13_13	AF-11_14	AF-9_15	AF-6_16	AF-13_17	AF-2_18	AF-8_19	AF-10_20
USA427	AF	AF-1_2	AF-3_3	AF-1_4	AF-5_5	AF-6_6	AF-5_7	AF-5_8	AF-5_9	AF-5_10	AF-5_11	AF-4_12	AF-4_13	AF-5_14	AF-1_15	AF-5_16	AF-1_17	AF-5_18	AF-5_19	AF-5_20
USA428	AF	AF-1_2	AF-3_3	AF-4_4	AF-1_5	AF-1_6	AF-1_7	AF-7_8	AF-4_9	AF-4_10	AF-1_11	AF-8_12	AF-8_13	AF-14_14	AF-12_15	AF-15_16	AF-17_17	AF-14_18	AF-16_19	AF-14_20
USA429	AF	AF-1_2	AF-3_3	AF-1_4	AF-5_5	AF-6_6	AF-5_7	AF-5_8	AF-5_9	AF-5_10	AF-5_11	AF-4_12	AF-4_13	AF-5_14	AF-1_15	AF-5_16	AF-1_17	AF-5_18	AF-5_19	AF-5_20
USA432	AF	AF-1_2	AF-3_3	AF-4_4	AF-1_5	AF-1_6	AF-1_7	AF-7_8	AF-1_9	AF-1_10	AF-7_11	AF-9_12	AF-5_13	AF-8_14	AF-4_15	AF-15_16	AF-4_17	AF-4_18	AF-16_19	AF-8_20
USA433	AF	AF-1_2	AF-3_3	AF-4_4	AF-1_5	AF-1_6	AF-1_7	AF-7_8	AF-4_9	AF-4_10	AF-1_11	AF-8_12	AF-8_13	AF-4_14	AF-11_15	AF-3_16	AF-17_17	AF-14_18	AF-14_19	AF-3_20
USA434	AF	AF-1_2	AF-3_3	AF-4_4	AF-1_5	AF-1_6	AF-1_7	AF-7_8	AF-1_9	AF-10_10	AF-1_11	AF-1_12	AF-1_13	AF-14_14	AF-12_15	AF-15_16	AF-17_17	AF-14_18	AF-16_19	AF-14_20
USA435	AF	AF-1_2	AF-3_3	AF-1_4	AF-5_5	AF-6_6	AF-5_7	AF-5_8	AF-5_9	AF-5_10	AF-5_11	AF-4_12	AF-4_13	AF-5_14	AF-1_15	AF-5_16	AF-1_17	AF-5_18	AF-5_19	AF-5_20
USA437	AF	AF-1_2	AF-3_3	AF-4_4	AF-1_5	AF-1_6	AF-1_7	AF-2_8	AF-8_9	AF-8_10	AF-9_11	AF-12_12	AF-13_13	AF-14_14	AF-12_15	AF-6_16	AF-7_17	AF-16_18	AF-2_19	AF-6_20
ZAF002	AF	AF-2_2	AF-2_3	AF-2_4	AF-2_5	AF-2_6	AF-6_7	AF-1_8	AF-2_9	AF-2_10	AF-2_11	AF-2_12	AF-10_13	AF-10_14	AF-13_15	AF-8_16	AF-2_17	AF-12_18	AF-1_19	AF-2_20
ZAF004	AF	AF-2_2	AF-2_3	AF-2_4	AF-4_5	AF-4_6	AF-2_7	AF-1_8	AF-2_9	AF-6_10	AF-2_11	AF-2_12	AF-2_13	AF-13_14	AF-2_15	AF-13_16	AF-16_17	AF-15_18	AF-15_19	AF-12_20
ZAF010	AF	AF-1_2	AF-1_3	AF-3_4	AF-3_5	AF-3_6	AF-3_7	AF-3_8	AF-3_9	AF-3_10	AF-3_11	AF-6_12	AF-11_13	AF-7_14	AF-10_15	AF-1_16	AF-11_17	AF-17_18	AF-13_19	AF-1_20
ZAF011	AF	AF-1_2	AF-3_3	AF-4_4	AF-1_5	AF-1_6	AF-1_7	AF-2_8	AF-1_9	AF-10_10	AF-9_11	AF-1_12	AF-1_13	AF-2_14	AF-15_15	AF-11_16	AF-14_17	AF-9_18	AF-18_19	AF-19_20
ARG008	EA	EA-1_2	EA-1_3	EA-1_4	EA-5_5	EA-4_6	EA-4_7	EA-8_8	EA-5_9	EA-1_10	EA-5_11	EA-9_12	EA-7_13	EA-13_14	EA-15_15	EA-4_16	EA-8_17	EA-12_18	EA-19_19	EA-10_20
ARG009	EA	EA-1_2	EA-1_3	EA-1_4	EA-5_5	EA-4_6	EA-4_7	EA-3_8	EA-8_9	EA-6_10	EA-8_11	EA-3_12	EA-2_13	EA-4_14	EA-2_15	EA-12_16	EA-2_17	EA-13_18	EA-4_19	EA-16_20
ARG010	EA	EA-1_2	EA-1_3	EA-1_4	EA-5_5	EA-4_6	EA-4_7	EA-3_8	EA-8_9	EA-6_10	EA-8_11	EA-3_12	EA-2_13	EA-14_14	EA-11_15	EA-14_16	EA-14_17	EA-1_18	EA-15_19	EA-19_20
BRA012	EA	EA-1_2	EA-3_3	EA-3_4	EA-3_5	EA-3_6	EA-3_7	EA-4_8	EA-3_9	EA-4_10	EA-3_11	EA-1_12	EA-3_13	EA-1_14	EA-3_15	EA-3_16	EA-3_17	EA-3_18	EA-3_19	EA-3_20
CAN001	EA	EA-1_2	EA-1_3	EA-4_4	EA-2_5	EA-6_6	EA-1_7	EA-1_8	EA-4_9	EA-3_10	EA-4_11	EA-4_12	EA-9_13	EA-3_14	EA-8_15	EA-1_16	EA-7_17	EA-4_18	EA-9_19	EA-5_20
CAN006	EA	EA-1_2	EA-1_3	EA-4_4	EA-2_5	EA-6_6	EA-1_7	EA-1_8	EA-4_9	EA-10_10	EA-10_11	EA-10_12	EA-4_13	EA-9_14	EA-5_15	EA-11_16	EA-4_17	EA-10_18	EA-6_19	EA-11_20
CAN007	EA	EA-1_2	EA-1_3	EA-4_4	EA-2_5	EA-6_6	EA-1_7	EA-1_8	EA-4_9	EA-10_10	EA-10_11	EA-10_12	EA-4_13	EA-9_14	EA-5_15	EA-11_16	EA-4_17	EA-10_18	EA-6_19	EA-11_20
CAN010	EA	EA-1_2	EA-1_3	EA-4_4	EA-2_5	EA-6_6	EA-1_7	EA-1_8	EA-4_9	EA-10_10	EA-10_11	EA-10_12	EA-4_13	EA-9_14	EA-5_15	EA-11_16	EA-4_17	EA-10_18	EA-6_19	EA-11_20
CAN016	EA	EA-1_2	EA-1_3	EA-4_4	EA-2_5	EA-6_6	EA-1_7	EA-1_8	EA-4_9	EA-10_10	EA-10_11	EA-10_12	EA-4_13	EA-9_14	EA-5_15	EA-11_16	EA-4_17	EA-10_18	EA-6_19	EA-11_20
CAN018	EA	EA-1_2	EA-1_3	EA-4_4	EA-2_5	EA-6_6	EA-1_7	EA-1_8	EA-4_9	EA-10_10	EA-10_11	EA-10_12	EA-4_13	EA-9_14	EA-5_15	EA-11_16	EA-4_17	EA-10_18	EA-6_19	EA-11_20
CAN019	EA	EA-1_2	EA-1_3	EA-4_4	EA-2_5	EA-6_6	EA-1_7	EA-1_8	EA-4_9	EA-10_10	EA-10_11	EA-10_12	EA-4_13	EA-9_14	EA-5_15	EA-11_16	EA-4_17	EA-10_18	EA-6_19	EA-11_20
CAN020	EA	EA-1_2	EA-1_3	EA-4_4	EA-2_5	EA-6_6	EA-1_7	EA-1_8	EA-4_9	EA-3_10	EA-4_11	EA-4_12	EA-9_13	EA-3_14	EA-8_15	EA-1_16	EA-7_17	EA-4_18	EA-9_19	EA-5_20
CAN023	EA	EA-1_2	EA-1_3	EA-4_4	EA-2_5	EA-6_6	EA-1_7	EA-1_8	EA-4_9	EA-3_10	EA-4_11	EA-4_12	EA-9_13	EA-3_14	EA-8_15	EA-1_16	EA-7_17	EA-4_18	EA-9_19	EA-5_20
CHI105	EA	EA-1_2	EA-1_3	EA-4_4	EA-2_5	EA-6_6	EA-1_7	EA-1_8	EA-4_9	EA-10_10	EA-10_11	EA-10_12	EA-4_13	EA-9_14	EA-5_15	EA-11_16	EA-4_17	EA-10_18	EA-6_19	EA-11_20
CHI116	EA	EA-1_2	EA-1_3	EA-4_4	EA-2_5	EA-6_6	EA-1_7	EA-1_8	EA-4_9	EA-10_10	EA-10_11	EA-10_12	EA-4_13	EA-9_14	EA-5_15	EA-11_16	EA-4_17	EA-10_18	EA-6_19	EA-11_20
CHI208	EA	EA-2_2	EA-2_3	EA-2_4	EA-4_5	EA-1_6	EA-7_7	EA-5_8	EA-7_9	EA-8_10	EA-7_11	EA-5_12	EA-6_13	EA-5_14	EA-6_15	EA-15_16	EA-16_17	EA-14_18	EA-17_19	EA-4_20
CHN001	EA	EA-1_2	EA-1_3	EA-1_4	EA-5_5	EA-4_6	EA-4_7	EA-8_8	EA-5_9	EA-1_10	EA-5_11	EA-9_12	EA-13_13	EA-10_14	EA-9_15	EA-9_16	EA-11_17	EA-9_18	EA-13_19	EA-6_20
CHN002	EA	EA-1_2	EA-1_3	EA-1_4	EA-5_5	EA-4_6	EA-4_7	EA-8_8	EA-5_9	EA-1_10	EA-5_11	EA-9_12	EA-13_13	EA-10_14	EA-9_15	EA-9_16	EA-11_17	EA-9_18	EA-13_19	EA-6_20
CHN003	EA	EA-1_2	EA-1_3	EA-1_4	EA-5_5	EA-4_6	EA-4_7	EA-8_8	EA-5_9	EA-1_10	EA-5_11	EA-9_12	EA-13_13	EA-10_14	EA-9_15	EA-9_16	EA-11_17	EA-9_18	EA-13_19	EA-6_20
CHN004	EA	EA-1_2	EA-1_3	EA-1_4	EA-5_5	EA-4_6	EA-4_7	EA-8_8	EA-5_9	EA-1_10	EA-5_11	EA-9_12	EA-13_13	EA-10_14	EA-9_15	EA-9_16	EA-11_17	EA-9_18	EA-13_19	EA-6_20
CHN005	EA	EA-1_2	EA-1_3	EA-1_4	EA-5_5	EA-4_6	EA-4_7	EA-8_8	EA-5_9	EA-1_10	EA-5_11	EA-9_12	EA-13_13	EA-10_14	EA-9_15	EA-9_16	EA-11_17	EA-9_18	EA-13_19	EA-6_20
CHN006	EA	EA-1_2	EA-1_3	EA-1_4	EA-5_5	EA-4_6	EA-4_7	EA-8_8	EA-5_9	EA-1_10	EA-5_11	EA-9_12	EA-13_13	EA-10_14	EA-9_15	EA-9_16	EA-11_17	EA-9_18	EA-13_19	EA-6_20
CHN007	EA	EA-1_2	EA-1_3	EA-1_4	EA-5_5	EA-4_6	EA-4_7	EA-8_8	EA-5_9	EA-1_10	EA-5_11	EA-9_12	EA-13_13	EA-10_14	EA-9_15	EA-9_16	EA-11_17	EA-9_18	EA-13_19	EA-6_20
CHN008	EA	EA-1_2	EA-1_3	EA-1_4	EA-5_5	EA-2_6	EA-6_7	EA-7_8	EA-1_9	EA-7_10	EA-1_11	EA-6_12	EA-10_13	EA-6_14	EA-7_15	EA-5_16	EA-12_17	EA-7_18	EA-10_19	EA-1_20
CHN009	EA	EA-1_2	EA-1_3	EA-1_4	EA-5_5	EA-4_6	EA-4_7	EA-8_8	EA-5_9	EA-1_10	EA-5_11	EA-9_12	EA-13_13	EA-10_14	EA-9_15	EA-9_16	EA-11_17	EA-9_18	EA-13_19	EA-6_20
CHN010	EA	EA-1_2	EA-1_3	EA-1_4	EA-5_5	EA-4_6	EA-4_7	EA-8_8	EA-5_9	EA-1_10	EA-5_11	EA-9_12	EA-13_13	EA-10_14	EA-9_15	EA-9_16	EA-11_17	EA-9_18	EA-13_19	EA-6_20
IDN002	EA	EA-2_2	EA-2_3	EA-2_4	EA-4_5	EA-1_6	EA-7_7	EA-5_8	EA-7_9	EA-8_10	EA-7_11	EA-5_12	EA-6_13	EA-5_14	EA-6_15	EA-15_16	EA-16_17	EA-14_18	EA-17_19	EA-4_20
IDN005	EA	EA-2_2	EA-2_3	EA-2_4	EA-4_5	EA-1_6	EA-7_7	EA-5_8	EA-7_9	EA-8_10	EA-7_11	EA-5_12	EA-6_13	EA-5_14	EA-6_15	EA-15_16	EA-16_17	EA-14_18	EA-17_19	EA-4_20
IDN007	EA	EA-2_2	EA-2_3	EA-2_4	EA-4_5	EA-1_6	EA-7_7	EA-5_8	EA-7_9	EA-8_10	EA-7_11	EA-5_12	EA-6_13	EA-5_14	EA-6_15	EA-8_16	EA-6_17	EA-6_18	EA-7_19	EA-15_20
IDN008	EA	EA-2_2	EA-2_3	EA-2_4	EA-4_5	EA-1_6	EA-7_7	EA-5_8	EA-7_9	EA-8_10	EA-7_11	EA-5_12	EA-6_13	EA-5_14	EA-6_15	EA-15_16	EA-16_17	EA-14_18	EA-17_19	EA-4_20
IDN011	EA	EA-1_2	EA-1_3	EA-1_4	EA-5_5	EA-2_6	EA-6_7	EA-7_8	EA-1_9	EA-7_10	EA-1_11	EA-11_12	EA-8_13	EA-12_14	EA-12_15	EA-13_16	EA-10_17	EA-11_18	EA-1_19	EA-12_20
JAP002	EA	EA-1_2	EA-3_3	EA-3_4	EA-3_5	EA-3_6	EA-3_7	EA-4_8	EA-3_9	EA-4_10	EA-3_11	EA-1_12	EA-3_13	EA-1_14	EA-3_15	EA-3_16	EA-3_17	EA-3_18	EA-3_19	EA-3_20
JAP009	EA	EA-1_2	EA-1_3	EA-1_4	EA-5_5	EA-4_6	EA-4_7	EA-8_8	EA-5_9	EA-1_10	EA-5_11	EA-3_12	EA-7_13	EA-13_14	EA-15_15	EA-4_16	EA-8_17	EA-12_18	EA-12_19	EA-10_20
JAP010	EA	EA-2_2	EA-2_3	EA-2_4	EA-4_5	EA-1_6	EA-2_7	EA-6_8	EA-2_9	EA-2_10	EA-11_11	EA-8_12	EA-11_13	EA-11_14	EA-14_15	EA-6_16	EA-13_17	EA-15_18	EA-2_19	EA-9_20
JAP012	EA	EA-2_2	EA-2_3	EA-2_4	EA-4_5	EA-1_6	EA-2_7	EA-6_8	EA-2_9	EA-2_10	EA-11_11	EA-8_12	EA-11_13	EA-11_14	EA-14_15	EA-6_16	EA-13_17	EA-15_18	EA-2_19	EA-9_20
JAP013	EA	EA-1_2	EA-1_3	EA-1_4	EA-5_5	EA-4_6	EA-4_7	EA-8_8	EA-5_9	EA-1_10	EA-5_11	EA-9_12	EA-7_13	EA-13_14	EA-15_15	EA-4_16	EA-8_17	EA-12_18	EA-19_19	EA-10_20
JAP015	EA	EA-1_2	EA-3_3	EA-3_4	EA-3_5	EA-3_6	EA-3_7	EA-4_8	EA-3_9	EA-4_10	EA-3_11	EA-1_12	EA-3_13	EA-1_14	EA-3_15	EA-3_16	EA-3_17	EA-3_18	EA-3_19	EA-3_20
JAP016	EA	EA-1_2	EA-3_3	EA-3_4	EA-3_5	EA-3_6	EA-3_7	EA-4_8	EA-3_9	EA-4_10	EA-3_11	EA-1_12	EA-3_13	EA-1_14	EA-3_15	EA-3_16	EA-3_17	EA-3_18	EA-3_19	EA-3_20
JAP017	EA	EA-1_2	EA-1_3	EA-1_4	EA-5_5	EA-4_6	EA-4_7	EA-8_8	EA-5_9	EA-1_10	EA-5_11	EA-9_12	EA-7_13	EA-13_14	EA-15_15	EA-4_16	EA-8_17	EA-12_18	EA-19_19	EA-10_20
JAP019	EA	EA-1_2	EA-3_3	EA-3_4	EA-3_5	EA-3_6	EA-3_7	EA-4_8	EA-3_9	EA-4_10	EA-3_11	EA-1_12	EA-3_13	EA-1_14	EA-3_15	EA-3_16	EA-3_17	EA-3_18	EA-3_19	EA-3_20
JAP021	EA	EA-1_2	EA-3_3	EA-3_4	EA-3_5	EA-3_6	EA-3_7	EA-4_8	EA-3_9	EA-4_10	EA-3_11	EA-1_12	EA-3_13	EA-1_14	EA-3_15	EA-3_16	EA-3_17	EA-3_18	EA-3_19	EA-3_20
JAP022	EA	EA-1_2	EA-3_3	EA-3_4	EA-3_5	EA-3_6	EA-3_7	EA-4_8	EA-3_9	EA-4_10	EA-3_11	EA-1_12	EA-3_13	EA-1_14	EA-3_15	EA-3_16	EA-3_17	EA-3_18	EA-3_19	EA-3_20
JAP026	EA	EA-1_2	EA-3_3	EA-3_4	EA-3_5	EA-3_6	EA-3_7	EA-4_8	EA-3_9	EA-4_10	EA-3_11	EA-1_12	EA-3_13	EA-1_14	EA-3_15	EA-3_16	EA-3_17	EA-3_18	EA-3_19	EA-3_20
JAP028	EA	EA-1_2	EA-3_3	EA-3_4	EA-3_5	EA-3_6	EA-3_7	EA-4_8	EA-3_9	EA-4_10	EA-3_11	EA-1_12	EA-3_13	EA-1_14	EA-3_15	EA-3_16	EA-3_17	EA-3_18	EA-3_19	EA-3_20
JAP029	EA	EA-1_2	EA-3_3	EA-3_4	EA-3_5	EA-3_6	EA-3_7	EA-4_8	EA-3_9	EA-4_10	EA-3_11	EA-1_12	EA-3_13	EA-1_14	EA-3_15	EA-3_16	EA-3_17	EA-3_18	EA-3_19	EA-3_20
JAP101	EA	EA-2_2	EA-2_3	EA-2_4	EA-4_5	EA-1_6	EA-2_7	EA-6_8	EA-2_9	EA-2_10	EA-11_11	EA-8_12	EA-11_13	EA-11_14	EA-14_15	EA-6_16	EA-13_17	EA-15_18	EA-2_19	EA-9_20
JAP103	EA	EA-1_2	EA-3_3	EA-3_4	EA-3_5	EA-3_6	EA-3_7	EA-4_8	EA-3_9	EA-4_10	EA-3_11	EA-1_12	EA-3_13	EA-1_14	EA-3_15	EA-3_16	EA-3_17	EA-3_18	EA-3_19	EA-3_20
JAP105	EA	EA-1_2	EA-3_3	EA-3_4	EA-3_5	EA-3_6	EA-3_7	EA-4_8	EA-3_9	EA-4_10	EA-3_11	EA-1_12	EA-3_13	EA-1_14	EA-3_15	EA-3_16	EA-3_17	EA-3_18	EA-3_19	EA-3_20
JAP106	EA	EA-1_2	EA-3_3	EA-3_4	EA-3_5	EA-3_6	EA-3_7	EA-4_8	EA-3_9	EA-4_10	EA-3_11	EA-1_12	EA-3_13	EA-1_14	EA-3_15	EA-3_16	EA-3_17	EA-3_18	EA-3_19	EA-3_20
JAP107	EA	EA-1_2	EA-3_3	EA-3_4	EA-3_5	EA-3_6	EA-3_7	EA-4_8	EA-3_9	EA-4_10	EA-3_11	EA-1_12	EA-3_13	EA-1_14	EA-3_15	EA-3_16	EA-3_17	EA-3_18	EA-3_19	EA-3_20
JAP108	EA	EA-2_2	EA-2_3	EA-2_4	EA-4_5	EA-1_6	EA-2_7	EA-6_8	EA-2_9	EA-2_10	EA-11_11	EA-8_12	EA-11_13	EA-11_14	EA-14_15	EA-6_16	EA-1_17	EA-2_18	EA-18_19	EA-18_20
JAP109	EA	EA-1_2	EA-3_3	EA-3_4	EA-3_5	EA-3_6	EA-3_7	EA-4_8	EA-3_9	EA-4_10	EA-3_11	EA-1_12	EA-3_13	EA-1_14	EA-3_15	EA-3_16	EA-3_17	EA-3_18	EA-3_19	EA-3_20
JAP111	EA	EA-1_2	EA-3_3	EA-3_4	EA-3_5	EA-3_6	EA-3_7	EA-4_8	EA-3_9	EA-4_10	EA-3_11	EA-1_12	EA-3_13	EA-1_14	EA-3_15	EA-3_16	EA-3_17	EA-3_18	EA-3_19	EA-3_20
JAP112	EA	EA-1_2	EA-1_3	EA-1_4	EA-5_5	EA-2_6	EA-6_7	EA-7_8	EA-1_9	EA-7_10	EA-1_11	EA-6_12	EA-10_13	EA-6_14	EA-7_15	EA-5_16	EA-12_17	EA-7_18	EA-10_19	EA-1_20
JAP113	EA	EA-1_2	EA-3_3	EA-3_4	EA-3_5	EA-3_6	EA-3_7	EA-4_8	EA-3_9	EA-4_10	EA-3_11	EA-1_12	EA-3_13	EA-1_14	EA-3_15	EA-3_16	EA-3_17	EA-3_18	EA-3_19	EA-3_20
JAP114	EA	EA-1_2	EA-3_3	EA-3_4	EA-3_5	EA-3_6	EA-3_7	EA-4_8	EA-3_9	EA-4_10	EA-3_11	EA-1_12	EA-3_13	EA-1_14	EA-3_15	EA-3_16	EA-3_17	EA-3_18	EA-3_19	EA-3_20
JAP115	EA	EA-2_2	EA-2_3	EA-2_4	EA-4_5	EA-1_6	EA-2_7	EA-6_8	EA-2_9	EA-2_10	EA-11_11	EA-8_12	EA-11_13	EA-11_14	EA-14_15	EA-6_16	EA-13_17	EA-15_18	EA-2_19	EA-9_20
KAZ002	EA	EA-1_2	EA-1_3	EA-1_4	EA-5_5	EA-2_6	EA-6_7	EA-7_8	EA-1_9	EA-7_10	EA-1_11	EA-11_12	EA-8_13	EA-12_14	EA-12_15	EA-13_16	EA-10_17	EA-11_18	EA-1_19	EA-12_20
KGZ006	EA	EA-1_2	EA-1_3	EA-1_4	EA-5_5	EA-2_6	EA-6_7	EA-7_8	EA-1_9	EA-7_10	EA-1_11	EA-11_12	EA-8_13	EA-12_14	EA-12_15	EA-13_16	EA-10_17	EA-11_18	EA-1_19	EA-12_20
KOR001	EA	EA-1_2	EA-1_3	EA-1_4	EA-5_5	EA-4_6	EA-4_7	EA-3_8	EA-8_9	EA-6_10	EA-8_11	EA-3_12	EA-2_13	EA-4_14	EA-2_15	EA-12_16	EA-2_17	EA-18_18	EA-14_19	EA-8_20
KOR002	EA	EA-1_2	EA-1_3	EA-1_4	EA-5_5	EA-2_6	EA-6_7	EA-3_8	EA-8_9	EA-6_10	EA-8_11	EA-6_12	EA-2_13	EA-4_14	EA-2_15	EA-12_16	EA-2_17	EA-18_18	EA-14_19	EA-8_20
KOR004	EA	EA-1_2	EA-1_3	EA-1_4	EA-5_5	EA-4_6	EA-4_7	EA-3_8	EA-8_9	EA-6_10	EA-8_11	EA-3_12	EA-2_13	EA-4_14	EA-2_15	EA-12_16	EA-2_17	EA-18_18	EA-14_19	EA-8_20
KOR005	EA	EA-1_2	EA-1_3	EA-1_4	EA-5_5	EA-4_6	EA-4_7	EA-3_8	EA-8_9	EA-6_10	EA-8_11	EA-3_12	EA-7_13	EA-13_14	EA-15_15	EA-4_16	EA-8_17	EA-12_18	EA-12_19	EA-20_20
KOR006	EA	EA-1_2	EA-1_3	EA-1_4	EA-5_5	EA-4_6	EA-4_7	EA-8_8	EA-5_9	EA-1_10	EA-5_11	EA-9_12	EA-7_13	EA-13_14	EA-15_15	EA-4_16	EA-8_17	EA-12_18	EA-19_19	EA-10_20
KOR007	EA	EA-1_2	EA-1_3	EA-1_4	EA-5_5	EA-4_6	EA-4_7	EA-8_8	EA-5_9	EA-1_10	EA-5_11	EA-3_12	EA-7_13	EA-13_14	EA-15_15	EA-4_16	EA-8_17	EA-12_18	EA-19_19	EA-10_20
KOR008	EA	EA-1_2	EA-1_3	EA-1_4	EA-5_5	EA-4_6	EA-4_7	EA-3_8	EA-8_9	EA-6_10	EA-8_11	EA-3_12	EA-2_13	EA-4_14	EA-2_15	EA-12_16	EA-2_17	EA-18_18	EA-14_19	EA-8_20
KOR009	EA	EA-1_2	EA-1_3	EA-1_4	EA-5_5	EA-2_6	EA-6_7	EA-3_8	EA-8_9	EA-6_10	EA-8_11	EA-3_12	EA-2_13	EA-14_14	EA-11_15	EA-14_16	EA-14_17	EA-1_18	EA-15_19	EA-13_20
KOR010	EA	EA-1_2	EA-1_3	EA-1_4	EA-5_5	EA-4_6	EA-4_7	EA-3_8	EA-8_9	EA-6_10	EA-8_11	EA-3_12	EA-2_13	EA-14_14	EA-11_15	EA-14_16	EA-14_17	EA-1_18	EA-12_19	EA-20_20
KOR012	EA	EA-1_2	EA-1_3	EA-1_4	EA-5_5	EA-2_6	EA-6_7	EA-7_8	EA-1_9	EA-7_10	EA-1_11	EA-6_12	EA-10_13	EA-6_14	EA-7_15	EA-5_16	EA-12_17	EA-7_18	EA-10_19	EA-1_20
KOR013	EA	EA-1_2	EA-1_3	EA-1_4	EA-5_5	EA-2_6	EA-6_7	EA-7_8	EA-1_9	EA-7_10	EA-1_11	EA-6_12	EA-10_13	EA-6_14	EA-7_15	EA-5_16	EA-12_17	EA-7_18	EA-10_19	EA-1_20
KOR014	EA	EA-1_2	EA-1_3	EA-1_4	EA-5_5	EA-4_6	EA-4_7	EA-8_8	EA-5_9	EA-1_10	EA-5_11	EA-9_12	EA-7_13	EA-13_14	EA-15_15	EA-4_16	EA-8_17	EA-12_18	EA-19_19	EA-10_20
KOR016	EA	EA-1_2	EA-1_3	EA-1_4	EA-5_5	EA-2_6	EA-6_7	EA-7_8	EA-1_9	EA-7_10	EA-1_11	EA-6_12	EA-10_13	EA-6_14	EA-7_15	EA-5_16	EA-12_17	EA-7_18	EA-10_19	EA-1_20
KOR019	EA	EA-1_2	EA-1_3	EA-1_4	EA-5_5	EA-2_6	EA-6_7	EA-7_8	EA-1_9	EA-7_10	EA-1_11	EA-6_12	EA-10_13	EA-6_14	EA-7_15	EA-5_16	EA-12_17	EA-7_18	EA-10_19	EA-1_20
KOR020	EA	EA-1_2	EA-1_3	EA-1_4	EA-5_5	EA-4_6	EA-4_7	EA-3_8	EA-8_9	EA-6_10	EA-8_11	EA-3_12	EA-2_13	EA-4_14	EA-2_15	EA-12_16	EA-2_17	EA-18_18	EA-14_19	EA-8_20
KOR021	EA	EA-1_2	EA-1_3	EA-1_4	EA-5_5	EA-2_6	EA-6_7	EA-7_8	EA-1_9	EA-7_10	EA-1_11	EA-6_12	EA-10_13	EA-6_14	EA-7_15	EA-5_16	EA-12_17	EA-7_18	EA-10_19	EA-1_20
KOR022	EA	EA-1_2	EA-1_3	EA-1_4	EA-5_5	EA-4_6	EA-4_7	EA-3_8	EA-8_9	EA-6_10	EA-8_11	EA-3_12	EA-2_13	EA-14_14	EA-11_15	EA-14_16	EA-14_17	EA-1_18	EA-15_19	EA-19_20
KOR023	EA	EA-1_2	EA-1_3	EA-1_4	EA-5_5	EA-2_6	EA-6_7	EA-3_8	EA-8_9	EA-6_10	EA-8_11	EA-3_12	EA-2_13	EA-14_14	EA-11_15	EA-14_16	EA-14_17	EA-1_18	EA-15_19	EA-19_20
KOR024	EA	EA-1_2	EA-1_3	EA-1_4	EA-5_5	EA-2_6	EA-6_7	EA-7_8	EA-1_9	EA-7_10	EA-1_11	EA-6_12	EA-10_13	EA-6_14	EA-7_15	EA-5_16	EA-12_17	EA-7_18	EA-10_19	EA-1_20
KOR025	EA	EA-1_2	EA-1_3	EA-1_4	EA-5_5	EA-2_6	EA-6_7	EA-3_8	EA-8_9	EA-6_10	EA-8_11	EA-3_12	EA-2_13	EA-14_14	EA-11_15	EA-14_16	EA-14_17	EA-1_18	EA-15_19	EA-13_20
KOR027	EA	EA-1_2	EA-1_3	EA-1_4	EA-5_5	EA-2_6	EA-6_7	EA-7_8	EA-1_9	EA-7_10	EA-1_11	EA-6_12	EA-10_13	EA-6_14	EA-7_15	EA-5_16	EA-12_17	EA-7_18	EA-10_19	EA-1_20
KOR028	EA	EA-1_2	EA-1_3	EA-1_4	EA-5_5	EA-4_6	EA-4_7	EA-8_8	EA-5_9	EA-1_10	EA-5_11	EA-3_12	EA-7_13	EA-13_14	EA-15_15	EA-4_16	EA-8_17	EA-12_18	EA-12_19	EA-10_20
KOR029	EA	EA-1_2	EA-1_3	EA-1_4	EA-5_5	EA-4_6	EA-4_7	EA-8_8	EA-8_9	EA-1_10	EA-8_11	EA-3_12	EA-7_13	EA-4_14	EA-2_15	EA-12_16	EA-2_17	EA-13_18	EA-4_19	EA-16_20
KOR032	EA	EA-1_2	EA-1_3	EA-1_4	EA-5_5	EA-2_6	EA-6_7	EA-7_8	EA-1_9	EA-7_10	EA-1_11	EA-11_12	EA-8_13	EA-12_14	EA-12_15	EA-13_16	EA-10_17	EA-11_18	EA-1_19	EA-12_20
KOR033	EA	EA-1_2	EA-1_3	EA-1_4	EA-5_5	EA-4_6	EA-4_7	EA-8_8	EA-5_9	EA-1_10	EA-5_11	EA-3_12	EA-7_13	EA-13_14	EA-15_15	EA-4_16	EA-8_17	EA-12_18	EA-19_19	EA-10_20
KOR034	EA	EA-1_2	EA-1_3	EA-1_4	EA-5_5	EA-4_6	EA-4_7	EA-8_8	EA-5_9	EA-1_10	EA-5_11	EA-9_12	EA-7_13	EA-13_14	EA-15_15	EA-4_16	EA-8_17	EA-12_18	EA-19_19	EA-10_20
KOR035	EA	EA-1_2	EA-1_3	EA-1_4	EA-5_5	EA-2_6	EA-6_7	EA-3_8	EA-8_9	EA-6_10	EA-8_11	EA-3_12	EA-2_13	EA-4_14	EA-2_15	EA-12_16	EA-2_17	EA-18_18	EA-14_19	EA-8_20
KOR036	EA	EA-1_2	EA-1_3	EA-1_4	EA-5_5	EA-2_6	EA-6_7	EA-7_8	EA-1_9	EA-7_10	EA-1_11	EA-6_12	EA-10_13	EA-6_14	EA-7_15	EA-5_16	EA-12_17	EA-7_18	EA-10_19	EA-1_20
KOR037	EA	EA-1_2	EA-1_3	EA-1_4	EA-5_5	EA-2_6	EA-6_7	EA-7_8	EA-1_9	EA-7_10	EA-1_11	EA-6_12	EA-10_13	EA-6_14	EA-7_15	EA-5_16	EA-12_17	EA-7_18	EA-10_19	EA-1_20
KOR041	EA	EA-1_2	EA-1_3	EA-1_4	EA-5_5	EA-4_6	EA-4_7	EA-3_8	EA-8_9	EA-6_10	EA-8_11	EA-3_12	EA-2_13	EA-4_14	EA-2_15	EA-12_16	EA-2_17	EA-13_18	EA-4_19	EA-16_20
KOR042	EA	EA-1_2	EA-1_3	EA-1_4	EA-5_5	EA-2_6	EA-6_7	EA-7_8	EA-1_9	EA-7_10	EA-1_11	EA-6_12	EA-10_13	EA-6_14	EA-7_15	EA-5_16	EA-12_17	EA-7_18	EA-10_19	EA-1_20
KOR043	EA	EA-1_2	EA-1_3	EA-1_4	EA-5_5	EA-2_6	EA-6_7	EA-3_8	EA-8_9	EA-6_10	EA-8_11	EA-3_12	EA-2_13	EA-14_14	EA-11_15	EA-14_16	EA-14_17	EA-1_18	EA-15_19	EA-19_20
KOR044	EA	EA-1_2	EA-1_3	EA-1_4	EA-5_5	EA-4_6	EA-4_7	EA-8_8	EA-8_9	EA-1_10	EA-8_11	EA-3_12	EA-7_13	EA-4_14	EA-2_15	EA-12_16	EA-2_17	EA-13_18	EA-4_19	EA-16_20
KOR045	EA	EA-1_2	EA-1_3	EA-1_4	EA-5_5	EA-4_6	EA-4_7	EA-3_8	EA-8_9	EA-6_10	EA-8_11	EA-3_12	EA-2_13	EA-4_14	EA-2_15	EA-12_16	EA-2_17	EA-18_18	EA-14_19	EA-8_20
KOR046	EA	EA-1_2	EA-1_3	EA-1_4	EA-5_5	EA-4_6	EA-4_7	EA-3_8	EA-8_9	EA-6_10	EA-8_11	EA-3_12	EA-2_13	EA-14_14	EA-11_15	EA-14_16	EA-14_17	EA-1_18	EA-15_19	EA-19_20
KOR047	EA	EA-1_2	EA-1_3	EA-1_4	EA-5_5	EA-2_6	EA-6_7	EA-3_8	EA-8_9	EA-6_10	EA-8_11	EA-3_12	EA-2_13	EA-14_14	EA-11_15	EA-14_16	EA-14_17	EA-1_18	EA-15_19	EA-13_20
KOR048	EA	EA-1_2	EA-1_3	EA-1_4	EA-5_5	EA-2_6	EA-6_7	EA-3_8	EA-8_9	EA-6_10	EA-8_11	EA-3_12	EA-2_13	EA-14_14	EA-11_15	EA-14_16	EA-14_17	EA-1_18	EA-15_19	EA-13_20
KOR049	EA	EA-1_2	EA-1_3	EA-1_4	EA-5_5	EA-4_6	EA-4_7	EA-3_8	EA-8_9	EA-6_10	EA-8_11	EA-3_12	EA-2_13	EA-4_14	EA-2_15	EA-12_16	EA-2_17	EA-13_18	EA-4_19	EA-20_20
KOR050	EA	EA-1_2	EA-1_3	EA-1_4	EA-5_5	EA-4_6	EA-4_7	EA-3_8	EA-8_9	EA-6_10	EA-8_11	EA-3_12	EA-2_13	EA-4_14	EA-2_15	EA-12_16	EA-2_17	EA-13_18	EA-4_19	EA-16_20
KOR051	EA	EA-1_2	EA-1_3	EA-1_4	EA-5_5	EA-2_6	EA-6_7	EA-7_8	EA-1_9	EA-7_10	EA-1_11	EA-6_12	EA-10_13	EA-6_14	EA-7_15	EA-5_16	EA-12_17	EA-7_18	EA-10_19	EA-1_20
KOR052	EA	EA-1_2	EA-1_3	EA-1_4	EA-5_5	EA-4_6	EA-4_7	EA-3_8	EA-8_9	EA-6_10	EA-8_11	EA-3_12	EA-7_13	EA-4_14	EA-2_15	EA-4_16	EA-8_17	EA-13_18	EA-12_19	EA-20_20
KOR053	EA	EA-1_2	EA-1_3	EA-1_4	EA-5_5	EA-4_6	EA-4_7	EA-8_8	EA-5_9	EA-1_10	EA-5_11	EA-3_12	EA-7_13	EA-13_14	EA-15_15	EA-4_16	EA-8_17	EA-12_18	EA-12_19	EA-10_20
KOR101	EA	EA-1_2	EA-1_3	EA-1_4	EA-5_5	EA-4_6	EA-4_7	EA-3_8	EA-8_9	EA-6_10	EA-8_11	EA-3_12	EA-2_13	EA-14_14	EA-11_15	EA-14_16	EA-14_17	EA-1_18	EA-15_19	EA-19_20
KOR105	EA	EA-1_2	EA-1_3	EA-1_4	EA-5_5	EA-2_6	EA-6_7	EA-7_8	EA-1_9	EA-7_10	EA-1_11	EA-6_12	EA-10_13	EA-6_14	EA-7_15	EA-5_16	EA-12_17	EA-7_18	EA-10_19	EA-1_20
KOR109	EA	EA-1_2	EA-1_3	EA-1_4	EA-5_5	EA-4_6	EA-4_7	EA-3_8	EA-8_9	EA-6_10	EA-8_11	EA-3_12	EA-2_13	EA-14_14	EA-11_15	EA-14_16	EA-14_17	EA-1_18	EA-15_19	EA-19_20
KOR110	EA	EA-1_2	EA-1_3	EA-1_4	EA-5_5	EA-4_6	EA-4_7	EA-8_8	EA-5_9	EA-1_10	EA-5_11	EA-9_12	EA-13_13	EA-10_14	EA-9_15	EA-9_16	EA-11_17	EA-9_18	EA-13_19	EA-6_20
KOR111	EA	EA-1_2	EA-1_3	EA-1_4	EA-5_5	EA-4_6	EA-4_7	EA-3_8	EA-8_9	EA-6_10	EA-8_11	EA-3_12	EA-7_13	EA-4_14	EA-2_15	EA-12_16	EA-2_17	EA-13_18	EA-4_19	EA-16_20
KOR112	EA	EA-1_2	EA-1_3	EA-1_4	EA-5_5	EA-2_6	EA-6_7	EA-3_8	EA-8_9	EA-6_10	EA-8_11	EA-3_12	EA-2_13	EA-4_14	EA-2_15	EA-12_16	EA-2_17	EA-18_18	EA-14_19	EA-8_20
KOR114	EA	EA-1_2	EA-1_3	EA-1_4	EA-5_5	EA-2_6	EA-6_7	EA-3_8	EA-8_9	EA-6_10	EA-8_11	EA-3_12	EA-2_13	EA-14_14	EA-11_15	EA-14_16	EA-14_17	EA-1_18	EA-15_19	EA-13_20
KOR115	EA	EA-1_2	EA-1_3	EA-1_4	EA-5_5	EA-2_6	EA-6_7	EA-7_8	EA-1_9	EA-7_10	EA-1_11	EA-6_12	EA-10_13	EA-6_14	EA-7_15	EA-5_16	EA-12_17	EA-7_18	EA-10_19	EA-1_20
KOR116	EA	EA-1_2	EA-1_3	EA-1_4	EA-5_5	EA-2_6	EA-6_7	EA-7_8	EA-1_9	EA-7_10	EA-1_11	EA-6_12	EA-10_13	EA-6_14	EA-7_15	EA-5_16	EA-12_17	EA-7_18	EA-10_19	EA-1_20
KOR117	EA	EA-1_2	EA-1_3	EA-1_4	EA-5_5	EA-4_6	EA-4_7	EA-3_8	EA-8_9	EA-6_10	EA-8_11	EA-3_12	EA-2_13	EA-4_14	EA-2_15	EA-12_16	EA-2_17	EA-13_18	EA-4_19	EA-20_20
KOR118	EA	EA-1_2	EA-1_3	EA-1_4	EA-5_5	EA-4_6	EA-4_7	EA-8_8	EA-5_9	EA-1_10	EA-5_11	EA-3_12	EA-7_13	EA-13_14	EA-15_15	EA-4_16	EA-8_17	EA-12_18	EA-12_19	EA-10_20
KOR119	EA	EA-1_2	EA-1_3	EA-1_4	EA-5_5	EA-4_6	EA-4_7	EA-3_8	EA-8_9	EA-6_10	EA-8_11	EA-3_12	EA-7_13	EA-4_14	EA-2_15	EA-12_16	EA-2_17	EA-13_18	EA-4_19	EA-16_20
MAL003	EA	EA-2_2	EA-2_3	EA-2_4	EA-1_5	EA-5_6	EA-5_7	EA-2_8	EA-9_9	EA-5_10	EA-9_11	EA-7_12	EA-5_13	EA-8_14	EA-1_15	EA-7_16	EA-5_17	EA-8_18	EA-8_19	EA-7_20
MAL005	EA	EA-2_2	EA-2_3	EA-2_4	EA-4_5	EA-1_6	EA-2_7	EA-6_8	EA-2_9	EA-2_10	EA-11_11	EA-8_12	EA-11_13	EA-11_14	EA-14_15	EA-6_16	EA-13_17	EA-15_18	EA-2_19	EA-9_20
MAL006	EA	EA-2_2	EA-2_3	EA-2_4	EA-4_5	EA-1_6	EA-2_7	EA-6_8	EA-2_9	EA-2_10	EA-2_11	EA-2_12	EA-1_13	EA-7_14	EA-4_15	EA-10_16	EA-17_17	EA-17_18	EA-11_19	EA-17_20
MAL008	EA	EA-2_2	EA-2_3	EA-2_4	EA-4_5	EA-1_6	EA-2_7	EA-6_8	EA-2_9	EA-2_10	EA-2_11	EA-8_12	EA-11_13	EA-11_14	EA-4_15	EA-10_16	EA-1_17	EA-2_18	EA-18_19	EA-18_20
MAL010	EA	EA-2_2	EA-2_3	EA-2_4	EA-4_5	EA-1_6	EA-2_7	EA-6_8	EA-2_9	EA-2_10	EA-2_11	EA-8_12	EA-11_13	EA-11_14	EA-4_15	EA-10_16	EA-1_17	EA-2_18	EA-18_19	EA-18_20
MAL012	EA	EA-2_2	EA-2_3	EA-2_4	EA-1_5	EA-5_6	EA-5_7	EA-2_8	EA-6_9	EA-9_10	EA-6_11	EA-12_12	EA-12_13	EA-2_14	EA-10_15	EA-2_16	EA-9_17	EA-16_18	EA-16_19	EA-2_20
MAL015	EA	EA-2_2	EA-2_3	EA-2_4	EA-1_5	EA-5_6	EA-5_7	EA-2_8	EA-9_9	EA-5_10	EA-9_11	EA-7_12	EA-5_13	EA-8_14	EA-1_15	EA-7_16	EA-15_17	EA-5_18	EA-8_19	EA-7_20
MAL018	EA	EA-2_2	EA-2_3	EA-2_4	EA-1_5	EA-5_6	EA-2_7	EA-6_8	EA-6_9	EA-9_10	EA-2_11	EA-2_12	EA-1_13	EA-7_14	EA-10_15	EA-2_16	EA-9_17	EA-16_18	EA-16_19	EA-2_20
MAL020	EA	EA-2_2	EA-2_3	EA-2_4	EA-4_5	EA-1_6	EA-2_7	EA-6_8	EA-2_9	EA-2_10	EA-2_11	EA-2_12	EA-1_13	EA-7_14	EA-4_15	EA-10_16	EA-1_17	EA-2_18	EA-18_19	EA-18_20
MAL021	EA	EA-2_2	EA-2_3	EA-2_4	EA-1_5	EA-5_6	EA-2_7	EA-6_8	EA-6_9	EA-9_10	EA-6_11	EA-2_12	EA-12_13	EA-2_14	EA-10_15	EA-2_16	EA-9_17	EA-16_18	EA-16_19	EA-2_20
MAL022	EA	EA-2_2	EA-2_3	EA-2_4	EA-1_5	EA-5_6	EA-2_7	EA-6_8	EA-6_9	EA-9_10	EA-2_11	EA-2_12	EA-1_13	EA-7_14	EA-10_15	EA-2_16	EA-17_17	EA-17_18	EA-11_19	EA-17_20
MAL023	EA	EA-2_2	EA-2_3	EA-2_4	EA-1_5	EA-5_6	EA-2_7	EA-6_8	EA-6_9	EA-9_10	EA-6_11	EA-12_12	EA-12_13	EA-2_14	EA-10_15	EA-2_16	EA-9_17	EA-16_18	EA-16_19	EA-2_20
MEX028	EA	EA-1_2	EA-1_3	EA-4_4	EA-2_5	EA-6_6	EA-1_7	EA-1_8	EA-4_9	EA-3_10	EA-4_11	EA-4_12	EA-9_13	EA-3_14	EA-8_15	EA-1_16	EA-7_17	EA-4_18	EA-9_19	EA-5_20
NPL004	EA	EA-1_2	EA-1_3	EA-1_4	EA-5_5	EA-2_6	EA-6_7	EA-7_8	EA-1_9	EA-7_10	EA-1_11	EA-11_12	EA-8_13	EA-12_14	EA-12_15	EA-13_16	EA-10_17	EA-11_18	EA-1_19	EA-12_20
NPL007	EA	EA-1_2	EA-1_3	EA-1_4	EA-5_5	EA-2_6	EA-6_7	EA-7_8	EA-1_9	EA-7_10	EA-1_11	EA-11_12	EA-8_13	EA-12_14	EA-12_15	EA-13_16	EA-10_17	EA-11_18	EA-1_19	EA-12_20
PER011	EA	EA-1_2	EA-1_3	EA-4_4	EA-2_5	EA-6_6	EA-1_7	EA-1_8	EA-4_9	EA-3_10	EA-4_11	EA-4_12	EA-9_13	EA-3_14	EA-8_15	EA-1_16	EA-7_17	EA-4_18	EA-9_19	EA-5_20
PER019	EA	EA-1_2	EA-1_3	EA-4_4	EA-2_5	EA-6_6	EA-1_7	EA-1_8	EA-4_9	EA-3_10	EA-4_11	EA-4_12	EA-9_13	EA-3_14	EA-8_15	EA-1_16	EA-7_17	EA-4_18	EA-9_19	EA-5_20
PER111	EA	EA-1_2	EA-1_3	EA-4_4	EA-2_5	EA-6_6	EA-1_7	EA-1_8	EA-4_9	EA-3_10	EA-4_11	EA-4_12	EA-9_13	EA-3_14	EA-8_15	EA-1_16	EA-7_17	EA-4_18	EA-9_19	EA-5_20
PER121	EA	EA-1_2	EA-1_3	EA-4_4	EA-2_5	EA-6_6	EA-1_7	EA-1_8	EA-4_9	EA-3_10	EA-4_11	EA-4_12	EA-9_13	EA-3_14	EA-8_15	EA-1_16	EA-7_17	EA-4_18	EA-9_19	EA-5_20
PER138	EA	EA-1_2	EA-1_3	EA-4_4	EA-2_5	EA-6_6	EA-1_7	EA-1_8	EA-4_9	EA-3_10	EA-4_11	EA-4_12	EA-9_13	EA-3_14	EA-8_15	EA-1_16	EA-7_17	EA-4_18	EA-9_19	EA-5_20
SGP002	EA	EA-2_2	EA-2_3	EA-2_4	EA-1_5	EA-5_6	EA-5_7	EA-2_8	EA-9_9	EA-5_10	EA-9_11	EA-7_12	EA-5_13	EA-8_14	EA-1_15	EA-7_16	EA-15_17	EA-5_18	EA-8_19	EA-7_20
SGP003	EA	EA-2_2	EA-2_3	EA-2_4	EA-1_5	EA-5_6	EA-5_7	EA-2_8	EA-9_9	EA-5_10	EA-6_11	EA-12_12	EA-12_13	EA-2_14	EA-13_15	EA-16_16	EA-5_17	EA-8_18	EA-5_19	EA-14_20
SGP004	EA	EA-2_2	EA-2_3	EA-2_4	EA-1_5	EA-5_6	EA-2_7	EA-6_8	EA-6_9	EA-9_10	EA-6_11	EA-12_12	EA-12_13	EA-2_14	EA-10_15	EA-2_16	EA-9_17	EA-16_18	EA-16_19	EA-2_20
SGP005	EA	EA-2_2	EA-2_3	EA-2_4	EA-1_5	EA-5_6	EA-5_7	EA-2_8	EA-9_9	EA-5_10	EA-9_11	EA-7_12	EA-5_13	EA-8_14	EA-1_15	EA-7_16	EA-15_17	EA-5_18	EA-8_19	EA-7_20
SGP006	EA	EA-2_2	EA-2_3	EA-2_4	EA-1_5	EA-5_6	EA-5_7	EA-2_8	EA-9_9	EA-5_10	EA-9_11	EA-7_12	EA-5_13	EA-8_14	EA-1_15	EA-7_16	EA-15_17	EA-5_18	EA-8_19	EA-7_20
SGP007	EA	EA-2_2	EA-2_3	EA-2_4	EA-4_5	EA-1_6	EA-2_7	EA-6_8	EA-2_9	EA-2_10	EA-11_11	EA-8_12	EA-11_13	EA-11_14	EA-14_15	EA-6_16	EA-13_17	EA-15_18	EA-2_19	EA-9_20
SGP008	EA	EA-2_2	EA-2_3	EA-2_4	EA-1_5	EA-5_6	EA-5_7	EA-2_8	EA-9_9	EA-5_10	EA-9_11	EA-7_12	EA-5_13	EA-8_14	EA-1_15	EA-7_16	EA-15_17	EA-5_18	EA-8_19	EA-7_20
SGP009	EA	EA-2_2	EA-2_3	EA-2_4	EA-1_5	EA-5_6	EA-5_7	EA-2_8	EA-6_9	EA-9_10	EA-6_11	EA-12_12	EA-12_13	EA-2_14	EA-13_15	EA-16_16	EA-5_17	EA-8_18	EA-5_19	EA-14_20
SGP012	EA	EA-2_2	EA-2_3	EA-2_4	EA-4_5	EA-1_6	EA-2_7	EA-6_8	EA-2_9	EA-2_10	EA-2_11	EA-2_12	EA-1_13	EA-7_14	EA-4_15	EA-10_16	EA-17_17	EA-2_18	EA-18_19	EA-18_20
SGP013	EA	EA-2_2	EA-2_3	EA-2_4	EA-4_5	EA-1_6	EA-2_7	EA-6_8	EA-2_9	EA-2_10	EA-2_11	EA-8_12	EA-1_13	EA-7_14	EA-4_15	EA-10_16	EA-1_17	EA-2_18	EA-18_19	EA-18_20
SGP014	EA	EA-2_2	EA-2_3	EA-2_4	EA-4_5	EA-1_6	EA-2_7	EA-6_8	EA-2_9	EA-2_10	EA-2_11	EA-2_12	EA-1_13	EA-7_14	EA-4_15	EA-10_16	EA-17_17	EA-2_18	EA-18_19	EA-18_20
SGP015	EA	EA-2_2	EA-2_3	EA-2_4	EA-1_5	EA-5_6	EA-5_7	EA-2_8	EA-9_9	EA-5_10	EA-9_11	EA-7_12	EA-5_13	EA-8_14	EA-1_15	EA-7_16	EA-15_17	EA-5_18	EA-8_19	EA-7_20
SGP017	EA	EA-2_2	EA-2_3	EA-2_4	EA-1_5	EA-5_6	EA-5_7	EA-2_8	EA-6_9	EA-9_10	EA-6_11	EA-12_12	EA-12_13	EA-2_14	EA-13_15	EA-16_16	EA-5_17	EA-8_18	EA-5_19	EA-14_20
SGP018	EA	EA-2_2	EA-2_3	EA-2_4	EA-4_5	EA-1_6	EA-2_7	EA-6_8	EA-2_9	EA-2_10	EA-2_11	EA-2_12	EA-1_13	EA-7_14	EA-4_15	EA-10_16	EA-17_17	EA-17_18	EA-11_19	EA-17_20
SGP019	EA	EA-2_2	EA-2_3	EA-2_4	EA-1_5	EA-5_6	EA-5_7	EA-2_8	EA-6_9	EA-9_10	EA-6_11	EA-12_12	EA-12_13	EA-2_14	EA-10_15	EA-2_16	EA-9_17	EA-16_18	EA-16_19	EA-2_20
SGP024	EA	EA-2_2	EA-2_3	EA-2_4	EA-1_5	EA-5_6	EA-2_7	EA-6_8	EA-6_9	EA-9_10	EA-6_11	EA-2_12	EA-12_13	EA-2_14	EA-10_15	EA-2_16	EA-9_17	EA-16_18	EA-16_19	EA-2_20
SGP026	EA	EA-2_2	EA-2_3	EA-2_4	EA-4_5	EA-1_6	EA-2_7	EA-6_8	EA-2_9	EA-2_10	EA-2_11	EA-8_12	EA-1_13	EA-7_14	EA-4_15	EA-10_16	EA-1_17	EA-2_18	EA-18_19	EA-18_20
SGP032	EA	EA-2_2	EA-2_3	EA-2_4	EA-4_5	EA-1_6	EA-2_7	EA-6_8	EA-2_9	EA-2_10	EA-2_11	EA-2_12	EA-1_13	EA-7_14	EA-4_15	EA-10_16	EA-17_17	EA-17_18	EA-11_19	EA-17_20
SGP033	EA	EA-2_2	EA-2_3	EA-2_4	EA-4_5	EA-1_6	EA-2_7	EA-6_8	EA-2_9	EA-2_10	EA-2_11	EA-2_12	EA-1_13	EA-7_14	EA-4_15	EA-10_16	EA-17_17	EA-17_18	EA-11_19	EA-17_20
SGP036	EA	EA-2_2	EA-2_3	EA-2_4	EA-1_5	EA-5_6	EA-5_7	EA-2_8	EA-6_9	EA-9_10	EA-6_11	EA-12_12	EA-12_13	EA-2_14	EA-13_15	EA-16_16	EA-5_17	EA-8_18	EA-5_19	EA-14_20
SGP038	EA	EA-2_2	EA-2_3	EA-2_4	EA-1_5	EA-5_6	EA-5_7	EA-2_8	EA-9_9	EA-5_10	EA-9_11	EA-7_12	EA-5_13	EA-8_14	EA-1_15	EA-7_16	EA-15_17	EA-5_18	EA-8_19	EA-7_20
SPA706	EA	EA-1_2	EA-1_3	EA-4_4	EA-2_5	EA-6_6	EA-1_7	EA-1_8	EA-4_9	EA-3_10	EA-4_11	EA-4_12	EA-9_13	EA-3_14	EA-8_15	EA-1_16	EA-7_17	EA-4_18	EA-9_19	EA-5_20
TWN001	EA	EA-2_2	EA-2_3	EA-2_4	EA-1_5	EA-5_6	EA-5_7	EA-2_8	EA-9_9	EA-5_10	EA-9_11	EA-7_12	EA-5_13	EA-8_14	EA-1_15	EA-7_16	EA-15_17	EA-5_18	EA-8_19	EA-7_20
TWN002	EA	EA-2_2	EA-2_3	EA-2_4	EA-4_5	EA-1_6	EA-2_7	EA-6_8	EA-2_9	EA-2_10	EA-2_11	EA-2_12	EA-1_13	EA-7_14	EA-4_15	EA-10_16	EA-17_17	EA-2_18	EA-18_19	EA-18_20
TWN003	EA	EA-2_2	EA-2_3	EA-2_4	EA-4_5	EA-1_6	EA-2_7	EA-6_8	EA-2_9	EA-2_10	EA-2_11	EA-2_12	EA-1_13	EA-7_14	EA-4_15	EA-10_16	EA-17_17	EA-17_18	EA-11_19	EA-17_20
TWN004	EA	EA-2_2	EA-2_3	EA-2_4	EA-1_5	EA-5_6	EA-5_7	EA-2_8	EA-9_9	EA-5_10	EA-6_11	EA-12_12	EA-12_13	EA-2_14	EA-13_15	EA-16_16	EA-5_17	EA-8_18	EA-5_19	EA-14_20
TWN005	EA	EA-2_2	EA-2_3	EA-2_4	EA-1_5	EA-5_6	EA-5_7	EA-2_8	EA-9_9	EA-5_10	EA-9_11	EA-7_12	EA-5_13	EA-8_14	EA-1_15	EA-7_16	EA-15_17	EA-5_18	EA-8_19	EA-7_20
TWN006	EA	EA-2_2	EA-2_3	EA-2_4	EA-4_5	EA-1_6	EA-2_7	EA-6_8	EA-2_9	EA-2_10	EA-11_11	EA-8_12	EA-11_13	EA-11_14	EA-4_15	EA-10_16	EA-1_17	EA-2_18	EA-18_19	EA-18_20
TWN007	EA	EA-2_2	EA-2_3	EA-2_4	EA-1_5	EA-5_6	EA-5_7	EA-2_8	EA-6_9	EA-9_10	EA-6_11	EA-12_12	EA-12_13	EA-2_14	EA-13_15	EA-16_16	EA-5_17	EA-8_18	EA-5_19	EA-14_20
TWN008	EA	EA-2_2	EA-2_3	EA-2_4	EA-1_5	EA-5_6	EA-2_7	EA-6_8	EA-6_9	EA-9_10	EA-6_11	EA-2_12	EA-12_13	EA-2_14	EA-10_15	EA-2_16	EA-9_17	EA-16_18	EA-16_19	EA-2_20
TWN009	EA	EA-2_2	EA-2_3	EA-2_4	EA-1_5	EA-5_6	EA-5_7	EA-2_8	EA-9_9	EA-5_10	EA-9_11	EA-7_12	EA-5_13	EA-8_14	EA-1_15	EA-7_16	EA-15_17	EA-5_18	EA-8_19	EA-7_20
TWN010	EA	EA-2_2	EA-2_3	EA-2_4	EA-4_5	EA-1_6	EA-2_7	EA-6_8	EA-2_9	EA-2_10	EA-11_11	EA-8_12	EA-11_13	EA-11_14	EA-14_15	EA-6_16	EA-13_17	EA-15_18	EA-2_19	EA-9_20
TWN016	EA	EA-2_2	EA-2_3	EA-2_4	EA-1_5	EA-5_6	EA-5_7	EA-2_8	EA-6_9	EA-9_10	EA-6_11	EA-12_12	EA-12_13	EA-2_14	EA-10_15	EA-2_16	EA-9_17	EA-16_18	EA-16_19	EA-2_20
TWN017	EA	EA-2_2	EA-2_3	EA-2_4	EA-1_5	EA-5_6	EA-5_7	EA-2_8	EA-9_9	EA-5_10	EA-9_11	EA-12_12	EA-5_13	EA-8_14	EA-13_15	EA-16_16	EA-5_17	EA-8_18	EA-5_19	EA-14_20
TWN018	EA	EA-2_2	EA-2_3	EA-2_4	EA-1_5	EA-5_6	EA-5_7	EA-2_8	EA-9_9	EA-5_10	EA-9_11	EA-7_12	EA-5_13	EA-8_14	EA-1_15	EA-7_16	EA-15_17	EA-5_18	EA-8_19	EA-7_20
TWN019	EA	EA-2_2	EA-2_3	EA-2_4	EA-1_5	EA-5_6	EA-5_7	EA-2_8	EA-6_9	EA-9_10	EA-6_11	EA-12_12	EA-12_13	EA-2_14	EA-13_15	EA-16_16	EA-5_17	EA-8_18	EA-5_19	EA-14_20
TWN020	EA	EA-2_2	EA-2_3	EA-2_4	EA-1_5	EA-5_6	EA-5_7	EA-2_8	EA-9_9	EA-5_10	EA-9_11	EA-7_12	EA-5_13	EA-8_14	EA-1_15	EA-7_16	EA-15_17	EA-5_18	EA-8_19	EA-7_20
TWN021	EA	EA-2_2	EA-2_3	EA-2_4	EA-4_5	EA-1_6	EA-2_7	EA-6_8	EA-2_9	EA-2_10	EA-2_11	EA-2_12	EA-1_13	EA-7_14	EA-4_15	EA-10_16	EA-17_17	EA-17_18	EA-11_19	EA-17_20
TWN022	EA	EA-2_2	EA-2_3	EA-2_4	EA-1_5	EA-5_6	EA-5_7	EA-2_8	EA-6_9	EA-9_10	EA-6_11	EA-12_12	EA-12_13	EA-2_14	EA-10_15	EA-2_16	EA-9_17	EA-16_18	EA-16_19	EA-2_20
TWN023	EA	EA-2_2	EA-2_3	EA-2_4	EA-1_5	EA-5_6	EA-5_7	EA-2_8	EA-9_9	EA-5_10	EA-9_11	EA-12_12	EA-5_13	EA-8_14	EA-13_15	EA-16_16	EA-5_17	EA-8_18	EA-5_19	EA-14_20
TWN024	EA	EA-2_2	EA-2_3	EA-2_4	EA-1_5	EA-5_6	EA-2_7	EA-6_8	EA-6_9	EA-9_10	EA-6_11	EA-2_12	EA-12_13	EA-2_14	EA-10_15	EA-2_16	EA-9_17	EA-16_18	EA-16_19	EA-2_20
TWN026	EA	EA-2_2	EA-2_3	EA-2_4	EA-1_5	EA-5_6	EA-5_7	EA-2_8	EA-9_9	EA-5_10	EA-9_11	EA-12_12	EA-5_13	EA-8_14	EA-13_15	EA-16_16	EA-5_17	EA-8_18	EA-5_19	EA-14_20
TWN027	EA	EA-2_2	EA-2_3	EA-2_4	EA-1_5	EA-5_6	EA-5_7	EA-2_8	EA-6_9	EA-9_10	EA-6_11	EA-12_12	EA-12_13	EA-2_14	EA-13_15	EA-16_16	EA-5_17	EA-8_18	EA-5_19	EA-14_20
TWN028	EA	EA-2_2	EA-2_3	EA-2_4	EA-1_5	EA-5_6	EA-2_7	EA-6_8	EA-6_9	EA-9_10	EA-2_11	EA-2_12	EA-1_13	EA-7_14	EA-10_15	EA-2_16	EA-17_17	EA-17_18	EA-11_19	EA-17_20
TWN029	EA	EA-2_2	EA-2_3	EA-2_4	EA-4_5	EA-1_6	EA-2_7	EA-6_8	EA-2_9	EA-2_10	EA-11_11	EA-8_12	EA-11_13	EA-11_14	EA-14_15	EA-6_16	EA-13_17	EA-15_18	EA-2_19	EA-9_20
TWN030	EA	EA-2_2	EA-2_3	EA-2_4	EA-4_5	EA-1_6	EA-7_7	EA-5_8	EA-7_9	EA-8_10	EA-7_11	EA-5_12	EA-6_13	EA-5_14	EA-6_15	EA-15_16	EA-16_17	EA-14_18	EA-17_19	EA-4_20
USA011	EA	EA-2_2	EA-2_3	EA-2_4	EA-4_5	EA-1_6	EA-2_7	EA-6_8	EA-2_9	EA-2_10	EA-11_11	EA-8_12	EA-11_13	EA-11_14	EA-14_15	EA-6_16	EA-13_17	EA-15_18	EA-2_19	EA-9_20
USA205	EA	EA-1_2	EA-1_3	EA-4_4	EA-2_5	EA-6_6	EA-1_7	EA-1_8	EA-4_9	EA-3_10	EA-4_11	EA-4_12	EA-9_13	EA-3_14	EA-8_15	EA-1_16	EA-7_17	EA-4_18	EA-9_19	EA-5_20
USA425	EA	EA-2_2	EA-2_3	EA-2_4	EA-1_5	EA-5_6	EA-5_7	EA-2_8	EA-6_9	EA-9_10	EA-6_11	EA-12_12	EA-12_13	EA-2_14	EA-13_15	EA-16_16	EA-5_17	EA-8_18	EA-5_19	EA-14_20
VNM001	EA	EA-2_2	EA-2_3	EA-2_4	EA-4_5	EA-1_6	EA-7_7	EA-5_8	EA-7_9	EA-8_10	EA-7_11	EA-5_12	EA-6_13	EA-5_14	EA-6_15	EA-8_16	EA-6_17	EA-6_18	EA-7_19	EA-15_20
VNM002	EA	EA-2_2	EA-2_3	EA-2_4	EA-4_5	EA-1_6	EA-7_7	EA-5_8	EA-7_9	EA-8_10	EA-7_11	EA-5_12	EA-6_13	EA-5_14	EA-6_15	EA-8_16	EA-6_17	EA-6_18	EA-7_19	EA-15_20
VNM003	EA	EA-2_2	EA-2_3	EA-2_4	EA-4_5	EA-1_6	EA-7_7	EA-5_8	EA-7_9	EA-8_10	EA-7_11	EA-5_12	EA-6_13	EA-5_14	EA-6_15	EA-8_16	EA-6_17	EA-6_18	EA-7_19	EA-15_20
VNM004	EA	EA-2_2	EA-2_3	EA-2_4	EA-4_5	EA-1_6	EA-7_7	EA-5_8	EA-7_9	EA-8_10	EA-7_11	EA-5_12	EA-6_13	EA-5_14	EA-6_15	EA-8_16	EA-6_17	EA-6_18	EA-7_19	EA-15_20
VNM005	EA	EA-2_2	EA-2_3	EA-2_4	EA-4_5	EA-1_6	EA-7_7	EA-5_8	EA-7_9	EA-8_10	EA-7_11	EA-5_12	EA-6_13	EA-5_14	EA-6_15	EA-8_16	EA-6_17	EA-6_18	EA-7_19	EA-15_20
VNM006	EA	EA-2_2	EA-2_3	EA-2_4	EA-4_5	EA-1_6	EA-7_7	EA-5_8	EA-7_9	EA-8_10	EA-7_11	EA-5_12	EA-6_13	EA-5_14	EA-6_15	EA-8_16	EA-6_17	EA-6_18	EA-7_19	EA-15_20
VNM007	EA	EA-2_2	EA-2_3	EA-2_4	EA-4_5	EA-1_6	EA-7_7	EA-5_8	EA-7_9	EA-8_10	EA-7_11	EA-5_12	EA-6_13	EA-5_14	EA-6_15	EA-8_16	EA-6_17	EA-6_18	EA-7_19	EA-15_20
VNM008	EA	EA-2_2	EA-2_3	EA-2_4	EA-4_5	EA-1_6	EA-7_7	EA-5_8	EA-7_9	EA-8_10	EA-7_11	EA-5_12	EA-6_13	EA-5_14	EA-6_15	EA-8_16	EA-6_17	EA-6_18	EA-7_19	EA-15_20
VNM009	EA	EA-2_2	EA-2_3	EA-2_4	EA-4_5	EA-1_6	EA-7_7	EA-5_8	EA-7_9	EA-8_10	EA-7_11	EA-5_12	EA-6_13	EA-5_14	EA-6_15	EA-8_16	EA-6_17	EA-6_18	EA-7_19	EA-15_20
BGD004	EU	EU-1_2	EU-2_3	EU-1_4	EU-1_5	EU-1_6	EU-5_7	EU-8_8	EU-9_9	EU-9_10	EU-9_11	EU-2_12	EU-8_13	EU-8_14	EU-12_15	EU-9_16	EU-11_17	EU-10_18	EU-9_19	EU-9_20
BGD005	EU	EU-1_2	EU-2_3	EU-1_4	EU-1_5	EU-1_6	EU-5_7	EU-8_8	EU-9_9	EU-9_10	EU-9_11	EU-2_12	EU-8_13	EU-8_14	EU-9_15	EU-8_16	EU-5_17	EU-10_18	EU-8_19	EU-8_20
BGD006	EU	EU-1_2	EU-2_3	EU-1_4	EU-1_5	EU-1_6	EU-5_7	EU-8_8	EU-9_9	EU-9_10	EU-9_11	EU-2_12	EU-8_13	EU-8_14	EU-12_15	EU-9_16	EU-11_17	EU-10_18	EU-9_19	EU-9_20
BGD007	EU	EU-1_2	EU-2_3	EU-1_4	EU-1_5	EU-1_6	EU-5_7	EU-8_8	EU-9_9	EU-9_10	EU-9_11	EU-2_12	EU-8_13	EU-8_14	EU-12_15	EU-9_16	EU-11_17	EU-10_18	EU-9_19	EU-9_20
BGD009	EU	EU-1_2	EU-2_3	EU-1_4	EU-1_5	EU-1_6	EU-5_7	EU-8_8	EU-9_9	EU-9_10	EU-9_11	EU-2_12	EU-8_13	EU-8_14	EU-9_15	EU-8_16	EU-5_17	EU-10_18	EU-8_19	EU-8_20
BGD010	EU	EU-1_2	EU-2_3	EU-1_4	EU-1_5	EU-1_6	EU-5_7	EU-8_8	EU-9_9	EU-9_10	EU-9_11	EU-2_12	EU-8_13	EU-8_14	EU-12_15	EU-9_16	EU-11_17	EU-10_18	EU-9_19	EU-9_20
BGR001	EU	EU-1_2	EU-2_3	EU-1_4	EU-4_5	EU-6_6	EU-1_7	EU-5_8	EU-5_9	EU-3_10	EU-4_11	EU-8_12	EU-10_13	EU-14_14	EU-2_15	EU-13_16	EU-6_17	EU-18_18	EU-13_19	EU-13_20
BGR003	EU	EU-1_2	EU-1_3	EU-3_4	EU-3_5	EU-4_6	EU-2_7	EU-7_8	EU-8_9	EU-8_10	EU-8_11	EU-12_12	EU-9_13	EU-12_14	EU-10_15	EU-10_16	EU-10_17	EU-4_18	EU-10_19	EU-10_20
BGR004	EU	EU-1_2	EU-2_3	EU-1_4	EU-4_5	EU-6_6	EU-1_7	EU-5_8	EU-5_9	EU-3_10	EU-4_11	EU-8_12	EU-10_13	EU-14_14	EU-8_15	EU-5_16	EU-6_17	EU-18_18	EU-5_19	EU-13_20
BGR005	EU	EU-1_2	EU-2_3	EU-1_4	EU-1_5	EU-1_6	EU-6_7	EU-1_8	EU-1_9	EU-7_10	EU-7_11	EU-11_12	EU-12_13	EU-9_14	EU-7_15	EU-1_16	EU-17_17	EU-12_18	EU-1_19	EU-1_20
BGR006	EU	EU-1_2	EU-2_3	EU-1_4	EU-1_5	EU-1_6	EU-6_7	EU-1_8	EU-1_9	EU-7_10	EU-7_11	EU-10_12	EU-1_13	EU-13_14	EU-14_15	EU-12_16	EU-17_17	EU-7_18	EU-17_19	EU-17_20
BGR007	EU	EU-1_2	EU-2_3	EU-1_4	EU-1_5	EU-1_6	EU-6_7	EU-1_8	EU-1_9	EU-7_10	EU-7_11	EU-10_12	EU-1_13	EU-13_14	EU-14_15	EU-12_16	EU-17_17	EU-7_18	EU-17_19	EU-17_20
BGR008	EU	EU-1_2	EU-2_3	EU-1_4	EU-1_5	EU-1_6	EU-6_7	EU-1_8	EU-1_9	EU-7_10	EU-7_11	EU-10_12	EU-1_13	EU-13_14	EU-14_15	EU-12_16	EU-17_17	EU-7_18	EU-17_19	EU-17_20
BGR010	EU	EU-1_2	EU-2_3	EU-3_4	EU-1_5	EU-1_6	EU-6_7	EU-7_8	EU-7_9	EU-1_10	EU-1_11	EU-5_12	EU-13_13	EU-6_14	EU-15_15	EU-16_16	EU-15_17	EU-15_18	EU-19_19	EU-19_20
BRA004	EU	EU-1_2	EU-2_3	EU-1_4	EU-4_5	EU-6_6	EU-1_7	EU-5_8	EU-5_9	EU-3_10	EU-4_11	EU-8_12	EU-10_13	EU-14_14	EU-2_15	EU-13_16	EU-6_17	EU-18_18	EU-13_19	EU-13_20
BRA015	EU	EU-1_2	EU-2_3	EU-1_4	EU-1_5	EU-1_6	EU-6_7	EU-1_8	EU-7_9	EU-1_10	EU-1_11	EU-5_12	EU-7_13	EU-1_14	EU-5_15	EU-7_16	EU-7_17	EU-9_18	EU-7_19	EU-7_20
CAN008	EU	EU-1_2	EU-1_3	EU-3_4	EU-3_5	EU-3_6	EU-4_7	EU-6_8	EU-4_9	EU-4_10	EU-2_11	EU-7_12	EU-3_13	EU-11_14	EU-4_15	EU-14_16	EU-16_17	EU-16_18	EU-14_19	EU-14_20
CAN014	EU	EU-1_2	EU-1_3	EU-3_4	EU-3_5	EU-3_6	EU-4_7	EU-6_8	EU-4_9	EU-4_10	EU-2_11	EU-7_12	EU-3_13	EU-11_14	EU-4_15	EU-14_16	EU-16_17	EU-16_18	EU-14_19	EU-14_20
CAN017	EU	EU-1_2	EU-1_3	EU-3_4	EU-3_5	EU-3_6	EU-4_7	EU-6_8	EU-4_9	EU-4_10	EU-2_11	EU-7_12	EU-3_13	EU-11_14	EU-4_15	EU-14_16	EU-16_17	EU-16_18	EU-14_19	EU-14_20
CAN022	EU	EU-1_2	EU-1_3	EU-3_4	EU-3_5	EU-3_6	EU-4_7	EU-6_8	EU-4_9	EU-4_10	EU-2_11	EU-7_12	EU-3_13	EU-11_14	EU-4_15	EU-4_16	EU-8_17	EU-3_18	EU-4_19	EU-4_20
CAN025	EU	EU-1_2	EU-1_3	EU-3_4	EU-3_5	EU-3_6	EU-4_7	EU-6_8	EU-4_9	EU-4_10	EU-2_11	EU-7_12	EU-3_13	EU-11_14	EU-4_15	EU-4_16	EU-8_17	EU-3_18	EU-4_19	EU-4_20
CAN026	EU	EU-1_2	EU-1_3	EU-3_4	EU-3_5	EU-3_6	EU-4_7	EU-6_8	EU-4_9	EU-4_10	EU-2_11	EU-7_12	EU-3_13	EU-11_14	EU-4_15	EU-4_16	EU-8_17	EU-3_18	EU-4_19	EU-4_20
FRA002	EU	EU-1_2	EU-2_3	EU-1_4	EU-4_5	EU-6_6	EU-1_7	EU-5_8	EU-5_9	EU-3_10	EU-4_11	EU-11_12	EU-12_13	EU-9_14	EU-2_15	EU-13_16	EU-3_17	EU-1_18	EU-13_19	EU-20_20
FRA003	EU	EU-1_2	EU-2_3	EU-1_4	EU-4_5	EU-6_6	EU-1_7	EU-5_8	EU-5_9	EU-3_10	EU-4_11	EU-8_12	EU-10_13	EU-14_14	EU-8_15	EU-5_16	EU-6_17	EU-18_18	EU-5_19	EU-13_20
FRA004	EU	EU-1_2	EU-2_3	EU-1_4	EU-4_5	EU-6_6	EU-1_7	EU-5_8	EU-5_9	EU-3_10	EU-4_11	EU-11_12	EU-12_13	EU-9_14	EU-2_15	EU-13_16	EU-3_17	EU-1_18	EU-13_19	EU-20_20
FRA006	EU	EU-1_2	EU-2_3	EU-1_4	EU-4_5	EU-6_6	EU-1_7	EU-5_8	EU-5_9	EU-3_10	EU-4_11	EU-8_12	EU-10_13	EU-14_14	EU-8_15	EU-5_16	EU-9_17	EU-8_18	EU-5_19	EU-5_20
FRA007	EU	EU-1_2	EU-1_3	EU-3_4	EU-3_5	EU-4_6	EU-2_7	EU-3_8	EU-8_9	EU-8_10	EU-8_11	EU-12_12	EU-9_13	EU-12_14	EU-10_15	EU-10_16	EU-10_17	EU-4_18	EU-18_19	EU-18_20
FRA008	EU	EU-1_2	EU-2_3	EU-1_4	EU-4_5	EU-6_6	EU-1_7	EU-5_8	EU-5_9	EU-3_10	EU-4_11	EU-8_12	EU-10_13	EU-14_14	EU-2_15	EU-13_16	EU-6_17	EU-18_18	EU-13_19	EU-13_20
FRA011	EU	EU-1_2	EU-2_3	EU-1_4	EU-1_5	EU-1_6	EU-6_7	EU-7_8	EU-7_9	EU-1_10	EU-1_11	EU-5_12	EU-7_13	EU-1_14	EU-5_15	EU-7_16	EU-7_17	EU-9_18	EU-7_19	EU-7_20
FRA012	EU	EU-1_2	EU-2_3	EU-1_4	EU-1_5	EU-1_6	EU-6_7	EU-7_8	EU-7_9	EU-1_10	EU-1_11	EU-5_12	EU-7_13	EU-1_14	EU-5_15	EU-7_16	EU-7_17	EU-9_18	EU-7_19	EU-7_20
FRA013	EU	EU-1_2	EU-2_3	EU-1_4	EU-1_5	EU-1_6	EU-6_7	EU-7_8	EU-7_9	EU-1_10	EU-1_11	EU-5_12	EU-7_13	EU-1_14	EU-5_15	EU-7_16	EU-7_17	EU-9_18	EU-7_19	EU-7_20
FRA016	EU	EU-1_2	EU-2_3	EU-1_4	EU-1_5	EU-1_6	EU-6_7	EU-7_8	EU-7_9	EU-1_10	EU-1_11	EU-5_12	EU-7_13	EU-1_14	EU-5_15	EU-7_16	EU-7_17	EU-9_18	EU-7_19	EU-7_20
FRA018	EU	EU-1_2	EU-2_3	EU-1_4	EU-4_5	EU-6_6	EU-1_7	EU-5_8	EU-5_9	EU-3_10	EU-4_11	EU-8_12	EU-10_13	EU-14_14	EU-8_15	EU-5_16	EU-9_17	EU-8_18	EU-5_19	EU-5_20
FRA019	EU	EU-1_2	EU-2_3	EU-1_4	EU-4_5	EU-6_6	EU-1_7	EU-5_8	EU-1_9	EU-3_10	EU-4_11	EU-11_12	EU-12_13	EU-9_14	EU-2_15	EU-13_16	EU-3_17	EU-1_18	EU-13_19	EU-20_20
FRA021	EU	EU-1_2	EU-2_3	EU-1_4	EU-1_5	EU-1_6	EU-6_7	EU-1_8	EU-1_9	EU-7_10	EU-7_11	EU-11_12	EU-12_13	EU-9_14	EU-7_15	EU-1_16	EU-17_17	EU-12_18	EU-17_19	EU-17_20
GER001	EU	EU-1_2	EU-2_3	EU-1_4	EU-1_5	EU-1_6	EU-6_7	EU-7_8	EU-7_9	EU-1_10	EU-1_11	EU-5_12	EU-7_13	EU-1_14	EU-5_15	EU-7_16	EU-7_17	EU-9_18	EU-16_19	EU-16_20
GER002	EU	EU-1_2	EU-1_3	EU-3_4	EU-3_5	EU-4_6	EU-2_7	EU-7_8	EU-8_9	EU-8_10	EU-8_11	EU-12_12	EU-9_13	EU-12_14	EU-10_15	EU-10_16	EU-10_17	EU-4_18	EU-10_19	EU-10_20
GER003	EU	EU-1_2	EU-2_3	EU-1_4	EU-4_5	EU-6_6	EU-1_7	EU-5_8	EU-5_9	EU-3_10	EU-4_11	EU-8_12	EU-10_13	EU-14_14	EU-8_15	EU-5_16	EU-6_17	EU-18_18	EU-5_19	EU-13_20
GER004	EU	EU-1_2	EU-2_3	EU-1_4	EU-1_5	EU-1_6	EU-6_7	EU-1_8	EU-7_9	EU-1_10	EU-1_11	EU-5_12	EU-7_13	EU-1_14	EU-5_15	EU-7_16	EU-7_17	EU-17_18	EU-16_19	EU-16_20
GER005	EU	EU-1_2	EU-1_3	EU-3_4	EU-3_5	EU-4_6	EU-2_7	EU-3_8	EU-8_9	EU-8_10	EU-8_11	EU-12_12	EU-9_13	EU-12_14	EU-10_15	EU-10_16	EU-10_17	EU-4_18	EU-18_19	EU-18_20
GER006	EU	EU-1_2	EU-2_3	EU-1_4	EU-1_5	EU-1_6	EU-6_7	EU-1_8	EU-1_9	EU-7_10	EU-7_11	EU-10_12	EU-1_13	EU-13_14	EU-7_15	EU-1_16	EU-17_17	EU-7_18	EU-17_19	EU-1_20
GER007	EU	EU-1_2	EU-1_3	EU-3_4	EU-3_5	EU-4_6	EU-2_7	EU-3_8	EU-8_9	EU-8_10	EU-8_11	EU-12_12	EU-9_13	EU-12_14	EU-10_15	EU-10_16	EU-10_17	EU-4_18	EU-18_19	EU-18_20
GER009	EU	EU-1_2	EU-2_3	EU-1_4	EU-1_5	EU-1_6	EU-6_7	EU-7_8	EU-7_9	EU-1_10	EU-1_11	EU-5_12	EU-7_13	EU-6_14	EU-5_15	EU-16_16	EU-15_17	EU-9_18	EU-7_19	EU-7_20
GER010	EU	EU-1_2	EU-1_3	EU-3_4	EU-3_5	EU-4_6	EU-2_7	EU-7_8	EU-8_9	EU-8_10	EU-8_11	EU-12_12	EU-9_13	EU-12_14	EU-10_15	EU-10_16	EU-10_17	EU-4_18	EU-10_19	EU-10_20
GER012	EU	EU-1_2	EU-1_3	EU-3_4	EU-3_5	EU-4_6	EU-2_7	EU-3_8	EU-8_9	EU-8_10	EU-8_11	EU-12_12	EU-9_13	EU-12_14	EU-10_15	EU-10_16	EU-10_17	EU-4_18	EU-18_19	EU-18_20
GER013	EU	EU-1_2	EU-1_3	EU-3_4	EU-3_5	EU-4_6	EU-2_7	EU-7_8	EU-8_9	EU-8_10	EU-8_11	EU-12_12	EU-9_13	EU-12_14	EU-10_15	EU-10_16	EU-10_17	EU-4_18	EU-10_19	EU-10_20
GER015	EU	EU-1_2	EU-1_3	EU-3_4	EU-3_5	EU-4_6	EU-2_7	EU-3_8	EU-8_9	EU-8_10	EU-8_11	EU-12_12	EU-9_13	EU-12_14	EU-10_15	EU-10_16	EU-10_17	EU-4_18	EU-18_19	EU-18_20
GER016	EU	EU-1_2	EU-1_3	EU-3_4	EU-3_5	EU-4_6	EU-2_7	EU-7_8	EU-8_9	EU-8_10	EU-8_11	EU-12_12	EU-9_13	EU-12_14	EU-10_15	EU-10_16	EU-10_17	EU-4_18	EU-10_19	EU-10_20
GER018	EU	EU-1_2	EU-2_3	EU-1_4	EU-4_5	EU-6_6	EU-1_7	EU-5_8	EU-5_9	EU-3_10	EU-4_11	EU-8_12	EU-10_13	EU-14_14	EU-8_15	EU-5_16	EU-9_17	EU-8_18	EU-5_19	EU-5_20
GER019	EU	EU-1_2	EU-2_3	EU-1_4	EU-1_5	EU-1_6	EU-6_7	EU-7_8	EU-7_9	EU-1_10	EU-1_11	EU-5_12	EU-7_13	EU-1_14	EU-5_15	EU-7_16	EU-7_17	EU-17_18	EU-16_19	EU-16_20
GER020	EU	EU-1_2	EU-2_3	EU-1_4	EU-1_5	EU-1_6	EU-6_7	EU-1_8	EU-1_9	EU-7_10	EU-7_11	EU-10_12	EU-1_13	EU-13_14	EU-14_15	EU-12_16	EU-12_17	EU-7_18	EU-12_19	EU-12_20
GER021	EU	EU-1_2	EU-1_3	EU-3_4	EU-3_5	EU-4_6	EU-2_7	EU-3_8	EU-8_9	EU-8_10	EU-8_11	EU-12_12	EU-9_13	EU-12_14	EU-10_15	EU-10_16	EU-10_17	EU-4_18	EU-18_19	EU-18_20
GRE001	EU	EU-1_2	EU-2_3	EU-1_4	EU-4_5	EU-6_6	EU-1_7	EU-5_8	EU-5_9	EU-3_10	EU-4_11	EU-8_12	EU-10_13	EU-14_14	EU-2_15	EU-13_16	EU-6_17	EU-1_18	EU-13_19	EU-13_20
GRE002	EU	EU-1_2	EU-2_3	EU-1_4	EU-1_5	EU-1_6	EU-6_7	EU-1_8	EU-1_9	EU-7_10	EU-7_11	EU-11_12	EU-12_13	EU-9_14	EU-7_15	EU-1_16	EU-17_17	EU-12_18	EU-17_19	EU-1_20
GRE003	EU	EU-1_2	EU-2_3	EU-1_4	EU-4_5	EU-6_6	EU-1_7	EU-5_8	EU-5_9	EU-3_10	EU-4_11	EU-8_12	EU-10_13	EU-14_14	EU-8_15	EU-5_16	EU-9_17	EU-8_18	EU-5_19	EU-5_20
GRE004	EU	EU-1_2	EU-2_3	EU-1_4	EU-4_5	EU-6_6	EU-1_7	EU-1_8	EU-1_9	EU-3_10	EU-4_11	EU-11_12	EU-12_13	EU-9_14	EU-2_15	EU-13_16	EU-3_17	EU-1_18	EU-1_19	EU-20_20
GRE005	EU	EU-1_2	EU-2_3	EU-1_4	EU-4_5	EU-6_6	EU-1_7	EU-5_8	EU-5_9	EU-10_10	EU-11_11	EU-6_12	EU-6_13	EU-4_14	EU-8_15	EU-5_16	EU-9_17	EU-8_18	EU-5_19	EU-5_20
GRE006	EU	EU-1_2	EU-2_3	EU-1_4	EU-4_5	EU-6_6	EU-1_7	EU-5_8	EU-5_9	EU-3_10	EU-4_11	EU-8_12	EU-10_13	EU-14_14	EU-2_15	EU-13_16	EU-6_17	EU-18_18	EU-13_19	EU-13_20
GRE008	EU	EU-1_2	EU-2_3	EU-1_4	EU-1_5	EU-1_6	EU-6_7	EU-1_8	EU-1_9	EU-7_10	EU-7_11	EU-10_12	EU-1_13	EU-13_14	EU-7_15	EU-1_16	EU-17_17	EU-12_18	EU-17_19	EU-17_20
GRE011	EU	EU-1_2	EU-2_3	EU-1_4	EU-1_5	EU-1_6	EU-6_7	EU-1_8	EU-1_9	EU-7_10	EU-7_11	EU-10_12	EU-1_13	EU-13_14	EU-14_15	EU-12_16	EU-17_17	EU-17_18	EU-17_19	EU-17_20
GRE012	EU	EU-1_2	EU-2_3	EU-1_4	EU-1_5	EU-1_6	EU-6_7	EU-1_8	EU-1_9	EU-7_10	EU-7_11	EU-11_12	EU-12_13	EU-9_14	EU-7_15	EU-1_16	EU-3_17	EU-12_18	EU-1_19	EU-1_20
GRE018	EU	EU-1_2	EU-2_3	EU-1_4	EU-1_5	EU-1_6	EU-6_7	EU-7_8	EU-7_9	EU-1_10	EU-1_11	EU-5_12	EU-7_13	EU-1_14	EU-5_15	EU-7_16	EU-7_17	EU-9_18	EU-7_19	EU-7_20
GRE019	EU	EU-1_2	EU-2_3	EU-1_4	EU-1_5	EU-1_6	EU-6_7	EU-1_8	EU-1_9	EU-7_10	EU-7_11	EU-11_12	EU-12_13	EU-9_14	EU-7_15	EU-1_16	EU-17_17	EU-12_18	EU-1_19	EU-1_20
GRE020	EU	EU-1_2	EU-2_3	EU-1_4	EU-4_5	EU-6_6	EU-1_7	EU-5_8	EU-5_9	EU-3_10	EU-4_11	EU-8_12	EU-10_13	EU-14_14	EU-2_15	EU-13_16	EU-6_17	EU-18_18	EU-13_19	EU-13_20
GRE022	EU	EU-1_2	EU-2_3	EU-1_4	EU-1_5	EU-1_6	EU-1_7	EU-1_8	EU-1_9	EU-7_10	EU-7_11	EU-11_12	EU-12_13	EU-9_14	EU-7_15	EU-1_16	EU-3_17	EU-1_18	EU-1_19	EU-20_20
GRE036	EU	EU-1_2	EU-2_3	EU-1_4	EU-4_5	EU-6_6	EU-1_7	EU-5_8	EU-5_9	EU-3_10	EU-4_11	EU-8_12	EU-10_13	EU-14_14	EU-8_15	EU-5_16	EU-6_17	EU-18_18	EU-5_19	EU-13_20
GRE039	EU	EU-1_2	EU-2_3	EU-1_4	EU-4_5	EU-6_6	EU-1_7	EU-5_8	EU-5_9	EU-3_10	EU-4_11	EU-8_12	EU-10_13	EU-14_14	EU-8_15	EU-5_16	EU-9_17	EU-8_18	EU-5_19	EU-5_20
GRE040	EU	EU-1_2	EU-2_3	EU-1_4	EU-4_5	EU-6_6	EU-1_7	EU-5_8	EU-5_9	EU-3_10	EU-4_11	EU-8_12	EU-10_13	EU-14_14	EU-8_15	EU-5_16	EU-9_17	EU-8_18	EU-5_19	EU-5_20
GRE041	EU	EU-1_2	EU-2_3	EU-1_4	EU-4_5	EU-6_6	EU-1_7	EU-5_8	EU-5_9	EU-3_10	EU-4_11	EU-8_12	EU-10_13	EU-14_14	EU-8_15	EU-5_16	EU-6_17	EU-18_18	EU-5_19	EU-13_20
GRE042	EU	EU-1_2	EU-2_3	EU-1_4	EU-4_5	EU-6_6	EU-1_7	EU-5_8	EU-5_9	EU-10_10	EU-11_11	EU-6_12	EU-6_13	EU-4_14	EU-13_15	EU-11_16	EU-13_17	EU-14_18	EU-11_19	EU-11_20
GRE043	EU	EU-1_2	EU-2_3	EU-1_4	EU-1_5	EU-1_6	EU-6_7	EU-1_8	EU-1_9	EU-7_10	EU-7_11	EU-5_12	EU-7_13	EU-1_14	EU-5_15	EU-7_16	EU-7_17	EU-17_18	EU-17_19	EU-17_20
GRE044	EU	EU-1_2	EU-2_3	EU-1_4	EU-1_5	EU-1_6	EU-6_7	EU-1_8	EU-7_9	EU-1_10	EU-1_11	EU-5_12	EU-7_13	EU-1_14	EU-5_15	EU-7_16	EU-7_17	EU-9_18	EU-7_19	EU-7_20
HP26695	EU	EU-1_2	EU-1_3	EU-3_4	EU-3_5	EU-3_6	EU-4_7	EU-6_8	EU-4_9	EU-4_10	EU-2_11	EU-7_12	EU-3_13	EU-11_14	EU-4_15	EU-4_16	EU-8_17	EU-3_18	EU-4_19	EU-4_20
IDN003	EU	EU-1_2	EU-2_3	EU-1_4	EU-1_5	EU-1_6	EU-5_7	EU-8_8	EU-9_9	EU-9_10	EU-9_11	EU-2_12	EU-8_13	EU-8_14	EU-12_15	EU-9_16	EU-11_17	EU-10_18	EU-9_19	EU-9_20
IDN004	EU	EU-1_2	EU-1_3	EU-3_4	EU-3_5	EU-3_6	EU-4_7	EU-6_8	EU-4_9	EU-4_10	EU-2_11	EU-7_12	EU-3_13	EU-11_14	EU-4_15	EU-14_16	EU-16_17	EU-3_18	EU-14_19	EU-14_20
IND002	EU	EU-1_2	EU-2_3	EU-1_4	EU-1_5	EU-1_6	EU-5_7	EU-8_8	EU-9_9	EU-9_10	EU-9_11	EU-2_12	EU-8_13	EU-8_14	EU-9_15	EU-8_16	EU-5_17	EU-10_18	EU-8_19	EU-8_20
IND003	EU	EU-1_2	EU-1_3	EU-3_4	EU-1_5	EU-3_6	EU-5_7	EU-8_8	EU-9_9	EU-9_10	EU-10_11	EU-9_12	EU-11_13	EU-7_14	EU-9_15	EU-8_16	EU-5_17	EU-11_18	EU-8_19	EU-8_20
IND004	EU	EU-1_2	EU-2_3	EU-1_4	EU-1_5	EU-1_6	EU-5_7	EU-8_8	EU-9_9	EU-9_10	EU-9_11	EU-2_12	EU-8_13	EU-8_14	EU-12_15	EU-9_16	EU-11_17	EU-10_18	EU-9_19	EU-9_20
IND005	EU	EU-1_2	EU-2_3	EU-1_4	EU-1_5	EU-1_6	EU-5_7	EU-8_8	EU-9_9	EU-9_10	EU-9_11	EU-2_12	EU-8_13	EU-8_14	EU-12_15	EU-9_16	EU-11_17	EU-10_18	EU-9_19	EU-9_20
IND006	EU	EU-1_2	EU-2_3	EU-1_4	EU-1_5	EU-1_6	EU-5_7	EU-8_8	EU-9_9	EU-9_10	EU-9_11	EU-2_12	EU-8_13	EU-8_14	EU-9_15	EU-8_16	EU-5_17	EU-10_18	EU-8_19	EU-8_20
IRN001	EU	EU-1_2	EU-2_3	EU-1_4	EU-1_5	EU-1_6	EU-5_7	EU-7_8	EU-7_9	EU-9_10	EU-1_11	EU-5_12	EU-7_13	EU-1_14	EU-5_15	EU-7_16	EU-7_17	EU-9_18	EU-7_19	EU-7_20
IRN002	EU	EU-1_2	EU-2_3	EU-1_4	EU-4_5	EU-6_6	EU-1_7	EU-5_8	EU-5_9	EU-3_10	EU-4_11	EU-8_12	EU-10_13	EU-14_14	EU-8_15	EU-5_16	EU-6_17	EU-18_18	EU-13_19	EU-13_20
IRN003	EU	EU-1_2	EU-2_3	EU-1_4	EU-4_5	EU-6_6	EU-1_7	EU-5_8	EU-5_9	EU-3_10	EU-4_11	EU-8_12	EU-10_13	EU-14_14	EU-8_15	EU-5_16	EU-6_17	EU-18_18	EU-5_19	EU-13_20
IRN009	EU	EU-1_2	EU-2_3	EU-1_4	EU-1_5	EU-1_6	EU-6_7	EU-1_8	EU-1_9	EU-7_10	EU-7_11	EU-10_12	EU-1_13	EU-13_14	EU-7_15	EU-1_16	EU-17_17	EU-12_18	EU-17_19	EU-17_20
ISL001	EU	EU-1_2	EU-1_3	EU-4_4	EU-5_5	EU-5_6	EU-7_7	EU-4_8	EU-6_9	EU-5_10	EU-6_11	EU-4_12	EU-5_13	EU-5_14	EU-6_15	EU-6_16	EU-4_17	EU-6_18	EU-6_19	EU-6_20
ISL002	EU	EU-1_2	EU-1_3	EU-4_4	EU-5_5	EU-5_6	EU-7_7	EU-4_8	EU-6_9	EU-5_10	EU-6_11	EU-4_12	EU-5_13	EU-5_14	EU-6_15	EU-6_16	EU-4_17	EU-6_18	EU-6_19	EU-6_20
ISL003	EU	EU-1_2	EU-1_3	EU-4_4	EU-5_5	EU-5_6	EU-7_7	EU-4_8	EU-6_9	EU-5_10	EU-6_11	EU-4_12	EU-5_13	EU-5_14	EU-6_15	EU-6_16	EU-4_17	EU-6_18	EU-6_19	EU-6_20
ISL004	EU	EU-1_2	EU-1_3	EU-4_4	EU-5_5	EU-5_6	EU-7_7	EU-4_8	EU-6_9	EU-5_10	EU-6_11	EU-4_12	EU-5_13	EU-5_14	EU-6_15	EU-6_16	EU-4_17	EU-6_18	EU-6_19	EU-6_20
ISL005	EU	EU-1_2	EU-1_3	EU-4_4	EU-5_5	EU-5_6	EU-7_7	EU-4_8	EU-6_9	EU-5_10	EU-6_11	EU-4_12	EU-5_13	EU-5_14	EU-6_15	EU-6_16	EU-4_17	EU-6_18	EU-6_19	EU-6_20
ISL006	EU	EU-1_2	EU-1_3	EU-4_4	EU-5_5	EU-5_6	EU-7_7	EU-4_8	EU-6_9	EU-5_10	EU-6_11	EU-4_12	EU-5_13	EU-5_14	EU-6_15	EU-6_16	EU-4_17	EU-6_18	EU-6_19	EU-6_20
ISL007	EU	EU-1_2	EU-1_3	EU-4_4	EU-5_5	EU-5_6	EU-7_7	EU-4_8	EU-6_9	EU-5_10	EU-6_11	EU-4_12	EU-5_13	EU-5_14	EU-6_15	EU-6_16	EU-4_17	EU-6_18	EU-6_19	EU-6_20
ISL008	EU	EU-1_2	EU-1_3	EU-4_4	EU-5_5	EU-5_6	EU-7_7	EU-4_8	EU-6_9	EU-5_10	EU-6_11	EU-4_12	EU-5_13	EU-5_14	EU-6_15	EU-6_16	EU-4_17	EU-6_18	EU-6_19	EU-6_20
ISL009	EU	EU-1_2	EU-1_3	EU-4_4	EU-5_5	EU-5_6	EU-7_7	EU-4_8	EU-6_9	EU-5_10	EU-6_11	EU-4_12	EU-5_13	EU-5_14	EU-6_15	EU-6_16	EU-4_17	EU-6_18	EU-6_19	EU-6_20
ISL010	EU	EU-1_2	EU-1_3	EU-4_4	EU-5_5	EU-5_6	EU-7_7	EU-4_8	EU-6_9	EU-5_10	EU-6_11	EU-4_12	EU-5_13	EU-5_14	EU-6_15	EU-6_16	EU-4_17	EU-6_18	EU-6_19	EU-6_20
ISL011	EU	EU-1_2	EU-1_3	EU-4_4	EU-5_5	EU-5_6	EU-7_7	EU-4_8	EU-6_9	EU-5_10	EU-6_11	EU-4_12	EU-5_13	EU-5_14	EU-6_15	EU-6_16	EU-4_17	EU-6_18	EU-6_19	EU-6_20
ISR001	EU	EU-1_2	EU-2_3	EU-1_4	EU-4_5	EU-6_6	EU-1_7	EU-5_8	EU-5_9	EU-10_10	EU-11_11	EU-6_12	EU-6_13	EU-4_14	EU-13_15	EU-11_16	EU-13_17	EU-14_18	EU-11_19	EU-11_20
ISR002	EU	EU-1_2	EU-2_3	EU-1_4	EU-4_5	EU-6_6	EU-1_7	EU-5_8	EU-5_9	EU-10_10	EU-11_11	EU-6_12	EU-6_13	EU-4_14	EU-13_15	EU-11_16	EU-13_17	EU-14_18	EU-11_19	EU-11_20
ISR003	EU	EU-1_2	EU-2_3	EU-1_4	EU-4_5	EU-6_6	EU-1_7	EU-5_8	EU-5_9	EU-10_10	EU-11_11	EU-6_12	EU-6_13	EU-4_14	EU-13_15	EU-11_16	EU-13_17	EU-14_18	EU-11_19	EU-11_20
ISR004	EU	EU-1_2	EU-2_3	EU-1_4	EU-4_5	EU-6_6	EU-1_7	EU-5_8	EU-5_9	EU-10_10	EU-11_11	EU-6_12	EU-6_13	EU-4_14	EU-13_15	EU-11_16	EU-13_17	EU-14_18	EU-11_19	EU-11_20
ISR006	EU	EU-1_2	EU-2_3	EU-1_4	EU-1_5	EU-1_6	EU-6_7	EU-1_8	EU-1_9	EU-7_10	EU-7_11	EU-10_12	EU-1_13	EU-13_14	EU-7_15	EU-1_16	EU-17_17	EU-12_18	EU-17_19	EU-17_20
ISR007	EU	EU-1_2	EU-2_3	EU-1_4	EU-4_5	EU-6_6	EU-1_7	EU-5_8	EU-5_9	EU-10_10	EU-11_11	EU-6_12	EU-6_13	EU-4_14	EU-13_15	EU-11_16	EU-13_17	EU-14_18	EU-11_19	EU-11_20
ISR010	EU	EU-1_2	EU-2_3	EU-1_4	EU-4_5	EU-6_6	EU-1_7	EU-5_8	EU-5_9	EU-10_10	EU-11_11	EU-6_12	EU-6_13	EU-4_14	EU-13_15	EU-11_16	EU-13_17	EU-14_18	EU-11_19	EU-11_20
ITA001	EU	EU-1_2	EU-2_3	EU-1_4	EU-1_5	EU-1_6	EU-6_7	EU-1_8	EU-1_9	EU-7_10	EU-7_11	EU-11_12	EU-12_13	EU-9_14	EU-7_15	EU-1_16	EU-3_17	EU-12_18	EU-1_19	EU-1_20
ITA002	EU	EU-1_2	EU-2_3	EU-1_4	EU-4_5	EU-6_6	EU-1_7	EU-5_8	EU-5_9	EU-3_10	EU-4_11	EU-8_12	EU-10_13	EU-14_14	EU-2_15	EU-13_16	EU-6_17	EU-18_18	EU-13_19	EU-13_20
ITA003	EU	EU-1_2	EU-2_3	EU-1_4	EU-4_5	EU-6_6	EU-1_7	EU-5_8	EU-5_9	EU-3_10	EU-4_11	EU-8_12	EU-10_13	EU-14_14	EU-8_15	EU-5_16	EU-9_17	EU-8_18	EU-5_19	EU-5_20
ITA004	EU	EU-1_2	EU-2_3	EU-1_4	EU-4_5	EU-6_6	EU-1_7	EU-1_8	EU-1_9	EU-3_10	EU-4_11	EU-11_12	EU-12_13	EU-9_14	EU-2_15	EU-13_16	EU-3_17	EU-1_18	EU-1_19	EU-20_20
ITA005	EU	EU-1_2	EU-2_3	EU-1_4	EU-4_5	EU-6_6	EU-1_7	EU-5_8	EU-5_9	EU-10_10	EU-4_11	EU-8_12	EU-10_13	EU-14_14	EU-8_15	EU-5_16	EU-9_17	EU-8_18	EU-5_19	EU-5_20
ITA006	EU	EU-1_2	EU-2_3	EU-1_4	EU-4_5	EU-6_6	EU-1_7	EU-5_8	EU-5_9	EU-3_10	EU-4_11	EU-8_12	EU-10_13	EU-14_14	EU-2_15	EU-13_16	EU-6_17	EU-18_18	EU-13_19	EU-13_20
ITA007	EU	EU-1_2	EU-2_3	EU-1_4	EU-1_5	EU-1_6	EU-6_7	EU-1_8	EU-1_9	EU-7_10	EU-7_11	EU-11_12	EU-12_13	EU-9_14	EU-7_15	EU-1_16	EU-3_17	EU-12_18	EU-1_19	EU-1_20
ITA008	EU	EU-1_2	EU-2_3	EU-1_4	EU-1_5	EU-1_6	EU-6_7	EU-7_8	EU-7_9	EU-1_10	EU-1_11	EU-5_12	EU-7_13	EU-1_14	EU-5_15	EU-7_16	EU-7_17	EU-9_18	EU-7_19	EU-7_20
ITA009	EU	EU-1_2	EU-2_3	EU-1_4	EU-1_5	EU-1_6	EU-6_7	EU-1_8	EU-1_9	EU-7_10	EU-7_11	EU-11_12	EU-12_13	EU-9_14	EU-7_15	EU-1_16	EU-3_17	EU-12_18	EU-1_19	EU-1_20
ITA010	EU	EU-1_2	EU-2_3	EU-1_4	EU-1_5	EU-1_6	EU-6_7	EU-1_8	EU-1_9	EU-7_10	EU-7_11	EU-10_12	EU-1_13	EU-13_14	EU-7_15	EU-1_16	EU-17_17	EU-12_18	EU-17_19	EU-17_20
ITA011	EU	EU-1_2	EU-2_3	EU-1_4	EU-4_5	EU-6_6	EU-1_7	EU-5_8	EU-5_9	EU-10_10	EU-11_11	EU-6_12	EU-6_13	EU-4_14	EU-13_15	EU-11_16	EU-13_17	EU-14_18	EU-11_19	EU-11_20
ITA012	EU	EU-1_2	EU-2_3	EU-1_4	EU-1_5	EU-1_6	EU-6_7	EU-1_8	EU-1_9	EU-7_10	EU-7_11	EU-11_12	EU-12_13	EU-9_14	EU-7_15	EU-1_16	EU-17_17	EU-12_18	EU-17_19	EU-17_20
ITA013	EU	EU-1_2	EU-2_3	EU-1_4	EU-4_5	EU-6_6	EU-1_7	EU-5_8	EU-5_9	EU-3_10	EU-4_11	EU-8_12	EU-10_13	EU-14_14	EU-2_15	EU-13_16	EU-6_17	EU-1_18	EU-13_19	EU-13_20
ITA014	EU	EU-1_2	EU-2_3	EU-1_4	EU-4_5	EU-6_6	EU-1_7	EU-5_8	EU-1_9	EU-3_10	EU-4_11	EU-11_12	EU-12_13	EU-9_14	EU-2_15	EU-13_16	EU-3_17	EU-1_18	EU-13_19	EU-20_20
ITA015	EU	EU-1_2	EU-2_3	EU-1_4	EU-1_5	EU-1_6	EU-6_7	EU-1_8	EU-1_9	EU-7_10	EU-7_11	EU-11_12	EU-12_13	EU-9_14	EU-7_15	EU-1_16	EU-17_17	EU-12_18	EU-17_19	EU-17_20
ITA016	EU	EU-1_2	EU-2_3	EU-1_4	EU-1_5	EU-1_6	EU-6_7	EU-1_8	EU-1_9	EU-7_10	EU-7_11	EU-11_12	EU-12_13	EU-9_14	EU-7_15	EU-1_16	EU-3_17	EU-12_18	EU-1_19	EU-1_20
ITA017	EU	EU-1_2	EU-2_3	EU-1_4	EU-1_5	EU-1_6	EU-6_7	EU-1_8	EU-1_9	EU-7_10	EU-7_11	EU-10_12	EU-1_13	EU-13_14	EU-7_15	EU-1_16	EU-17_17	EU-12_18	EU-17_19	EU-17_20
ITA018	EU	EU-1_2	EU-2_3	EU-1_4	EU-1_5	EU-1_6	EU-6_7	EU-1_8	EU-1_9	EU-7_10	EU-7_11	EU-11_12	EU-12_13	EU-9_14	EU-7_15	EU-1_16	EU-3_17	EU-12_18	EU-1_19	EU-1_20
ITA019	EU	EU-1_2	EU-2_3	EU-1_4	EU-1_5	EU-1_6	EU-6_7	EU-7_8	EU-7_9	EU-1_10	EU-1_11	EU-5_12	EU-7_13	EU-1_14	EU-5_15	EU-7_16	EU-7_17	EU-9_18	EU-7_19	EU-7_20
ITA022	EU	EU-1_2	EU-2_3	EU-1_4	EU-1_5	EU-1_6	EU-6_7	EU-7_8	EU-7_9	EU-1_10	EU-1_11	EU-5_12	EU-7_13	EU-1_14	EU-5_15	EU-7_16	EU-7_17	EU-9_18	EU-7_19	EU-7_20
ITA023	EU	EU-1_2	EU-2_3	EU-1_4	EU-1_5	EU-1_6	EU-6_7	EU-1_8	EU-1_9	EU-7_10	EU-7_11	EU-11_12	EU-12_13	EU-9_14	EU-7_15	EU-1_16	EU-3_17	EU-12_18	EU-1_19	EU-1_20
ITA024	EU	EU-1_2	EU-2_3	EU-1_4	EU-1_5	EU-1_6	EU-6_7	EU-7_8	EU-7_9	EU-1_10	EU-1_11	EU-5_12	EU-7_13	EU-1_14	EU-5_15	EU-7_16	EU-7_17	EU-9_18	EU-7_19	EU-7_20
ITA025	EU	EU-1_2	EU-2_3	EU-1_4	EU-4_5	EU-6_6	EU-1_7	EU-5_8	EU-5_9	EU-3_10	EU-4_11	EU-8_12	EU-10_13	EU-14_14	EU-2_15	EU-13_16	EU-6_17	EU-18_18	EU-13_19	EU-13_20
ITA026	EU	EU-1_2	EU-2_3	EU-1_4	EU-1_5	EU-1_6	EU-6_7	EU-1_8	EU-1_9	EU-7_10	EU-7_11	EU-11_12	EU-12_13	EU-9_14	EU-7_15	EU-1_16	EU-3_17	EU-12_18	EU-1_19	EU-1_20
ITA027	EU	EU-1_2	EU-2_3	EU-1_4	EU-1_5	EU-1_6	EU-6_7	EU-1_8	EU-1_9	EU-7_10	EU-7_11	EU-10_12	EU-1_13	EU-13_14	EU-14_15	EU-12_16	EU-17_17	EU-7_18	EU-17_19	EU-17_20
ITA028	EU	EU-1_2	EU-2_3	EU-3_4	EU-1_5	EU-1_6	EU-6_7	EU-7_8	EU-7_9	EU-1_10	EU-1_11	EU-5_12	EU-13_13	EU-6_14	EU-15_15	EU-16_16	EU-15_17	EU-15_18	EU-19_19	EU-19_20
ITA029	EU	EU-1_2	EU-2_3	EU-1_4	EU-1_5	EU-1_6	EU-6_7	EU-1_8	EU-1_9	EU-7_10	EU-7_11	EU-11_12	EU-12_13	EU-9_14	EU-7_15	EU-1_16	EU-3_17	EU-12_18	EU-1_19	EU-1_20
ITA030	EU	EU-1_2	EU-2_3	EU-1_4	EU-1_5	EU-1_6	EU-6_7	EU-7_8	EU-7_9	EU-1_10	EU-1_11	EU-5_12	EU-7_13	EU-1_14	EU-5_15	EU-7_16	EU-7_17	EU-9_18	EU-7_19	EU-7_20
JAP102	EU	EU-1_2	EU-1_3	EU-3_4	EU-3_5	EU-3_6	EU-5_7	EU-8_8	EU-9_9	EU-9_10	EU-10_11	EU-9_12	EU-11_13	EU-7_14	EU-9_15	EU-8_16	EU-5_17	EU-11_18	EU-8_19	EU-8_20
JAP104	EU	EU-1_2	EU-1_3	EU-3_4	EU-3_5	EU-3_6	EU-5_7	EU-8_8	EU-9_9	EU-9_10	EU-10_11	EU-9_12	EU-11_13	EU-7_14	EU-9_15	EU-8_16	EU-5_17	EU-11_18	EU-8_19	EU-8_20
JOR001	EU	EU-1_2	EU-2_3	EU-1_4	EU-4_5	EU-6_6	EU-1_7	EU-5_8	EU-5_9	EU-3_10	EU-4_11	EU-8_12	EU-10_13	EU-14_14	EU-8_15	EU-5_16	EU-9_17	EU-8_18	EU-5_19	EU-5_20
JOR002	EU	EU-1_2	EU-2_3	EU-1_4	EU-4_5	EU-6_6	EU-1_7	EU-5_8	EU-5_9	EU-10_10	EU-11_11	EU-6_12	EU-6_13	EU-4_14	EU-13_15	EU-11_16	EU-13_17	EU-14_18	EU-11_19	EU-11_20
JOR003	EU	EU-1_2	EU-2_3	EU-1_4	EU-4_5	EU-6_6	EU-1_7	EU-5_8	EU-5_9	EU-10_10	EU-11_11	EU-6_12	EU-6_13	EU-4_14	EU-13_15	EU-11_16	EU-13_17	EU-14_18	EU-11_19	EU-11_20
JOR004	EU	EU-1_2	EU-2_3	EU-1_4	EU-4_5	EU-6_6	EU-1_7	EU-5_8	EU-5_9	EU-10_10	EU-11_11	EU-6_12	EU-6_13	EU-4_14	EU-13_15	EU-11_16	EU-13_17	EU-14_18	EU-11_19	EU-11_20
JOR006	EU	EU-1_2	EU-2_3	EU-1_4	EU-4_5	EU-6_6	EU-1_7	EU-5_8	EU-5_9	EU-10_10	EU-11_11	EU-6_12	EU-6_13	EU-4_14	EU-13_15	EU-11_16	EU-13_17	EU-14_18	EU-11_19	EU-11_20
JOR009	EU	EU-1_2	EU-2_3	EU-1_4	EU-4_5	EU-6_6	EU-1_7	EU-5_8	EU-5_9	EU-10_10	EU-11_11	EU-6_12	EU-6_13	EU-4_14	EU-13_15	EU-11_16	EU-13_17	EU-14_18	EU-11_19	EU-11_20
JOR010	EU	EU-1_2	EU-2_3	EU-1_4	EU-4_5	EU-6_6	EU-1_7	EU-5_8	EU-5_9	EU-10_10	EU-11_11	EU-6_12	EU-6_13	EU-4_14	EU-13_15	EU-11_16	EU-13_17	EU-14_18	EU-11_19	EU-11_20
KAZ001	EU	EU-1_2	EU-2_3	EU-1_4	EU-1_5	EU-1_6	EU-6_7	EU-1_8	EU-1_9	EU-7_10	EU-7_11	EU-11_12	EU-12_13	EU-9_14	EU-7_15	EU-1_16	EU-17_17	EU-12_18	EU-1_19	EU-1_20
KGZ001	EU	EU-1_2	EU-2_3	EU-1_4	EU-1_5	EU-1_6	EU-5_7	EU-8_8	EU-9_9	EU-9_10	EU-9_11	EU-2_12	EU-8_13	EU-8_14	EU-12_15	EU-9_16	EU-11_17	EU-10_18	EU-9_19	EU-9_20
KGZ002	EU	EU-1_2	EU-1_3	EU-3_4	EU-3_5	EU-4_6	EU-2_7	EU-3_8	EU-3_9	EU-6_10	EU-5_11	EU-3_12	EU-4_13	EU-10_14	EU-11_15	EU-15_16	EU-14_17	EU-13_18	EU-15_19	EU-15_20
KGZ003	EU	EU-1_2	EU-2_3	EU-1_4	EU-4_5	EU-6_6	EU-5_7	EU-8_8	EU-9_9	EU-3_10	EU-9_11	EU-2_12	EU-8_13	EU-8_14	EU-12_15	EU-9_16	EU-11_17	EU-10_18	EU-9_19	EU-9_20
KGZ004	EU	EU-1_2	EU-1_3	EU-3_4	EU-3_5	EU-3_6	EU-4_7	EU-6_8	EU-4_9	EU-4_10	EU-2_11	EU-7_12	EU-3_13	EU-11_14	EU-4_15	EU-14_16	EU-16_17	EU-16_18	EU-14_19	EU-14_20
KGZ005	EU	EU-1_2	EU-1_3	EU-3_4	EU-3_5	EU-3_6	EU-4_7	EU-6_8	EU-4_9	EU-4_10	EU-10_11	EU-9_12	EU-11_13	EU-7_14	EU-4_15	EU-14_16	EU-16_17	EU-16_18	EU-14_19	EU-14_20
KGZ007	EU	EU-1_2	EU-1_3	EU-3_4	EU-3_5	EU-3_6	EU-5_7	EU-6_8	EU-4_9	EU-9_10	EU-10_11	EU-9_12	EU-11_13	EU-7_14	EU-9_15	EU-8_16	EU-5_17	EU-11_18	EU-8_19	EU-8_20
KGZ008	EU	EU-1_2	EU-2_3	EU-1_4	EU-1_5	EU-1_6	EU-5_7	EU-8_8	EU-9_9	EU-9_10	EU-9_11	EU-2_12	EU-8_13	EU-8_14	EU-12_15	EU-9_16	EU-11_17	EU-10_18	EU-9_19	EU-9_20
KGZ009	EU	EU-1_2	EU-2_3	EU-3_4	EU-1_5	EU-3_6	EU-5_7	EU-8_8	EU-9_9	EU-9_10	EU-10_11	EU-9_12	EU-11_13	EU-7_14	EU-9_15	EU-8_16	EU-5_17	EU-11_18	EU-8_19	EU-8_20
KGZ010	EU	EU-1_2	EU-1_3	EU-3_4	EU-3_5	EU-3_6	EU-4_7	EU-6_8	EU-4_9	EU-4_10	EU-2_11	EU-7_12	EU-3_13	EU-11_14	EU-4_15	EU-14_16	EU-16_17	EU-16_18	EU-14_19	EU-14_20
LAT002	EU	EU-1_2	EU-2_3	EU-1_4	EU-1_5	EU-1_6	EU-6_7	EU-1_8	EU-7_9	EU-1_10	EU-1_11	EU-5_12	EU-7_13	EU-1_14	EU-5_15	EU-7_16	EU-7_17	EU-17_18	EU-16_19	EU-16_20
LAT004	EU	EU-1_2	EU-1_3	EU-3_4	EU-3_5	EU-4_6	EU-2_7	EU-3_8	EU-3_9	EU-6_10	EU-5_11	EU-3_12	EU-4_13	EU-3_14	EU-1_15	EU-3_16	EU-1_17	EU-5_18	EU-3_19	EU-3_20
LAT005	EU	EU-1_2	EU-1_3	EU-3_4	EU-3_5	EU-4_6	EU-2_7	EU-3_8	EU-3_9	EU-6_10	EU-5_11	EU-3_12	EU-4_13	EU-10_14	EU-11_15	EU-15_16	EU-14_17	EU-13_18	EU-15_19	EU-15_20
LAT007	EU	EU-1_2	EU-1_3	EU-3_4	EU-1_5	EU-4_6	EU-6_7	EU-7_8	EU-7_9	EU-1_10	EU-1_11	EU-5_12	EU-13_13	EU-6_14	EU-15_15	EU-16_16	EU-15_17	EU-15_18	EU-19_19	EU-19_20
LAT008	EU	EU-1_2	EU-2_3	EU-1_4	EU-1_5	EU-1_6	EU-6_7	EU-7_8	EU-7_9	EU-1_10	EU-1_11	EU-5_12	EU-7_13	EU-1_14	EU-5_15	EU-7_16	EU-7_17	EU-17_18	EU-16_19	EU-16_20
LAT009	EU	EU-1_2	EU-1_3	EU-3_4	EU-3_5	EU-4_6	EU-2_7	EU-3_8	EU-3_9	EU-6_10	EU-8_11	EU-3_12	EU-4_13	EU-3_14	EU-1_15	EU-3_16	EU-1_17	EU-5_18	EU-3_19	EU-3_20
LAT010	EU	EU-1_2	EU-1_3	EU-3_4	EU-3_5	EU-4_6	EU-2_7	EU-3_8	EU-3_9	EU-6_10	EU-5_11	EU-3_12	EU-4_13	EU-10_14	EU-11_15	EU-15_16	EU-14_17	EU-13_18	EU-15_19	EU-15_20
LAT011	EU	EU-1_2	EU-1_3	EU-3_4	EU-3_5	EU-4_6	EU-2_7	EU-3_8	EU-3_9	EU-6_10	EU-5_11	EU-3_12	EU-4_13	EU-10_14	EU-11_15	EU-15_16	EU-14_17	EU-13_18	EU-15_19	EU-15_20
LAT012	EU	EU-1_2	EU-1_3	EU-3_4	EU-3_5	EU-4_6	EU-2_7	EU-3_8	EU-3_9	EU-6_10	EU-5_11	EU-3_12	EU-4_13	EU-10_14	EU-11_15	EU-15_16	EU-14_17	EU-13_18	EU-15_19	EU-15_20
LAT014	EU	EU-1_2	EU-1_3	EU-3_4	EU-3_5	EU-4_6	EU-2_7	EU-3_8	EU-3_9	EU-6_10	EU-5_11	EU-3_12	EU-4_13	EU-10_14	EU-11_15	EU-15_16	EU-14_17	EU-13_18	EU-15_19	EU-15_20
LAT015	EU	EU-1_2	EU-1_3	EU-3_4	EU-3_5	EU-4_6	EU-2_7	EU-3_8	EU-3_9	EU-6_10	EU-5_11	EU-3_12	EU-4_13	EU-10_14	EU-11_15	EU-15_16	EU-14_17	EU-13_18	EU-15_19	EU-15_20
LAT017	EU	EU-1_2	EU-1_3	EU-3_4	EU-3_5	EU-4_6	EU-2_7	EU-3_8	EU-3_9	EU-6_10	EU-5_11	EU-3_12	EU-4_13	EU-10_14	EU-11_15	EU-15_16	EU-14_17	EU-13_18	EU-15_19	EU-15_20
LAT019	EU	EU-1_2	EU-1_3	EU-3_4	EU-3_5	EU-4_6	EU-2_7	EU-3_8	EU-3_9	EU-6_10	EU-5_11	EU-3_12	EU-4_13	EU-10_14	EU-11_15	EU-15_16	EU-14_17	EU-13_18	EU-15_19	EU-15_20
LAT020	EU	EU-1_2	EU-1_3	EU-3_4	EU-3_5	EU-4_6	EU-2_7	EU-3_8	EU-3_9	EU-6_10	EU-5_11	EU-3_12	EU-4_13	EU-10_14	EU-11_15	EU-15_16	EU-14_17	EU-13_18	EU-15_19	EU-15_20
LAT021	EU	EU-1_2	EU-1_3	EU-3_4	EU-3_5	EU-4_6	EU-2_7	EU-3_8	EU-3_9	EU-6_10	EU-5_11	EU-3_12	EU-4_13	EU-10_14	EU-11_15	EU-15_16	EU-14_17	EU-13_18	EU-15_19	EU-15_20
LAT022	EU	EU-1_2	EU-1_3	EU-3_4	EU-3_5	EU-4_6	EU-2_7	EU-3_8	EU-3_9	EU-6_10	EU-5_11	EU-3_12	EU-4_13	EU-3_14	EU-1_15	EU-3_16	EU-1_17	EU-5_18	EU-3_19	EU-3_20
LAT023	EU	EU-1_2	EU-1_3	EU-3_4	EU-3_5	EU-4_6	EU-2_7	EU-3_8	EU-3_9	EU-6_10	EU-5_11	EU-3_12	EU-4_13	EU-3_14	EU-1_15	EU-3_16	EU-1_17	EU-5_18	EU-3_19	EU-3_20
LAT024	EU	EU-1_2	EU-1_3	EU-3_4	EU-3_5	EU-4_6	EU-2_7	EU-3_8	EU-3_9	EU-6_10	EU-5_11	EU-3_12	EU-4_13	EU-10_14	EU-11_15	EU-15_16	EU-14_17	EU-13_18	EU-15_19	EU-15_20
LAT025	EU	EU-1_2	EU-1_3	EU-3_4	EU-3_5	EU-4_6	EU-2_7	EU-3_8	EU-3_9	EU-6_10	EU-5_11	EU-3_12	EU-4_13	EU-10_14	EU-11_15	EU-15_16	EU-14_17	EU-13_18	EU-15_19	EU-15_20
LAT026	EU	EU-1_2	EU-1_3	EU-3_4	EU-3_5	EU-4_6	EU-2_7	EU-3_8	EU-3_9	EU-6_10	EU-5_11	EU-3_12	EU-4_13	EU-3_14	EU-1_15	EU-3_16	EU-1_17	EU-5_18	EU-3_19	EU-3_20
LAT027	EU	EU-1_2	EU-1_3	EU-3_4	EU-3_5	EU-4_6	EU-2_7	EU-3_8	EU-3_9	EU-6_10	EU-5_11	EU-3_12	EU-4_13	EU-3_14	EU-1_15	EU-3_16	EU-1_17	EU-5_18	EU-3_19	EU-3_20
LAT028	EU	EU-1_2	EU-1_3	EU-3_4	EU-3_5	EU-4_6	EU-2_7	EU-3_8	EU-3_9	EU-6_10	EU-5_11	EU-3_12	EU-4_13	EU-10_14	EU-11_15	EU-15_16	EU-14_17	EU-13_18	EU-15_19	EU-15_20
LAT029	EU	EU-1_2	EU-1_3	EU-3_4	EU-3_5	EU-3_6	EU-5_7	EU-8_8	EU-9_9	EU-9_10	EU-10_11	EU-9_12	EU-11_13	EU-7_14	EU-9_15	EU-8_16	EU-5_17	EU-11_18	EU-8_19	EU-8_20
LAT030	EU	EU-1_2	EU-1_3	EU-3_4	EU-3_5	EU-4_6	EU-2_7	EU-3_8	EU-3_9	EU-6_10	EU-5_11	EU-3_12	EU-4_13	EU-3_14	EU-1_15	EU-3_16	EU-1_17	EU-5_18	EU-3_19	EU-3_20
LAT031	EU	EU-1_2	EU-1_3	EU-3_4	EU-3_5	EU-4_6	EU-2_7	EU-3_8	EU-3_9	EU-6_10	EU-5_11	EU-3_12	EU-4_13	EU-10_14	EU-11_15	EU-15_16	EU-14_17	EU-13_18	EU-15_19	EU-15_20
LAT032	EU	EU-1_2	EU-1_3	EU-3_4	EU-3_5	EU-4_6	EU-2_7	EU-3_8	EU-3_9	EU-6_10	EU-5_11	EU-3_12	EU-4_13	EU-10_14	EU-11_15	EU-15_16	EU-14_17	EU-13_18	EU-15_19	EU-15_20
LAT033	EU	EU-1_2	EU-2_3	EU-1_4	EU-1_5	EU-1_6	EU-6_7	EU-7_8	EU-7_9	EU-1_10	EU-1_11	EU-5_12	EU-7_13	EU-1_14	EU-5_15	EU-7_16	EU-7_17	EU-17_18	EU-16_19	EU-16_20
LAT034	EU	EU-1_2	EU-1_3	EU-3_4	EU-3_5	EU-4_6	EU-2_7	EU-3_8	EU-3_9	EU-6_10	EU-5_11	EU-3_12	EU-4_13	EU-10_14	EU-11_15	EU-15_16	EU-14_17	EU-13_18	EU-15_19	EU-15_20
LAT035	EU	EU-1_2	EU-1_3	EU-3_4	EU-3_5	EU-4_6	EU-2_7	EU-3_8	EU-3_9	EU-6_10	EU-5_11	EU-3_12	EU-4_13	EU-10_14	EU-11_15	EU-15_16	EU-14_17	EU-13_18	EU-3_19	EU-3_20
LAT036	EU	EU-1_2	EU-1_3	EU-3_4	EU-3_5	EU-4_6	EU-2_7	EU-3_8	EU-3_9	EU-6_10	EU-5_11	EU-3_12	EU-4_13	EU-10_14	EU-11_15	EU-15_16	EU-14_17	EU-13_18	EU-15_19	EU-15_20
LIT001	EU	EU-1_2	EU-2_3	EU-3_4	EU-1_5	EU-1_6	EU-6_7	EU-7_8	EU-7_9	EU-1_10	EU-1_11	EU-5_12	EU-13_13	EU-6_14	EU-15_15	EU-16_16	EU-15_17	EU-15_18	EU-19_19	EU-19_20
LIT002	EU	EU-1_2	EU-2_3	EU-1_4	EU-1_5	EU-1_6	EU-6_7	EU-7_8	EU-7_9	EU-1_10	EU-1_11	EU-5_12	EU-7_13	EU-1_14	EU-5_15	EU-7_16	EU-7_17	EU-17_18	EU-16_19	EU-16_20
LIT003	EU	EU-1_2	EU-1_3	EU-3_4	EU-3_5	EU-4_6	EU-2_7	EU-3_8	EU-3_9	EU-6_10	EU-5_11	EU-3_12	EU-4_13	EU-3_14	EU-1_15	EU-3_16	EU-1_17	EU-5_18	EU-3_19	EU-3_20
LIT004	EU	EU-1_2	EU-1_3	EU-3_4	EU-3_5	EU-4_6	EU-2_7	EU-3_8	EU-3_9	EU-6_10	EU-5_11	EU-3_12	EU-4_13	EU-3_14	EU-1_15	EU-3_16	EU-1_17	EU-5_18	EU-3_19	EU-3_20
LIT006	EU	EU-1_2	EU-2_3	EU-3_4	EU-1_5	EU-1_6	EU-6_7	EU-7_8	EU-7_9	EU-1_10	EU-1_11	EU-5_12	EU-13_13	EU-6_14	EU-15_15	EU-16_16	EU-15_17	EU-15_18	EU-19_19	EU-19_20
LIT007	EU	EU-1_2	EU-1_3	EU-3_4	EU-3_5	EU-4_6	EU-2_7	EU-3_8	EU-3_9	EU-6_10	EU-5_11	EU-3_12	EU-4_13	EU-3_14	EU-1_15	EU-3_16	EU-1_17	EU-5_18	EU-3_19	EU-3_20
LIT008	EU	EU-1_2	EU-2_3	EU-3_4	EU-1_5	EU-1_6	EU-6_7	EU-7_8	EU-7_9	EU-1_10	EU-1_11	EU-5_12	EU-13_13	EU-6_14	EU-15_15	EU-16_16	EU-15_17	EU-15_18	EU-19_19	EU-19_20
LIT010	EU	EU-1_2	EU-1_3	EU-3_4	EU-3_5	EU-4_6	EU-2_7	EU-3_8	EU-3_9	EU-6_10	EU-5_11	EU-3_12	EU-4_13	EU-10_14	EU-11_15	EU-15_16	EU-14_17	EU-13_18	EU-15_19	EU-15_20
LIT012	EU	EU-1_2	EU-2_3	EU-1_4	EU-1_5	EU-1_6	EU-6_7	EU-7_8	EU-7_9	EU-1_10	EU-1_11	EU-5_12	EU-7_13	EU-1_14	EU-5_15	EU-7_16	EU-7_17	EU-17_18	EU-16_19	EU-16_20
LIT013	EU	EU-1_2	EU-1_3	EU-3_4	EU-3_5	EU-4_6	EU-2_7	EU-3_8	EU-3_9	EU-6_10	EU-5_11	EU-3_12	EU-4_13	EU-3_14	EU-1_15	EU-3_16	EU-1_17	EU-5_18	EU-3_19	EU-3_20
LIT020	EU	EU-1_2	EU-1_3	EU-3_4	EU-3_5	EU-4_6	EU-2_7	EU-3_8	EU-3_9	EU-6_10	EU-8_11	EU-3_12	EU-4_13	EU-3_14	EU-1_15	EU-3_16	EU-1_17	EU-5_18	EU-3_19	EU-3_20
LIT021	EU	EU-1_2	EU-1_3	EU-3_4	EU-3_5	EU-4_6	EU-2_7	EU-3_8	EU-3_9	EU-6_10	EU-5_11	EU-3_12	EU-4_13	EU-10_14	EU-11_15	EU-15_16	EU-14_17	EU-13_18	EU-15_19	EU-15_20
LIT023	EU	EU-1_2	EU-1_3	EU-3_4	EU-3_5	EU-4_6	EU-2_7	EU-3_8	EU-3_9	EU-6_10	EU-5_11	EU-3_12	EU-4_13	EU-3_14	EU-1_15	EU-3_16	EU-1_17	EU-5_18	EU-3_19	EU-3_20
LIT024	EU	EU-1_2	EU-2_3	EU-3_4	EU-1_5	EU-1_6	EU-6_7	EU-7_8	EU-7_9	EU-1_10	EU-1_11	EU-5_12	EU-13_13	EU-6_14	EU-15_15	EU-16_16	EU-15_17	EU-15_18	EU-19_19	EU-19_20
LIT025	EU	EU-1_2	EU-1_3	EU-3_4	EU-3_5	EU-4_6	EU-2_7	EU-3_8	EU-3_9	EU-6_10	EU-5_11	EU-3_12	EU-4_13	EU-3_14	EU-1_15	EU-3_16	EU-1_17	EU-5_18	EU-3_19	EU-3_20
LIT026	EU	EU-1_2	EU-2_3	EU-3_4	EU-1_5	EU-1_6	EU-6_7	EU-7_8	EU-7_9	EU-1_10	EU-1_11	EU-5_12	EU-13_13	EU-6_14	EU-15_15	EU-16_16	EU-15_17	EU-15_18	EU-19_19	EU-19_20
LIT028	EU	EU-1_2	EU-1_3	EU-3_4	EU-3_5	EU-4_6	EU-2_7	EU-3_8	EU-3_9	EU-6_10	EU-5_11	EU-3_12	EU-4_13	EU-3_14	EU-1_15	EU-3_16	EU-1_17	EU-5_18	EU-3_19	EU-3_20
LIT029	EU	EU-1_2	EU-1_3	EU-3_4	EU-3_5	EU-4_6	EU-2_7	EU-3_8	EU-3_9	EU-6_10	EU-5_11	EU-3_12	EU-4_13	EU-3_14	EU-1_15	EU-3_16	EU-1_17	EU-5_18	EU-3_19	EU-3_20
LIT030	EU	EU-1_2	EU-1_3	EU-3_4	EU-3_5	EU-4_6	EU-2_7	EU-3_8	EU-3_9	EU-6_10	EU-5_11	EU-3_12	EU-4_13	EU-3_14	EU-1_15	EU-3_16	EU-1_17	EU-5_18	EU-3_19	EU-3_20
LIT031	EU	EU-1_2	EU-1_3	EU-3_4	EU-3_5	EU-4_6	EU-2_7	EU-3_8	EU-3_9	EU-6_10	EU-5_11	EU-3_12	EU-4_13	EU-10_14	EU-11_15	EU-15_16	EU-14_17	EU-13_18	EU-15_19	EU-15_20
LIT032	EU	EU-1_2	EU-1_3	EU-3_4	EU-3_5	EU-4_6	EU-2_7	EU-3_8	EU-3_9	EU-6_10	EU-5_11	EU-3_12	EU-4_13	EU-3_14	EU-1_15	EU-3_16	EU-1_17	EU-5_18	EU-3_19	EU-3_20
LIT035	EU	EU-1_2	EU-1_3	EU-3_4	EU-3_5	EU-4_6	EU-2_7	EU-3_8	EU-3_9	EU-6_10	EU-5_11	EU-3_12	EU-4_13	EU-10_14	EU-11_15	EU-15_16	EU-14_17	EU-13_18	EU-15_19	EU-15_20
LIT041	EU	EU-1_2	EU-1_3	EU-3_4	EU-3_5	EU-4_6	EU-2_7	EU-3_8	EU-3_9	EU-6_10	EU-5_11	EU-3_12	EU-4_13	EU-3_14	EU-1_15	EU-3_16	EU-1_17	EU-5_18	EU-3_19	EU-3_20
NPL001	EU	EU-1_2	EU-1_3	EU-3_4	EU-3_5	EU-3_6	EU-5_7	EU-8_8	EU-9_9	EU-9_10	EU-10_11	EU-9_12	EU-11_13	EU-7_14	EU-9_15	EU-8_16	EU-5_17	EU-11_18	EU-8_19	EU-8_20
NPL002	EU	EU-1_2	EU-2_3	EU-1_4	EU-1_5	EU-1_6	EU-5_7	EU-8_8	EU-9_9	EU-9_10	EU-9_11	EU-2_12	EU-8_13	EU-8_14	EU-12_15	EU-9_16	EU-11_17	EU-10_18	EU-9_19	EU-9_20
NPL005	EU	EU-1_2	EU-2_3	EU-1_4	EU-1_5	EU-1_6	EU-5_7	EU-8_8	EU-9_9	EU-9_10	EU-9_11	EU-2_12	EU-8_13	EU-8_14	EU-12_15	EU-9_16	EU-11_17	EU-10_18	EU-9_19	EU-9_20
NPL010	EU	EU-1_2	EU-2_3	EU-1_4	EU-1_5	EU-1_6	EU-5_7	EU-8_8	EU-9_9	EU-9_10	EU-9_11	EU-2_12	EU-8_13	EU-8_14	EU-9_15	EU-8_16	EU-5_17	EU-10_18	EU-8_19	EU-8_20
NPL011	EU	EU-1_2	EU-1_3	EU-3_4	EU-3_5	EU-3_6	EU-5_7	EU-8_8	EU-9_9	EU-9_10	EU-10_11	EU-9_12	EU-11_13	EU-7_14	EU-9_15	EU-8_16	EU-5_17	EU-11_18	EU-8_19	EU-8_20
NPL012	EU	EU-1_2	EU-1_3	EU-3_4	EU-3_5	EU-3_6	EU-5_7	EU-8_8	EU-9_9	EU-9_10	EU-10_11	EU-9_12	EU-11_13	EU-7_14	EU-9_15	EU-8_16	EU-5_17	EU-11_18	EU-8_19	EU-8_20
POL001	EU	EU-1_2	EU-1_3	EU-3_4	EU-3_5	EU-4_6	EU-2_7	EU-7_8	EU-8_9	EU-8_10	EU-8_11	EU-12_12	EU-9_13	EU-12_14	EU-10_15	EU-10_16	EU-10_17	EU-4_18	EU-10_19	EU-10_20
POL002	EU	EU-1_2	EU-2_3	EU-1_4	EU-1_5	EU-1_6	EU-6_7	EU-1_8	EU-1_9	EU-7_10	EU-7_11	EU-10_12	EU-1_13	EU-13_14	EU-14_15	EU-12_16	EU-12_17	EU-7_18	EU-12_19	EU-12_20
POL003	EU	EU-1_2	EU-2_3	EU-1_4	EU-1_5	EU-1_6	EU-6_7	EU-1_8	EU-1_9	EU-7_10	EU-7_11	EU-10_12	EU-1_13	EU-13_14	EU-14_15	EU-12_16	EU-12_17	EU-7_18	EU-12_19	EU-12_20
POL004	EU	EU-1_2	EU-2_3	EU-1_4	EU-1_5	EU-1_6	EU-6_7	EU-1_8	EU-1_9	EU-7_10	EU-7_11	EU-10_12	EU-1_13	EU-13_14	EU-14_15	EU-12_16	EU-12_17	EU-7_18	EU-12_19	EU-12_20
POL005	EU	EU-1_2	EU-2_3	EU-1_4	EU-1_5	EU-1_6	EU-6_7	EU-1_8	EU-7_9	EU-1_10	EU-1_11	EU-5_12	EU-7_13	EU-1_14	EU-5_15	EU-7_16	EU-7_17	EU-17_18	EU-16_19	EU-16_20
POL006	EU	EU-1_2	EU-2_3	EU-1_4	EU-1_5	EU-1_6	EU-6_7	EU-1_8	EU-1_9	EU-7_10	EU-7_11	EU-10_12	EU-1_13	EU-13_14	EU-14_15	EU-12_16	EU-12_17	EU-7_18	EU-12_19	EU-12_20
POL007	EU	EU-1_2	EU-2_3	EU-1_4	EU-1_5	EU-1_6	EU-6_7	EU-1_8	EU-7_9	EU-1_10	EU-1_11	EU-5_12	EU-7_13	EU-1_14	EU-5_15	EU-7_16	EU-7_17	EU-17_18	EU-16_19	EU-16_20
POL008	EU	EU-1_2	EU-2_3	EU-1_4	EU-1_5	EU-1_6	EU-6_7	EU-1_8	EU-1_9	EU-7_10	EU-7_11	EU-10_12	EU-1_13	EU-13_14	EU-14_15	EU-12_16	EU-12_17	EU-7_18	EU-12_19	EU-12_20
POL009	EU	EU-1_2	EU-2_3	EU-3_4	EU-1_5	EU-1_6	EU-6_7	EU-7_8	EU-7_9	EU-1_10	EU-1_11	EU-5_12	EU-13_13	EU-6_14	EU-15_15	EU-16_16	EU-15_17	EU-15_18	EU-19_19	EU-19_20
POL010	EU	EU-1_2	EU-2_3	EU-1_4	EU-1_5	EU-1_6	EU-6_7	EU-1_8	EU-1_9	EU-7_10	EU-7_11	EU-10_12	EU-1_13	EU-13_14	EU-14_15	EU-12_16	EU-12_17	EU-7_18	EU-12_19	EU-12_20
POL101	EU	EU-1_2	EU-2_3	EU-1_4	EU-1_5	EU-1_6	EU-6_7	EU-1_8	EU-1_9	EU-7_10	EU-7_11	EU-10_12	EU-1_13	EU-13_14	EU-14_15	EU-12_16	EU-12_17	EU-7_18	EU-12_19	EU-12_20
POL102	EU	EU-1_2	EU-2_3	EU-1_4	EU-1_5	EU-1_6	EU-6_7	EU-1_8	EU-1_9	EU-7_10	EU-7_11	EU-10_12	EU-1_13	EU-13_14	EU-14_15	EU-12_16	EU-12_17	EU-7_18	EU-12_19	EU-12_20
POL103	EU	EU-1_2	EU-1_3	EU-3_4	EU-3_5	EU-4_6	EU-2_7	EU-3_8	EU-8_9	EU-8_10	EU-8_11	EU-12_12	EU-9_13	EU-3_14	EU-1_15	EU-3_16	EU-1_17	EU-5_18	EU-18_19	EU-18_20
POL104	EU	EU-1_2	EU-1_3	EU-3_4	EU-3_5	EU-4_6	EU-2_7	EU-3_8	EU-8_9	EU-8_10	EU-8_11	EU-12_12	EU-9_13	EU-3_14	EU-1_15	EU-3_16	EU-1_17	EU-5_18	EU-18_19	EU-18_20
POL105	EU	EU-1_2	EU-1_3	EU-3_4	EU-3_5	EU-4_6	EU-2_7	EU-7_8	EU-8_9	EU-8_10	EU-8_11	EU-12_12	EU-9_13	EU-12_14	EU-10_15	EU-10_16	EU-10_17	EU-4_18	EU-18_19	EU-18_20
POL106	EU	EU-1_2	EU-2_3	EU-1_4	EU-1_5	EU-1_6	EU-6_7	EU-1_8	EU-1_9	EU-7_10	EU-7_11	EU-10_12	EU-1_13	EU-13_14	EU-14_15	EU-12_16	EU-12_17	EU-7_18	EU-12_19	EU-12_20
POL107	EU	EU-1_2	EU-2_3	EU-1_4	EU-1_5	EU-1_6	EU-6_7	EU-1_8	EU-1_9	EU-7_10	EU-7_11	EU-10_12	EU-1_13	EU-13_14	EU-14_15	EU-12_16	EU-12_17	EU-7_18	EU-12_19	EU-12_20
POL109	EU	EU-1_2	EU-2_3	EU-1_4	EU-1_5	EU-1_6	EU-6_7	EU-1_8	EU-1_9	EU-7_10	EU-7_11	EU-10_12	EU-1_13	EU-13_14	EU-14_15	EU-12_16	EU-12_17	EU-7_18	EU-12_19	EU-12_20
POL110	EU	EU-1_2	EU-2_3	EU-1_4	EU-1_5	EU-1_6	EU-6_7	EU-1_8	EU-1_9	EU-7_10	EU-7_11	EU-10_12	EU-1_13	EU-13_14	EU-14_15	EU-12_16	EU-12_17	EU-7_18	EU-12_19	EU-12_20
RUS001	EU	EU-1_2	EU-1_3	EU-3_4	EU-3_5	EU-4_6	EU-2_7	EU-3_8	EU-3_9	EU-6_10	EU-5_11	EU-3_12	EU-4_13	EU-3_14	EU-1_15	EU-3_16	EU-1_17	EU-5_18	EU-3_19	EU-3_20
RUS002	EU	EU-1_2	EU-2_3	EU-1_4	EU-1_5	EU-1_6	EU-6_7	EU-7_8	EU-7_9	EU-1_10	EU-1_11	EU-5_12	EU-7_13	EU-1_14	EU-5_15	EU-7_16	EU-7_17	EU-17_18	EU-16_19	EU-16_20
RUS003	EU	EU-1_2	EU-2_3	EU-3_4	EU-1_5	EU-1_6	EU-6_7	EU-7_8	EU-7_9	EU-1_10	EU-1_11	EU-5_12	EU-7_13	EU-6_14	EU-5_15	EU-16_16	EU-15_17	EU-9_18	EU-7_19	EU-7_20
RUS004	EU	EU-1_2	EU-1_3	EU-3_4	EU-3_5	EU-4_6	EU-2_7	EU-3_8	EU-3_9	EU-6_10	EU-8_11	EU-3_12	EU-4_13	EU-3_14	EU-1_15	EU-3_16	EU-1_17	EU-5_18	EU-3_19	EU-3_20
RUS006	EU	EU-1_2	EU-2_3	EU-1_4	EU-1_5	EU-1_6	EU-6_7	EU-1_8	EU-7_9	EU-1_10	EU-1_11	EU-5_12	EU-7_13	EU-1_14	EU-5_15	EU-7_16	EU-7_17	EU-17_18	EU-16_19	EU-16_20
RUS007	EU	EU-1_2	EU-1_3	EU-3_4	EU-3_5	EU-4_6	EU-2_7	EU-3_8	EU-3_9	EU-6_10	EU-5_11	EU-3_12	EU-4_13	EU-3_14	EU-1_15	EU-3_16	EU-1_17	EU-5_18	EU-3_19	EU-3_20
RUS008	EU	EU-1_2	EU-2_3	EU-1_4	EU-1_5	EU-1_6	EU-5_7	EU-8_8	EU-9_9	EU-9_10	EU-9_11	EU-2_12	EU-8_13	EU-8_14	EU-12_15	EU-9_16	EU-11_17	EU-10_18	EU-9_19	EU-9_20
RUS009	EU	EU-1_2	EU-2_3	EU-3_4	EU-1_5	EU-1_6	EU-6_7	EU-7_8	EU-7_9	EU-1_10	EU-1_11	EU-5_12	EU-13_13	EU-6_14	EU-15_15	EU-16_16	EU-15_17	EU-15_18	EU-19_19	EU-19_20
RUS010	EU	EU-1_2	EU-1_3	EU-3_4	EU-3_5	EU-4_6	EU-2_7	EU-3_8	EU-3_9	EU-6_10	EU-5_11	EU-3_12	EU-4_13	EU-10_14	EU-11_15	EU-15_16	EU-14_17	EU-13_18	EU-15_19	EU-15_20
RUS011	EU	EU-1_2	EU-2_3	EU-1_4	EU-1_5	EU-1_6	EU-6_7	EU-7_8	EU-7_9	EU-1_10	EU-1_11	EU-5_12	EU-7_13	EU-1_14	EU-5_15	EU-7_16	EU-7_17	EU-9_18	EU-16_19	EU-16_20
SPA101	EU	EU-1_2	EU-2_3	EU-1_4	EU-4_5	EU-6_6	EU-1_7	EU-1_8	EU-1_9	EU-3_10	EU-4_11	EU-11_12	EU-12_13	EU-9_14	EU-2_15	EU-13_16	EU-3_17	EU-1_18	EU-1_19	EU-20_20
SPA504	EU	EU-1_2	EU-2_3	EU-1_4	EU-1_5	EU-1_6	EU-6_7	EU-1_8	EU-1_9	EU-7_10	EU-7_11	EU-11_12	EU-12_13	EU-9_14	EU-7_15	EU-1_16	EU-17_17	EU-12_18	EU-17_19	EU-1_20
SPA709	EU	EU-1_2	EU-2_3	EU-1_4	EU-1_5	EU-1_6	EU-6_7	EU-1_8	EU-1_9	EU-7_10	EU-7_11	EU-10_12	EU-1_13	EU-13_14	EU-14_15	EU-12_16	EU-12_17	EU-7_18	EU-12_19	EU-12_20
SPA806	EU	EU-1_2	EU-2_3	EU-3_4	EU-1_5	EU-1_6	EU-6_7	EU-7_8	EU-7_9	EU-1_10	EU-1_11	EU-5_12	EU-13_13	EU-6_14	EU-15_15	EU-16_16	EU-15_17	EU-15_18	EU-19_19	EU-19_20
SWE001	EU	EU-1_2	EU-1_3	EU-3_4	EU-3_5	EU-3_6	EU-4_7	EU-6_8	EU-4_9	EU-4_10	EU-2_11	EU-7_12	EU-3_13	EU-11_14	EU-4_15	EU-4_16	EU-8_17	EU-3_18	EU-4_19	EU-4_20
SWE002	EU	EU-1_2	EU-1_3	EU-3_4	EU-3_5	EU-3_6	EU-4_7	EU-6_8	EU-4_9	EU-4_10	EU-2_11	EU-7_12	EU-3_13	EU-11_14	EU-4_15	EU-4_16	EU-8_17	EU-3_18	EU-4_19	EU-4_20
SWE003	EU	EU-1_2	EU-1_3	EU-3_4	EU-3_5	EU-3_6	EU-4_7	EU-6_8	EU-4_9	EU-4_10	EU-2_11	EU-7_12	EU-3_13	EU-11_14	EU-4_15	EU-14_16	EU-16_17	EU-3_18	EU-14_19	EU-14_20
SWE005	EU	EU-1_2	EU-1_3	EU-3_4	EU-3_5	EU-3_6	EU-4_7	EU-6_8	EU-4_9	EU-4_10	EU-2_11	EU-7_12	EU-3_13	EU-11_14	EU-4_15	EU-4_16	EU-8_17	EU-3_18	EU-4_19	EU-4_20
SWE006	EU	EU-1_2	EU-2_3	EU-1_4	EU-4_5	EU-6_6	EU-1_7	EU-5_8	EU-5_9	EU-3_10	EU-4_11	EU-8_12	EU-10_13	EU-14_14	EU-8_15	EU-5_16	EU-9_17	EU-8_18	EU-5_19	EU-5_20
SWE007	EU	EU-1_2	EU-1_3	EU-3_4	EU-3_5	EU-3_6	EU-4_7	EU-6_8	EU-4_9	EU-4_10	EU-2_11	EU-7_12	EU-3_13	EU-11_14	EU-4_15	EU-4_16	EU-8_17	EU-3_18	EU-4_19	EU-4_20
SWE008	EU	EU-1_2	EU-1_3	EU-3_4	EU-3_5	EU-3_6	EU-4_7	EU-6_8	EU-4_9	EU-4_10	EU-2_11	EU-7_12	EU-3_13	EU-11_14	EU-4_15	EU-4_16	EU-8_17	EU-3_18	EU-4_19	EU-4_20
SWE010	EU	EU-1_2	EU-1_3	EU-3_4	EU-3_5	EU-3_6	EU-4_7	EU-6_8	EU-4_9	EU-4_10	EU-2_11	EU-7_12	EU-3_13	EU-11_14	EU-4_15	EU-4_16	EU-8_17	EU-3_18	EU-4_19	EU-4_20
SWE012	EU	EU-1_2	EU-1_3	EU-3_4	EU-3_5	EU-4_6	EU-2_7	EU-3_8	EU-8_9	EU-8_10	EU-8_11	EU-12_12	EU-9_13	EU-12_14	EU-10_15	EU-10_16	EU-10_17	EU-4_18	EU-18_19	EU-18_20
SWE013	EU	EU-1_2	EU-1_3	EU-3_4	EU-3_5	EU-3_6	EU-4_7	EU-6_8	EU-4_9	EU-4_10	EU-2_11	EU-7_12	EU-3_13	EU-11_14	EU-4_15	EU-4_16	EU-8_17	EU-3_18	EU-4_19	EU-4_20
SWE014	EU	EU-1_2	EU-1_3	EU-3_4	EU-3_5	EU-3_6	EU-4_7	EU-6_8	EU-4_9	EU-4_10	EU-2_11	EU-7_12	EU-3_13	EU-11_14	EU-4_15	EU-4_16	EU-8_17	EU-3_18	EU-4_19	EU-4_20
SWE015	EU	EU-1_2	EU-1_3	EU-3_4	EU-3_5	EU-3_6	EU-4_7	EU-6_8	EU-4_9	EU-4_10	EU-2_11	EU-7_12	EU-3_13	EU-11_14	EU-4_15	EU-4_16	EU-8_17	EU-3_18	EU-4_19	EU-4_20
SWE016	EU	EU-1_2	EU-1_3	EU-3_4	EU-3_5	EU-3_6	EU-4_7	EU-6_8	EU-4_9	EU-4_10	EU-2_11	EU-7_12	EU-3_13	EU-11_14	EU-4_15	EU-4_16	EU-8_17	EU-3_18	EU-4_19	EU-4_20
SWE017	EU	EU-1_2	EU-1_3	EU-3_4	EU-3_5	EU-3_6	EU-4_7	EU-6_8	EU-4_9	EU-4_10	EU-2_11	EU-7_12	EU-3_13	EU-11_14	EU-4_15	EU-4_16	EU-8_17	EU-3_18	EU-4_19	EU-4_20
SWE018	EU	EU-1_2	EU-1_3	EU-3_4	EU-3_5	EU-3_6	EU-4_7	EU-6_8	EU-4_9	EU-4_10	EU-2_11	EU-7_12	EU-3_13	EU-11_14	EU-4_15	EU-4_16	EU-8_17	EU-3_18	EU-4_19	EU-4_20
SWE019	EU	EU-1_2	EU-1_3	EU-3_4	EU-3_5	EU-3_6	EU-4_7	EU-6_8	EU-4_9	EU-4_10	EU-2_11	EU-7_12	EU-3_13	EU-11_14	EU-4_15	EU-4_16	EU-8_17	EU-3_18	EU-4_19	EU-4_20
SWE021	EU	EU-1_2	EU-1_3	EU-3_4	EU-3_5	EU-3_6	EU-4_7	EU-6_8	EU-4_9	EU-4_10	EU-2_11	EU-7_12	EU-3_13	EU-11_14	EU-4_15	EU-4_16	EU-8_17	EU-3_18	EU-4_19	EU-4_20
SWE022	EU	EU-1_2	EU-1_3	EU-3_4	EU-3_5	EU-3_6	EU-4_7	EU-6_8	EU-4_9	EU-4_10	EU-2_11	EU-7_12	EU-3_13	EU-11_14	EU-4_15	EU-4_16	EU-8_17	EU-3_18	EU-4_19	EU-4_20
SWE024	EU	EU-1_2	EU-1_3	EU-3_4	EU-3_5	EU-3_6	EU-4_7	EU-6_8	EU-4_9	EU-4_10	EU-2_11	EU-7_12	EU-3_13	EU-11_14	EU-4_15	EU-4_16	EU-8_17	EU-3_18	EU-4_19	EU-4_20
SWE025	EU	EU-1_2	EU-1_3	EU-3_4	EU-3_5	EU-3_6	EU-4_7	EU-6_8	EU-4_9	EU-4_10	EU-2_11	EU-7_12	EU-3_13	EU-11_14	EU-4_15	EU-4_16	EU-8_17	EU-3_18	EU-4_19	EU-4_20
SWE026	EU	EU-1_2	EU-1_3	EU-3_4	EU-3_5	EU-3_6	EU-4_7	EU-6_8	EU-4_9	EU-4_10	EU-2_11	EU-7_12	EU-3_13	EU-11_14	EU-4_15	EU-14_16	EU-16_17	EU-3_18	EU-14_19	EU-14_20
SWE027	EU	EU-1_2	EU-1_3	EU-3_4	EU-3_5	EU-3_6	EU-4_7	EU-6_8	EU-4_9	EU-4_10	EU-2_11	EU-7_12	EU-3_13	EU-11_14	EU-4_15	EU-4_16	EU-8_17	EU-3_18	EU-4_19	EU-4_20
SWE028	EU	EU-1_2	EU-1_3	EU-3_4	EU-3_5	EU-3_6	EU-4_7	EU-6_8	EU-4_9	EU-4_10	EU-2_11	EU-7_12	EU-3_13	EU-11_14	EU-4_15	EU-4_16	EU-8_17	EU-3_18	EU-4_19	EU-4_20
SWE030	EU	EU-1_2	EU-1_3	EU-3_4	EU-3_5	EU-3_6	EU-4_7	EU-6_8	EU-4_9	EU-4_10	EU-2_11	EU-7_12	EU-3_13	EU-11_14	EU-4_15	EU-14_16	EU-16_17	EU-3_18	EU-14_19	EU-14_20
SWE031	EU	EU-1_2	EU-1_3	EU-3_4	EU-3_5	EU-3_6	EU-4_7	EU-6_8	EU-4_9	EU-4_10	EU-2_11	EU-7_12	EU-3_13	EU-11_14	EU-4_15	EU-4_16	EU-8_17	EU-3_18	EU-4_19	EU-4_20
SWE032	EU	EU-1_2	EU-1_3	EU-3_4	EU-3_5	EU-3_6	EU-4_7	EU-6_8	EU-4_9	EU-4_10	EU-2_11	EU-7_12	EU-3_13	EU-11_14	EU-4_15	EU-4_16	EU-8_17	EU-3_18	EU-4_19	EU-4_20
SWE033	EU	EU-1_2	EU-1_3	EU-3_4	EU-3_5	EU-3_6	EU-4_7	EU-6_8	EU-4_9	EU-4_10	EU-2_11	EU-7_12	EU-3_13	EU-11_14	EU-4_15	EU-4_16	EU-8_17	EU-3_18	EU-4_19	EU-4_20
SWE034	EU	EU-1_2	EU-1_3	EU-3_4	EU-3_5	EU-3_6	EU-4_7	EU-6_8	EU-4_9	EU-4_10	EU-2_11	EU-7_12	EU-3_13	EU-11_14	EU-4_15	EU-4_16	EU-8_17	EU-3_18	EU-4_19	EU-4_20
SWE036	EU	EU-1_2	EU-1_3	EU-3_4	EU-3_5	EU-3_6	EU-4_7	EU-6_8	EU-4_9	EU-4_10	EU-2_11	EU-7_12	EU-3_13	EU-11_14	EU-4_15	EU-4_16	EU-8_17	EU-3_18	EU-4_19	EU-4_20
SWT002	EU	EU-1_2	EU-2_3	EU-1_4	EU-1_5	EU-1_6	EU-6_7	EU-1_8	EU-1_9	EU-7_10	EU-7_11	EU-10_12	EU-1_13	EU-13_14	EU-14_15	EU-12_16	EU-17_17	EU-7_18	EU-17_19	EU-17_20
SWT004	EU	EU-1_2	EU-1_3	EU-3_4	EU-3_5	EU-4_6	EU-2_7	EU-7_8	EU-8_9	EU-8_10	EU-8_11	EU-12_12	EU-9_13	EU-12_14	EU-10_15	EU-10_16	EU-10_17	EU-4_18	EU-10_19	EU-10_20
SWT006	EU	EU-1_2	EU-2_3	EU-1_4	EU-1_5	EU-1_6	EU-6_7	EU-1_8	EU-1_9	EU-7_10	EU-7_11	EU-10_12	EU-1_13	EU-13_14	EU-14_15	EU-12_16	EU-17_17	EU-7_18	EU-17_19	EU-17_20
SWT007	EU	EU-1_2	EU-2_3	EU-1_4	EU-1_5	EU-1_6	EU-6_7	EU-7_8	EU-7_9	EU-1_10	EU-1_11	EU-5_12	EU-7_13	EU-1_14	EU-5_15	EU-7_16	EU-7_17	EU-9_18	EU-7_19	EU-7_20
SWT008	EU	EU-1_2	EU-2_3	EU-1_4	EU-1_5	EU-1_6	EU-6_7	EU-1_8	EU-1_9	EU-7_10	EU-7_11	EU-11_12	EU-12_13	EU-9_14	EU-7_15	EU-1_16	EU-17_17	EU-12_18	EU-17_19	EU-17_20
SWT011	EU	EU-1_2	EU-1_3	EU-3_4	EU-3_5	EU-3_6	EU-4_7	EU-6_8	EU-4_9	EU-4_10	EU-2_11	EU-7_12	EU-3_13	EU-11_14	EU-4_15	EU-14_16	EU-16_17	EU-16_18	EU-14_19	EU-14_20
SWT013	EU	EU-1_2	EU-2_3	EU-1_4	EU-4_5	EU-6_6	EU-1_7	EU-5_8	EU-5_9	EU-3_10	EU-4_11	EU-8_12	EU-10_13	EU-14_14	EU-8_15	EU-5_16	EU-9_17	EU-8_18	EU-5_19	EU-5_20
SWT014	EU	EU-1_2	EU-2_3	EU-1_4	EU-4_5	EU-6_6	EU-1_7	EU-5_8	EU-5_9	EU-3_10	EU-4_11	EU-8_12	EU-10_13	EU-14_14	EU-2_15	EU-13_16	EU-6_17	EU-18_18	EU-13_19	EU-13_20
SWT017	EU	EU-1_2	EU-2_3	EU-1_4	EU-4_5	EU-6_6	EU-1_7	EU-5_8	EU-5_9	EU-10_10	EU-4_11	EU-8_12	EU-10_13	EU-14_14	EU-8_15	EU-5_16	EU-9_17	EU-8_18	EU-5_19	EU-5_20
TUR001	EU	EU-1_2	EU-1_3	EU-3_4	EU-3_5	EU-4_6	EU-2_7	EU-7_8	EU-8_9	EU-8_10	EU-8_11	EU-12_12	EU-9_13	EU-12_14	EU-10_15	EU-10_16	EU-10_17	EU-4_18	EU-18_19	EU-18_20
TUR002	EU	EU-1_2	EU-2_3	EU-1_4	EU-1_5	EU-1_6	EU-6_7	EU-7_8	EU-7_9	EU-1_10	EU-1_11	EU-5_12	EU-7_13	EU-1_14	EU-5_15	EU-7_16	EU-7_17	EU-9_18	EU-7_19	EU-7_20
TUR003	EU	EU-1_2	EU-2_3	EU-1_4	EU-4_5	EU-6_6	EU-1_7	EU-5_8	EU-5_9	EU-3_10	EU-4_11	EU-8_12	EU-10_13	EU-14_14	EU-2_15	EU-13_16	EU-6_17	EU-18_18	EU-13_19	EU-13_20
TUR004	EU	EU-1_2	EU-2_3	EU-1_4	EU-4_5	EU-6_6	EU-1_7	EU-5_8	EU-5_9	EU-3_10	EU-4_11	EU-8_12	EU-10_13	EU-14_14	EU-2_15	EU-13_16	EU-6_17	EU-18_18	EU-13_19	EU-13_20
TUR006	EU	EU-1_2	EU-2_3	EU-1_4	EU-1_5	EU-1_6	EU-6_7	EU-7_8	EU-7_9	EU-1_10	EU-1_11	EU-5_12	EU-7_13	EU-1_14	EU-5_15	EU-7_16	EU-7_17	EU-9_18	EU-7_19	EU-7_20
TUR008	EU	EU-1_2	EU-2_3	EU-1_4	EU-1_5	EU-1_6	EU-6_7	EU-1_8	EU-1_9	EU-7_10	EU-7_11	EU-10_12	EU-1_13	EU-13_14	EU-7_15	EU-1_16	EU-17_17	EU-12_18	EU-17_19	EU-17_20
TUR009	EU	EU-1_2	EU-1_3	EU-3_4	EU-3_5	EU-4_6	EU-2_7	EU-7_8	EU-8_9	EU-8_10	EU-8_11	EU-12_12	EU-9_13	EU-12_14	EU-10_15	EU-10_16	EU-10_17	EU-4_18	EU-10_19	EU-10_20
TUR010	EU	EU-1_2	EU-2_3	EU-1_4	EU-4_5	EU-6_6	EU-1_7	EU-5_8	EU-5_9	EU-3_10	EU-4_11	EU-8_12	EU-10_13	EU-14_14	EU-8_15	EU-5_16	EU-6_17	EU-18_18	EU-5_19	EU-13_20
TUR014	EU	EU-1_2	EU-2_3	EU-1_4	EU-1_5	EU-1_6	EU-6_7	EU-1_8	EU-7_9	EU-1_10	EU-1_11	EU-5_12	EU-7_13	EU-1_14	EU-5_15	EU-7_16	EU-7_17	EU-17_18	EU-16_19	EU-16_20
TUR016	EU	EU-1_2	EU-1_3	EU-3_4	EU-3_5	EU-4_6	EU-2_7	EU-3_8	EU-8_9	EU-8_10	EU-8_11	EU-12_12	EU-9_13	EU-12_14	EU-10_15	EU-10_16	EU-10_17	EU-4_18	EU-18_19	EU-18_20
TUR017	EU	EU-1_2	EU-2_3	EU-1_4	EU-1_5	EU-1_6	EU-6_7	EU-7_8	EU-7_9	EU-1_10	EU-1_11	EU-5_12	EU-7_13	EU-1_14	EU-5_15	EU-7_16	EU-7_17	EU-9_18	EU-7_19	EU-7_20
TUR021	EU	EU-1_2	EU-1_3	EU-3_4	EU-3_5	EU-4_6	EU-5_7	EU-7_8	EU-8_9	EU-8_10	EU-8_11	EU-12_12	EU-9_13	EU-12_14	EU-10_15	EU-10_16	EU-10_17	EU-4_18	EU-10_19	EU-10_20
USA009	EU	EU-1_2	EU-2_3	EU-1_4	EU-4_5	EU-6_6	EU-1_7	EU-5_8	EU-5_9	EU-3_10	EU-4_11	EU-8_12	EU-10_13	EU-14_14	EU-2_15	EU-13_16	EU-6_17	EU-18_18	EU-13_19	EU-13_20
USA101	EU	EU-1_2	EU-1_3	EU-3_4	EU-3_5	EU-3_6	EU-4_7	EU-6_8	EU-4_9	EU-4_10	EU-2_11	EU-7_12	EU-3_13	EU-11_14	EU-4_15	EU-14_16	EU-16_17	EU-16_18	EU-14_19	EU-14_20
USA106	EU	EU-2_2	EU-3_3	EU-2_4	EU-2_5	EU-2_6	EU-3_7	EU-2_8	EU-2_9	EU-2_10	EU-3_11	EU-1_12	EU-2_13	EU-2_14	EU-3_15	EU-2_16	EU-2_17	EU-2_18	EU-2_19	EU-2_20
USA115	EU	EU-2_2	EU-3_3	EU-2_4	EU-2_5	EU-2_6	EU-3_7	EU-2_8	EU-2_9	EU-2_10	EU-3_11	EU-1_12	EU-2_13	EU-2_14	EU-3_15	EU-2_16	EU-2_17	EU-2_18	EU-2_19	EU-2_20
USA116	EU	EU-2_2	EU-3_3	EU-2_4	EU-2_5	EU-2_6	EU-3_7	EU-2_8	EU-2_9	EU-2_10	EU-3_11	EU-1_12	EU-2_13	EU-2_14	EU-3_15	EU-2_16	EU-2_17	EU-2_18	EU-2_19	EU-2_20
USA119	EU	EU-2_2	EU-3_3	EU-2_4	EU-2_5	EU-2_6	EU-3_7	EU-2_8	EU-2_9	EU-2_10	EU-3_11	EU-1_12	EU-2_13	EU-2_14	EU-3_15	EU-2_16	EU-2_17	EU-2_18	EU-2_19	EU-2_20
USA120	EU	EU-2_2	EU-3_3	EU-2_4	EU-2_5	EU-2_6	EU-3_7	EU-2_8	EU-2_9	EU-2_10	EU-3_11	EU-1_12	EU-2_13	EU-2_14	EU-3_15	EU-2_16	EU-2_17	EU-2_18	EU-2_19	EU-2_20
USA123	EU	EU-1_2	EU-1_3	EU-3_4	EU-3_5	EU-4_6	EU-5_7	EU-7_8	EU-8_9	EU-8_10	EU-8_11	EU-12_12	EU-9_13	EU-12_14	EU-10_15	EU-10_16	EU-10_17	EU-4_18	EU-10_19	EU-10_20
USA402	EU	EU-2_2	EU-3_3	EU-2_4	EU-2_5	EU-2_6	EU-3_7	EU-2_8	EU-2_9	EU-2_10	EU-3_11	EU-1_12	EU-2_13	EU-2_14	EU-3_15	EU-2_16	EU-2_17	EU-2_18	EU-2_19	EU-2_20
USA404	EU	EU-2_2	EU-3_3	EU-2_4	EU-2_5	EU-2_6	EU-3_7	EU-2_8	EU-2_9	EU-2_10	EU-3_11	EU-1_12	EU-2_13	EU-2_14	EU-3_15	EU-2_16	EU-2_17	EU-2_18	EU-2_19	EU-2_20
USA405	EU	EU-2_2	EU-3_3	EU-2_4	EU-2_5	EU-2_6	EU-3_7	EU-2_8	EU-2_9	EU-2_10	EU-3_11	EU-1_12	EU-2_13	EU-2_14	EU-3_15	EU-2_16	EU-2_17	EU-2_18	EU-2_19	EU-2_20
USA407	EU	EU-2_2	EU-3_3	EU-2_4	EU-2_5	EU-2_6	EU-3_7	EU-2_8	EU-2_9	EU-2_10	EU-3_11	EU-1_12	EU-2_13	EU-2_14	EU-3_15	EU-2_16	EU-2_17	EU-2_18	EU-2_19	EU-2_20
USA410	EU	EU-2_2	EU-3_3	EU-2_4	EU-2_5	EU-2_6	EU-3_7	EU-2_8	EU-2_9	EU-2_10	EU-3_11	EU-1_12	EU-2_13	EU-2_14	EU-3_15	EU-2_16	EU-2_17	EU-2_18	EU-2_19	EU-2_20
USA414	EU	EU-1_2	EU-2_3	EU-1_4	EU-4_5	EU-6_6	EU-1_7	EU-5_8	EU-5_9	EU-3_10	EU-4_11	EU-8_12	EU-10_13	EU-14_14	EU-8_15	EU-5_16	EU-6_17	EU-18_18	EU-5_19	EU-13_20
USA431	EU	EU-2_2	EU-3_3	EU-2_4	EU-2_5	EU-2_6	EU-3_7	EU-2_8	EU-2_9	EU-2_10	EU-3_11	EU-1_12	EU-2_13	EU-2_14	EU-3_15	EU-2_16	EU-2_17	EU-2_18	EU-2_19	EU-2_20
USA436	EU	EU-2_2	EU-3_3	EU-2_4	EU-2_5	EU-2_6	EU-3_7	EU-2_8	EU-2_9	EU-2_10	EU-3_11	EU-1_12	EU-2_13	EU-2_14	EU-3_15	EU-2_16	EU-2_17	EU-2_18	EU-2_19	EU-2_20
ALG001	LA	LA-2_2	LA-1_3	LA-2_4	LA-3_5	LA-2_6	LA-7_7	LA-8_8	LA-4_9	LA-7_10	LA-7_11	LA-7_12	LA-9_13	LA-8_14	LA-14_15	LA-14_16	LA-14_17	LA-11_18	LA-11_19	LA-14_20
ALG002	LA	LA-2_2	LA-3_3	LA-2_4	LA-5_5	LA-5_6	LA-1_7	LA-1_8	LA-1_9	LA-10_10	LA-9_11	LA-8_12	LA-8_13	LA-14_14	LA-10_15	LA-10_16	LA-11_17	LA-5_18	LA-7_19	LA-10_20
ALG003	LA	LA-1_2	LA-3_3	LA-1_4	LA-2_5	LA-6_6	LA-6_7	LA-6_8	LA-3_9	LA-3_10	LA-5_11	LA-12_12	LA-5_13	LA-5_14	LA-4_15	LA-4_16	LA-8_17	LA-13_18	LA-6_19	LA-4_20
ALG004	LA	LA-2_2	LA-1_3	LA-2_4	LA-3_5	LA-2_6	LA-7_7	LA-8_8	LA-9_9	LA-2_10	LA-4_11	LA-6_12	LA-1_13	LA-3_14	LA-7_15	LA-9_16	LA-3_17	LA-9_18	LA-2_19	LA-7_20
ALG005	LA	LA-2_2	LA-1_3	LA-2_4	LA-3_5	LA-2_6	LA-7_7	LA-8_8	LA-4_9	LA-7_10	LA-7_11	LA-9_12	LA-9_13	LA-8_14	LA-2_15	LA-5_16	LA-1_17	LA-8_18	LA-2_19	LA-17_20
ALG006	LA	LA-2_2	LA-1_3	LA-2_4	LA-3_5	LA-2_6	LA-7_7	LA-8_8	LA-9_9	LA-2_10	LA-4_11	LA-6_12	LA-1_13	LA-3_14	LA-7_15	LA-9_16	LA-3_17	LA-9_18	LA-18_19	LA-7_20
ALG007	LA	LA-2_2	LA-1_3	LA-2_4	LA-3_5	LA-2_6	LA-7_7	LA-8_8	LA-9_9	LA-2_10	LA-4_11	LA-6_12	LA-1_13	LA-3_14	LA-7_15	LA-9_16	LA-3_17	LA-9_18	LA-2_19	LA-17_20
ALG008	LA	LA-2_2	LA-1_3	LA-2_4	LA-5_5	LA-5_6	LA-1_7	LA-1_8	LA-1_9	LA-10_10	LA-9_11	LA-8_12	LA-8_13	LA-14_14	LA-10_15	LA-10_16	LA-11_17	LA-5_18	LA-7_19	LA-10_20
ALG009	LA	LA-2_2	LA-1_3	LA-2_4	LA-3_5	LA-2_6	LA-7_7	LA-8_8	LA-9_9	LA-2_10	LA-4_11	LA-6_12	LA-1_13	LA-3_14	LA-7_15	LA-9_16	LA-3_17	LA-9_18	LA-2_19	LA-7_20
ALG010	LA	LA-2_2	LA-1_3	LA-2_4	LA-3_5	LA-2_6	LA-1_7	LA-8_8	LA-9_9	LA-2_10	LA-4_11	LA-6_12	LA-1_13	LA-3_14	LA-7_15	LA-9_16	LA-3_17	LA-9_18	LA-18_19	LA-7_20
ARG001	LA	LA-2_2	LA-1_3	LA-2_4	LA-5_5	LA-5_6	LA-1_7	LA-1_8	LA-1_9	LA-10_10	LA-9_11	LA-8_12	LA-8_13	LA-14_14	LA-10_15	LA-1_16	LA-7_17	LA-16_18	LA-14_19	LA-16_20
ARG002	LA	LA-2_2	LA-1_3	LA-2_4	LA-5_5	LA-5_6	LA-1_7	LA-1_8	LA-1_9	LA-10_10	LA-9_11	LA-8_12	LA-8_13	LA-1_14	LA-6_15	LA-1_16	LA-7_17	LA-16_18	LA-14_19	LA-16_20
ARG003	LA	LA-2_2	LA-1_3	LA-2_4	LA-3_5	LA-2_6	LA-7_7	LA-8_8	LA-9_9	LA-2_10	LA-4_11	LA-6_12	LA-1_13	LA-3_14	LA-7_15	LA-9_16	LA-3_17	LA-9_18	LA-18_19	LA-7_20
ARG004	LA	LA-2_2	LA-1_3	LA-2_4	LA-5_5	LA-5_6	LA-1_7	LA-1_8	LA-9_9	LA-2_10	LA-4_11	LA-6_12	LA-1_13	LA-3_14	LA-7_15	LA-9_16	LA-3_17	LA-9_18	LA-18_19	LA-7_20
ARG005	LA	LA-2_2	LA-1_3	LA-2_4	LA-3_5	LA-2_6	LA-1_7	LA-8_8	LA-9_9	LA-2_10	LA-4_11	LA-6_12	LA-1_13	LA-3_14	LA-7_15	LA-9_16	LA-3_17	LA-9_18	LA-18_19	LA-7_20
ARG007	LA	LA-1_2	LA-3_3	LA-1_4	LA-2_5	LA-6_6	LA-6_7	LA-6_8	LA-3_9	LA-3_10	LA-5_11	LA-12_12	LA-5_13	LA-5_14	LA-4_15	LA-4_16	LA-8_17	LA-13_18	LA-6_19	LA-4_20
BRA003	LA	LA-2_2	LA-1_3	LA-2_4	LA-3_5	LA-2_6	LA-7_7	LA-8_8	LA-9_9	LA-2_10	LA-4_11	LA-6_12	LA-1_13	LA-3_14	LA-7_15	LA-9_16	LA-3_17	LA-9_18	LA-18_19	LA-7_20
BRA006	LA	LA-2_2	LA-1_3	LA-2_4	LA-3_5	LA-2_6	LA-1_7	LA-8_8	LA-9_9	LA-2_10	LA-4_11	LA-6_12	LA-1_13	LA-3_14	LA-7_15	LA-9_16	LA-3_17	LA-9_18	LA-18_19	LA-7_20
BRA008	LA	LA-1_2	LA-2_3	LA-4_4	LA-4_5	LA-4_6	LA-3_7	LA-7_8	LA-6_9	LA-6_10	LA-8_11	LA-10_12	LA-7_13	LA-7_14	LA-12_15	LA-6_16	LA-6_17	LA-12_18	LA-12_19	LA-20_20
BRA009	LA	LA-2_2	LA-1_3	LA-2_4	LA-5_5	LA-5_6	LA-1_7	LA-1_8	LA-1_9	LA-10_10	LA-9_11	LA-8_12	LA-8_13	LA-14_14	LA-10_15	LA-1_16	LA-7_17	LA-16_18	LA-14_19	LA-16_20
BRA017	LA	LA-2_2	LA-1_3	LA-2_4	LA-3_5	LA-2_6	LA-7_7	LA-8_8	LA-9_9	LA-2_10	LA-4_11	LA-6_12	LA-1_13	LA-3_14	LA-7_15	LA-9_16	LA-3_17	LA-9_18	LA-18_19	LA-7_20
BRA025	LA	LA-1_2	LA-2_3	LA-1_4	LA-2_5	LA-6_6	LA-2_7	LA-2_8	LA-2_9	LA-8_10	LA-11_11	LA-4_12	LA-13_13	LA-13_14	LA-8_15	LA-11_16	LA-15_17	LA-14_18	LA-16_19	LA-19_20
CHI001	LA	LA-2_2	LA-1_3	LA-2_4	LA-3_5	LA-2_6	LA-7_7	LA-3_8	LA-7_9	LA-4_10	LA-1_11	LA-3_12	LA-11_13	LA-6_14	LA-11_15	LA-8_16	LA-12_17	LA-15_18	LA-8_19	LA-17_20
CHI002	LA	LA-2_2	LA-1_3	LA-2_4	LA-3_5	LA-2_6	LA-7_7	LA-3_8	LA-7_9	LA-4_10	LA-1_11	LA-3_12	LA-11_13	LA-6_14	LA-11_15	LA-8_16	LA-10_17	LA-17_18	LA-17_19	LA-11_20
CHI004	LA	LA-1_2	LA-2_3	LA-4_4	LA-4_5	LA-4_6	LA-3_7	LA-7_8	LA-6_9	LA-6_10	LA-8_11	LA-10_12	LA-7_13	LA-7_14	LA-12_15	LA-6_16	LA-6_17	LA-12_18	LA-12_19	LA-20_20
CHI005	LA	LA-1_2	LA-2_3	LA-4_4	LA-4_5	LA-4_6	LA-3_7	LA-7_8	LA-6_9	LA-6_10	LA-8_11	LA-10_12	LA-7_13	LA-11_14	LA-12_15	LA-6_16	LA-13_17	LA-7_18	LA-12_19	LA-20_20
CHI006	LA	LA-2_2	LA-1_3	LA-2_4	LA-5_5	LA-5_6	LA-1_7	LA-3_8	LA-7_9	LA-4_10	LA-1_11	LA-3_12	LA-6_13	LA-1_14	LA-6_15	LA-12_16	LA-17_17	LA-2_18	LA-10_19	LA-6_20
CHI007	LA	LA-2_2	LA-3_3	LA-3_4	LA-1_5	LA-3_6	LA-4_7	LA-4_8	LA-5_9	LA-5_10	LA-3_11	LA-1_12	LA-3_13	LA-4_14	LA-3_15	LA-3_16	LA-5_17	LA-4_18	LA-4_19	LA-3_20
CHI008	LA	LA-2_2	LA-1_3	LA-2_4	LA-5_5	LA-5_6	LA-1_7	LA-3_8	LA-7_9	LA-4_10	LA-1_11	LA-3_12	LA-6_13	LA-1_14	LA-6_15	LA-12_16	LA-17_17	LA-2_18	LA-10_19	LA-6_20
CHI010	LA	LA-2_2	LA-3_3	LA-3_4	LA-1_5	LA-3_6	LA-4_7	LA-4_8	LA-5_9	LA-5_10	LA-3_11	LA-1_12	LA-3_13	LA-4_14	LA-3_15	LA-3_16	LA-5_17	LA-4_18	LA-4_19	LA-3_20
CHI011	LA	LA-1_2	LA-2_3	LA-4_4	LA-4_5	LA-4_6	LA-3_7	LA-7_8	LA-6_9	LA-6_10	LA-8_11	LA-10_12	LA-7_13	LA-7_14	LA-12_15	LA-6_16	LA-6_17	LA-12_18	LA-12_19	LA-20_20
CHI014	LA	LA-2_2	LA-3_3	LA-3_4	LA-1_5	LA-3_6	LA-4_7	LA-4_8	LA-5_9	LA-5_10	LA-3_11	LA-1_12	LA-3_13	LA-4_14	LA-3_15	LA-3_16	LA-5_17	LA-4_18	LA-4_19	LA-3_20
CHI016	LA	LA-2_2	LA-1_3	LA-2_4	LA-3_5	LA-2_6	LA-7_7	LA-3_8	LA-7_9	LA-4_10	LA-1_11	LA-3_12	LA-11_13	LA-6_14	LA-11_15	LA-8_16	LA-10_17	LA-17_18	LA-17_19	LA-11_20
CHI017	LA	LA-2_2	LA-3_3	LA-3_4	LA-1_5	LA-3_6	LA-4_7	LA-4_8	LA-5_9	LA-5_10	LA-3_11	LA-1_12	LA-3_13	LA-4_14	LA-3_15	LA-3_16	LA-5_17	LA-4_18	LA-4_19	LA-3_20
CHI018	LA	LA-1_2	LA-2_3	LA-4_4	LA-4_5	LA-4_6	LA-3_7	LA-7_8	LA-6_9	LA-6_10	LA-8_11	LA-10_12	LA-7_13	LA-7_14	LA-12_15	LA-6_16	LA-6_17	LA-12_18	LA-12_19	LA-20_20
CHI021	LA	LA-1_2	LA-2_3	LA-4_4	LA-4_5	LA-4_6	LA-3_7	LA-7_8	LA-6_9	LA-6_10	LA-8_11	LA-10_12	LA-7_13	LA-7_14	LA-12_15	LA-6_16	LA-6_17	LA-12_18	LA-12_19	LA-20_20
CHI022	LA	LA-1_2	LA-2_3	LA-4_4	LA-4_5	LA-4_6	LA-3_7	LA-7_8	LA-6_9	LA-6_10	LA-8_11	LA-10_12	LA-7_13	LA-7_14	LA-12_15	LA-6_16	LA-6_17	LA-12_18	LA-12_19	LA-20_20
CHI023	LA	LA-1_2	LA-2_3	LA-4_4	LA-4_5	LA-4_6	LA-3_7	LA-7_8	LA-6_9	LA-6_10	LA-8_11	LA-10_12	LA-7_13	LA-11_14	LA-12_15	LA-16_16	LA-13_17	LA-7_18	LA-1_19	LA-12_20
CHI024	LA	LA-1_2	LA-2_3	LA-4_4	LA-4_5	LA-4_6	LA-3_7	LA-7_8	LA-6_9	LA-6_10	LA-8_11	LA-10_12	LA-7_13	LA-11_14	LA-12_15	LA-16_16	LA-13_17	LA-7_18	LA-1_19	LA-12_20
CHI026	LA	LA-1_2	LA-2_3	LA-4_4	LA-4_5	LA-4_6	LA-3_7	LA-7_8	LA-6_9	LA-6_10	LA-8_11	LA-10_12	LA-7_13	LA-11_14	LA-12_15	LA-16_16	LA-13_17	LA-7_18	LA-1_19	LA-12_20
CHI027	LA	LA-1_2	LA-2_3	LA-4_4	LA-4_5	LA-4_6	LA-3_7	LA-7_8	LA-6_9	LA-6_10	LA-8_11	LA-10_12	LA-7_13	LA-11_14	LA-12_15	LA-16_16	LA-13_17	LA-7_18	LA-1_19	LA-12_20
CHI028	LA	LA-1_2	LA-2_3	LA-4_4	LA-4_5	LA-4_6	LA-3_7	LA-7_8	LA-6_9	LA-6_10	LA-8_11	LA-10_12	LA-7_13	LA-11_14	LA-12_15	LA-16_16	LA-13_17	LA-7_18	LA-1_19	LA-12_20
CHI101	LA	LA-2_2	LA-3_3	LA-3_4	LA-1_5	LA-3_6	LA-4_7	LA-4_8	LA-5_9	LA-5_10	LA-3_11	LA-1_12	LA-3_13	LA-4_14	LA-3_15	LA-3_16	LA-5_17	LA-4_18	LA-4_19	LA-3_20
CHI102	LA	LA-2_2	LA-3_3	LA-3_4	LA-1_5	LA-3_6	LA-4_7	LA-4_8	LA-5_9	LA-5_10	LA-3_11	LA-1_12	LA-3_13	LA-4_14	LA-3_15	LA-3_16	LA-5_17	LA-4_18	LA-4_19	LA-3_20
CHI103	LA	LA-2_2	LA-1_3	LA-2_4	LA-3_5	LA-2_6	LA-7_7	LA-3_8	LA-7_9	LA-4_10	LA-1_11	LA-3_12	LA-11_13	LA-6_14	LA-11_15	LA-8_16	LA-10_17	LA-17_18	LA-17_19	LA-11_20
CHI104	LA	LA-2_2	LA-3_3	LA-3_4	LA-1_5	LA-3_6	LA-4_7	LA-4_8	LA-5_9	LA-5_10	LA-3_11	LA-1_12	LA-3_13	LA-4_14	LA-3_15	LA-3_16	LA-5_17	LA-4_18	LA-4_19	LA-3_20
CHI106	LA	LA-2_2	LA-1_3	LA-2_4	LA-3_5	LA-2_6	LA-7_7	LA-3_8	LA-7_9	LA-4_10	LA-1_11	LA-3_12	LA-11_13	LA-6_14	LA-11_15	LA-8_16	LA-10_17	LA-17_18	LA-17_19	LA-11_20
CHI107	LA	LA-2_2	LA-1_3	LA-2_4	LA-3_5	LA-2_6	LA-7_7	LA-3_8	LA-7_9	LA-4_10	LA-1_11	LA-3_12	LA-11_13	LA-6_14	LA-11_15	LA-8_16	LA-10_17	LA-17_18	LA-17_19	LA-11_20
CHI110	LA	LA-2_2	LA-1_3	LA-2_4	LA-5_5	LA-5_6	LA-1_7	LA-3_8	LA-7_9	LA-4_10	LA-1_11	LA-3_12	LA-6_13	LA-1_14	LA-6_15	LA-12_16	LA-17_17	LA-2_18	LA-10_19	LA-6_20
CHI113	LA	LA-2_2	LA-3_3	LA-3_4	LA-1_5	LA-3_6	LA-4_7	LA-4_8	LA-5_9	LA-5_10	LA-3_11	LA-1_12	LA-3_13	LA-4_14	LA-3_15	LA-3_16	LA-5_17	LA-4_18	LA-4_19	LA-3_20
CHI114	LA	LA-2_2	LA-3_3	LA-3_4	LA-1_5	LA-3_6	LA-4_7	LA-4_8	LA-5_9	LA-5_10	LA-3_11	LA-1_12	LA-3_13	LA-4_14	LA-3_15	LA-3_16	LA-5_17	LA-4_18	LA-4_19	LA-3_20
CHI117	LA	LA-2_2	LA-3_3	LA-3_4	LA-1_5	LA-3_6	LA-4_7	LA-4_8	LA-5_9	LA-5_10	LA-3_11	LA-1_12	LA-3_13	LA-4_14	LA-3_15	LA-3_16	LA-5_17	LA-4_18	LA-4_19	LA-3_20
CHI119	LA	LA-1_2	LA-2_3	LA-4_4	LA-4_5	LA-4_6	LA-3_7	LA-7_8	LA-6_9	LA-6_10	LA-8_11	LA-10_12	LA-7_13	LA-11_14	LA-12_15	LA-16_16	LA-13_17	LA-7_18	LA-1_19	LA-12_20
CHI122	LA	LA-1_2	LA-2_3	LA-4_4	LA-4_5	LA-4_6	LA-3_7	LA-7_8	LA-6_9	LA-6_10	LA-8_11	LA-10_12	LA-7_13	LA-7_14	LA-12_15	LA-6_16	LA-6_17	LA-12_18	LA-12_19	LA-20_20
CHI123	LA	LA-1_2	LA-2_3	LA-1_4	LA-2_5	LA-6_6	LA-2_7	LA-2_8	LA-2_9	LA-8_10	LA-11_11	LA-4_12	LA-13_13	LA-13_14	LA-8_15	LA-11_16	LA-15_17	LA-14_18	LA-16_19	LA-19_20
CHI124	LA	LA-1_2	LA-2_3	LA-4_4	LA-4_5	LA-4_6	LA-3_7	LA-7_8	LA-6_9	LA-6_10	LA-8_11	LA-10_12	LA-7_13	LA-7_14	LA-12_15	LA-6_16	LA-6_17	LA-12_18	LA-12_19	LA-20_20
CHI125	LA	LA-1_2	LA-2_3	LA-4_4	LA-4_5	LA-4_6	LA-3_7	LA-7_8	LA-6_9	LA-6_10	LA-8_11	LA-10_12	LA-7_13	LA-11_14	LA-12_15	LA-16_16	LA-13_17	LA-7_18	LA-1_19	LA-12_20
CHI126	LA	LA-2_2	LA-3_3	LA-3_4	LA-1_5	LA-3_6	LA-4_7	LA-4_8	LA-5_9	LA-5_10	LA-3_11	LA-1_12	LA-3_13	LA-4_14	LA-3_15	LA-3_16	LA-5_17	LA-4_18	LA-4_19	LA-3_20
CHI127	LA	LA-1_2	LA-2_3	LA-4_4	LA-4_5	LA-4_6	LA-3_7	LA-7_8	LA-6_9	LA-6_10	LA-8_11	LA-10_12	LA-7_13	LA-7_14	LA-12_15	LA-6_16	LA-6_17	LA-12_18	LA-12_19	LA-20_20
CHI204	LA	LA-2_2	LA-3_3	LA-3_4	LA-1_5	LA-3_6	LA-4_7	LA-4_8	LA-5_9	LA-5_10	LA-3_11	LA-1_12	LA-3_13	LA-4_14	LA-3_15	LA-3_16	LA-5_17	LA-4_18	LA-4_19	LA-3_20
CHI207	LA	LA-1_2	LA-2_3	LA-1_4	LA-2_5	LA-6_6	LA-2_7	LA-2_8	LA-2_9	LA-8_10	LA-11_11	LA-4_12	LA-13_13	LA-13_14	LA-8_15	LA-11_16	LA-15_17	LA-14_18	LA-16_19	LA-19_20
CHI209	LA	LA-1_2	LA-2_3	LA-4_4	LA-4_5	LA-4_6	LA-3_7	LA-7_8	LA-6_9	LA-6_10	LA-8_11	LA-10_12	LA-7_13	LA-11_14	LA-12_15	LA-16_16	LA-13_17	LA-7_18	LA-1_19	LA-12_20
CHI210	LA	LA-2_2	LA-1_3	LA-2_4	LA-3_5	LA-2_6	LA-7_7	LA-3_8	LA-7_9	LA-4_10	LA-1_11	LA-3_12	LA-11_13	LA-6_14	LA-11_15	LA-8_16	LA-10_17	LA-17_18	LA-17_19	LA-11_20
CHI212	LA	LA-1_2	LA-2_3	LA-4_4	LA-4_5	LA-1_6	LA-5_7	LA-5_8	LA-8_9	LA-9_10	LA-6_11	LA-5_12	LA-12_13	LA-12_14	LA-5_15	LA-13_16	LA-16_17	LA-18_18	LA-5_19	LA-5_20
COG002	LA	LA-1_2	LA-3_3	LA-1_4	LA-2_5	LA-6_6	LA-6_7	LA-6_8	LA-3_9	LA-3_10	LA-5_11	LA-12_12	LA-5_13	LA-5_14	LA-4_15	LA-4_16	LA-8_17	LA-13_18	LA-6_19	LA-4_20
COL002	LA	LA-2_2	LA-1_3	LA-2_4	LA-3_5	LA-2_6	LA-7_7	LA-8_8	LA-4_9	LA-7_10	LA-7_11	LA-7_12	LA-9_13	LA-8_14	LA-2_15	LA-5_16	LA-1_17	LA-8_18	LA-19_19	LA-14_20
COL004	LA	LA-2_2	LA-1_3	LA-2_4	LA-3_5	LA-2_6	LA-7_7	LA-3_8	LA-7_9	LA-4_10	LA-1_11	LA-3_12	LA-6_13	LA-1_14	LA-6_15	LA-12_16	LA-17_17	LA-2_18	LA-10_19	LA-6_20
COL005	LA	LA-2_2	LA-1_3	LA-2_4	LA-5_5	LA-5_6	LA-1_7	LA-3_8	LA-7_9	LA-4_10	LA-1_11	LA-3_12	LA-6_13	LA-1_14	LA-6_15	LA-12_16	LA-17_17	LA-2_18	LA-10_19	LA-6_20
COL008	LA	LA-1_2	LA-2_3	LA-4_4	LA-4_5	LA-1_6	LA-5_7	LA-5_8	LA-8_9	LA-9_10	LA-6_11	LA-5_12	LA-12_13	LA-12_14	LA-5_15	LA-13_16	LA-16_17	LA-18_18	LA-5_19	LA-18_20
COL010	LA	LA-2_2	LA-1_3	LA-2_4	LA-3_5	LA-2_6	LA-7_7	LA-3_8	LA-7_9	LA-4_10	LA-1_11	LA-3_12	LA-11_13	LA-6_14	LA-11_15	LA-8_16	LA-10_17	LA-17_18	LA-17_19	LA-11_20
COL103	LA	LA-1_2	LA-2_3	LA-4_4	LA-4_5	LA-1_6	LA-5_7	LA-5_8	LA-8_9	LA-9_10	LA-6_11	LA-5_12	LA-12_13	LA-12_14	LA-5_15	LA-13_16	LA-16_17	LA-18_18	LA-5_19	LA-5_20
COL104	LA	LA-1_2	LA-2_3	LA-4_4	LA-4_5	LA-4_6	LA-3_7	LA-7_8	LA-6_9	LA-6_10	LA-8_11	LA-10_12	LA-7_13	LA-7_14	LA-12_15	LA-6_16	LA-6_17	LA-12_18	LA-12_19	LA-20_20
COL105	LA	LA-2_2	LA-1_3	LA-2_4	LA-5_5	LA-5_6	LA-1_7	LA-1_8	LA-1_9	LA-10_10	LA-9_11	LA-8_12	LA-8_13	LA-14_14	LA-10_15	LA-1_16	LA-11_17	LA-5_18	LA-14_19	LA-10_20
COL106	LA	LA-2_2	LA-1_3	LA-2_4	LA-3_5	LA-2_6	LA-7_7	LA-3_8	LA-7_9	LA-4_10	LA-1_11	LA-3_12	LA-11_13	LA-6_14	LA-11_15	LA-8_16	LA-10_17	LA-17_18	LA-17_19	LA-11_20
COL107	LA	LA-1_2	LA-2_3	LA-4_4	LA-4_5	LA-1_6	LA-2_7	LA-2_8	LA-2_9	LA-1_10	LA-2_11	LA-2_12	LA-2_13	LA-2_14	LA-13_15	LA-2_16	LA-2_17	LA-3_18	LA-9_19	LA-13_20
COL110	LA	LA-1_2	LA-2_3	LA-4_4	LA-4_5	LA-4_6	LA-3_7	LA-5_8	LA-8_9	LA-9_10	LA-6_11	LA-5_12	LA-12_13	LA-7_14	LA-5_15	LA-6_16	LA-6_17	LA-12_18	LA-12_19	LA-18_20
COL112	LA	LA-1_2	LA-2_3	LA-4_4	LA-4_5	LA-1_6	LA-5_7	LA-5_8	LA-8_9	LA-9_10	LA-6_11	LA-5_12	LA-12_13	LA-12_14	LA-5_15	LA-13_16	LA-16_17	LA-18_18	LA-5_19	LA-5_20
COL113	LA	LA-1_2	LA-2_3	LA-4_4	LA-4_5	LA-4_6	LA-3_7	LA-7_8	LA-6_9	LA-6_10	LA-8_11	LA-10_12	LA-7_13	LA-7_14	LA-12_15	LA-6_16	LA-6_17	LA-12_18	LA-12_19	LA-20_20
COL114	LA	LA-1_2	LA-2_3	LA-4_4	LA-4_5	LA-4_6	LA-3_7	LA-7_8	LA-6_9	LA-6_10	LA-8_11	LA-10_12	LA-7_13	LA-7_14	LA-12_15	LA-6_16	LA-6_17	LA-12_18	LA-12_19	LA-20_20
COL118	LA	LA-1_2	LA-2_3	LA-4_4	LA-4_5	LA-1_6	LA-5_7	LA-5_8	LA-8_9	LA-9_10	LA-6_11	LA-5_12	LA-12_13	LA-12_14	LA-5_15	LA-13_16	LA-16_17	LA-18_18	LA-5_19	LA-5_20
COL119	LA	LA-1_2	LA-2_3	LA-4_4	LA-4_5	LA-1_6	LA-5_7	LA-5_8	LA-8_9	LA-9_10	LA-6_11	LA-5_12	LA-12_13	LA-12_14	LA-5_15	LA-13_16	LA-16_17	LA-18_18	LA-5_19	LA-5_20
COL120	LA	LA-1_2	LA-2_3	LA-4_4	LA-4_5	LA-1_6	LA-5_7	LA-5_8	LA-8_9	LA-9_10	LA-6_11	LA-5_12	LA-12_13	LA-12_14	LA-5_15	LA-13_16	LA-16_17	LA-18_18	LA-5_19	LA-5_20
COL121	LA	LA-1_2	LA-2_3	LA-4_4	LA-4_5	LA-1_6	LA-5_7	LA-5_8	LA-8_9	LA-9_10	LA-6_11	LA-5_12	LA-12_13	LA-12_14	LA-5_15	LA-13_16	LA-16_17	LA-18_18	LA-5_19	LA-5_20
COL122	LA	LA-1_2	LA-2_3	LA-4_4	LA-4_5	LA-1_6	LA-5_7	LA-5_8	LA-8_9	LA-9_10	LA-6_11	LA-5_12	LA-12_13	LA-12_14	LA-5_15	LA-13_16	LA-16_17	LA-18_18	LA-5_19	LA-18_20
COL201	LA	LA-2_2	LA-1_3	LA-2_4	LA-3_5	LA-2_6	LA-7_7	LA-3_8	LA-7_9	LA-4_10	LA-1_11	LA-3_12	LA-11_13	LA-6_14	LA-11_15	LA-8_16	LA-10_17	LA-17_18	LA-17_19	LA-11_20
COL203	LA	LA-2_2	LA-1_3	LA-2_4	LA-5_5	LA-5_6	LA-1_7	LA-1_8	LA-1_9	LA-10_10	LA-9_11	LA-3_12	LA-6_13	LA-1_14	LA-6_15	LA-12_16	LA-17_17	LA-2_18	LA-10_19	LA-6_20
COL204	LA	LA-1_2	LA-2_3	LA-4_4	LA-4_5	LA-1_6	LA-5_7	LA-5_8	LA-8_9	LA-9_10	LA-6_11	LA-5_12	LA-12_13	LA-12_14	LA-5_15	LA-13_16	LA-16_17	LA-18_18	LA-5_19	LA-5_20
COL206	LA	LA-1_2	LA-2_3	LA-4_4	LA-4_5	LA-1_6	LA-5_7	LA-5_8	LA-8_9	LA-9_10	LA-6_11	LA-5_12	LA-12_13	LA-12_14	LA-5_15	LA-13_16	LA-16_17	LA-18_18	LA-5_19	LA-18_20
COL209	LA	LA-2_2	LA-1_3	LA-2_4	LA-3_5	LA-2_6	LA-7_7	LA-3_8	LA-7_9	LA-4_10	LA-1_11	LA-3_12	LA-11_13	LA-6_14	LA-11_15	LA-8_16	LA-10_17	LA-17_18	LA-17_19	LA-11_20
COL210	LA	LA-1_2	LA-2_3	LA-4_4	LA-4_5	LA-1_6	LA-2_7	LA-2_8	LA-2_9	LA-1_10	LA-2_11	LA-2_12	LA-2_13	LA-13_14	LA-1_15	LA-2_16	LA-15_17	LA-3_18	LA-3_19	LA-1_20
COL211	LA	LA-1_2	LA-2_3	LA-4_4	LA-4_5	LA-1_6	LA-5_7	LA-5_8	LA-8_9	LA-9_10	LA-6_11	LA-5_12	LA-12_13	LA-12_14	LA-15_15	LA-13_16	LA-16_17	LA-1_18	LA-5_19	LA-5_20
COL301	LA	LA-1_2	LA-2_3	LA-4_4	LA-4_5	LA-1_6	LA-5_7	LA-5_8	LA-8_9	LA-9_10	LA-6_11	LA-5_12	LA-12_13	LA-12_14	LA-5_15	LA-13_16	LA-16_17	LA-18_18	LA-5_19	LA-5_20
COL302	LA	LA-1_2	LA-2_3	LA-4_4	LA-4_5	LA-1_6	LA-5_7	LA-5_8	LA-8_9	LA-1_10	LA-10_11	LA-11_12	LA-4_13	LA-2_14	LA-13_15	LA-7_16	LA-2_17	LA-10_18	LA-9_19	LA-13_20
COL303	LA	LA-1_2	LA-2_3	LA-4_4	LA-4_5	LA-1_6	LA-5_7	LA-5_8	LA-8_9	LA-9_10	LA-6_11	LA-5_12	LA-12_13	LA-12_14	LA-5_15	LA-13_16	LA-16_17	LA-18_18	LA-5_19	LA-5_20
COL305	LA	LA-2_2	LA-1_3	LA-2_4	LA-5_5	LA-5_6	LA-1_7	LA-3_8	LA-7_9	LA-4_10	LA-1_11	LA-3_12	LA-6_13	LA-1_14	LA-6_15	LA-12_16	LA-17_17	LA-2_18	LA-10_19	LA-6_20
COL307	LA	LA-1_2	LA-2_3	LA-4_4	LA-4_5	LA-1_6	LA-2_7	LA-2_8	LA-2_9	LA-1_10	LA-2_11	LA-2_12	LA-2_13	LA-2_14	LA-13_15	LA-2_16	LA-2_17	LA-10_18	LA-9_19	LA-13_20
COL308	LA	LA-1_2	LA-2_3	LA-4_4	LA-4_5	LA-1_6	LA-5_7	LA-5_8	LA-8_9	LA-9_10	LA-6_11	LA-5_12	LA-12_13	LA-12_14	LA-5_15	LA-13_16	LA-16_17	LA-18_18	LA-5_19	LA-5_20
COL309	LA	LA-1_2	LA-2_3	LA-4_4	LA-4_5	LA-1_6	LA-2_7	LA-2_8	LA-2_9	LA-1_10	LA-2_11	LA-2_12	LA-2_13	LA-2_14	LA-13_15	LA-2_16	LA-2_17	LA-10_18	LA-9_19	LA-13_20
COL310	LA	LA-2_2	LA-1_3	LA-2_4	LA-5_5	LA-5_6	LA-1_7	LA-3_8	LA-7_9	LA-4_10	LA-1_11	LA-3_12	LA-6_13	LA-1_14	LA-6_15	LA-12_16	LA-17_17	LA-2_18	LA-10_19	LA-6_20
COL318	LA	LA-1_2	LA-2_3	LA-4_4	LA-4_5	LA-4_6	LA-5_7	LA-5_8	LA-8_9	LA-9_10	LA-6_11	LA-5_12	LA-12_13	LA-12_14	LA-5_15	LA-13_16	LA-16_17	LA-18_18	LA-5_19	LA-18_20
CRI001	LA	LA-1_2	LA-2_3	LA-4_4	LA-4_5	LA-1_6	LA-5_7	LA-5_8	LA-8_9	LA-9_10	LA-10_11	LA-11_12	LA-4_13	LA-10_14	LA-15_15	LA-7_16	LA-9_17	LA-1_18	LA-13_19	LA-15_20
CRI002	LA	LA-1_2	LA-2_3	LA-4_4	LA-4_5	LA-1_6	LA-5_7	LA-5_8	LA-8_9	LA-9_10	LA-10_11	LA-11_12	LA-4_13	LA-10_14	LA-15_15	LA-7_16	LA-9_17	LA-1_18	LA-13_19	LA-15_20
CRI003	LA	LA-1_2	LA-2_3	LA-4_4	LA-4_5	LA-1_6	LA-2_7	LA-2_8	LA-2_9	LA-1_10	LA-2_11	LA-2_12	LA-2_13	LA-2_14	LA-1_15	LA-2_16	LA-2_17	LA-3_18	LA-9_19	LA-1_20
CRI005	LA	LA-1_2	LA-2_3	LA-4_4	LA-4_5	LA-1_6	LA-2_7	LA-2_8	LA-2_9	LA-1_10	LA-2_11	LA-2_12	LA-2_13	LA-2_14	LA-1_15	LA-2_16	LA-2_17	LA-3_18	LA-3_19	LA-1_20
CRI006	LA	LA-1_2	LA-3_3	LA-1_4	LA-2_5	LA-6_6	LA-6_7	LA-6_8	LA-3_9	LA-8_10	LA-11_11	LA-4_12	LA-10_13	LA-9_14	LA-9_15	LA-15_16	LA-4_17	LA-6_18	LA-15_19	LA-9_20
CRI008	LA	LA-1_2	LA-2_3	LA-4_4	LA-4_5	LA-1_6	LA-5_7	LA-5_8	LA-8_9	LA-9_10	LA-10_11	LA-11_12	LA-4_13	LA-10_14	LA-15_15	LA-7_16	LA-9_17	LA-1_18	LA-13_19	LA-15_20
DOM001	LA	LA-2_2	LA-1_3	LA-2_4	LA-3_5	LA-2_6	LA-7_7	LA-8_8	LA-9_9	LA-2_10	LA-4_11	LA-6_12	LA-1_13	LA-3_14	LA-7_15	LA-9_16	LA-3_17	LA-9_18	LA-18_19	LA-7_20
DOM002	LA	LA-2_2	LA-1_3	LA-2_4	LA-3_5	LA-2_6	LA-7_7	LA-8_8	LA-9_9	LA-2_10	LA-4_11	LA-6_12	LA-1_13	LA-3_14	LA-7_15	LA-9_16	LA-3_17	LA-9_18	LA-18_19	LA-7_20
DOM003	LA	LA-1_2	LA-2_3	LA-1_4	LA-2_5	LA-6_6	LA-2_7	LA-2_8	LA-2_9	LA-8_10	LA-11_11	LA-4_12	LA-13_13	LA-9_14	LA-8_15	LA-11_16	LA-15_17	LA-14_18	LA-16_19	LA-19_20
DOM005	LA	LA-1_2	LA-2_3	LA-1_4	LA-2_5	LA-6_6	LA-2_7	LA-2_8	LA-2_9	LA-8_10	LA-11_11	LA-4_12	LA-13_13	LA-13_14	LA-8_15	LA-11_16	LA-15_17	LA-14_18	LA-16_19	LA-19_20
DOM008	LA	LA-2_2	LA-1_3	LA-2_4	LA-5_5	LA-5_6	LA-1_7	LA-1_8	LA-1_9	LA-10_10	LA-9_11	LA-8_12	LA-8_13	LA-14_14	LA-10_15	LA-1_16	LA-7_17	LA-16_18	LA-14_19	LA-16_20
DOM009	LA	LA-2_2	LA-1_3	LA-2_4	LA-5_5	LA-5_6	LA-1_7	LA-1_8	LA-9_9	LA-2_10	LA-4_11	LA-6_12	LA-1_13	LA-3_14	LA-7_15	LA-9_16	LA-3_17	LA-9_18	LA-18_19	LA-7_20
DOM010	LA	LA-2_2	LA-1_3	LA-2_4	LA-3_5	LA-2_6	LA-7_7	LA-8_8	LA-9_9	LA-2_10	LA-4_11	LA-6_12	LA-1_13	LA-3_14	LA-7_15	LA-9_16	LA-3_17	LA-9_18	LA-18_19	LA-7_20
FRA001	LA	LA-1_2	LA-3_3	LA-1_4	LA-2_5	LA-6_6	LA-6_7	LA-6_8	LA-3_9	LA-8_10	LA-11_11	LA-4_12	LA-10_13	LA-9_14	LA-9_15	LA-15_16	LA-4_17	LA-6_18	LA-15_19	LA-9_20
FRA005	LA	LA-2_2	LA-1_3	LA-2_4	LA-3_5	LA-2_6	LA-7_7	LA-3_8	LA-7_9	LA-4_10	LA-1_11	LA-3_12	LA-11_13	LA-6_14	LA-11_15	LA-8_16	LA-10_17	LA-17_18	LA-17_19	LA-11_20
FRA009	LA	LA-2_2	LA-1_3	LA-2_4	LA-3_5	LA-2_6	LA-7_7	LA-8_8	LA-9_9	LA-2_10	LA-4_11	LA-6_12	LA-1_13	LA-3_14	LA-7_15	LA-9_16	LA-3_17	LA-9_18	LA-2_19	LA-7_20
FRA010	LA	LA-2_2	LA-1_3	LA-2_4	LA-3_5	LA-2_6	LA-7_7	LA-8_8	LA-9_9	LA-2_10	LA-4_11	LA-6_12	LA-1_13	LA-3_14	LA-7_15	LA-9_16	LA-3_17	LA-9_18	LA-2_19	LA-7_20
FRA017	LA	LA-1_2	LA-3_3	LA-1_4	LA-2_5	LA-6_6	LA-6_7	LA-6_8	LA-3_9	LA-8_10	LA-11_11	LA-4_12	LA-10_13	LA-9_14	LA-9_15	LA-15_16	LA-4_17	LA-6_18	LA-15_19	LA-9_20
FRA020	LA	LA-1_2	LA-3_3	LA-1_4	LA-2_5	LA-6_6	LA-6_7	LA-6_8	LA-3_9	LA-3_10	LA-5_11	LA-12_12	LA-5_13	LA-5_14	LA-4_15	LA-4_16	LA-8_17	LA-13_18	LA-6_19	LA-4_20
GTM004	LA	LA-1_2	LA-2_3	LA-4_4	LA-4_5	LA-1_6	LA-5_7	LA-5_8	LA-8_9	LA-9_10	LA-10_11	LA-11_12	LA-4_13	LA-10_14	LA-15_15	LA-7_16	LA-9_17	LA-1_18	LA-13_19	LA-15_20
GTM007	LA	LA-1_2	LA-2_3	LA-4_4	LA-4_5	LA-1_6	LA-2_7	LA-2_8	LA-2_9	LA-1_10	LA-2_11	LA-2_12	LA-2_13	LA-13_14	LA-1_15	LA-2_16	LA-15_17	LA-3_18	LA-3_19	LA-1_20
HON001	LA	LA-1_2	LA-2_3	LA-4_4	LA-4_5	LA-1_6	LA-5_7	LA-5_8	LA-8_9	LA-9_10	LA-10_11	LA-11_12	LA-4_13	LA-10_14	LA-15_15	LA-7_16	LA-9_17	LA-1_18	LA-13_19	LA-15_20
HON005	LA	LA-1_2	LA-2_3	LA-4_4	LA-4_5	LA-1_6	LA-5_7	LA-5_8	LA-8_9	LA-9_10	LA-6_11	LA-5_12	LA-12_13	LA-12_14	LA-5_15	LA-13_16	LA-16_17	LA-18_18	LA-5_19	LA-5_20
HON006	LA	LA-1_2	LA-2_3	LA-4_4	LA-4_5	LA-1_6	LA-5_7	LA-5_8	LA-8_9	LA-9_10	LA-6_11	LA-5_12	LA-12_13	LA-12_14	LA-5_15	LA-13_16	LA-16_17	LA-18_18	LA-5_19	LA-18_20
HON008	LA	LA-1_2	LA-2_3	LA-4_4	LA-4_5	LA-1_6	LA-5_7	LA-5_8	LA-8_9	LA-9_10	LA-10_11	LA-11_12	LA-4_13	LA-10_14	LA-15_15	LA-7_16	LA-9_17	LA-1_18	LA-13_19	LA-15_20
HON009	LA	LA-1_2	LA-2_3	LA-4_4	LA-4_5	LA-1_6	LA-5_7	LA-5_8	LA-8_9	LA-9_10	LA-10_11	LA-11_12	LA-4_13	LA-2_14	LA-13_15	LA-7_16	LA-9_17	LA-10_18	LA-9_19	LA-13_20
HON011	LA	LA-1_2	LA-2_3	LA-4_4	LA-4_5	LA-1_6	LA-5_7	LA-5_8	LA-8_9	LA-9_10	LA-10_11	LA-11_12	LA-4_13	LA-10_14	LA-15_15	LA-7_16	LA-9_17	LA-1_18	LA-13_19	LA-15_20
HON016	LA	LA-1_2	LA-2_3	LA-4_4	LA-4_5	LA-1_6	LA-2_7	LA-2_8	LA-2_9	LA-1_10	LA-2_11	LA-2_12	LA-2_13	LA-2_14	LA-13_15	LA-2_16	LA-2_17	LA-10_18	LA-9_19	LA-13_20
HON024	LA	LA-2_2	LA-1_3	LA-2_4	LA-3_5	LA-2_6	LA-7_7	LA-3_8	LA-7_9	LA-4_10	LA-1_11	LA-9_12	LA-11_13	LA-6_14	LA-11_15	LA-8_16	LA-12_17	LA-15_18	LA-8_19	LA-17_20
HON025	LA	LA-1_2	LA-2_3	LA-1_4	LA-2_5	LA-6_6	LA-2_7	LA-2_8	LA-2_9	LA-8_10	LA-11_11	LA-4_12	LA-13_13	LA-9_14	LA-9_15	LA-11_16	LA-15_17	LA-14_18	LA-16_19	LA-19_20
HON026	LA	LA-1_2	LA-2_3	LA-4_4	LA-4_5	LA-1_6	LA-5_7	LA-5_8	LA-8_9	LA-9_10	LA-10_11	LA-11_12	LA-4_13	LA-10_14	LA-13_15	LA-7_16	LA-9_17	LA-10_18	LA-13_19	LA-15_20
HON027	LA	LA-1_2	LA-2_3	LA-4_4	LA-4_5	LA-1_6	LA-2_7	LA-2_8	LA-2_9	LA-1_10	LA-2_11	LA-2_12	LA-2_13	LA-2_14	LA-13_15	LA-2_16	LA-2_17	LA-10_18	LA-9_19	LA-13_20
HON028	LA	LA-1_2	LA-2_3	LA-4_4	LA-4_5	LA-1_6	LA-5_7	LA-5_8	LA-8_9	LA-9_10	LA-10_11	LA-11_12	LA-4_13	LA-10_14	LA-15_15	LA-7_16	LA-9_17	LA-1_18	LA-13_19	LA-15_20
IDN001	LA	LA-2_2	LA-1_3	LA-2_4	LA-5_5	LA-5_6	LA-1_7	LA-1_8	LA-1_9	LA-10_10	LA-9_11	LA-8_12	LA-8_13	LA-1_14	LA-6_15	LA-1_16	LA-7_17	LA-16_18	LA-14_19	LA-16_20
IDN006	LA	LA-2_2	LA-1_3	LA-2_4	LA-3_5	LA-2_6	LA-7_7	LA-8_8	LA-9_9	LA-2_10	LA-4_11	LA-6_12	LA-1_13	LA-3_14	LA-7_15	LA-9_16	LA-3_17	LA-9_18	LA-18_19	LA-7_20
IDN009	LA	LA-1_2	LA-3_3	LA-1_4	LA-2_5	LA-6_6	LA-6_7	LA-6_8	LA-3_9	LA-8_10	LA-11_11	LA-4_12	LA-10_13	LA-9_14	LA-9_15	LA-15_16	LA-4_17	LA-6_18	LA-15_19	LA-9_20
ISR005	LA	LA-2_2	LA-1_3	LA-2_4	LA-3_5	LA-2_6	LA-7_7	LA-8_8	LA-4_9	LA-7_10	LA-7_11	LA-9_12	LA-9_13	LA-8_14	LA-2_15	LA-5_16	LA-1_17	LA-8_18	LA-19_19	LA-2_20
ISR008	LA	LA-2_2	LA-1_3	LA-2_4	LA-3_5	LA-2_6	LA-7_7	LA-8_8	LA-4_9	LA-7_10	LA-7_11	LA-9_12	LA-9_13	LA-8_14	LA-2_15	LA-5_16	LA-1_17	LA-8_18	LA-19_19	LA-2_20
ISR009	LA	LA-2_2	LA-1_3	LA-2_4	LA-3_5	LA-2_6	LA-7_7	LA-8_8	LA-4_9	LA-7_10	LA-7_11	LA-9_12	LA-9_13	LA-8_14	LA-2_15	LA-5_16	LA-1_17	LA-8_18	LA-19_19	LA-2_20
JAP110	LA	LA-1_2	LA-2_3	LA-4_4	LA-4_5	LA-1_6	LA-2_7	LA-2_8	LA-2_9	LA-1_10	LA-2_11	LA-2_12	LA-2_13	LA-13_14	LA-1_15	LA-2_16	LA-15_17	LA-3_18	LA-3_19	LA-1_20
JOR005	LA	LA-2_2	LA-1_3	LA-2_4	LA-3_5	LA-2_6	LA-7_7	LA-8_8	LA-4_9	LA-7_10	LA-7_11	LA-9_12	LA-9_13	LA-8_14	LA-2_15	LA-5_16	LA-1_17	LA-8_18	LA-19_19	LA-2_20
JOR007	LA	LA-2_2	LA-1_3	LA-2_4	LA-3_5	LA-2_6	LA-7_7	LA-8_8	LA-4_9	LA-7_10	LA-7_11	LA-9_12	LA-9_13	LA-8_14	LA-2_15	LA-5_16	LA-1_17	LA-8_18	LA-19_19	LA-2_20
JOR008	LA	LA-2_2	LA-1_3	LA-2_4	LA-3_5	LA-2_6	LA-7_7	LA-8_8	LA-9_9	LA-7_10	LA-7_11	LA-9_12	LA-1_13	LA-3_14	LA-2_15	LA-5_16	LA-3_17	LA-9_18	LA-2_19	LA-17_20
MAL007	LA	LA-2_2	LA-1_3	LA-2_4	LA-5_5	LA-5_6	LA-1_7	LA-1_8	LA-1_9	LA-10_10	LA-9_11	LA-8_12	LA-8_13	LA-1_14	LA-6_15	LA-1_16	LA-7_17	LA-16_18	LA-14_19	LA-16_20
MEX001	LA	LA-1_2	LA-2_3	LA-4_4	LA-4_5	LA-1_6	LA-5_7	LA-5_8	LA-8_9	LA-9_10	LA-10_11	LA-11_12	LA-4_13	LA-2_14	LA-13_15	LA-7_16	LA-9_17	LA-10_18	LA-9_19	LA-13_20
MEX002	LA	LA-1_2	LA-2_3	LA-4_4	LA-4_5	LA-1_6	LA-5_7	LA-5_8	LA-8_9	LA-1_10	LA-10_11	LA-11_12	LA-4_13	LA-2_14	LA-13_15	LA-7_16	LA-2_17	LA-10_18	LA-9_19	LA-13_20
MEX003	LA	LA-1_2	LA-2_3	LA-4_4	LA-4_5	LA-1_6	LA-5_7	LA-5_8	LA-8_9	LA-9_10	LA-6_11	LA-5_12	LA-12_13	LA-12_14	LA-5_15	LA-13_16	LA-16_17	LA-18_18	LA-5_19	LA-18_20
MEX004	LA	LA-1_2	LA-2_3	LA-4_4	LA-4_5	LA-1_6	LA-5_7	LA-5_8	LA-8_9	LA-9_10	LA-6_11	LA-11_12	LA-4_13	LA-12_14	LA-5_15	LA-7_16	LA-9_17	LA-18_18	LA-5_19	LA-5_20
MEX006	LA	LA-1_2	LA-2_3	LA-4_4	LA-4_5	LA-1_6	LA-2_7	LA-2_8	LA-2_9	LA-1_10	LA-10_11	LA-11_12	LA-2_13	LA-2_14	LA-13_15	LA-2_16	LA-2_17	LA-10_18	LA-9_19	LA-13_20
MEX007	LA	LA-2_2	LA-1_3	LA-2_4	LA-5_5	LA-5_6	LA-1_7	LA-1_8	LA-1_9	LA-10_10	LA-9_11	LA-3_12	LA-6_13	LA-1_14	LA-6_15	LA-12_16	LA-17_17	LA-2_18	LA-10_19	LA-6_20
MEX008	LA	LA-2_2	LA-1_3	LA-2_4	LA-5_5	LA-5_6	LA-1_7	LA-1_8	LA-1_9	LA-10_10	LA-9_11	LA-3_12	LA-6_13	LA-1_14	LA-6_15	LA-12_16	LA-17_17	LA-2_18	LA-10_19	LA-6_20
MEX009	LA	LA-2_2	LA-1_3	LA-2_4	LA-5_5	LA-5_6	LA-1_7	LA-3_8	LA-7_9	LA-4_10	LA-1_11	LA-3_12	LA-6_13	LA-1_14	LA-6_15	LA-12_16	LA-17_17	LA-2_18	LA-10_19	LA-6_20
MEX010	LA	LA-1_2	LA-2_3	LA-4_4	LA-4_5	LA-1_6	LA-5_7	LA-5_8	LA-8_9	LA-9_10	LA-10_11	LA-11_12	LA-4_13	LA-2_14	LA-13_15	LA-7_16	LA-9_17	LA-10_18	LA-9_19	LA-13_20
MEX012	LA	LA-1_2	LA-3_3	LA-1_4	LA-2_5	LA-6_6	LA-6_7	LA-6_8	LA-3_9	LA-8_10	LA-11_11	LA-4_12	LA-10_13	LA-9_14	LA-9_15	LA-15_16	LA-4_17	LA-6_18	LA-15_19	LA-9_20
MEX023	LA	LA-1_2	LA-2_3	LA-1_4	LA-2_5	LA-6_6	LA-2_7	LA-2_8	LA-2_9	LA-8_10	LA-11_11	LA-4_12	LA-13_13	LA-13_14	LA-1_15	LA-11_16	LA-15_17	LA-14_18	LA-16_19	LA-19_20
MEX024	LA	LA-1_2	LA-2_3	LA-4_4	LA-4_5	LA-1_6	LA-2_7	LA-2_8	LA-2_9	LA-1_10	LA-2_11	LA-2_12	LA-2_13	LA-2_14	LA-13_15	LA-2_16	LA-2_17	LA-10_18	LA-9_19	LA-13_20
MEX027	LA	LA-1_2	LA-2_3	LA-4_4	LA-4_5	LA-1_6	LA-2_7	LA-2_8	LA-2_9	LA-1_10	LA-2_11	LA-2_12	LA-2_13	LA-2_14	LA-13_15	LA-2_16	LA-2_17	LA-10_18	LA-9_19	LA-13_20
MEX032	LA	LA-1_2	LA-2_3	LA-4_4	LA-4_5	LA-1_6	LA-5_7	LA-5_8	LA-8_9	LA-9_10	LA-10_11	LA-11_12	LA-4_13	LA-2_14	LA-13_15	LA-7_16	LA-9_17	LA-10_18	LA-9_19	LA-13_20
MEX035	LA	LA-1_2	LA-2_3	LA-4_4	LA-4_5	LA-1_6	LA-2_7	LA-2_8	LA-2_9	LA-1_10	LA-2_11	LA-2_12	LA-2_13	LA-2_14	LA-13_15	LA-2_16	LA-2_17	LA-10_18	LA-9_19	LA-13_20
MEX040	LA	LA-1_2	LA-2_3	LA-1_4	LA-2_5	LA-6_6	LA-2_7	LA-2_8	LA-2_9	LA-8_10	LA-11_11	LA-4_12	LA-13_13	LA-13_14	LA-1_15	LA-11_16	LA-15_17	LA-14_18	LA-16_19	LA-19_20
MEX041	LA	LA-1_2	LA-2_3	LA-4_4	LA-4_5	LA-4_6	LA-3_7	LA-7_8	LA-6_9	LA-6_10	LA-8_11	LA-10_12	LA-7_13	LA-7_14	LA-5_15	LA-6_16	LA-6_17	LA-12_18	LA-12_19	LA-18_20
MEX043	LA	LA-1_2	LA-2_3	LA-4_4	LA-4_5	LA-1_6	LA-2_7	LA-2_8	LA-2_9	LA-1_10	LA-2_11	LA-2_12	LA-2_13	LA-13_14	LA-1_15	LA-2_16	LA-15_17	LA-3_18	LA-3_19	LA-8_20
MEX044	LA	LA-1_2	LA-2_3	LA-4_4	LA-4_5	LA-1_6	LA-5_7	LA-5_8	LA-8_9	LA-1_10	LA-10_11	LA-11_12	LA-4_13	LA-2_14	LA-13_15	LA-7_16	LA-2_17	LA-10_18	LA-9_19	LA-13_20
MEX045	LA	LA-1_2	LA-2_3	LA-4_4	LA-4_5	LA-1_6	LA-2_7	LA-2_8	LA-2_9	LA-1_10	LA-2_11	LA-2_12	LA-2_13	LA-13_14	LA-1_15	LA-2_16	LA-2_17	LA-3_18	LA-3_19	LA-8_20
MEX046	LA	LA-1_2	LA-2_3	LA-4_4	LA-4_5	LA-1_6	LA-5_7	LA-5_8	LA-8_9	LA-9_10	LA-6_11	LA-5_12	LA-12_13	LA-12_14	LA-15_15	LA-13_16	LA-16_17	LA-1_18	LA-5_19	LA-5_20
NGA006	LA	LA-1_2	LA-2_3	LA-4_4	LA-4_5	LA-1_6	LA-2_7	LA-2_8	LA-2_9	LA-1_10	LA-2_11	LA-2_12	LA-2_13	LA-13_14	LA-1_15	LA-2_16	LA-2_17	LA-3_18	LA-3_19	LA-1_20
NGA010	LA	LA-1_2	LA-2_3	LA-4_4	LA-4_5	LA-1_6	LA-2_7	LA-2_8	LA-2_9	LA-1_10	LA-2_11	LA-2_12	LA-2_13	LA-13_14	LA-1_15	LA-2_16	LA-2_17	LA-3_18	LA-3_19	LA-1_20
PER014	LA	LA-1_2	LA-2_3	LA-4_4	LA-4_5	LA-1_6	LA-5_7	LA-5_8	LA-8_9	LA-1_10	LA-10_11	LA-11_12	LA-4_13	LA-2_14	LA-13_15	LA-7_16	LA-2_17	LA-10_18	LA-9_19	LA-13_20
PER016	LA	LA-1_2	LA-2_3	LA-4_4	LA-4_5	LA-1_6	LA-2_7	LA-2_8	LA-2_9	LA-1_10	LA-2_11	LA-2_12	LA-2_13	LA-2_14	LA-13_15	LA-2_16	LA-2_17	LA-3_18	LA-9_19	LA-13_20
PER017	LA	LA-1_2	LA-2_3	LA-4_4	LA-4_5	LA-1_6	LA-5_7	LA-5_8	LA-8_9	LA-9_10	LA-6_11	LA-5_12	LA-12_13	LA-12_14	LA-15_15	LA-13_16	LA-16_17	LA-1_18	LA-5_19	LA-5_20
PER018	LA	LA-1_2	LA-2_3	LA-4_4	LA-4_5	LA-1_6	LA-5_7	LA-5_8	LA-8_9	LA-9_10	LA-6_11	LA-5_12	LA-12_13	LA-12_14	LA-5_15	LA-13_16	LA-16_17	LA-18_18	LA-5_19	LA-5_20
PER021	LA	LA-1_2	LA-2_3	LA-4_4	LA-4_5	LA-1_6	LA-2_7	LA-2_8	LA-2_9	LA-1_10	LA-2_11	LA-2_12	LA-2_13	LA-13_14	LA-1_15	LA-2_16	LA-15_17	LA-3_18	LA-3_19	LA-1_20
PER101	LA	LA-1_2	LA-2_3	LA-4_4	LA-4_5	LA-1_6	LA-5_7	LA-5_8	LA-8_9	LA-9_10	LA-6_11	LA-5_12	LA-12_13	LA-12_14	LA-5_15	LA-13_16	LA-16_17	LA-18_18	LA-5_19	LA-5_20
PER102	LA	LA-1_2	LA-2_3	LA-4_4	LA-4_5	LA-4_6	LA-5_7	LA-5_8	LA-8_9	LA-9_10	LA-6_11	LA-5_12	LA-12_13	LA-12_14	LA-5_15	LA-13_16	LA-16_17	LA-18_18	LA-5_19	LA-18_20
PER103	LA	LA-2_2	LA-1_3	LA-2_4	LA-5_5	LA-5_6	LA-1_7	LA-1_8	LA-1_9	LA-10_10	LA-9_11	LA-3_12	LA-6_13	LA-1_14	LA-6_15	LA-12_16	LA-17_17	LA-2_18	LA-10_19	LA-6_20
PER104	LA	LA-1_2	LA-2_3	LA-4_4	LA-4_5	LA-1_6	LA-5_7	LA-5_8	LA-8_9	LA-9_10	LA-6_11	LA-5_12	LA-12_13	LA-12_14	LA-5_15	LA-13_16	LA-16_17	LA-18_18	LA-5_19	LA-5_20
PER105	LA	LA-1_2	LA-2_3	LA-4_4	LA-4_5	LA-1_6	LA-2_7	LA-2_8	LA-2_9	LA-1_10	LA-2_11	LA-2_12	LA-2_13	LA-2_14	LA-13_15	LA-2_16	LA-2_17	LA-10_18	LA-9_19	LA-8_20
PER106	LA	LA-1_2	LA-2_3	LA-4_4	LA-4_5	LA-1_6	LA-5_7	LA-5_8	LA-8_9	LA-1_10	LA-10_11	LA-11_12	LA-4_13	LA-2_14	LA-13_15	LA-7_16	LA-2_17	LA-10_18	LA-9_19	LA-13_20
PER107	LA	LA-1_2	LA-2_3	LA-4_4	LA-4_5	LA-1_6	LA-5_7	LA-5_8	LA-8_9	LA-9_10	LA-6_11	LA-5_12	LA-12_13	LA-12_14	LA-5_15	LA-13_16	LA-16_17	LA-18_18	LA-5_19	LA-5_20
PER108	LA	LA-1_2	LA-2_3	LA-4_4	LA-4_5	LA-1_6	LA-5_7	LA-5_8	LA-8_9	LA-9_10	LA-6_11	LA-5_12	LA-12_13	LA-12_14	LA-15_15	LA-13_16	LA-16_17	LA-1_18	LA-5_19	LA-5_20
PER109	LA	LA-1_2	LA-2_3	LA-4_4	LA-4_5	LA-1_6	LA-2_7	LA-2_8	LA-2_9	LA-1_10	LA-2_11	LA-2_12	LA-2_13	LA-2_14	LA-13_15	LA-2_16	LA-2_17	LA-10_18	LA-9_19	LA-13_20
PER110	LA	LA-1_2	LA-2_3	LA-4_4	LA-4_5	LA-1_6	LA-2_7	LA-2_8	LA-2_9	LA-1_10	LA-2_11	LA-2_12	LA-2_13	LA-13_14	LA-1_15	LA-2_16	LA-15_17	LA-3_18	LA-3_19	LA-1_20
PER113	LA	LA-1_2	LA-2_3	LA-4_4	LA-4_5	LA-4_6	LA-3_7	LA-7_8	LA-6_9	LA-6_10	LA-8_11	LA-10_12	LA-7_13	LA-7_14	LA-12_15	LA-6_16	LA-6_17	LA-12_18	LA-12_19	LA-20_20
PER114	LA	LA-1_2	LA-2_3	LA-4_4	LA-4_5	LA-1_6	LA-5_7	LA-5_8	LA-8_9	LA-9_10	LA-6_11	LA-5_12	LA-12_13	LA-12_14	LA-5_15	LA-13_16	LA-16_17	LA-18_18	LA-5_19	LA-18_20
PER115	LA	LA-1_2	LA-2_3	LA-4_4	LA-4_5	LA-1_6	LA-2_7	LA-2_8	LA-2_9	LA-1_10	LA-2_11	LA-2_12	LA-13_13	LA-13_14	LA-1_15	LA-11_16	LA-15_17	LA-3_18	LA-3_19	LA-1_20
PER117	LA	LA-1_2	LA-2_3	LA-4_4	LA-4_5	LA-1_6	LA-5_7	LA-5_8	LA-8_9	LA-9_10	LA-10_11	LA-11_12	LA-4_13	LA-10_14	LA-15_15	LA-7_16	LA-9_17	LA-10_18	LA-13_19	LA-15_20
PER119	LA	LA-1_2	LA-2_3	LA-4_4	LA-4_5	LA-1_6	LA-5_7	LA-5_8	LA-8_9	LA-1_10	LA-2_11	LA-2_12	LA-2_13	LA-2_14	LA-13_15	LA-2_16	LA-2_17	LA-10_18	LA-9_19	LA-13_20
PER124	LA	LA-1_2	LA-2_3	LA-4_4	LA-4_5	LA-1_6	LA-5_7	LA-5_8	LA-8_9	LA-9_10	LA-10_11	LA-11_12	LA-4_13	LA-10_14	LA-13_15	LA-7_16	LA-9_17	LA-10_18	LA-13_19	LA-15_20
PER130	LA	LA-1_2	LA-2_3	LA-4_4	LA-4_5	LA-1_6	LA-5_7	LA-5_8	LA-8_9	LA-9_10	LA-6_11	LA-5_12	LA-12_13	LA-12_14	LA-5_15	LA-13_16	LA-16_17	LA-18_18	LA-5_19	LA-5_20
PER136	LA	LA-1_2	LA-2_3	LA-4_4	LA-4_5	LA-1_6	LA-5_7	LA-5_8	LA-8_9	LA-9_10	LA-10_11	LA-11_12	LA-4_13	LA-2_14	LA-13_15	LA-7_16	LA-9_17	LA-10_18	LA-9_19	LA-13_20
POR001	LA	LA-2_2	LA-1_3	LA-2_4	LA-3_5	LA-2_6	LA-7_7	LA-8_8	LA-9_9	LA-2_10	LA-4_11	LA-6_12	LA-1_13	LA-3_14	LA-7_15	LA-9_16	LA-3_17	LA-9_18	LA-18_19	LA-7_20
POR002	LA	LA-1_2	LA-3_3	LA-1_4	LA-2_5	LA-6_6	LA-6_7	LA-6_8	LA-3_9	LA-3_10	LA-5_11	LA-12_12	LA-5_13	LA-5_14	LA-4_15	LA-4_16	LA-8_17	LA-13_18	LA-6_19	LA-4_20
POR003	LA	LA-2_2	LA-1_3	LA-2_4	LA-3_5	LA-2_6	LA-7_7	LA-8_8	LA-4_9	LA-7_10	LA-7_11	LA-7_12	LA-9_13	LA-8_14	LA-14_15	LA-14_16	LA-14_17	LA-11_18	LA-11_19	LA-14_20
POR005	LA	LA-1_2	LA-3_3	LA-1_4	LA-2_5	LA-6_6	LA-6_7	LA-6_8	LA-3_9	LA-3_10	LA-5_11	LA-12_12	LA-5_13	LA-5_14	LA-4_15	LA-4_16	LA-8_17	LA-13_18	LA-6_19	LA-4_20
POR007	LA	LA-2_2	LA-1_3	LA-2_4	LA-3_5	LA-2_6	LA-7_7	LA-8_8	LA-9_9	LA-2_10	LA-4_11	LA-6_12	LA-1_13	LA-3_14	LA-7_15	LA-9_16	LA-3_17	LA-9_18	LA-18_19	LA-7_20
POR008	LA	LA-2_2	LA-1_3	LA-2_4	LA-3_5	LA-2_6	LA-7_7	LA-8_8	LA-4_9	LA-7_10	LA-7_11	LA-7_12	LA-9_13	LA-8_14	LA-14_15	LA-14_16	LA-14_17	LA-11_18	LA-19_19	LA-14_20
POR009	LA	LA-2_2	LA-1_3	LA-2_4	LA-3_5	LA-2_6	LA-7_7	LA-8_8	LA-4_9	LA-7_10	LA-7_11	LA-7_12	LA-9_13	LA-8_14	LA-14_15	LA-5_16	LA-1_17	LA-8_18	LA-19_19	LA-14_20
POR010	LA	LA-2_2	LA-1_3	LA-2_4	LA-3_5	LA-2_6	LA-7_7	LA-8_8	LA-4_9	LA-7_10	LA-7_11	LA-7_12	LA-9_13	LA-8_14	LA-14_15	LA-5_16	LA-1_17	LA-8_18	LA-19_19	LA-14_20
POR011	LA	LA-2_2	LA-1_3	LA-2_4	LA-3_5	LA-2_6	LA-7_7	LA-8_8	LA-4_9	LA-7_10	LA-7_11	LA-7_12	LA-9_13	LA-8_14	LA-14_15	LA-14_16	LA-14_17	LA-11_18	LA-11_19	LA-14_20
POR012	LA	LA-1_2	LA-3_3	LA-1_4	LA-2_5	LA-6_6	LA-6_7	LA-6_8	LA-3_9	LA-8_10	LA-11_11	LA-4_12	LA-10_13	LA-9_14	LA-9_15	LA-15_16	LA-4_17	LA-6_18	LA-15_19	LA-9_20
POR013	LA	LA-2_2	LA-1_3	LA-2_4	LA-5_5	LA-5_6	LA-1_7	LA-1_8	LA-1_9	LA-10_10	LA-9_11	LA-8_12	LA-8_13	LA-14_14	LA-10_15	LA-10_16	LA-11_17	LA-5_18	LA-7_19	LA-10_20
POR015	LA	LA-2_2	LA-1_3	LA-2_4	LA-3_5	LA-2_6	LA-7_7	LA-8_8	LA-9_9	LA-2_10	LA-4_11	LA-6_12	LA-1_13	LA-3_14	LA-7_15	LA-9_16	LA-3_17	LA-9_18	LA-2_19	LA-7_20
POR018	LA	LA-2_2	LA-1_3	LA-2_4	LA-3_5	LA-2_6	LA-7_7	LA-8_8	LA-9_9	LA-2_10	LA-4_11	LA-6_12	LA-1_13	LA-3_14	LA-7_15	LA-9_16	LA-3_17	LA-9_18	LA-18_19	LA-7_20
POR101	LA	LA-2_2	LA-1_3	LA-2_4	LA-3_5	LA-2_6	LA-7_7	LA-8_8	LA-4_9	LA-7_10	LA-7_11	LA-7_12	LA-9_13	LA-8_14	LA-14_15	LA-14_16	LA-14_17	LA-11_18	LA-11_19	LA-14_20
POR102	LA	LA-2_2	LA-1_3	LA-2_4	LA-3_5	LA-2_6	LA-7_7	LA-8_8	LA-9_9	LA-2_10	LA-4_11	LA-6_12	LA-1_13	LA-3_14	LA-7_15	LA-9_16	LA-3_17	LA-9_18	LA-2_19	LA-7_20
POR103	LA	LA-2_2	LA-1_3	LA-2_4	LA-3_5	LA-2_6	LA-7_7	LA-8_8	LA-4_9	LA-7_10	LA-7_11	LA-7_12	LA-9_13	LA-8_14	LA-14_15	LA-14_16	LA-14_17	LA-11_18	LA-11_19	LA-14_20
POR104	LA	LA-1_2	LA-3_3	LA-1_4	LA-2_5	LA-6_6	LA-6_7	LA-6_8	LA-3_9	LA-3_10	LA-5_11	LA-12_12	LA-5_13	LA-5_14	LA-4_15	LA-4_16	LA-8_17	LA-13_18	LA-6_19	LA-4_20
POR105	LA	LA-2_2	LA-1_3	LA-2_4	LA-3_5	LA-2_6	LA-7_7	LA-8_8	LA-4_9	LA-7_10	LA-7_11	LA-7_12	LA-9_13	LA-8_14	LA-14_15	LA-14_16	LA-14_17	LA-11_18	LA-11_19	LA-14_20
POR106	LA	LA-2_2	LA-1_3	LA-2_4	LA-3_5	LA-2_6	LA-7_7	LA-8_8	LA-4_9	LA-7_10	LA-7_11	LA-7_12	LA-9_13	LA-8_14	LA-14_15	LA-14_16	LA-14_17	LA-11_18	LA-11_19	LA-14_20
POR107	LA	LA-2_2	LA-1_3	LA-2_4	LA-3_5	LA-2_6	LA-7_7	LA-8_8	LA-9_9	LA-2_10	LA-4_11	LA-6_12	LA-1_13	LA-3_14	LA-7_15	LA-9_16	LA-3_17	LA-9_18	LA-18_19	LA-7_20
POR108	LA	LA-2_2	LA-1_3	LA-2_4	LA-5_5	LA-5_6	LA-1_7	LA-1_8	LA-1_9	LA-10_10	LA-9_11	LA-8_12	LA-8_13	LA-14_14	LA-10_15	LA-10_16	LA-11_17	LA-5_18	LA-14_19	LA-10_20
POR109	LA	LA-2_2	LA-1_3	LA-2_4	LA-3_5	LA-2_6	LA-7_7	LA-8_8	LA-9_9	LA-2_10	LA-4_11	LA-6_12	LA-1_13	LA-3_14	LA-7_15	LA-9_16	LA-3_17	LA-9_18	LA-18_19	LA-7_20
POR110	LA	LA-1_2	LA-2_3	LA-4_4	LA-4_5	LA-1_6	LA-5_7	LA-5_8	LA-8_9	LA-9_10	LA-10_11	LA-11_12	LA-4_13	LA-10_14	LA-15_15	LA-7_16	LA-9_17	LA-1_18	LA-13_19	LA-15_20
POR111	LA	LA-2_2	LA-1_3	LA-2_4	LA-3_5	LA-2_6	LA-7_7	LA-8_8	LA-4_9	LA-7_10	LA-7_11	LA-7_12	LA-9_13	LA-8_14	LA-14_15	LA-14_16	LA-14_17	LA-11_18	LA-11_19	LA-14_20
POR112	LA	LA-1_2	LA-3_3	LA-1_4	LA-2_5	LA-6_6	LA-6_7	LA-6_8	LA-3_9	LA-3_10	LA-5_11	LA-12_12	LA-5_13	LA-5_14	LA-4_15	LA-4_16	LA-8_17	LA-13_18	LA-6_19	LA-4_20
POR113	LA	LA-1_2	LA-2_3	LA-1_4	LA-2_5	LA-6_6	LA-2_7	LA-2_8	LA-2_9	LA-8_10	LA-11_11	LA-4_12	LA-13_13	LA-13_14	LA-8_15	LA-11_16	LA-15_17	LA-14_18	LA-16_19	LA-19_20
POR114	LA	LA-1_2	LA-2_3	LA-1_4	LA-2_5	LA-6_6	LA-2_7	LA-2_8	LA-2_9	LA-8_10	LA-11_11	LA-4_12	LA-13_13	LA-13_14	LA-8_15	LA-11_16	LA-15_17	LA-14_18	LA-16_19	LA-19_20
POR115	LA	LA-1_2	LA-2_3	LA-1_4	LA-2_5	LA-6_6	LA-2_7	LA-2_8	LA-2_9	LA-8_10	LA-11_11	LA-4_12	LA-13_13	LA-13_14	LA-8_15	LA-11_16	LA-15_17	LA-14_18	LA-16_19	LA-19_20
PRI001	LA	LA-2_2	LA-1_3	LA-2_4	LA-3_5	LA-2_6	LA-7_7	LA-8_8	LA-4_9	LA-7_10	LA-7_11	LA-7_12	LA-9_13	LA-8_14	LA-14_15	LA-14_16	LA-14_17	LA-11_18	LA-11_19	LA-14_20
PRI002	LA	LA-2_2	LA-1_3	LA-2_4	LA-3_5	LA-2_6	LA-7_7	LA-8_8	LA-4_9	LA-7_10	LA-7_11	LA-7_12	LA-9_13	LA-8_14	LA-14_15	LA-14_16	LA-14_17	LA-11_18	LA-11_19	LA-14_20
PRI004	LA	LA-2_2	LA-1_3	LA-2_4	LA-3_5	LA-2_6	LA-7_7	LA-8_8	LA-4_9	LA-7_10	LA-7_11	LA-7_12	LA-9_13	LA-8_14	LA-14_15	LA-14_16	LA-14_17	LA-11_18	LA-11_19	LA-14_20
PRI006	LA	LA-2_2	LA-1_3	LA-2_4	LA-3_5	LA-2_6	LA-7_7	LA-8_8	LA-4_9	LA-7_10	LA-7_11	LA-7_12	LA-9_13	LA-8_14	LA-14_15	LA-14_16	LA-14_17	LA-11_18	LA-11_19	LA-14_20
PRI008	LA	LA-1_2	LA-3_3	LA-1_4	LA-2_5	LA-6_6	LA-6_7	LA-6_8	LA-3_9	LA-8_10	LA-11_11	LA-4_12	LA-10_13	LA-9_14	LA-9_15	LA-15_16	LA-4_17	LA-6_18	LA-15_19	LA-9_20
SPA001	LA	LA-2_2	LA-1_3	LA-2_4	LA-3_5	LA-2_6	LA-7_7	LA-3_8	LA-7_9	LA-4_10	LA-1_11	LA-3_12	LA-6_13	LA-1_14	LA-11_15	LA-12_16	LA-17_17	LA-2_18	LA-10_19	LA-6_20
SPA002	LA	LA-2_2	LA-1_3	LA-2_4	LA-3_5	LA-2_6	LA-7_7	LA-3_8	LA-7_9	LA-4_10	LA-1_11	LA-9_12	LA-11_13	LA-6_14	LA-11_15	LA-8_16	LA-12_17	LA-15_18	LA-8_19	LA-17_20
SPA003	LA	LA-2_2	LA-1_3	LA-2_4	LA-3_5	LA-2_6	LA-7_7	LA-8_8	LA-4_9	LA-7_10	LA-7_11	LA-9_12	LA-9_13	LA-8_14	LA-2_15	LA-5_16	LA-1_17	LA-8_18	LA-2_19	LA-17_20
SPA004	LA	LA-1_2	LA-3_3	LA-1_4	LA-2_5	LA-6_6	LA-6_7	LA-6_8	LA-3_9	LA-8_10	LA-11_11	LA-4_12	LA-10_13	LA-9_14	LA-9_15	LA-15_16	LA-4_17	LA-6_18	LA-15_19	LA-9_20
SPA005	LA	LA-2_2	LA-1_3	LA-2_4	LA-3_5	LA-2_6	LA-7_7	LA-3_8	LA-7_9	LA-4_10	LA-1_11	LA-3_12	LA-6_13	LA-6_14	LA-11_15	LA-12_16	LA-17_17	LA-2_18	LA-10_19	LA-17_20
SPA006	LA	LA-2_2	LA-1_3	LA-2_4	LA-3_5	LA-2_6	LA-7_7	LA-8_8	LA-4_9	LA-7_10	LA-7_11	LA-9_12	LA-9_13	LA-8_14	LA-2_15	LA-5_16	LA-1_17	LA-8_18	LA-19_19	LA-2_20
SPA007	LA	LA-2_2	LA-1_3	LA-2_4	LA-3_5	LA-2_6	LA-7_7	LA-8_8	LA-9_9	LA-2_10	LA-4_11	LA-6_12	LA-1_13	LA-3_14	LA-7_15	LA-9_16	LA-3_17	LA-9_18	LA-18_19	LA-7_20
SPA008	LA	LA-2_2	LA-1_3	LA-2_4	LA-3_5	LA-2_6	LA-7_7	LA-8_8	LA-4_9	LA-7_10	LA-7_11	LA-9_12	LA-9_13	LA-8_14	LA-2_15	LA-5_16	LA-1_17	LA-8_18	LA-19_19	LA-2_20
SPA009	LA	LA-2_2	LA-1_3	LA-2_4	LA-3_5	LA-2_6	LA-7_7	LA-8_8	LA-4_9	LA-7_10	LA-7_11	LA-9_12	LA-9_13	LA-8_14	LA-2_15	LA-5_16	LA-1_17	LA-8_18	LA-19_19	LA-2_20
SPA010	LA	LA-2_2	LA-1_3	LA-2_4	LA-3_5	LA-2_6	LA-7_7	LA-8_8	LA-4_9	LA-7_10	LA-7_11	LA-9_12	LA-9_13	LA-8_14	LA-2_15	LA-5_16	LA-1_17	LA-8_18	LA-19_19	LA-2_20
SPA011	LA	LA-2_2	LA-1_3	LA-2_4	LA-5_5	LA-5_6	LA-1_7	LA-1_8	LA-1_9	LA-10_10	LA-9_11	LA-8_12	LA-8_13	LA-14_14	LA-10_15	LA-1_16	LA-7_17	LA-16_18	LA-14_19	LA-16_20
SPA012	LA	LA-2_2	LA-1_3	LA-2_4	LA-3_5	LA-2_6	LA-7_7	LA-8_8	LA-9_9	LA-2_10	LA-4_11	LA-6_12	LA-1_13	LA-3_14	LA-7_15	LA-9_16	LA-3_17	LA-9_18	LA-2_19	LA-17_20
SPA013	LA	LA-1_2	LA-3_3	LA-1_4	LA-2_5	LA-6_6	LA-6_7	LA-6_8	LA-3_9	LA-3_10	LA-5_11	LA-12_12	LA-5_13	LA-5_14	LA-4_15	LA-4_16	LA-8_17	LA-13_18	LA-6_19	LA-4_20
SPA014	LA	LA-1_2	LA-3_3	LA-1_4	LA-2_5	LA-6_6	LA-6_7	LA-6_8	LA-3_9	LA-3_10	LA-5_11	LA-12_12	LA-5_13	LA-5_14	LA-4_15	LA-4_16	LA-8_17	LA-13_18	LA-6_19	LA-4_20
SPA015	LA	LA-1_2	LA-3_3	LA-1_4	LA-2_5	LA-6_6	LA-6_7	LA-6_8	LA-3_9	LA-8_10	LA-11_11	LA-4_12	LA-10_13	LA-9_14	LA-9_15	LA-15_16	LA-4_17	LA-6_18	LA-15_19	LA-9_20
SPA016	LA	LA-1_2	LA-3_3	LA-1_4	LA-2_5	LA-6_6	LA-6_7	LA-6_8	LA-3_9	LA-3_10	LA-5_11	LA-12_12	LA-5_13	LA-5_14	LA-4_15	LA-4_16	LA-8_17	LA-13_18	LA-6_19	LA-4_20
SPA017	LA	LA-1_2	LA-3_3	LA-1_4	LA-2_5	LA-6_6	LA-6_7	LA-6_8	LA-3_9	LA-3_10	LA-5_11	LA-12_12	LA-5_13	LA-5_14	LA-4_15	LA-4_16	LA-8_17	LA-13_18	LA-6_19	LA-4_20
SPA018	LA	LA-1_2	LA-3_3	LA-1_4	LA-2_5	LA-6_6	LA-6_7	LA-6_8	LA-3_9	LA-8_10	LA-11_11	LA-4_12	LA-10_13	LA-9_14	LA-9_15	LA-15_16	LA-4_17	LA-6_18	LA-15_19	LA-9_20
SPA019	LA	LA-1_2	LA-3_3	LA-1_4	LA-2_5	LA-6_6	LA-6_7	LA-6_8	LA-3_9	LA-3_10	LA-5_11	LA-12_12	LA-5_13	LA-5_14	LA-4_15	LA-4_16	LA-8_17	LA-13_18	LA-6_19	LA-4_20
SPA020	LA	LA-1_2	LA-3_3	LA-1_4	LA-2_5	LA-6_6	LA-6_7	LA-6_8	LA-3_9	LA-8_10	LA-11_11	LA-4_12	LA-10_13	LA-9_14	LA-9_15	LA-15_16	LA-4_17	LA-6_18	LA-15_19	LA-9_20
SPA102	LA	LA-2_2	LA-1_3	LA-2_4	LA-3_5	LA-2_6	LA-7_7	LA-8_8	LA-4_9	LA-7_10	LA-7_11	LA-9_12	LA-9_13	LA-8_14	LA-2_15	LA-5_16	LA-1_17	LA-8_18	LA-19_19	LA-2_20
SPA103	LA	LA-2_2	LA-1_3	LA-2_4	LA-3_5	LA-2_6	LA-7_7	LA-3_8	LA-7_9	LA-4_10	LA-1_11	LA-9_12	LA-11_13	LA-6_14	LA-2_15	LA-8_16	LA-12_17	LA-15_18	LA-8_19	LA-2_20
SPA104	LA	LA-1_2	LA-3_3	LA-1_4	LA-2_5	LA-6_6	LA-6_7	LA-6_8	LA-3_9	LA-3_10	LA-5_11	LA-12_12	LA-5_13	LA-5_14	LA-4_15	LA-4_16	LA-8_17	LA-13_18	LA-6_19	LA-4_20
SPA105	LA	LA-2_2	LA-1_3	LA-2_4	LA-5_5	LA-5_6	LA-1_7	LA-1_8	LA-1_9	LA-10_10	LA-9_11	LA-8_12	LA-8_13	LA-14_14	LA-10_15	LA-1_16	LA-7_17	LA-16_18	LA-14_19	LA-16_20
SPA107	LA	LA-2_2	LA-1_3	LA-2_4	LA-3_5	LA-2_6	LA-7_7	LA-8_8	LA-9_9	LA-2_10	LA-4_11	LA-6_12	LA-1_13	LA-3_14	LA-7_15	LA-9_16	LA-3_17	LA-9_18	LA-18_19	LA-7_20
SPA108	LA	LA-2_2	LA-1_3	LA-2_4	LA-5_5	LA-5_6	LA-1_7	LA-1_8	LA-1_9	LA-10_10	LA-9_11	LA-8_12	LA-8_13	LA-14_14	LA-10_15	LA-10_16	LA-11_17	LA-5_18	LA-7_19	LA-10_20
SPA110	LA	LA-2_2	LA-1_3	LA-2_4	LA-3_5	LA-2_6	LA-7_7	LA-8_8	LA-9_9	LA-2_10	LA-4_11	LA-6_12	LA-1_13	LA-3_14	LA-7_15	LA-9_16	LA-3_17	LA-9_18	LA-2_19	LA-17_20
SPA111	LA	LA-2_2	LA-1_3	LA-2_4	LA-3_5	LA-2_6	LA-7_7	LA-8_8	LA-4_9	LA-7_10	LA-7_11	LA-7_12	LA-9_13	LA-8_14	LA-2_15	LA-5_16	LA-1_17	LA-8_18	LA-19_19	LA-2_20
SPA201	LA	LA-2_2	LA-1_3	LA-2_4	LA-5_5	LA-5_6	LA-1_7	LA-1_8	LA-1_9	LA-10_10	LA-9_11	LA-8_12	LA-8_13	LA-14_14	LA-10_15	LA-10_16	LA-11_17	LA-5_18	LA-7_19	LA-10_20
SPA203	LA	LA-2_2	LA-1_3	LA-2_4	LA-3_5	LA-2_6	LA-7_7	LA-3_8	LA-7_9	LA-4_10	LA-1_11	LA-3_12	LA-11_13	LA-6_14	LA-11_15	LA-8_16	LA-10_17	LA-17_18	LA-17_19	LA-11_20
SPA204	LA	LA-2_2	LA-1_3	LA-2_4	LA-3_5	LA-2_6	LA-7_7	LA-8_8	LA-4_9	LA-7_10	LA-7_11	LA-9_12	LA-9_13	LA-8_14	LA-2_15	LA-5_16	LA-1_17	LA-8_18	LA-19_19	LA-2_20
SPA205	LA	LA-2_2	LA-1_3	LA-2_4	LA-3_5	LA-2_6	LA-7_7	LA-8_8	LA-4_9	LA-7_10	LA-7_11	LA-9_12	LA-9_13	LA-8_14	LA-2_15	LA-5_16	LA-1_17	LA-8_18	LA-19_19	LA-2_20
SPA206	LA	LA-2_2	LA-1_3	LA-2_4	LA-3_5	LA-2_6	LA-7_7	LA-3_8	LA-7_9	LA-4_10	LA-1_11	LA-9_12	LA-11_13	LA-6_14	LA-2_15	LA-5_16	LA-12_17	LA-15_18	LA-8_19	LA-2_20
SPA207	LA	LA-1_2	LA-2_3	LA-1_4	LA-2_5	LA-6_6	LA-2_7	LA-2_8	LA-2_9	LA-8_10	LA-11_11	LA-4_12	LA-13_13	LA-13_14	LA-1_15	LA-11_16	LA-15_17	LA-14_18	LA-16_19	LA-19_20
SPA209	LA	LA-2_2	LA-1_3	LA-2_4	LA-3_5	LA-2_6	LA-7_7	LA-8_8	LA-4_9	LA-7_10	LA-7_11	LA-9_12	LA-9_13	LA-8_14	LA-2_15	LA-5_16	LA-1_17	LA-8_18	LA-19_19	LA-2_20
SPA210	LA	LA-2_2	LA-1_3	LA-2_4	LA-3_5	LA-2_6	LA-7_7	LA-3_8	LA-7_9	LA-4_10	LA-1_11	LA-9_12	LA-11_13	LA-6_14	LA-11_15	LA-8_16	LA-12_17	LA-15_18	LA-8_19	LA-2_20
SPA301	LA	LA-2_2	LA-3_3	LA-1_4	LA-5_5	LA-5_6	LA-1_7	LA-1_8	LA-1_9	LA-10_10	LA-9_11	LA-8_12	LA-8_13	LA-14_14	LA-10_15	LA-10_16	LA-11_17	LA-5_18	LA-7_19	LA-10_20
SPA302	LA	LA-2_2	LA-1_3	LA-2_4	LA-3_5	LA-2_6	LA-7_7	LA-8_8	LA-4_9	LA-7_10	LA-7_11	LA-7_12	LA-9_13	LA-8_14	LA-14_15	LA-14_16	LA-14_17	LA-11_18	LA-11_19	LA-14_20
SPA303	LA	LA-2_2	LA-1_3	LA-2_4	LA-5_5	LA-5_6	LA-1_7	LA-1_8	LA-9_9	LA-2_10	LA-4_11	LA-6_12	LA-1_13	LA-3_14	LA-7_15	LA-9_16	LA-3_17	LA-9_18	LA-18_19	LA-7_20
SPA304	LA	LA-2_2	LA-1_3	LA-2_4	LA-3_5	LA-2_6	LA-7_7	LA-3_8	LA-7_9	LA-4_10	LA-1_11	LA-3_12	LA-6_13	LA-6_14	LA-11_15	LA-12_16	LA-12_17	LA-2_18	LA-10_19	LA-17_20
SPA305	LA	LA-1_2	LA-3_3	LA-1_4	LA-2_5	LA-6_6	LA-6_7	LA-6_8	LA-3_9	LA-3_10	LA-5_11	LA-12_12	LA-5_13	LA-5_14	LA-4_15	LA-4_16	LA-8_17	LA-13_18	LA-6_19	LA-4_20
SPA306	LA	LA-2_2	LA-1_3	LA-2_4	LA-3_5	LA-2_6	LA-7_7	LA-3_8	LA-7_9	LA-4_10	LA-1_11	LA-9_12	LA-11_13	LA-6_14	LA-11_15	LA-8_16	LA-12_17	LA-15_18	LA-8_19	LA-2_20
SPA307	LA	LA-2_2	LA-1_3	LA-2_4	LA-3_5	LA-2_6	LA-7_7	LA-3_8	LA-4_9	LA-7_10	LA-7_11	LA-9_12	LA-11_13	LA-6_14	LA-2_15	LA-5_16	LA-12_17	LA-15_18	LA-8_19	LA-2_20
SPA308	LA	LA-2_2	LA-1_3	LA-2_4	LA-3_5	LA-2_6	LA-7_7	LA-8_8	LA-9_9	LA-2_10	LA-4_11	LA-6_12	LA-1_13	LA-3_14	LA-7_15	LA-9_16	LA-3_17	LA-9_18	LA-2_19	LA-7_20
SPA309	LA	LA-1_2	LA-2_3	LA-4_4	LA-4_5	LA-1_6	LA-2_7	LA-2_8	LA-2_9	LA-1_10	LA-2_11	LA-2_12	LA-2_13	LA-13_14	LA-1_15	LA-2_16	LA-15_17	LA-3_18	LA-3_19	LA-1_20
SPA310	LA	LA-2_2	LA-1_3	LA-2_4	LA-3_5	LA-2_6	LA-7_7	LA-3_8	LA-7_9	LA-4_10	LA-1_11	LA-9_12	LA-11_13	LA-6_14	LA-2_15	LA-8_16	LA-12_17	LA-15_18	LA-8_19	LA-2_20
SPA311	LA	LA-2_2	LA-1_3	LA-2_4	LA-5_5	LA-5_6	LA-1_7	LA-1_8	LA-1_9	LA-10_10	LA-9_11	LA-8_12	LA-8_13	LA-14_14	LA-10_15	LA-1_16	LA-11_17	LA-5_18	LA-14_19	LA-10_20
SPA312	LA	LA-1_2	LA-3_3	LA-1_4	LA-2_5	LA-6_6	LA-6_7	LA-6_8	LA-3_9	LA-8_10	LA-11_11	LA-4_12	LA-10_13	LA-9_14	LA-9_15	LA-15_16	LA-4_17	LA-6_18	LA-15_19	LA-9_20
SPA313	LA	LA-1_2	LA-2_3	LA-4_4	LA-4_5	LA-1_6	LA-5_7	LA-5_8	LA-8_9	LA-9_10	LA-10_11	LA-11_12	LA-4_13	LA-10_14	LA-15_15	LA-7_16	LA-9_17	LA-1_18	LA-13_19	LA-15_20
SPA314	LA	LA-1_2	LA-2_3	LA-1_4	LA-2_5	LA-6_6	LA-2_7	LA-2_8	LA-2_9	LA-8_10	LA-11_11	LA-4_12	LA-13_13	LA-13_14	LA-8_15	LA-11_16	LA-15_17	LA-14_18	LA-16_19	LA-19_20
SPA315	LA	LA-2_2	LA-1_3	LA-2_4	LA-5_5	LA-5_6	LA-1_7	LA-1_8	LA-1_9	LA-10_10	LA-9_11	LA-8_12	LA-8_13	LA-14_14	LA-10_15	LA-10_16	LA-11_17	LA-5_18	LA-7_19	LA-10_20
SPA316	LA	LA-2_2	LA-1_3	LA-2_4	LA-3_5	LA-2_6	LA-7_7	LA-8_8	LA-4_9	LA-7_10	LA-7_11	LA-9_12	LA-9_13	LA-8_14	LA-2_15	LA-5_16	LA-1_17	LA-8_18	LA-19_19	LA-2_20
SPA318	LA	LA-1_2	LA-2_3	LA-4_4	LA-4_5	LA-4_6	LA-3_7	LA-7_8	LA-6_9	LA-6_10	LA-8_11	LA-10_12	LA-7_13	LA-7_14	LA-12_15	LA-6_16	LA-6_17	LA-12_18	LA-12_19	LA-20_20
SPA319	LA	LA-1_2	LA-3_3	LA-1_4	LA-2_5	LA-6_6	LA-6_7	LA-6_8	LA-3_9	LA-3_10	LA-5_11	LA-12_12	LA-5_13	LA-5_14	LA-4_15	LA-4_16	LA-8_17	LA-13_18	LA-6_19	LA-4_20
SPA320	LA	LA-1_2	LA-3_3	LA-1_4	LA-2_5	LA-6_6	LA-6_7	LA-6_8	LA-3_9	LA-8_10	LA-11_11	LA-4_12	LA-10_13	LA-9_14	LA-9_15	LA-15_16	LA-4_17	LA-6_18	LA-15_19	LA-9_20
SPA321	LA	LA-2_2	LA-1_3	LA-2_4	LA-5_5	LA-5_6	LA-1_7	LA-1_8	LA-1_9	LA-10_10	LA-9_11	LA-8_12	LA-8_13	LA-14_14	LA-10_15	LA-1_16	LA-7_17	LA-16_18	LA-14_19	LA-16_20
SPA322	LA	LA-1_2	LA-3_3	LA-1_4	LA-2_5	LA-6_6	LA-6_7	LA-6_8	LA-3_9	LA-8_10	LA-11_11	LA-4_12	LA-10_13	LA-9_14	LA-9_15	LA-15_16	LA-4_17	LA-6_18	LA-15_19	LA-9_20
SPA323	LA	LA-1_2	LA-3_3	LA-1_4	LA-2_5	LA-6_6	LA-6_7	LA-6_8	LA-3_9	LA-3_10	LA-5_11	LA-12_12	LA-5_13	LA-5_14	LA-4_15	LA-4_16	LA-8_17	LA-13_18	LA-6_19	LA-4_20
SPA324	LA	LA-2_2	LA-1_3	LA-2_4	LA-3_5	LA-2_6	LA-7_7	LA-3_8	LA-7_9	LA-4_10	LA-1_11	LA-9_12	LA-11_13	LA-6_14	LA-2_15	LA-5_16	LA-12_17	LA-15_18	LA-8_19	LA-2_20
SPA325	LA	LA-1_2	LA-3_3	LA-1_4	LA-2_5	LA-6_6	LA-6_7	LA-6_8	LA-3_9	LA-3_10	LA-5_11	LA-12_12	LA-5_13	LA-5_14	LA-4_15	LA-4_16	LA-8_17	LA-13_18	LA-6_19	LA-4_20
SPA401	LA	LA-2_2	LA-1_3	LA-2_4	LA-3_5	LA-2_6	LA-7_7	LA-8_8	LA-4_9	LA-7_10	LA-7_11	LA-9_12	LA-9_13	LA-8_14	LA-2_15	LA-5_16	LA-1_17	LA-8_18	LA-19_19	LA-2_20
SPA403	LA	LA-1_2	LA-3_3	LA-1_4	LA-2_5	LA-6_6	LA-6_7	LA-6_8	LA-3_9	LA-3_10	LA-5_11	LA-12_12	LA-5_13	LA-5_14	LA-4_15	LA-4_16	LA-8_17	LA-13_18	LA-6_19	LA-4_20
SPA404	LA	LA-1_2	LA-2_3	LA-1_4	LA-2_5	LA-6_6	LA-2_7	LA-2_8	LA-2_9	LA-8_10	LA-11_11	LA-4_12	LA-10_13	LA-9_14	LA-9_15	LA-11_16	LA-4_17	LA-14_18	LA-16_19	LA-19_20
SPA405	LA	LA-1_2	LA-2_3	LA-4_4	LA-4_5	LA-1_6	LA-5_7	LA-5_8	LA-8_9	LA-1_10	LA-10_11	LA-11_12	LA-4_13	LA-2_14	LA-13_15	LA-7_16	LA-9_17	LA-10_18	LA-9_19	LA-13_20
SPA406	LA	LA-2_2	LA-1_3	LA-2_4	LA-3_5	LA-2_6	LA-7_7	LA-8_8	LA-4_9	LA-7_10	LA-7_11	LA-9_12	LA-9_13	LA-8_14	LA-2_15	LA-5_16	LA-1_17	LA-8_18	LA-19_19	LA-2_20
SPA407	LA	LA-1_2	LA-3_3	LA-1_4	LA-2_5	LA-6_6	LA-6_7	LA-6_8	LA-3_9	LA-3_10	LA-5_11	LA-12_12	LA-5_13	LA-5_14	LA-4_15	LA-4_16	LA-8_17	LA-13_18	LA-6_19	LA-4_20
SPA413	LA	LA-2_2	LA-1_3	LA-2_4	LA-3_5	LA-2_6	LA-7_7	LA-8_8	LA-4_9	LA-7_10	LA-7_11	LA-7_12	LA-9_13	LA-8_14	LA-2_15	LA-5_16	LA-1_17	LA-8_18	LA-19_19	LA-2_20
SPA414	LA	LA-2_2	LA-1_3	LA-2_4	LA-3_5	LA-2_6	LA-7_7	LA-8_8	LA-9_9	LA-2_10	LA-4_11	LA-6_12	LA-1_13	LA-3_14	LA-7_15	LA-9_16	LA-3_17	LA-9_18	LA-2_19	LA-17_20
SPA501	LA	LA-2_2	LA-1_3	LA-2_4	LA-3_5	LA-2_6	LA-7_7	LA-8_8	LA-9_9	LA-2_10	LA-4_11	LA-6_12	LA-1_13	LA-3_14	LA-7_15	LA-9_16	LA-3_17	LA-9_18	LA-18_19	LA-7_20
SPA502	LA	LA-2_2	LA-1_3	LA-2_4	LA-3_5	LA-2_6	LA-7_7	LA-8_8	LA-9_9	LA-2_10	LA-4_11	LA-6_12	LA-1_13	LA-3_14	LA-7_15	LA-9_16	LA-3_17	LA-9_18	LA-18_19	LA-7_20
SPA503	LA	LA-2_2	LA-1_3	LA-2_4	LA-5_5	LA-5_6	LA-1_7	LA-1_8	LA-1_9	LA-10_10	LA-9_11	LA-6_12	LA-6_13	LA-1_14	LA-6_15	LA-1_16	LA-7_17	LA-16_18	LA-14_19	LA-16_20
SPA505	LA	LA-2_2	LA-1_3	LA-2_4	LA-3_5	LA-2_6	LA-7_7	LA-8_8	LA-9_9	LA-2_10	LA-4_11	LA-6_12	LA-1_13	LA-3_14	LA-7_15	LA-9_16	LA-3_17	LA-9_18	LA-18_19	LA-7_20
SPA506	LA	LA-2_2	LA-1_3	LA-2_4	LA-3_5	LA-2_6	LA-7_7	LA-3_8	LA-4_9	LA-7_10	LA-7_11	LA-9_12	LA-11_13	LA-8_14	LA-2_15	LA-5_16	LA-12_17	LA-15_18	LA-8_19	LA-2_20
SPA507	LA	LA-1_2	LA-3_3	LA-1_4	LA-2_5	LA-6_6	LA-6_7	LA-6_8	LA-3_9	LA-3_10	LA-5_11	LA-12_12	LA-5_13	LA-5_14	LA-4_15	LA-4_16	LA-8_17	LA-13_18	LA-6_19	LA-4_20
SPA508	LA	LA-2_2	LA-1_3	LA-2_4	LA-3_5	LA-2_6	LA-7_7	LA-8_8	LA-9_9	LA-7_10	LA-7_11	LA-9_12	LA-1_13	LA-3_14	LA-2_15	LA-5_16	LA-12_17	LA-8_18	LA-2_19	LA-17_20
SPA509	LA	LA-1_2	LA-3_3	LA-1_4	LA-2_5	LA-6_6	LA-6_7	LA-6_8	LA-3_9	LA-8_10	LA-11_11	LA-4_12	LA-10_13	LA-9_14	LA-9_15	LA-11_16	LA-4_17	LA-14_18	LA-16_19	LA-19_20
SPA510	LA	LA-2_2	LA-1_3	LA-2_4	LA-5_5	LA-5_6	LA-1_7	LA-1_8	LA-1_9	LA-10_10	LA-9_11	LA-8_12	LA-8_13	LA-14_14	LA-10_15	LA-1_16	LA-7_17	LA-16_18	LA-14_19	LA-16_20
SPA601	LA	LA-1_2	LA-3_3	LA-1_4	LA-2_5	LA-6_6	LA-6_7	LA-6_8	LA-3_9	LA-3_10	LA-5_11	LA-12_12	LA-5_13	LA-5_14	LA-4_15	LA-4_16	LA-8_17	LA-13_18	LA-6_19	LA-4_20
SPA604	LA	LA-2_2	LA-1_3	LA-2_4	LA-3_5	LA-2_6	LA-7_7	LA-3_8	LA-7_9	LA-4_10	LA-1_11	LA-3_12	LA-11_13	LA-6_14	LA-11_15	LA-8_16	LA-10_17	LA-17_18	LA-17_19	LA-11_20
SPA606	LA	LA-2_2	LA-1_3	LA-2_4	LA-5_5	LA-5_6	LA-1_7	LA-1_8	LA-1_9	LA-10_10	LA-9_11	LA-8_12	LA-8_13	LA-14_14	LA-10_15	LA-10_16	LA-11_17	LA-5_18	LA-7_19	LA-10_20
SPA607	LA	LA-2_2	LA-3_3	LA-2_4	LA-5_5	LA-5_6	LA-1_7	LA-1_8	LA-1_9	LA-10_10	LA-9_11	LA-8_12	LA-8_13	LA-14_14	LA-10_15	LA-10_16	LA-11_17	LA-5_18	LA-7_19	LA-10_20
SPA610	LA	LA-2_2	LA-1_3	LA-2_4	LA-3_5	LA-2_6	LA-7_7	LA-3_8	LA-7_9	LA-4_10	LA-1_11	LA-3_12	LA-6_13	LA-6_14	LA-11_15	LA-12_16	LA-17_17	LA-2_18	LA-10_19	LA-17_20
SPA611	LA	LA-1_2	LA-3_3	LA-1_4	LA-2_5	LA-6_6	LA-6_7	LA-6_8	LA-3_9	LA-8_10	LA-11_11	LA-4_12	LA-10_13	LA-9_14	LA-9_15	LA-15_16	LA-4_17	LA-6_18	LA-15_19	LA-9_20
SPA701	LA	LA-2_2	LA-1_3	LA-2_4	LA-3_5	LA-2_6	LA-7_7	LA-3_8	LA-7_9	LA-4_10	LA-1_11	LA-9_12	LA-11_13	LA-6_14	LA-11_15	LA-8_16	LA-12_17	LA-15_18	LA-8_19	LA-2_20
SPA702	LA	LA-2_2	LA-1_3	LA-2_4	LA-3_5	LA-2_6	LA-7_7	LA-3_8	LA-7_9	LA-4_10	LA-1_11	LA-9_12	LA-11_13	LA-6_14	LA-11_15	LA-8_16	LA-12_17	LA-15_18	LA-8_19	LA-2_20
SPA703	LA	LA-2_2	LA-1_3	LA-2_4	LA-3_5	LA-2_6	LA-7_7	LA-3_8	LA-4_9	LA-7_10	LA-7_11	LA-9_12	LA-9_13	LA-8_14	LA-2_15	LA-5_16	LA-1_17	LA-8_18	LA-19_19	LA-2_20
SPA704	LA	LA-2_2	LA-1_3	LA-2_4	LA-3_5	LA-2_6	LA-7_7	LA-3_8	LA-4_9	LA-7_10	LA-7_11	LA-9_12	LA-11_13	LA-6_14	LA-2_15	LA-5_16	LA-12_17	LA-15_18	LA-8_19	LA-2_20
SPA705	LA	LA-2_2	LA-1_3	LA-2_4	LA-3_5	LA-2_6	LA-7_7	LA-8_8	LA-4_9	LA-7_10	LA-7_11	LA-7_12	LA-9_13	LA-8_14	LA-14_15	LA-5_16	LA-1_17	LA-8_18	LA-19_19	LA-14_20
SPA707	LA	LA-2_2	LA-1_3	LA-2_4	LA-3_5	LA-2_6	LA-7_7	LA-3_8	LA-4_9	LA-7_10	LA-7_11	LA-9_12	LA-11_13	LA-6_14	LA-2_15	LA-5_16	LA-12_17	LA-15_18	LA-8_19	LA-2_20
SPA710	LA	LA-1_2	LA-2_3	LA-4_4	LA-4_5	LA-1_6	LA-5_7	LA-5_8	LA-8_9	LA-9_10	LA-10_11	LA-11_12	LA-4_13	LA-10_14	LA-15_15	LA-7_16	LA-9_17	LA-1_18	LA-13_19	LA-15_20
SPA801	LA	LA-1_2	LA-3_3	LA-1_4	LA-2_5	LA-6_6	LA-6_7	LA-6_8	LA-3_9	LA-8_10	LA-11_11	LA-4_12	LA-10_13	LA-9_14	LA-9_15	LA-15_16	LA-4_17	LA-6_18	LA-15_19	LA-9_20
SPA802	LA	LA-2_2	LA-1_3	LA-2_4	LA-3_5	LA-2_6	LA-7_7	LA-8_8	LA-9_9	LA-2_10	LA-4_11	LA-6_12	LA-1_13	LA-3_14	LA-7_15	LA-9_16	LA-3_17	LA-9_18	LA-2_19	LA-7_20
SPA803	LA	LA-2_2	LA-1_3	LA-2_4	LA-5_5	LA-5_6	LA-1_7	LA-1_8	LA-1_9	LA-10_10	LA-9_11	LA-8_12	LA-8_13	LA-14_14	LA-10_15	LA-10_16	LA-11_17	LA-5_18	LA-7_19	LA-10_20
SPA804	LA	LA-1_2	LA-2_3	LA-4_4	LA-4_5	LA-1_6	LA-2_7	LA-2_8	LA-2_9	LA-1_10	LA-2_11	LA-2_12	LA-2_13	LA-2_14	LA-13_15	LA-2_16	LA-2_17	LA-10_18	LA-9_19	LA-8_20
SPA805	LA	LA-2_2	LA-1_3	LA-2_4	LA-3_5	LA-2_6	LA-7_7	LA-8_8	LA-9_9	LA-2_10	LA-4_11	LA-6_12	LA-1_13	LA-3_14	LA-7_15	LA-9_16	LA-3_17	LA-9_18	LA-18_19	LA-7_20
SPA807	LA	LA-1_2	LA-3_3	LA-1_4	LA-2_5	LA-6_6	LA-6_7	LA-6_8	LA-3_9	LA-8_10	LA-11_11	LA-4_12	LA-10_13	LA-9_14	LA-9_15	LA-15_16	LA-4_17	LA-6_18	LA-15_19	LA-9_20
SWT001	LA	LA-2_2	LA-1_3	LA-2_4	LA-3_5	LA-2_6	LA-7_7	LA-8_8	LA-9_9	LA-2_10	LA-4_11	LA-6_12	LA-1_13	LA-3_14	LA-7_15	LA-9_16	LA-3_17	LA-9_18	LA-18_19	LA-7_20
SWT003	LA	LA-2_2	LA-1_3	LA-2_4	LA-3_5	LA-2_6	LA-7_7	LA-3_8	LA-7_9	LA-4_10	LA-1_11	LA-9_12	LA-11_13	LA-6_14	LA-11_15	LA-8_16	LA-12_17	LA-15_18	LA-8_19	LA-17_20
SWT005	LA	LA-1_2	LA-2_3	LA-4_4	LA-4_5	LA-1_6	LA-2_7	LA-2_8	LA-2_9	LA-1_10	LA-2_11	LA-2_12	LA-2_13	LA-13_14	LA-1_15	LA-2_16	LA-15_17	LA-3_18	LA-3_19	LA-1_20
SWT010	LA	LA-2_2	LA-1_3	LA-2_4	LA-5_5	LA-5_6	LA-1_7	LA-1_8	LA-1_9	LA-10_10	LA-9_11	LA-8_12	LA-8_13	LA-1_14	LA-6_15	LA-1_16	LA-7_17	LA-16_18	LA-14_19	LA-16_20
SWT012	LA	LA-2_2	LA-1_3	LA-2_4	LA-3_5	LA-2_6	LA-7_7	LA-8_8	LA-9_9	LA-2_10	LA-4_11	LA-6_12	LA-1_13	LA-3_14	LA-7_15	LA-9_16	LA-3_17	LA-9_18	LA-18_19	LA-7_20
SWT015	LA	LA-2_2	LA-1_3	LA-2_4	LA-3_5	LA-2_6	LA-7_7	LA-8_8	LA-9_9	LA-2_10	LA-4_11	LA-6_12	LA-1_13	LA-3_14	LA-7_15	LA-9_16	LA-3_17	LA-9_18	LA-2_19	LA-7_20
USA001	LA	LA-1_2	LA-3_3	LA-1_4	LA-2_5	LA-6_6	LA-6_7	LA-6_8	LA-3_9	LA-8_10	LA-11_11	LA-4_12	LA-10_13	LA-9_14	LA-9_15	LA-15_16	LA-4_17	LA-6_18	LA-15_19	LA-9_20
USA002	LA	LA-1_2	LA-2_3	LA-4_4	LA-4_5	LA-1_6	LA-2_7	LA-2_8	LA-2_9	LA-1_10	LA-2_11	LA-2_12	LA-2_13	LA-2_14	LA-13_15	LA-2_16	LA-2_17	LA-10_18	LA-9_19	LA-13_20
USA004	LA	LA-1_2	LA-2_3	LA-4_4	LA-4_5	LA-1_6	LA-5_7	LA-5_8	LA-8_9	LA-1_10	LA-10_11	LA-11_12	LA-4_13	LA-2_14	LA-13_15	LA-7_16	LA-2_17	LA-10_18	LA-9_19	LA-13_20
USA005	LA	LA-2_2	LA-1_3	LA-2_4	LA-3_5	LA-2_6	LA-7_7	LA-3_8	LA-7_9	LA-4_10	LA-1_11	LA-9_12	LA-11_13	LA-6_14	LA-11_15	LA-8_16	LA-12_17	LA-15_18	LA-8_19	LA-17_20
USA008	LA	LA-1_2	LA-3_3	LA-1_4	LA-2_5	LA-6_6	LA-6_7	LA-6_8	LA-3_9	LA-3_10	LA-5_11	LA-12_12	LA-5_13	LA-5_14	LA-4_15	LA-4_16	LA-8_17	LA-13_18	LA-6_19	LA-4_20
USA201	LA	LA-2_2	LA-1_3	LA-2_4	LA-5_5	LA-5_6	LA-1_7	LA-1_8	LA-1_9	LA-10_10	LA-9_11	LA-8_12	LA-8_13	LA-1_14	LA-6_15	LA-1_16	LA-7_17	LA-16_18	LA-14_19	LA-16_20
USA203	LA	LA-1_2	LA-2_3	LA-4_4	LA-4_5	LA-1_6	LA-5_7	LA-5_8	LA-8_9	LA-9_10	LA-10_11	LA-11_12	LA-4_13	LA-2_14	LA-13_15	LA-7_16	LA-9_17	LA-10_18	LA-9_19	LA-13_20
USA204	LA	LA-1_2	LA-2_3	LA-4_4	LA-4_5	LA-1_6	LA-2_7	LA-2_8	LA-2_9	LA-1_10	LA-2_11	LA-2_12	LA-13_13	LA-13_14	LA-1_15	LA-2_16	LA-15_17	LA-3_18	LA-3_19	LA-1_20
USA207	LA	LA-2_2	LA-1_3	LA-2_4	LA-3_5	LA-2_6	LA-7_7	LA-3_8	LA-7_9	LA-4_10	LA-1_11	LA-3_12	LA-6_13	LA-1_14	LA-6_15	LA-12_16	LA-17_17	LA-2_18	LA-10_19	LA-6_20
USA208	LA	LA-2_2	LA-1_3	LA-2_4	LA-3_5	LA-2_6	LA-7_7	LA-3_8	LA-7_9	LA-4_10	LA-1_11	LA-3_12	LA-6_13	LA-6_14	LA-11_15	LA-12_16	LA-17_17	LA-2_18	LA-10_19	LA-17_20
USA302	LA	LA-1_2	LA-2_3	LA-4_4	LA-4_5	LA-4_6	LA-3_7	LA-7_8	LA-6_9	LA-6_10	LA-8_11	LA-10_12	LA-7_13	LA-7_14	LA-12_15	LA-6_16	LA-6_17	LA-12_18	LA-12_19	LA-20_20
USA423	LA	LA-2_2	LA-1_3	LA-2_4	LA-5_5	LA-5_6	LA-1_7	LA-1_8	LA-1_9	LA-10_10	LA-9_11	LA-8_12	LA-8_13	LA-14_14	LA-10_15	LA-1_16	LA-11_17	LA-16_18	LA-14_19	LA-10_20
ZAF001	LA	LA-1_2	LA-2_3	LA-4_4	LA-4_5	LA-1_6	LA-2_7	LA-2_8	LA-2_9	LA-1_10	LA-2_11	LA-2_12	LA-13_13	LA-13_14	LA-8_15	LA-2_16	LA-15_17	LA-3_18	LA-3_19	LA-8_20
ZAF006	LA	LA-1_2	LA-2_3	LA-4_4	LA-4_5	LA-1_6	LA-2_7	LA-2_8	LA-2_9	LA-1_10	LA-2_11	LA-2_12	LA-13_13	LA-13_14	LA-8_15	LA-2_16	LA-15_17	LA-3_18	LA-3_19	LA-8_20
ZAF007	LA	LA-1_2	LA-2_3	LA-4_4	LA-4_5	LA-1_6	LA-2_7	LA-2_8	LA-2_9	LA-1_10	LA-2_11	LA-2_12	LA-13_13	LA-13_14	LA-8_15	LA-2_16	LA-15_17	LA-3_18	LA-3_19	LA-8_20
ZAF008	LA	LA-2_2	LA-1_3	LA-2_4	LA-5_5	LA-5_6	LA-1_7	LA-1_8	LA-1_9	LA-10_10	LA-9_11	LA-8_12	LA-8_13	LA-1_14	LA-6_15	LA-1_16	LA-7_17	LA-16_18	LA-14_19	LA-16_20
ZAF009	LA	LA-1_2	LA-2_3	LA-4_4	LA-4_5	LA-1_6	LA-2_7	LA-2_8	LA-2_9	LA-1_10	LA-2_11	LA-2_12	LA-13_13	LA-13_14	LA-8_15	LA-2_16	LA-15_17	LA-3_18	LA-3_19	LA-8_20

## Sheet: B
B. Clustering “HpGP + NCBI” strains.
strain	global cluster	local subcluster Division 2	local subcluster Division 3	local subcluster Division 4	local subcluster Division 5	local subcluster Division 6	local subcluster Division 7	local subcluster Division 8	local subcluster Division 9	local subcluster Division 10	local subcluster Division 11	local subcluster Division 12	local subcluster Division 13	local subcluster Division 14	local subcluster Division 15
ausabrJ05	AA	AA-1/2	AA-3/3	AA-1/4	AA-1/5	AA-1/6	AA-5/7	AA-1/8	AA-1/9	AA-9/10	AA-3/11	AA-4/12	AA-4/13	AA-12/14	AA-12/15
HpGP-CHI-208	AA	AA-1/2	AA-3/3	AA-1/4	AA-1/5	AA-1/6	AA-5/7	AA-1/8	AA-1/9	AA-9/10	AA-3/11	AA-4/12	AA-4/13	AA-12/14	AA-12/15
HpGP-IDN-002	AA	AA-1/2	AA-3/3	AA-1/4	AA-1/5	AA-1/6	AA-5/7	AA-1/8	AA-1/9	AA-9/10	AA-3/11	AA-4/12	AA-4/13	AA-12/14	AA-12/15
HpGP-IDN-005	AA	AA-1/2	AA-3/3	AA-1/4	AA-1/5	AA-1/6	AA-5/7	AA-1/8	AA-1/9	AA-9/10	AA-3/11	AA-4/12	AA-4/13	AA-12/14	AA-12/15
HpGP-IDN-008	AA	AA-1/2	AA-3/3	AA-1/4	AA-1/5	AA-1/6	AA-5/7	AA-1/8	AA-1/9	AA-9/10	AA-3/11	AA-4/12	AA-4/13	AA-12/14	AA-12/15
HpGP-IDN-011	AA	AA-1/2	AA-3/3	AA-1/4	AA-1/5	AA-1/6	AA-5/7	AA-1/8	AA-1/9	AA-9/10	AA-3/11	AA-4/12	AA-4/13	AA-12/14	AA-12/15
Manado-1	AA	AA-1/2	AA-3/3	AA-1/4	AA-1/5	AA-1/6	AA-5/7	AA-1/8	AA-1/9	AA-9/10	AA-3/11	AA-4/12	AA-4/13	AA-12/14	AA-12/15
PNG84A	AA	AA-1/2	AA-3/3	AA-1/4	AA-1/5	AA-1/6	AA-5/7	AA-1/8	AA-1/9	AA-9/10	AA-3/11	AA-4/12	AA-4/13	AA-12/14	AA-12/15
D1802586	AA	AA-1/2	AA-3/3	AA-1/4	AA-1/5	AA-1/6	AA-5/7	AA-1/8	AA-6/9	AA-4/10	AA-7/11	AA-12/12	AA-12/13	AA-4/14	AA-4/15
DU_Vietnam_VN1222	AA	AA-1/2	AA-3/3	AA-1/4	AA-1/5	AA-1/6	AA-5/7	AA-1/8	AA-6/9	AA-4/10	AA-11/11	AA-12/12	AA-12/13	AA-11/14	AA-11/15
G272	AA	AA-1/2	AA-3/3	AA-1/4	AA-1/5	AA-1/6	AA-5/7	AA-1/8	AA-6/9	AA-4/10	AA-11/11	AA-12/12	AA-12/13	AA-11/14	AA-11/15
HpGP-IDN-007	AA	AA-1/2	AA-3/3	AA-1/4	AA-1/5	AA-1/6	AA-5/7	AA-1/8	AA-6/9	AA-4/10	AA-11/11	AA-12/12	AA-12/13	AA-11/14	AA-11/15
HpGP-MAL-010	AA	AA-1/2	AA-3/3	AA-1/4	AA-1/5	AA-1/6	AA-5/7	AA-1/8	AA-6/9	AA-4/10	AA-11/11	AA-12/12	AA-12/13	AA-11/14	AA-11/15
HpGP-TWN-006	AA	AA-1/2	AA-3/3	AA-1/4	AA-1/5	AA-1/6	AA-5/7	AA-1/8	AA-6/9	AA-4/10	AA-11/11	AA-12/12	AA-12/13	AA-11/14	AA-11/15
KH0031	AA	AA-1/2	AA-3/3	AA-1/4	AA-1/5	AA-1/6	AA-5/7	AA-1/8	AA-6/9	AA-4/10	AA-11/11	AA-12/12	AA-12/13	AA-11/14	AA-11/15
KH0032	AA	AA-1/2	AA-3/3	AA-1/4	AA-1/5	AA-1/6	AA-5/7	AA-1/8	AA-6/9	AA-4/10	AA-11/11	AA-12/12	AA-12/13	AA-11/14	AA-11/15
KH0066	AA	AA-1/2	AA-3/3	AA-1/4	AA-1/5	AA-1/6	AA-5/7	AA-1/8	AA-6/9	AA-4/10	AA-11/11	AA-12/12	AA-12/13	AA-11/14	AA-11/15
KH0095	AA	AA-1/2	AA-3/3	AA-1/4	AA-1/5	AA-1/6	AA-5/7	AA-1/8	AA-6/9	AA-4/10	AA-11/11	AA-12/12	AA-12/13	AA-11/14	AA-11/15
KH0120	AA	AA-1/2	AA-3/3	AA-1/4	AA-1/5	AA-1/6	AA-5/7	AA-1/8	AA-6/9	AA-4/10	AA-11/11	AA-12/12	AA-12/13	AA-11/14	AA-11/15
KH0127	AA	AA-1/2	AA-3/3	AA-1/4	AA-1/5	AA-1/6	AA-5/7	AA-1/8	AA-6/9	AA-4/10	AA-11/11	AA-12/12	AA-12/13	AA-11/14	AA-11/15
KH0173	AA	AA-1/2	AA-3/3	AA-1/4	AA-1/5	AA-1/6	AA-5/7	AA-1/8	AA-6/9	AA-4/10	AA-11/11	AA-12/12	AA-12/13	AA-11/14	AA-11/15
KH0182	AA	AA-1/2	AA-3/3	AA-1/4	AA-1/5	AA-1/6	AA-5/7	AA-1/8	AA-6/9	AA-4/10	AA-11/11	AA-12/12	AA-12/13	AA-11/14	AA-11/15
D1802584	AA	AA-1/2	AA-3/3	AA-1/4	AA-1/5	AA-1/6	AA-5/7	AA-1/8	AA-6/9	AA-4/10	AA-7/11	AA-8/12	AA-8/13	AA-4/14	AA-4/15
E14	AA	AA-1/2	AA-3/3	AA-1/4	AA-1/5	AA-1/6	AA-5/7	AA-1/8	AA-6/9	AA-4/10	AA-7/11	AA-8/12	AA-8/13	AA-4/14	AA-4/15
E48	AA	AA-1/2	AA-3/3	AA-1/4	AA-1/5	AA-1/6	AA-5/7	AA-1/8	AA-6/9	AA-4/10	AA-7/11	AA-8/12	AA-8/13	AA-4/14	AA-4/15
H13-1	AA	AA-1/2	AA-3/3	AA-1/4	AA-1/5	AA-1/6	AA-5/7	AA-1/8	AA-6/9	AA-4/10	AA-7/11	AA-8/12	AA-8/13	AA-4/14	AA-4/15
HP13061	AA	AA-1/2	AA-3/3	AA-1/4	AA-1/5	AA-1/6	AA-5/7	AA-1/8	AA-6/9	AA-4/10	AA-7/11	AA-8/12	AA-8/13	AA-4/14	AA-4/15
HpGP-IDN-010	AA	AA-1/2	AA-3/3	AA-1/4	AA-1/5	AA-1/6	AA-5/7	AA-1/8	AA-6/9	AA-4/10	AA-7/11	AA-8/12	AA-8/13	AA-4/14	AA-4/15
HpGP-KAZ-002	AA	AA-1/2	AA-3/3	AA-1/4	AA-1/5	AA-1/6	AA-5/7	AA-1/8	AA-6/9	AA-4/10	AA-7/11	AA-8/12	AA-8/13	AA-4/14	AA-4/15
HpGP-KGZ-006	AA	AA-1/2	AA-3/3	AA-1/4	AA-1/5	AA-1/6	AA-5/7	AA-1/8	AA-6/9	AA-4/10	AA-7/11	AA-8/12	AA-8/13	AA-4/14	AA-4/15
HpGP-KOR-032	AA	AA-1/2	AA-3/3	AA-1/4	AA-1/5	AA-1/6	AA-5/7	AA-1/8	AA-6/9	AA-4/10	AA-7/11	AA-8/12	AA-8/13	AA-4/14	AA-4/15
HpGP-NPL-004	AA	AA-1/2	AA-3/3	AA-1/4	AA-1/5	AA-1/6	AA-5/7	AA-1/8	AA-6/9	AA-4/10	AA-7/11	AA-8/12	AA-8/13	AA-4/14	AA-4/15
HpGP-NPL-007	AA	AA-1/2	AA-3/3	AA-1/4	AA-1/5	AA-1/6	AA-5/7	AA-1/8	AA-6/9	AA-4/10	AA-7/11	AA-8/12	AA-8/13	AA-4/14	AA-4/15
KH0012	AA	AA-1/2	AA-3/3	AA-1/4	AA-1/5	AA-1/6	AA-5/7	AA-1/8	AA-6/9	AA-4/10	AA-7/11	AA-8/12	AA-8/13	AA-4/14	AA-4/15
KH0086	AA	AA-1/2	AA-3/3	AA-1/4	AA-1/5	AA-1/6	AA-5/7	AA-1/8	AA-6/9	AA-4/10	AA-7/11	AA-8/12	AA-8/13	AA-4/14	AA-4/15
KH0148	AA	AA-1/2	AA-3/3	AA-1/4	AA-1/5	AA-1/6	AA-5/7	AA-1/8	AA-6/9	AA-4/10	AA-7/11	AA-8/12	AA-8/13	AA-4/14	AA-4/15
L7	AA	AA-1/2	AA-3/3	AA-1/4	AA-1/5	AA-1/6	AA-5/7	AA-1/8	AA-6/9	AA-4/10	AA-7/11	AA-8/12	AA-8/13	AA-4/14	AA-4/15
Cancer_Vietnam_VN0223	AA	AA-1/2	AA-2/3	AA-3/4	AA-2/5	AA-3/6	AA-1/7	AA-7/8	AA-2/9	AA-7/10	AA-9/11	AA-10/12	AA-10/13	AA-6/14	AA-9/15
Cancer_Vietnam_VN0240	AA	AA-1/2	AA-2/3	AA-3/4	AA-2/5	AA-3/6	AA-1/7	AA-7/8	AA-2/9	AA-7/10	AA-9/11	AA-10/12	AA-10/13	AA-6/14	AA-9/15
Cancer_Vietnam_VN0280	AA	AA-1/2	AA-2/3	AA-3/4	AA-2/5	AA-3/6	AA-1/7	AA-7/8	AA-2/9	AA-7/10	AA-9/11	AA-10/12	AA-10/13	AA-6/14	AA-9/15
Cancer_Vietnam_VN0324	AA	AA-1/2	AA-2/3	AA-3/4	AA-2/5	AA-3/6	AA-1/7	AA-7/8	AA-2/9	AA-7/10	AA-9/11	AA-10/12	AA-10/13	AA-6/14	AA-9/15
Cancer_Vietnam_VN0338	AA	AA-1/2	AA-2/3	AA-3/4	AA-2/5	AA-3/6	AA-1/7	AA-7/8	AA-2/9	AA-7/10	AA-9/11	AA-10/12	AA-10/13	AA-9/14	AA-9/15
Cancer_Vietnam_VN0352	AA	AA-1/2	AA-2/3	AA-3/4	AA-2/5	AA-3/6	AA-1/7	AA-7/8	AA-2/9	AA-7/10	AA-9/11	AA-10/12	AA-10/13	AA-6/14	AA-9/15
Cancer_Vietnam_VN0361	AA	AA-1/2	AA-2/3	AA-3/4	AA-2/5	AA-3/6	AA-1/7	AA-7/8	AA-2/9	AA-7/10	AA-9/11	AA-10/12	AA-10/13	AA-6/14	AA-9/15
Cancer_Vietnam_VN0390	AA	AA-1/2	AA-2/3	AA-3/4	AA-2/5	AA-3/6	AA-1/7	AA-7/8	AA-2/9	AA-7/10	AA-9/11	AA-10/12	AA-10/13	AA-6/14	AA-9/15
Cancer_Vietnam_VN0418	AA	AA-1/2	AA-2/3	AA-3/4	AA-2/5	AA-3/6	AA-1/7	AA-7/8	AA-2/9	AA-7/10	AA-9/11	AA-10/12	AA-10/13	AA-6/14	AA-9/15
Cancer_Vietnam_VN0453	AA	AA-1/2	AA-2/3	AA-3/4	AA-2/5	AA-3/6	AA-1/7	AA-7/8	AA-2/9	AA-7/10	AA-9/11	AA-10/12	AA-10/13	AA-6/14	AA-9/15
DU_Vietnam_VN0638	AA	AA-1/2	AA-2/3	AA-3/4	AA-2/5	AA-3/6	AA-1/7	AA-7/8	AA-2/9	AA-7/10	AA-9/11	AA-10/12	AA-10/13	AA-6/14	AA-9/15
DU_Vietnam_VN0681	AA	AA-1/2	AA-2/3	AA-3/4	AA-2/5	AA-3/6	AA-1/7	AA-7/8	AA-2/9	AA-7/10	AA-9/11	AA-10/12	AA-10/13	AA-6/14	AA-9/15
DU_Vietnam_VN1163	AA	AA-1/2	AA-2/3	AA-3/4	AA-2/5	AA-3/6	AA-1/7	AA-7/8	AA-2/9	AA-7/10	AA-9/11	AA-10/12	AA-10/13	AA-6/14	AA-9/15
DU_Vietnam_VN1262	AA	AA-1/2	AA-2/3	AA-3/4	AA-2/5	AA-3/6	AA-1/7	AA-7/8	AA-2/9	AA-7/10	AA-9/11	AA-10/12	AA-10/13	AA-6/14	AA-9/15
HP11059	AA	AA-1/2	AA-2/3	AA-3/4	AA-2/5	AA-3/6	AA-1/7	AA-7/8	AA-2/9	AA-7/10	AA-9/11	AA-10/12	AA-10/13	AA-6/14	AA-9/15
HP15027	AA	AA-1/2	AA-2/3	AA-3/4	AA-2/5	AA-3/6	AA-1/7	AA-7/8	AA-2/9	AA-7/10	AA-9/11	AA-10/12	AA-10/13	AA-6/14	AA-9/15
Cancer_Vietnam_VN0246	AA	AA-1/2	AA-2/3	AA-3/4	AA-2/5	AA-3/6	AA-1/7	AA-7/8	AA-2/9	AA-10/10	AA-2/11	AA-7/12	AA-13/13	AA-13/14	AA-1/15
Cancer_Vietnam_VN0264	AA	AA-1/2	AA-2/3	AA-3/4	AA-2/5	AA-3/6	AA-1/7	AA-7/8	AA-2/9	AA-10/10	AA-2/11	AA-7/12	AA-13/13	AA-13/14	AA-1/15
Cancer_Vietnam_VN0268	AA	AA-1/2	AA-2/3	AA-3/4	AA-2/5	AA-3/6	AA-1/7	AA-7/8	AA-2/9	AA-10/10	AA-2/11	AA-7/12	AA-13/13	AA-13/14	AA-1/15
Cancer_Vietnam_VN0355	AA	AA-1/2	AA-2/3	AA-3/4	AA-2/5	AA-3/6	AA-1/7	AA-7/8	AA-2/9	AA-10/10	AA-2/11	AA-7/12	AA-13/13	AA-13/14	AA-1/15
DU_Vietnam_VN0614	AA	AA-1/2	AA-2/3	AA-3/4	AA-2/5	AA-3/6	AA-1/7	AA-7/8	AA-2/9	AA-10/10	AA-2/11	AA-7/12	AA-13/13	AA-13/14	AA-1/15
DU_Vietnam_VN1263	AA	AA-1/2	AA-2/3	AA-3/4	AA-2/5	AA-3/6	AA-1/7	AA-7/8	AA-2/9	AA-10/10	AA-2/11	AA-7/12	AA-13/13	AA-13/14	AA-1/15
HP12069	AA	AA-1/2	AA-2/3	AA-3/4	AA-2/5	AA-3/6	AA-1/7	AA-7/8	AA-2/9	AA-10/10	AA-2/11	AA-7/12	AA-13/13	AA-13/14	AA-1/15
HP15040	AA	AA-1/2	AA-2/3	AA-3/4	AA-2/5	AA-3/6	AA-1/7	AA-7/8	AA-2/9	AA-10/10	AA-2/11	AA-7/12	AA-13/13	AA-13/14	AA-1/15
HP16051	AA	AA-1/2	AA-2/3	AA-3/4	AA-2/5	AA-3/6	AA-1/7	AA-7/8	AA-2/9	AA-10/10	AA-2/11	AA-7/12	AA-13/13	AA-13/14	AA-1/15
Cancer_Vietnam_VN0219	AA	AA-1/2	AA-2/3	AA-3/4	AA-2/5	AA-3/6	AA-1/7	AA-7/8	AA-2/9	AA-10/10	AA-2/11	AA-7/12	AA-7/13	AA-9/14	AA-7/15
Cancer_Vietnam_VN0220	AA	AA-1/2	AA-2/3	AA-3/4	AA-2/5	AA-3/6	AA-1/7	AA-7/8	AA-2/9	AA-10/10	AA-2/11	AA-7/12	AA-7/13	AA-9/14	AA-7/15
Cancer_Vietnam_VN0229	AA	AA-1/2	AA-2/3	AA-3/4	AA-2/5	AA-3/6	AA-1/7	AA-7/8	AA-2/9	AA-10/10	AA-2/11	AA-7/12	AA-7/13	AA-9/14	AA-7/15
DU_Vietnam_VN0647	AA	AA-1/2	AA-2/3	AA-3/4	AA-2/5	AA-3/6	AA-1/7	AA-7/8	AA-2/9	AA-10/10	AA-2/11	AA-7/12	AA-7/13	AA-9/14	AA-7/15
DU_Vietnam_VN1180	AA	AA-1/2	AA-2/3	AA-3/4	AA-2/5	AA-3/6	AA-1/7	AA-7/8	AA-2/9	AA-7/10	AA-9/11	AA-10/12	AA-7/13	AA-9/14	AA-7/15
DU_Vietnam_VN1258	AA	AA-1/2	AA-2/3	AA-3/4	AA-2/5	AA-3/6	AA-1/7	AA-7/8	AA-2/9	AA-7/10	AA-9/11	AA-10/12	AA-7/13	AA-9/14	AA-7/15
DU_Vietnam_VN1261	AA	AA-1/2	AA-2/3	AA-3/4	AA-2/5	AA-3/6	AA-1/7	AA-7/8	AA-2/9	AA-10/10	AA-2/11	AA-7/12	AA-7/13	AA-9/14	AA-7/15
DU_Vietnam_VN1280	AA	AA-1/2	AA-2/3	AA-3/4	AA-2/5	AA-3/6	AA-1/7	AA-7/8	AA-2/9	AA-7/10	AA-9/11	AA-7/12	AA-7/13	AA-9/14	AA-7/15
HP15002	AA	AA-1/2	AA-2/3	AA-3/4	AA-2/5	AA-3/6	AA-1/7	AA-7/8	AA-2/9	AA-10/10	AA-2/11	AA-7/12	AA-7/13	AA-9/14	AA-7/15
HP15004	AA	AA-1/2	AA-2/3	AA-3/4	AA-2/5	AA-3/6	AA-1/7	AA-7/8	AA-2/9	AA-7/10	AA-9/11	AA-10/12	AA-7/13	AA-9/14	AA-7/15
HP15018	AA	AA-1/2	AA-2/3	AA-3/4	AA-2/5	AA-3/6	AA-1/7	AA-7/8	AA-2/9	AA-7/10	AA-9/11	AA-10/12	AA-7/13	AA-9/14	AA-7/15
HpGP-VNM-007	AA	AA-1/2	AA-2/3	AA-3/4	AA-2/5	AA-3/6	AA-1/7	AA-7/8	AA-2/9	AA-10/10	AA-2/11	AA-7/12	AA-7/13	AA-9/14	AA-7/15
HpGP-VNM-009	AA	AA-1/2	AA-2/3	AA-3/4	AA-2/5	AA-3/6	AA-1/7	AA-7/8	AA-2/9	AA-10/10	AA-2/11	AA-7/12	AA-7/13	AA-9/14	AA-7/15
KH0191	AA	AA-1/2	AA-2/3	AA-3/4	AA-2/5	AA-3/6	AA-1/7	AA-7/8	AA-2/9	AA-10/10	AA-2/11	AA-7/12	AA-7/13	AA-9/14	AA-7/15
Cancer_Vietnam_VN0227	AA	AA-1/2	AA-2/3	AA-3/4	AA-2/5	AA-3/6	AA-3/7	AA-8/8	AA-7/9	AA-8/10	AA-10/11	AA-11/12	AA-11/13	AA-10/14	AA-15/15
Cancer_Vietnam_VN0464	AA	AA-1/2	AA-2/3	AA-3/4	AA-2/5	AA-3/6	AA-3/7	AA-8/8	AA-7/9	AA-8/10	AA-10/11	AA-11/12	AA-11/13	AA-10/14	AA-15/15
Cancer_Vietnam_VN0472	AA	AA-1/2	AA-2/3	AA-3/4	AA-2/5	AA-3/6	AA-3/7	AA-8/8	AA-7/9	AA-8/10	AA-10/11	AA-11/12	AA-11/13	AA-10/14	AA-15/15
Cancer_Vietnam_VN0484	AA	AA-1/2	AA-2/3	AA-3/4	AA-2/5	AA-3/6	AA-3/7	AA-8/8	AA-7/9	AA-8/10	AA-10/11	AA-11/12	AA-11/13	AA-10/14	AA-15/15
Cancer_Vietnam_VN0495	AA	AA-1/2	AA-2/3	AA-3/4	AA-2/5	AA-3/6	AA-3/7	AA-8/8	AA-7/9	AA-8/10	AA-10/11	AA-11/12	AA-11/13	AA-10/14	AA-15/15
DU_Vietnam_VN1217	AA	AA-1/2	AA-2/3	AA-3/4	AA-2/5	AA-3/6	AA-3/7	AA-8/8	AA-7/9	AA-8/10	AA-10/11	AA-11/12	AA-11/13	AA-10/14	AA-15/15
HP14031	AA	AA-1/2	AA-2/3	AA-3/4	AA-2/5	AA-3/6	AA-3/7	AA-8/8	AA-7/9	AA-8/10	AA-10/11	AA-11/12	AA-11/13	AA-10/14	AA-15/15
HP15011	AA	AA-1/2	AA-2/3	AA-3/4	AA-2/5	AA-3/6	AA-3/7	AA-8/8	AA-7/9	AA-8/10	AA-10/11	AA-11/12	AA-11/13	AA-10/14	AA-15/15
HpGP-VNM-001	AA	AA-1/2	AA-2/3	AA-3/4	AA-2/5	AA-3/6	AA-3/7	AA-8/8	AA-7/9	AA-8/10	AA-10/11	AA-11/12	AA-11/13	AA-10/14	AA-15/15
HpGP-VNM-002	AA	AA-1/2	AA-2/3	AA-3/4	AA-2/5	AA-3/6	AA-3/7	AA-8/8	AA-7/9	AA-8/10	AA-10/11	AA-11/12	AA-11/13	AA-10/14	AA-15/15
HpGP-VNM-004	AA	AA-1/2	AA-2/3	AA-3/4	AA-2/5	AA-3/6	AA-3/7	AA-8/8	AA-7/9	AA-8/10	AA-10/11	AA-11/12	AA-11/13	AA-10/14	AA-15/15
Cancer_Vietnam_VN0232	AA	AA-1/2	AA-2/3	AA-3/4	AA-2/5	AA-3/6	AA-3/7	AA-8/8	AA-7/9	AA-10/10	AA-2/11	AA-7/12	AA-13/13	AA-13/14	AA-1/15
Cancer_Vietnam_VN0401	AA	AA-1/2	AA-2/3	AA-3/4	AA-2/5	AA-3/6	AA-3/7	AA-8/8	AA-7/9	AA-10/10	AA-2/11	AA-9/12	AA-13/13	AA-13/14	AA-1/15
Cancer_Vietnam_VN0405	AA	AA-1/2	AA-2/3	AA-3/4	AA-2/5	AA-3/6	AA-3/7	AA-8/8	AA-7/9	AA-10/10	AA-2/11	AA-7/12	AA-13/13	AA-13/14	AA-1/15
Cancer_Vietnam_VN0406	AA	AA-1/2	AA-2/3	AA-3/4	AA-2/5	AA-3/6	AA-3/7	AA-8/8	AA-7/9	AA-10/10	AA-2/11	AA-7/12	AA-13/13	AA-13/14	AA-1/15
DU_Vietnam_VN0645	AA	AA-1/2	AA-2/3	AA-3/4	AA-2/5	AA-3/6	AA-3/7	AA-8/8	AA-7/9	AA-10/10	AA-2/11	AA-7/12	AA-13/13	AA-13/14	AA-1/15
DU_Vietnam_VN1237	AA	AA-1/2	AA-2/3	AA-3/4	AA-2/5	AA-3/6	AA-3/7	AA-8/8	AA-7/9	AA-10/10	AA-2/11	AA-7/12	AA-13/13	AA-13/14	AA-1/15
DU_Vietnam_VN1240	AA	AA-1/2	AA-2/3	AA-3/4	AA-2/5	AA-3/6	AA-3/7	AA-8/8	AA-7/9	AA-10/10	AA-2/11	AA-7/12	AA-13/13	AA-13/14	AA-1/15
DU_Vietnam_VN1264	AA	AA-1/2	AA-2/3	AA-3/4	AA-2/5	AA-3/6	AA-3/7	AA-8/8	AA-7/9	AA-10/10	AA-2/11	AA-7/12	AA-13/13	AA-13/14	AA-1/15
DU_Vietnam_VN1274	AA	AA-1/2	AA-2/3	AA-3/4	AA-2/5	AA-3/6	AA-3/7	AA-8/8	AA-7/9	AA-10/10	AA-2/11	AA-9/12	AA-13/13	AA-13/14	AA-1/15
HpGP-VNM-005	AA	AA-1/2	AA-2/3	AA-3/4	AA-2/5	AA-3/6	AA-3/7	AA-8/8	AA-7/9	AA-10/10	AA-2/11	AA-9/12	AA-13/13	AA-13/14	AA-1/15
HpGP-VNM-006	AA	AA-1/2	AA-2/3	AA-3/4	AA-2/5	AA-3/6	AA-3/7	AA-8/8	AA-7/9	AA-10/10	AA-2/11	AA-7/12	AA-13/13	AA-13/14	AA-1/15
KH0113	AA	AA-1/2	AA-2/3	AA-3/4	AA-2/5	AA-3/6	AA-3/7	AA-8/8	AA-7/9	AA-10/10	AA-2/11	AA-7/12	AA-13/13	AA-13/14	AA-1/15
Cancer_Vietnam_VN0212	AA	AA-1/2	AA-2/3	AA-3/4	AA-2/5	AA-3/6	AA-3/7	AA-8/8	AA-7/9	AA-8/10	AA-10/11	AA-9/12	AA-9/13	AA-8/14	AA-8/15
Cancer_Vietnam_VN0244	AA	AA-1/2	AA-2/3	AA-3/4	AA-2/5	AA-3/6	AA-3/7	AA-8/8	AA-7/9	AA-8/10	AA-10/11	AA-9/12	AA-9/13	AA-8/14	AA-8/15
Cancer_Vietnam_VN0403	AA	AA-1/2	AA-2/3	AA-3/4	AA-2/5	AA-3/6	AA-3/7	AA-8/8	AA-7/9	AA-8/10	AA-10/11	AA-9/12	AA-9/13	AA-8/14	AA-8/15
Cancer_Vietnam_VN0410	AA	AA-1/2	AA-2/3	AA-3/4	AA-2/5	AA-3/6	AA-3/7	AA-8/8	AA-7/9	AA-8/10	AA-10/11	AA-9/12	AA-9/13	AA-8/14	AA-8/15
Cancer_Vietnam_VN0420	AA	AA-1/2	AA-2/3	AA-3/4	AA-2/5	AA-3/6	AA-3/7	AA-8/8	AA-7/9	AA-8/10	AA-10/11	AA-9/12	AA-9/13	AA-8/14	AA-8/15
Cancer_Vietnam_VN0431	AA	AA-1/2	AA-2/3	AA-3/4	AA-2/5	AA-3/6	AA-3/7	AA-8/8	AA-7/9	AA-8/10	AA-10/11	AA-9/12	AA-9/13	AA-8/14	AA-8/15
Cancer_Vietnam_VN0434	AA	AA-1/2	AA-2/3	AA-3/4	AA-2/5	AA-3/6	AA-3/7	AA-8/8	AA-7/9	AA-8/10	AA-10/11	AA-9/12	AA-9/13	AA-8/14	AA-8/15
Cancer_Vietnam_VN0452	AA	AA-1/2	AA-2/3	AA-3/4	AA-2/5	AA-3/6	AA-3/7	AA-8/8	AA-7/9	AA-8/10	AA-10/11	AA-9/12	AA-9/13	AA-8/14	AA-8/15
Cancer_Vietnam_VN0481	AA	AA-1/2	AA-2/3	AA-3/4	AA-2/5	AA-3/6	AA-3/7	AA-8/8	AA-7/9	AA-8/10	AA-10/11	AA-9/12	AA-9/13	AA-8/14	AA-8/15
DU_Vietnam_VN0559	AA	AA-1/2	AA-2/3	AA-3/4	AA-2/5	AA-3/6	AA-3/7	AA-8/8	AA-7/9	AA-8/10	AA-10/11	AA-9/12	AA-9/13	AA-8/14	AA-8/15
DU_Vietnam_VN0682	AA	AA-1/2	AA-2/3	AA-3/4	AA-2/5	AA-3/6	AA-3/7	AA-8/8	AA-7/9	AA-8/10	AA-10/11	AA-9/12	AA-9/13	AA-8/14	AA-8/15
DU_Vietnam_VN0754	AA	AA-1/2	AA-2/3	AA-3/4	AA-2/5	AA-3/6	AA-3/7	AA-8/8	AA-7/9	AA-8/10	AA-10/11	AA-9/12	AA-9/13	AA-8/14	AA-8/15
DU_Vietnam_VN0759	AA	AA-1/2	AA-2/3	AA-3/4	AA-2/5	AA-3/6	AA-3/7	AA-8/8	AA-7/9	AA-8/10	AA-10/11	AA-9/12	AA-9/13	AA-8/14	AA-8/15
DU_Vietnam_VN1248	AA	AA-1/2	AA-2/3	AA-3/4	AA-2/5	AA-3/6	AA-3/7	AA-8/8	AA-7/9	AA-8/10	AA-10/11	AA-9/12	AA-9/13	AA-8/14	AA-8/15
DU_Vietnam_VN1260	AA	AA-1/2	AA-2/3	AA-3/4	AA-2/5	AA-3/6	AA-3/7	AA-8/8	AA-7/9	AA-8/10	AA-10/11	AA-9/12	AA-9/13	AA-8/14	AA-8/15
HP13063	AA	AA-1/2	AA-2/3	AA-3/4	AA-2/5	AA-3/6	AA-3/7	AA-8/8	AA-7/9	AA-8/10	AA-10/11	AA-9/12	AA-9/13	AA-8/14	AA-8/15
HP14056	AA	AA-1/2	AA-2/3	AA-3/4	AA-2/5	AA-3/6	AA-3/7	AA-8/8	AA-7/9	AA-8/10	AA-10/11	AA-9/12	AA-9/13	AA-8/14	AA-8/15
103A4	AA	AA-1/2	AA-2/3	AA-3/4	AA-2/5	AA-3/6	AA-3/7	AA-2/8	AA-9/9	AA-1/10	AA-8/11	AA-1/12	AA-1/13	AA-14/14	AA-14/15
Cancer_Vietnam_VN0211	AA	AA-1/2	AA-2/3	AA-3/4	AA-2/5	AA-3/6	AA-3/7	AA-2/8	AA-9/9	AA-1/10	AA-8/11	AA-1/12	AA-1/13	AA-1/14	AA-10/15
Cancer_Vietnam_VN0224	AA	AA-1/2	AA-2/3	AA-3/4	AA-2/5	AA-3/6	AA-3/7	AA-2/8	AA-9/9	AA-1/10	AA-8/11	AA-1/12	AA-1/13	AA-14/14	AA-14/15
Cancer_Vietnam_VN0271	AA	AA-1/2	AA-2/3	AA-3/4	AA-2/5	AA-3/6	AA-3/7	AA-2/8	AA-9/9	AA-1/10	AA-8/11	AA-1/12	AA-1/13	AA-14/14	AA-14/15
Cancer_Vietnam_VN0274	AA	AA-1/2	AA-2/3	AA-3/4	AA-2/5	AA-3/6	AA-3/7	AA-2/8	AA-9/9	AA-1/10	AA-8/11	AA-1/12	AA-1/13	AA-1/14	AA-10/15
Cancer_Vietnam_VN0283	AA	AA-1/2	AA-2/3	AA-3/4	AA-2/5	AA-3/6	AA-3/7	AA-2/8	AA-9/9	AA-1/10	AA-8/11	AA-1/12	AA-1/13	AA-14/14	AA-14/15
Cancer_Vietnam_VN0363	AA	AA-1/2	AA-2/3	AA-3/4	AA-2/5	AA-3/6	AA-3/7	AA-2/8	AA-9/9	AA-1/10	AA-8/11	AA-1/12	AA-1/13	AA-1/14	AA-10/15
Cancer_Vietnam_VN0443	AA	AA-1/2	AA-2/3	AA-3/4	AA-2/5	AA-3/6	AA-3/7	AA-2/8	AA-9/9	AA-1/10	AA-8/11	AA-1/12	AA-1/13	AA-14/14	AA-14/15
Cancer_Vietnam_VN0448	AA	AA-1/2	AA-2/3	AA-3/4	AA-2/5	AA-3/6	AA-3/7	AA-2/8	AA-9/9	AA-1/10	AA-8/11	AA-1/12	AA-1/13	AA-14/14	AA-14/15
DU_Vietnam_VN0664	AA	AA-1/2	AA-2/3	AA-3/4	AA-2/5	AA-3/6	AA-3/7	AA-2/8	AA-9/9	AA-1/10	AA-8/11	AA-1/12	AA-1/13	AA-1/14	AA-10/15
DU_Vietnam_VN0802	AA	AA-1/2	AA-2/3	AA-3/4	AA-2/5	AA-3/6	AA-3/7	AA-2/8	AA-9/9	AA-1/10	AA-8/11	AA-1/12	AA-1/13	AA-1/14	AA-10/15
DU_Vietnam_VN1246	AA	AA-1/2	AA-2/3	AA-3/4	AA-2/5	AA-3/6	AA-3/7	AA-2/8	AA-9/9	AA-1/10	AA-8/11	AA-1/12	AA-1/13	AA-14/14	AA-14/15
DU_Vietnam_VN1269	AA	AA-1/2	AA-2/3	AA-3/4	AA-2/5	AA-3/6	AA-3/7	AA-2/8	AA-9/9	AA-1/10	AA-8/11	AA-1/12	AA-1/13	AA-14/14	AA-14/15
DU_Vietnam_VN1270	AA	AA-1/2	AA-2/3	AA-3/4	AA-2/5	AA-3/6	AA-3/7	AA-2/8	AA-9/9	AA-1/10	AA-8/11	AA-1/12	AA-1/13	AA-14/14	AA-14/15
DU_Vietnam_VN1272	AA	AA-1/2	AA-2/3	AA-3/4	AA-2/5	AA-3/6	AA-3/7	AA-2/8	AA-9/9	AA-1/10	AA-8/11	AA-1/12	AA-1/13	AA-14/14	AA-14/15
DU_Vietnam_VN1279	AA	AA-1/2	AA-2/3	AA-3/4	AA-2/5	AA-3/6	AA-3/7	AA-2/8	AA-9/9	AA-1/10	AA-8/11	AA-1/12	AA-1/13	AA-1/14	AA-10/15
DU_Vietnam_VN1281	AA	AA-1/2	AA-2/3	AA-3/4	AA-2/5	AA-3/6	AA-3/7	AA-2/8	AA-9/9	AA-1/10	AA-8/11	AA-1/12	AA-1/13	AA-1/14	AA-10/15
FD506	AA	AA-1/2	AA-2/3	AA-3/4	AA-2/5	AA-3/6	AA-3/7	AA-2/8	AA-9/9	AA-1/10	AA-8/11	AA-1/12	AA-1/13	AA-1/14	AA-10/15
HP13012	AA	AA-1/2	AA-2/3	AA-3/4	AA-2/5	AA-3/6	AA-3/7	AA-2/8	AA-9/9	AA-1/10	AA-8/11	AA-1/12	AA-1/13	AA-1/14	AA-10/15
HP15051	AA	AA-1/2	AA-2/3	AA-3/4	AA-2/5	AA-3/6	AA-3/7	AA-2/8	AA-9/9	AA-1/10	AA-8/11	AA-1/12	AA-1/13	AA-14/14	AA-14/15
HpGP-JAP-108	AA	AA-1/2	AA-2/3	AA-3/4	AA-2/5	AA-3/6	AA-3/7	AA-2/8	AA-9/9	AA-1/10	AA-8/11	AA-1/12	AA-1/13	AA-1/14	AA-10/15
HpGP-VNM-003	AA	AA-1/2	AA-2/3	AA-3/4	AA-2/5	AA-3/6	AA-3/7	AA-2/8	AA-9/9	AA-1/10	AA-8/11	AA-1/12	AA-1/13	AA-1/14	AA-10/15
HpGP-VNM-008	AA	AA-1/2	AA-2/3	AA-3/4	AA-2/5	AA-3/6	AA-3/7	AA-2/8	AA-9/9	AA-1/10	AA-8/11	AA-1/12	AA-1/13	AA-1/14	AA-10/15
KH0016	AA	AA-1/2	AA-2/3	AA-3/4	AA-2/5	AA-3/6	AA-3/7	AA-2/8	AA-9/9	AA-1/10	AA-8/11	AA-1/12	AA-1/13	AA-14/14	AA-14/15
KH0022	AA	AA-1/2	AA-2/3	AA-3/4	AA-2/5	AA-3/6	AA-3/7	AA-2/8	AA-9/9	AA-1/10	AA-8/11	AA-1/12	AA-1/13	AA-14/14	AA-14/15
KH0033	AA	AA-1/2	AA-2/3	AA-3/4	AA-2/5	AA-3/6	AA-3/7	AA-2/8	AA-9/9	AA-1/10	AA-8/11	AA-1/12	AA-1/13	AA-1/14	AA-10/15
KH0042	AA	AA-1/2	AA-2/3	AA-3/4	AA-2/5	AA-3/6	AA-3/7	AA-2/8	AA-9/9	AA-1/10	AA-8/11	AA-1/12	AA-1/13	AA-1/14	AA-10/15
KH0149	AA	AA-1/2	AA-2/3	AA-3/4	AA-2/5	AA-3/6	AA-3/7	AA-2/8	AA-9/9	AA-1/10	AA-8/11	AA-1/12	AA-1/13	AA-1/14	AA-10/15
KH0156	AA	AA-1/2	AA-2/3	AA-3/4	AA-2/5	AA-3/6	AA-3/7	AA-2/8	AA-9/9	AA-1/10	AA-8/11	AA-1/12	AA-1/13	AA-1/14	AA-10/15
KH0158	AA	AA-1/2	AA-2/3	AA-3/4	AA-2/5	AA-3/6	AA-3/7	AA-2/8	AA-9/9	AA-1/10	AA-8/11	AA-1/12	AA-1/13	AA-1/14	AA-10/15
KH0161	AA	AA-1/2	AA-2/3	AA-3/4	AA-2/5	AA-3/6	AA-3/7	AA-2/8	AA-9/9	AA-1/10	AA-8/11	AA-1/12	AA-1/13	AA-14/14	AA-14/15
KH0175	AA	AA-1/2	AA-2/3	AA-3/4	AA-2/5	AA-3/6	AA-3/7	AA-2/8	AA-9/9	AA-1/10	AA-8/11	AA-1/12	AA-1/13	AA-1/14	AA-10/15
Aklavik86	AA	AA-1/2	AA-2/3	AA-3/4	AA-5/5	AA-5/6	AA-7/7	AA-6/8	AA-5/9	AA-5/10	AA-5/11	AA-5/12	AA-5/13	AA-5/14	AA-5/15
HpGP-CAN-006	AA	AA-1/2	AA-2/3	AA-3/4	AA-5/5	AA-5/6	AA-7/7	AA-6/8	AA-5/9	AA-5/10	AA-5/11	AA-5/12	AA-5/13	AA-5/14	AA-5/15
HpGP-CAN-007	AA	AA-1/2	AA-2/3	AA-3/4	AA-5/5	AA-5/6	AA-7/7	AA-6/8	AA-5/9	AA-5/10	AA-5/11	AA-5/12	AA-5/13	AA-5/14	AA-5/15
HpGP-CAN-016	AA	AA-1/2	AA-2/3	AA-3/4	AA-5/5	AA-5/6	AA-7/7	AA-6/8	AA-5/9	AA-5/10	AA-5/11	AA-5/12	AA-5/13	AA-5/14	AA-5/15
HpGP-CAN-019	AA	AA-1/2	AA-2/3	AA-3/4	AA-5/5	AA-5/6	AA-7/7	AA-6/8	AA-5/9	AA-5/10	AA-5/11	AA-5/12	AA-5/13	AA-5/14	AA-5/15
HpGP-CHI-105	AA	AA-1/2	AA-2/3	AA-3/4	AA-5/5	AA-5/6	AA-7/7	AA-6/8	AA-5/9	AA-5/10	AA-5/11	AA-5/12	AA-5/13	AA-5/14	AA-5/15
HpGP-CHI-116	AA	AA-1/2	AA-2/3	AA-3/4	AA-5/5	AA-5/6	AA-7/7	AA-6/8	AA-5/9	AA-5/10	AA-5/11	AA-5/12	AA-5/13	AA-5/14	AA-5/15
2002-14	AA	AA-2/2	AA-1/3	AA-2/4	AA-3/5	AA-2/6	AA-4/7	AA-3/8	AA-3/9	AA-3/10	AA-1/11	AA-2/12	AA-2/13	AA-2/14	AA-13/15
2004-125	AA	AA-2/2	AA-1/3	AA-2/4	AA-3/5	AA-2/6	AA-4/7	AA-3/8	AA-3/9	AA-3/10	AA-1/11	AA-2/12	AA-2/13	AA-2/14	AA-13/15
Aklavik117	AA	AA-2/2	AA-1/3	AA-2/4	AA-3/5	AA-2/6	AA-4/7	AA-3/8	AA-3/9	AA-3/10	AA-1/11	AA-2/12	AA-2/13	AA-2/14	AA-13/15
HpGP-CAN-001	AA	AA-2/2	AA-1/3	AA-2/4	AA-3/5	AA-2/6	AA-4/7	AA-3/8	AA-3/9	AA-3/10	AA-1/11	AA-2/12	AA-2/13	AA-2/14	AA-13/15
HpGP-CAN-020	AA	AA-2/2	AA-1/3	AA-2/4	AA-3/5	AA-2/6	AA-4/7	AA-3/8	AA-3/9	AA-3/10	AA-1/11	AA-2/12	AA-2/13	AA-2/14	AA-13/15
HpGP-CAN-023	AA	AA-2/2	AA-1/3	AA-2/4	AA-3/5	AA-2/6	AA-4/7	AA-3/8	AA-3/9	AA-3/10	AA-1/11	AA-2/12	AA-2/13	AA-2/14	AA-13/15
HpGP-MEX-028	AA	AA-2/2	AA-1/3	AA-2/4	AA-3/5	AA-2/6	AA-4/7	AA-3/8	AA-3/9	AA-3/10	AA-1/11	AA-2/12	AA-2/13	AA-2/14	AA-13/15
HpGP-PER-011	AA	AA-2/2	AA-1/3	AA-2/4	AA-3/5	AA-2/6	AA-4/7	AA-3/8	AA-3/9	AA-3/10	AA-1/11	AA-2/12	AA-2/13	AA-2/14	AA-13/15
HpGP-PER-019	AA	AA-2/2	AA-1/3	AA-2/4	AA-3/5	AA-2/6	AA-4/7	AA-3/8	AA-3/9	AA-3/10	AA-1/11	AA-2/12	AA-2/13	AA-2/14	AA-3/15
HpGP-PER-111	AA	AA-2/2	AA-1/3	AA-2/4	AA-3/5	AA-2/6	AA-4/7	AA-3/8	AA-3/9	AA-3/10	AA-1/11	AA-2/12	AA-2/13	AA-2/14	AA-3/15
HpGP-PER-121	AA	AA-2/2	AA-1/3	AA-2/4	AA-3/5	AA-2/6	AA-4/7	AA-3/8	AA-3/9	AA-3/10	AA-1/11	AA-2/12	AA-2/13	AA-2/14	AA-3/15
HpGP-PER-138	AA	AA-2/2	AA-1/3	AA-2/4	AA-3/5	AA-2/6	AA-4/7	AA-3/8	AA-3/9	AA-3/10	AA-1/11	AA-2/12	AA-2/13	AA-2/14	AA-3/15
HpGP-SPA-706	AA	AA-2/2	AA-1/3	AA-2/4	AA-3/5	AA-2/6	AA-4/7	AA-3/8	AA-3/9	AA-3/10	AA-1/11	AA-2/12	AA-2/13	AA-2/14	AA-13/15
HpGP-USA-205	AA	AA-2/2	AA-1/3	AA-2/4	AA-3/5	AA-2/6	AA-4/7	AA-3/8	AA-3/9	AA-3/10	AA-1/11	AA-2/12	AA-2/13	AA-2/14	AA-13/15
LIM-007	AA	AA-2/2	AA-1/3	AA-2/4	AA-3/5	AA-2/6	AA-4/7	AA-3/8	AA-3/9	AA-3/10	AA-1/11	AA-2/12	AA-2/13	AA-2/14	AA-3/15
PeCan4	AA	AA-2/2	AA-1/3	AA-2/4	AA-3/5	AA-2/6	AA-4/7	AA-3/8	AA-3/9	AA-3/10	AA-1/11	AA-2/12	AA-2/13	AA-2/14	AA-13/15
PUNO-001	AA	AA-2/2	AA-1/3	AA-2/4	AA-3/5	AA-2/6	AA-4/7	AA-3/8	AA-3/9	AA-3/10	AA-1/11	AA-2/12	AA-2/13	AA-2/14	AA-3/15
PUNO-002	AA	AA-2/2	AA-1/3	AA-2/4	AA-3/5	AA-2/6	AA-4/7	AA-3/8	AA-3/9	AA-3/10	AA-1/11	AA-2/12	AA-2/13	AA-2/14	AA-13/15
PUNO-004	AA	AA-2/2	AA-1/3	AA-2/4	AA-3/5	AA-2/6	AA-4/7	AA-3/8	AA-3/9	AA-3/10	AA-1/11	AA-2/12	AA-2/13	AA-2/14	AA-13/15
PUNO-006	AA	AA-2/2	AA-1/3	AA-2/4	AA-3/5	AA-2/6	AA-4/7	AA-3/8	AA-3/9	AA-3/10	AA-1/11	AA-2/12	AA-2/13	AA-2/14	AA-13/15
PUNO-007	AA	AA-2/2	AA-1/3	AA-2/4	AA-3/5	AA-2/6	AA-4/7	AA-3/8	AA-3/9	AA-3/10	AA-1/11	AA-2/12	AA-2/13	AA-2/14	AA-3/15
PUNO-008	AA	AA-2/2	AA-1/3	AA-2/4	AA-3/5	AA-2/6	AA-4/7	AA-3/8	AA-3/9	AA-3/10	AA-1/11	AA-2/12	AA-2/13	AA-2/14	AA-13/15
Puno120	AA	AA-2/2	AA-1/3	AA-2/4	AA-3/5	AA-2/6	AA-4/7	AA-3/8	AA-3/9	AA-3/10	AA-1/11	AA-2/12	AA-2/13	AA-2/14	AA-13/15
Puno135	AA	AA-2/2	AA-1/3	AA-2/4	AA-3/5	AA-2/6	AA-4/7	AA-3/8	AA-3/9	AA-3/10	AA-1/11	AA-2/12	AA-2/13	AA-2/14	AA-3/15
v225d	AA	AA-2/2	AA-1/3	AA-2/4	AA-3/5	AA-2/6	AA-4/7	AA-3/8	AA-3/9	AA-3/10	AA-1/11	AA-2/12	AA-2/13	AA-2/14	AA-3/15
ZH124	AA	AA-2/2	AA-1/3	AA-2/4	AA-3/5	AA-2/6	AA-4/7	AA-3/8	AA-3/9	AA-3/10	AA-1/11	AA-2/12	AA-2/13	AA-2/14	AA-13/15
ASHA-001	AA	AA-2/2	AA-1/3	AA-4/4	AA-4/5	AA-4/6	AA-6/7	AA-5/8	AA-4/9	AA-2/10	AA-4/11	AA-3/12	AA-3/13	AA-3/14	AA-6/15
ASHA-002	AA	AA-2/2	AA-1/3	AA-4/4	AA-4/5	AA-4/6	AA-6/7	AA-5/8	AA-4/9	AA-2/10	AA-4/11	AA-3/12	AA-3/13	AA-3/14	AA-6/15
ASHA-004	AA	AA-2/2	AA-1/3	AA-4/4	AA-4/5	AA-4/6	AA-6/7	AA-5/8	AA-4/9	AA-2/10	AA-4/11	AA-3/12	AA-3/13	AA-3/14	AA-6/15
ASHA-006	AA	AA-2/2	AA-1/3	AA-4/4	AA-4/5	AA-4/6	AA-6/7	AA-5/8	AA-4/9	AA-2/10	AA-4/11	AA-3/12	AA-3/13	AA-3/14	AA-6/15
ASHA-009	AA	AA-2/2	AA-1/3	AA-4/4	AA-4/5	AA-4/6	AA-6/7	AA-5/8	AA-4/9	AA-2/10	AA-4/11	AA-3/12	AA-3/13	AA-3/14	AA-6/15
Cuz20	AA	AA-2/2	AA-1/3	AA-4/4	AA-4/5	AA-4/6	AA-6/7	AA-5/8	AA-4/9	AA-2/10	AA-4/11	AA-3/12	AA-3/13	AA-3/14	AA-6/15
Sat464	AA	AA-2/2	AA-1/3	AA-4/4	AA-4/5	AA-4/6	AA-6/7	AA-5/8	AA-4/9	AA-2/10	AA-4/11	AA-3/12	AA-3/13	AA-3/14	AA-6/15
Shi169	AA	AA-2/2	AA-1/3	AA-4/4	AA-4/5	AA-4/6	AA-6/7	AA-5/8	AA-4/9	AA-2/10	AA-4/11	AA-3/12	AA-3/13	AA-3/14	AA-6/15
Shi417	AA	AA-2/2	AA-1/3	AA-4/4	AA-4/5	AA-4/6	AA-6/7	AA-5/8	AA-4/9	AA-2/10	AA-4/11	AA-3/12	AA-3/13	AA-3/14	AA-6/15
SHIM-002	AA	AA-2/2	AA-1/3	AA-4/4	AA-4/5	AA-4/6	AA-6/7	AA-5/8	AA-4/9	AA-2/10	AA-4/11	AA-3/12	AA-3/13	AA-3/14	AA-6/15
SHIM-007	AA	AA-2/2	AA-1/3	AA-4/4	AA-4/5	AA-4/6	AA-6/7	AA-5/8	AA-4/9	AA-2/10	AA-4/11	AA-3/12	AA-3/13	AA-3/14	AA-6/15
SHIM-011	AA	AA-2/2	AA-1/3	AA-4/4	AA-4/5	AA-4/6	AA-6/7	AA-5/8	AA-4/9	AA-2/10	AA-4/11	AA-3/12	AA-3/13	AA-3/14	AA-6/15
SHIM-014	AA	AA-2/2	AA-1/3	AA-4/4	AA-4/5	AA-4/6	AA-6/7	AA-5/8	AA-4/9	AA-2/10	AA-4/11	AA-3/12	AA-3/13	AA-3/14	AA-6/15
Cancer_Vietnam_VN0235	AA	AA-2/2	AA-1/3	AA-4/4	AA-4/5	AA-6/6	AA-2/7	AA-4/8	AA-8/9	AA-6/10	AA-6/11	AA-6/12	AA-6/13	AA-7/14	AA-2/15
Cancer_Vietnam_VN0272	AA	AA-2/2	AA-1/3	AA-4/4	AA-4/5	AA-6/6	AA-2/7	AA-4/8	AA-8/9	AA-6/10	AA-6/11	AA-6/12	AA-6/13	AA-7/14	AA-2/15
Cancer_Vietnam_VN0382	AA	AA-2/2	AA-1/3	AA-4/4	AA-4/5	AA-6/6	AA-2/7	AA-4/8	AA-8/9	AA-6/10	AA-6/11	AA-6/12	AA-6/13	AA-7/14	AA-2/15
Cancer_Vietnam_VN0411	AA	AA-2/2	AA-1/3	AA-4/4	AA-4/5	AA-6/6	AA-2/7	AA-4/8	AA-8/9	AA-6/10	AA-6/11	AA-6/12	AA-6/13	AA-7/14	AA-2/15
Cancer_Vietnam_VN0438	AA	AA-2/2	AA-1/3	AA-4/4	AA-4/5	AA-6/6	AA-2/7	AA-4/8	AA-8/9	AA-6/10	AA-6/11	AA-6/12	AA-6/13	AA-7/14	AA-2/15
DU_Vietnam_VN1205	AA	AA-2/2	AA-1/3	AA-4/4	AA-4/5	AA-6/6	AA-2/7	AA-4/8	AA-8/9	AA-6/10	AA-6/11	AA-6/12	AA-6/13	AA-7/14	AA-2/15
DU_Vietnam_VN1266	AA	AA-2/2	AA-1/3	AA-4/4	AA-4/5	AA-6/6	AA-2/7	AA-4/8	AA-8/9	AA-6/10	AA-6/11	AA-6/12	AA-6/13	AA-7/14	AA-2/15
HP15020	AA	AA-2/2	AA-1/3	AA-4/4	AA-4/5	AA-6/6	AA-2/7	AA-4/8	AA-8/9	AA-6/10	AA-6/11	AA-6/12	AA-6/13	AA-7/14	AA-2/15
2004-51	AF	AF-1/2	AF-1/3	AF-1/4	AF-1/5	AF-1/6	AF-1/7	AF-1/8	AF-1/9	AF-10/10	AF-9/11	AF-10/12	AF-9/13	AF-9/14	AF-14/15
A033	AF	AF-1/2	AF-1/3	AF-1/4	AF-1/5	AF-1/6	AF-1/7	AF-1/8	AF-1/9	AF-10/10	AF-9/11	AF-10/12	AF-9/13	AF-9/14	AF-14/15
FDAARGOS_300	AF	AF-1/2	AF-1/3	AF-1/4	AF-1/5	AF-1/6	AF-1/7	AF-1/8	AF-1/9	AF-10/10	AF-9/11	AF-10/12	AF-9/13	AF-9/14	AF-14/15
Hp_H-3	AF	AF-1/2	AF-1/3	AF-1/4	AF-1/5	AF-1/6	AF-1/7	AF-1/8	AF-1/9	AF-10/10	AF-9/11	AF-10/12	AF-9/13	AF-9/14	AF-14/15
HpGP-BRA-014	AF	AF-1/2	AF-1/3	AF-1/4	AF-1/5	AF-1/6	AF-1/7	AF-1/8	AF-1/9	AF-10/10	AF-9/11	AF-10/12	AF-9/13	AF-9/14	AF-14/15
HpGP-CAN-012	AF	AF-1/2	AF-1/3	AF-1/4	AF-1/5	AF-1/6	AF-1/7	AF-1/8	AF-1/9	AF-10/10	AF-9/11	AF-10/12	AF-9/13	AF-9/14	AF-14/15
HpGP-COL-205	AF	AF-1/2	AF-1/3	AF-1/4	AF-1/5	AF-1/6	AF-1/7	AF-1/8	AF-1/9	AF-10/10	AF-9/11	AF-10/12	AF-9/13	AF-9/14	AF-14/15
HpGP-COL-207	AF	AF-1/2	AF-1/3	AF-1/4	AF-1/5	AF-1/6	AF-1/7	AF-1/8	AF-1/9	AF-10/10	AF-9/11	AF-10/12	AF-9/13	AF-9/14	AF-14/15
HpGP-COL-306	AF	AF-1/2	AF-1/3	AF-1/4	AF-1/5	AF-1/6	AF-1/7	AF-1/8	AF-1/9	AF-10/10	AF-9/11	AF-10/12	AF-9/13	AF-9/14	AF-14/15
HpGP-PER-013	AF	AF-1/2	AF-1/3	AF-1/4	AF-1/5	AF-1/6	AF-1/7	AF-1/8	AF-1/9	AF-10/10	AF-9/11	AF-10/12	AF-9/13	AF-9/14	AF-14/15
HpGP-USA-102	AF	AF-1/2	AF-1/3	AF-1/4	AF-1/5	AF-1/6	AF-1/7	AF-1/8	AF-1/9	AF-10/10	AF-9/11	AF-10/12	AF-9/13	AF-9/14	AF-14/15
HpGP-USA-105	AF	AF-1/2	AF-1/3	AF-1/4	AF-1/5	AF-1/6	AF-1/7	AF-1/8	AF-1/9	AF-10/10	AF-9/11	AF-10/12	AF-9/13	AF-9/14	AF-14/15
HpGP-USA-306	AF	AF-1/2	AF-1/3	AF-1/4	AF-1/5	AF-1/6	AF-1/7	AF-1/8	AF-1/9	AF-10/10	AF-9/11	AF-10/12	AF-9/13	AF-9/14	AF-14/15
HpGP-USA-311	AF	AF-1/2	AF-1/3	AF-1/4	AF-1/5	AF-1/6	AF-1/7	AF-1/8	AF-1/9	AF-10/10	AF-9/11	AF-10/12	AF-9/13	AF-9/14	AF-14/15
HpGP-USA-408	AF	AF-1/2	AF-1/3	AF-1/4	AF-1/5	AF-1/6	AF-1/7	AF-1/8	AF-1/9	AF-10/10	AF-9/11	AF-10/12	AF-9/13	AF-9/14	AF-14/15
HpGP-USA-409	AF	AF-1/2	AF-1/3	AF-1/4	AF-1/5	AF-1/6	AF-1/7	AF-1/8	AF-1/9	AF-10/10	AF-9/11	AF-10/12	AF-9/13	AF-9/14	AF-14/15
HpGP-USA-412	AF	AF-1/2	AF-1/3	AF-1/4	AF-1/5	AF-1/6	AF-1/7	AF-1/8	AF-1/9	AF-10/10	AF-9/11	AF-10/12	AF-9/13	AF-9/14	AF-14/15
HpGP-USA-424	AF	AF-1/2	AF-1/3	AF-1/4	AF-1/5	AF-1/6	AF-1/7	AF-1/8	AF-1/9	AF-10/10	AF-9/11	AF-10/12	AF-9/13	AF-9/14	AF-14/15
MHP09L	AF	AF-1/2	AF-1/3	AF-1/4	AF-1/5	AF-1/6	AF-1/7	AF-1/8	AF-1/9	AF-10/10	AF-9/11	AF-10/12	AF-9/13	AF-9/14	AF-14/15
MHP29	AF	AF-1/2	AF-1/3	AF-1/4	AF-1/5	AF-1/6	AF-1/7	AF-1/8	AF-1/9	AF-10/10	AF-9/11	AF-10/12	AF-9/13	AF-9/14	AF-14/15
PZ5016_3A3	AF	AF-1/2	AF-1/3	AF-1/4	AF-1/5	AF-1/6	AF-1/7	AF-1/8	AF-1/9	AF-10/10	AF-9/11	AF-10/12	AF-9/13	AF-9/14	AF-14/15
2017-177	AF	AF-1/2	AF-1/3	AF-1/4	AF-1/5	AF-1/6	AF-1/7	AF-8/8	AF-8/9	AF-9/10	AF-8/11	AF-6/12	AF-8/13	AF-1/14	AF-9/15
22371	AF	AF-1/2	AF-1/3	AF-1/4	AF-1/5	AF-1/6	AF-1/7	AF-8/8	AF-8/9	AF-9/10	AF-8/11	AF-6/12	AF-8/13	AF-1/14	AF-9/15
3824	AF	AF-1/2	AF-1/3	AF-1/4	AF-1/5	AF-1/6	AF-1/7	AF-8/8	AF-8/9	AF-9/10	AF-8/11	AF-6/12	AF-8/13	AF-1/14	AF-9/15
C-Mx-2011-145	AF	AF-1/2	AF-1/3	AF-1/4	AF-1/5	AF-1/6	AF-1/7	AF-8/8	AF-8/9	AF-9/10	AF-8/11	AF-6/12	AF-8/13	AF-1/14	AF-9/15
G-Mx-2010-64	AF	AF-1/2	AF-1/3	AF-1/4	AF-1/5	AF-1/6	AF-1/7	AF-8/8	AF-8/9	AF-9/10	AF-8/11	AF-6/12	AF-8/13	AF-1/14	AF-9/15
HpGP-CAN-002	AF	AF-1/2	AF-1/3	AF-1/4	AF-1/5	AF-1/6	AF-1/7	AF-8/8	AF-8/9	AF-9/10	AF-8/11	AF-6/12	AF-8/13	AF-1/14	AF-9/15
HpGP-CAN-004	AF	AF-1/2	AF-1/3	AF-1/4	AF-1/5	AF-1/6	AF-1/7	AF-8/8	AF-8/9	AF-9/10	AF-8/11	AF-6/12	AF-8/13	AF-1/14	AF-9/15
HpGP-CHI-120	AF	AF-1/2	AF-1/3	AF-1/4	AF-1/5	AF-1/6	AF-1/7	AF-8/8	AF-8/9	AF-9/10	AF-8/11	AF-6/12	AF-8/13	AF-1/14	AF-9/15
HpGP-COL-003	AF	AF-1/2	AF-1/3	AF-1/4	AF-1/5	AF-1/6	AF-1/7	AF-8/8	AF-8/9	AF-9/10	AF-8/11	AF-6/12	AF-8/13	AF-1/14	AF-9/15
HpGP-HON-013	AF	AF-1/2	AF-1/3	AF-1/4	AF-1/5	AF-1/6	AF-1/7	AF-8/8	AF-8/9	AF-9/10	AF-8/11	AF-6/12	AF-8/13	AF-1/14	AF-9/15
HpGP-HON-014	AF	AF-1/2	AF-1/3	AF-1/4	AF-1/5	AF-1/6	AF-1/7	AF-8/8	AF-8/9	AF-9/10	AF-8/11	AF-6/12	AF-8/13	AF-1/14	AF-9/15
HpGP-SPA-402	AF	AF-1/2	AF-1/3	AF-1/4	AF-1/5	AF-1/6	AF-1/7	AF-8/8	AF-8/9	AF-9/10	AF-8/11	AF-6/12	AF-8/13	AF-1/14	AF-9/15
HpGP-SPA-409	AF	AF-1/2	AF-1/3	AF-1/4	AF-1/5	AF-1/6	AF-1/7	AF-8/8	AF-8/9	AF-9/10	AF-8/11	AF-6/12	AF-8/13	AF-1/14	AF-9/15
HpGP-USA-411	AF	AF-1/2	AF-1/3	AF-1/4	AF-1/5	AF-1/6	AF-1/7	AF-8/8	AF-8/9	AF-9/10	AF-8/11	AF-6/12	AF-8/13	AF-1/14	AF-9/15
Nic36-A	AF	AF-1/2	AF-1/3	AF-1/4	AF-1/5	AF-1/6	AF-1/7	AF-8/8	AF-8/9	AF-9/10	AF-8/11	AF-6/12	AF-8/13	AF-1/14	AF-9/15
Nic37-A	AF	AF-1/2	AF-1/3	AF-1/4	AF-1/5	AF-1/6	AF-1/7	AF-8/8	AF-8/9	AF-9/10	AF-8/11	AF-6/12	AF-8/13	AF-1/14	AF-9/15
Nic44-A	AF	AF-1/2	AF-1/3	AF-1/4	AF-1/5	AF-1/6	AF-1/7	AF-8/8	AF-8/9	AF-9/10	AF-8/11	AF-6/12	AF-8/13	AF-1/14	AF-9/15
Nic46-A	AF	AF-1/2	AF-1/3	AF-1/4	AF-1/5	AF-1/6	AF-1/7	AF-8/8	AF-8/9	AF-9/10	AF-8/11	AF-6/12	AF-8/13	AF-1/14	AF-9/15
Nic48-A	AF	AF-1/2	AF-1/3	AF-1/4	AF-1/5	AF-1/6	AF-1/7	AF-8/8	AF-8/9	AF-9/10	AF-8/11	AF-6/12	AF-8/13	AF-1/14	AF-9/15
PIMM-FM-UNAM-29CaCe	AF	AF-1/2	AF-1/3	AF-1/4	AF-1/5	AF-1/6	AF-1/7	AF-8/8	AF-8/9	AF-9/10	AF-8/11	AF-6/12	AF-8/13	AF-1/14	AF-9/15
1061	AF	AF-1/2	AF-1/3	AF-1/4	AF-1/5	AF-1/6	AF-1/7	AF-1/8	AF-9/9	AF-2/10	AF-6/11	AF-8/12	AF-1/13	AF-8/14	AF-4/15
1071	AF	AF-1/2	AF-1/3	AF-1/4	AF-1/5	AF-1/6	AF-1/7	AF-1/8	AF-9/9	AF-2/10	AF-6/11	AF-8/12	AF-1/13	AF-8/14	AF-4/15
2017-143	AF	AF-1/2	AF-1/3	AF-1/4	AF-1/5	AF-1/6	AF-1/7	AF-1/8	AF-9/9	AF-2/10	AF-6/11	AF-8/12	AF-1/13	AF-8/14	AF-4/15
22095	AF	AF-1/2	AF-1/3	AF-1/4	AF-1/5	AF-1/6	AF-1/7	AF-1/8	AF-9/9	AF-2/10	AF-6/11	AF-8/12	AF-1/13	AF-8/14	AF-4/15
22377	AF	AF-1/2	AF-1/3	AF-1/4	AF-1/5	AF-1/6	AF-1/7	AF-1/8	AF-9/9	AF-2/10	AF-6/11	AF-8/12	AF-1/13	AF-8/14	AF-4/15
24004	AF	AF-1/2	AF-1/3	AF-1/4	AF-1/5	AF-1/6	AF-1/7	AF-1/8	AF-9/9	AF-2/10	AF-6/11	AF-8/12	AF-1/13	AF-8/14	AF-4/15
3125	AF	AF-1/2	AF-1/3	AF-1/4	AF-1/5	AF-1/6	AF-1/7	AF-1/8	AF-9/9	AF-2/10	AF-6/11	AF-8/12	AF-1/13	AF-8/14	AF-4/15
ASHA-003	AF	AF-1/2	AF-1/3	AF-1/4	AF-1/5	AF-1/6	AF-1/7	AF-1/8	AF-9/9	AF-2/10	AF-6/11	AF-8/12	AF-1/13	AF-8/14	AF-4/15
C-Mx-2006-356	AF	AF-1/2	AF-1/3	AF-1/4	AF-1/5	AF-1/6	AF-1/7	AF-1/8	AF-9/9	AF-2/10	AF-6/11	AF-8/12	AF-1/13	AF-8/14	AF-4/15
C-Mx-2006-664	AF	AF-1/2	AF-1/3	AF-1/4	AF-1/5	AF-1/6	AF-1/7	AF-1/8	AF-9/9	AF-2/10	AF-6/11	AF-8/12	AF-1/13	AF-8/14	AF-4/15
CRM21	AF	AF-1/2	AF-1/3	AF-1/4	AF-1/5	AF-1/6	AF-1/7	AF-1/8	AF-9/9	AF-2/10	AF-6/11	AF-8/12	AF-1/13	AF-8/14	AF-4/15
GCT_27	AF	AF-1/2	AF-1/3	AF-1/4	AF-1/5	AF-1/6	AF-1/7	AF-1/8	AF-9/9	AF-2/10	AF-6/11	AF-8/12	AF-1/13	AF-8/14	AF-4/15
GCT_43	AF	AF-1/2	AF-1/3	AF-1/4	AF-1/5	AF-1/6	AF-1/7	AF-1/8	AF-9/9	AF-2/10	AF-6/11	AF-8/12	AF-1/13	AF-8/14	AF-4/15
G-Mx-2011-131	AF	AF-1/2	AF-1/3	AF-1/4	AF-1/5	AF-1/6	AF-1/7	AF-1/8	AF-9/9	AF-2/10	AF-6/11	AF-8/12	AF-1/13	AF-8/14	AF-4/15
Hp_P-62	AF	AF-1/2	AF-1/3	AF-1/4	AF-1/5	AF-1/6	AF-1/7	AF-1/8	AF-9/9	AF-2/10	AF-6/11	AF-8/12	AF-1/13	AF-8/14	AF-4/15
HpGP-CRI-004	AF	AF-1/2	AF-1/3	AF-1/4	AF-1/5	AF-1/6	AF-1/7	AF-1/8	AF-9/9	AF-2/10	AF-6/11	AF-8/12	AF-1/13	AF-8/14	AF-4/15
HpGP-CRI-007	AF	AF-1/2	AF-1/3	AF-1/4	AF-1/5	AF-1/6	AF-1/7	AF-1/8	AF-9/9	AF-2/10	AF-6/11	AF-8/12	AF-1/13	AF-8/14	AF-4/15
HpGP-DOM-007	AF	AF-1/2	AF-1/3	AF-1/4	AF-1/5	AF-1/6	AF-1/7	AF-1/8	AF-9/9	AF-2/10	AF-6/11	AF-8/12	AF-1/13	AF-8/14	AF-4/15
HpGP-PER-020	AF	AF-1/2	AF-1/3	AF-1/4	AF-1/5	AF-1/6	AF-1/7	AF-1/8	AF-9/9	AF-2/10	AF-6/11	AF-8/12	AF-1/13	AF-8/14	AF-4/15
HpGP-PER-112	AF	AF-1/2	AF-1/3	AF-1/4	AF-1/5	AF-1/6	AF-1/7	AF-1/8	AF-9/9	AF-2/10	AF-6/11	AF-8/12	AF-1/13	AF-8/14	AF-4/15
HpGP-SPA-609	AF	AF-1/2	AF-1/3	AF-1/4	AF-1/5	AF-1/6	AF-1/7	AF-1/8	AF-9/9	AF-2/10	AF-6/11	AF-8/12	AF-1/13	AF-8/14	AF-4/15
HpGP-USA-003	AF	AF-1/2	AF-1/3	AF-1/4	AF-1/5	AF-1/6	AF-1/7	AF-1/8	AF-9/9	AF-2/10	AF-6/11	AF-8/12	AF-1/13	AF-8/14	AF-4/15
HpGP-USA-206	AF	AF-1/2	AF-1/3	AF-1/4	AF-1/5	AF-1/6	AF-1/7	AF-1/8	AF-9/9	AF-2/10	AF-6/11	AF-8/12	AF-1/13	AF-8/14	AF-4/15
HpGP-USA-413	AF	AF-1/2	AF-1/3	AF-1/4	AF-1/5	AF-1/6	AF-1/7	AF-1/8	AF-9/9	AF-2/10	AF-6/11	AF-8/12	AF-1/13	AF-8/14	AF-4/15
MCms1049	AF	AF-1/2	AF-1/3	AF-1/4	AF-1/5	AF-1/6	AF-1/7	AF-1/8	AF-9/9	AF-2/10	AF-6/11	AF-8/12	AF-1/13	AF-8/14	AF-4/15
MGms44	AF	AF-1/2	AF-1/3	AF-1/4	AF-1/5	AF-1/6	AF-1/7	AF-1/8	AF-9/9	AF-2/10	AF-6/11	AF-8/12	AF-1/13	AF-8/14	AF-4/15
MHP44	AF	AF-1/2	AF-1/3	AF-1/4	AF-1/5	AF-1/6	AF-1/7	AF-1/8	AF-9/9	AF-2/10	AF-6/11	AF-8/12	AF-1/13	AF-8/14	AF-4/15
PeCan18	AF	AF-1/2	AF-1/3	AF-1/4	AF-1/5	AF-1/6	AF-1/7	AF-1/8	AF-9/9	AF-2/10	AF-6/11	AF-8/12	AF-1/13	AF-8/14	AF-4/15
PIMM-FM-UNAM-30Ca+5	AF	AF-1/2	AF-1/3	AF-1/4	AF-1/5	AF-1/6	AF-1/7	AF-1/8	AF-9/9	AF-2/10	AF-6/11	AF-8/12	AF-1/13	AF-8/14	AF-4/15
PIMM-FM-UNAM-52A2	AF	AF-1/2	AF-1/3	AF-1/4	AF-1/5	AF-1/6	AF-1/7	AF-1/8	AF-9/9	AF-2/10	AF-6/11	AF-8/12	AF-1/13	AF-8/14	AF-4/15
SV381	AF	AF-1/2	AF-1/3	AF-1/4	AF-1/5	AF-1/6	AF-1/7	AF-1/8	AF-9/9	AF-2/10	AF-6/11	AF-8/12	AF-1/13	AF-8/14	AF-4/15
SV397_2	AF	AF-1/2	AF-1/3	AF-1/4	AF-1/5	AF-1/6	AF-1/7	AF-1/8	AF-9/9	AF-2/10	AF-6/11	AF-8/12	AF-1/13	AF-8/14	AF-4/15
3802	AF	AF-1/2	AF-3/3	AF-3/4	AF-3/5	AF-3/6	AF-3/7	AF-3/8	AF-3/9	AF-3/10	AF-3/11	AF-3/12	AF-4/13	AF-4/14	AF-3/15
GAM100Ai	AF	AF-1/2	AF-3/3	AF-3/4	AF-3/5	AF-3/6	AF-3/7	AF-3/8	AF-3/9	AF-3/10	AF-3/11	AF-3/12	AF-4/13	AF-4/14	AF-3/15
GAM103Bi	AF	AF-1/2	AF-3/3	AF-3/4	AF-3/5	AF-3/6	AF-3/7	AF-3/8	AF-3/9	AF-3/10	AF-3/11	AF-3/12	AF-4/13	AF-4/14	AF-3/15
GAM105Ai	AF	AF-1/2	AF-3/3	AF-3/4	AF-3/5	AF-3/6	AF-3/7	AF-3/8	AF-3/9	AF-3/10	AF-3/11	AF-3/12	AF-4/13	AF-4/14	AF-3/15
GAM114Ai	AF	AF-1/2	AF-3/3	AF-3/4	AF-3/5	AF-3/6	AF-3/7	AF-3/8	AF-3/9	AF-3/10	AF-3/11	AF-3/12	AF-4/13	AF-4/14	AF-3/15
GAM115Ai	AF	AF-1/2	AF-3/3	AF-3/4	AF-3/5	AF-3/6	AF-3/7	AF-3/8	AF-3/9	AF-3/10	AF-3/11	AF-3/12	AF-4/13	AF-4/14	AF-3/15
GAM117Ai	AF	AF-1/2	AF-3/3	AF-3/4	AF-3/5	AF-3/6	AF-3/7	AF-3/8	AF-3/9	AF-3/10	AF-3/11	AF-3/12	AF-4/13	AF-4/14	AF-3/15
GAM118Bi	AF	AF-1/2	AF-3/3	AF-3/4	AF-3/5	AF-3/6	AF-3/7	AF-3/8	AF-3/9	AF-3/10	AF-3/11	AF-3/12	AF-4/13	AF-4/14	AF-3/15
GAM119Bi	AF	AF-1/2	AF-3/3	AF-3/4	AF-3/5	AF-3/6	AF-3/7	AF-3/8	AF-3/9	AF-3/10	AF-3/11	AF-3/12	AF-4/13	AF-4/14	AF-3/15
GAM120Ai	AF	AF-1/2	AF-3/3	AF-3/4	AF-3/5	AF-3/6	AF-3/7	AF-3/8	AF-3/9	AF-3/10	AF-3/11	AF-3/12	AF-4/13	AF-4/14	AF-3/15
GAM121Aii	AF	AF-1/2	AF-3/3	AF-3/4	AF-3/5	AF-3/6	AF-3/7	AF-3/8	AF-3/9	AF-3/10	AF-3/11	AF-3/12	AF-4/13	AF-4/14	AF-3/15
GAM245Ai	AF	AF-1/2	AF-3/3	AF-3/4	AF-3/5	AF-3/6	AF-3/7	AF-3/8	AF-3/9	AF-3/10	AF-3/11	AF-3/12	AF-4/13	AF-4/14	AF-3/15
GAM246Ai	AF	AF-1/2	AF-3/3	AF-3/4	AF-3/5	AF-3/6	AF-3/7	AF-3/8	AF-3/9	AF-3/10	AF-3/11	AF-3/12	AF-4/13	AF-4/14	AF-3/15
GAM249T	AF	AF-1/2	AF-3/3	AF-3/4	AF-3/5	AF-3/6	AF-3/7	AF-3/8	AF-3/9	AF-3/10	AF-3/11	AF-3/12	AF-4/13	AF-4/14	AF-3/15
GAM254Ai	AF	AF-1/2	AF-3/3	AF-3/4	AF-3/5	AF-3/6	AF-3/7	AF-3/8	AF-3/9	AF-3/10	AF-3/11	AF-3/12	AF-4/13	AF-4/14	AF-3/15
GAM260ASi	AF	AF-1/2	AF-3/3	AF-3/4	AF-3/5	AF-3/6	AF-3/7	AF-3/8	AF-3/9	AF-3/10	AF-3/11	AF-3/12	AF-4/13	AF-4/14	AF-3/15
GAM260Bi	AF	AF-1/2	AF-3/3	AF-3/4	AF-3/5	AF-3/6	AF-3/7	AF-3/8	AF-3/9	AF-3/10	AF-3/11	AF-3/12	AF-4/13	AF-4/14	AF-3/15
GAM263BFi	AF	AF-1/2	AF-3/3	AF-3/4	AF-3/5	AF-3/6	AF-3/7	AF-3/8	AF-3/9	AF-3/10	AF-3/11	AF-3/12	AF-4/13	AF-4/14	AF-3/15
GAM265BSii	AF	AF-1/2	AF-3/3	AF-3/4	AF-3/5	AF-3/6	AF-3/7	AF-3/8	AF-3/9	AF-3/10	AF-3/11	AF-3/12	AF-4/13	AF-4/14	AF-3/15
GAM270ASi	AF	AF-1/2	AF-3/3	AF-3/4	AF-3/5	AF-3/6	AF-3/7	AF-3/8	AF-3/9	AF-3/10	AF-3/11	AF-3/12	AF-4/13	AF-4/14	AF-3/15
GAM42Ai	AF	AF-1/2	AF-3/3	AF-3/4	AF-3/5	AF-3/6	AF-3/7	AF-3/8	AF-3/9	AF-3/10	AF-3/11	AF-3/12	AF-4/13	AF-4/14	AF-3/15
GAM80Ai	AF	AF-1/2	AF-3/3	AF-3/4	AF-3/5	AF-3/6	AF-3/7	AF-3/8	AF-3/9	AF-3/10	AF-3/11	AF-3/12	AF-4/13	AF-4/14	AF-3/15
Gambia94/24	AF	AF-1/2	AF-3/3	AF-3/4	AF-3/5	AF-3/6	AF-3/7	AF-3/8	AF-3/9	AF-3/10	AF-3/11	AF-3/12	AF-4/13	AF-4/14	AF-3/15
GAMchJs136i	AF	AF-1/2	AF-3/3	AF-3/4	AF-3/5	AF-3/6	AF-3/7	AF-3/8	AF-3/9	AF-3/10	AF-3/11	AF-3/12	AF-4/13	AF-4/14	AF-3/15
Hp_P-41	AF	AF-1/2	AF-3/3	AF-3/4	AF-3/5	AF-3/6	AF-3/7	AF-3/8	AF-3/9	AF-3/10	AF-3/11	AF-3/12	AF-4/13	AF-4/14	AF-3/15
HP116Bi	AF	AF-1/2	AF-3/3	AF-3/4	AF-3/5	AF-3/6	AF-3/7	AF-3/8	AF-3/9	AF-3/10	AF-3/11	AF-3/12	AF-4/13	AF-4/14	AF-3/15
HP15034	AF	AF-1/2	AF-3/3	AF-3/4	AF-3/5	AF-3/6	AF-3/7	AF-3/8	AF-3/9	AF-3/10	AF-3/11	AF-3/12	AF-4/13	AF-4/14	AF-3/15
HpGP-GMB-007	AF	AF-1/2	AF-3/3	AF-3/4	AF-3/5	AF-3/6	AF-3/7	AF-3/8	AF-3/9	AF-3/10	AF-3/11	AF-3/12	AF-4/13	AF-4/14	AF-3/15
HpGP-POR-004	AF	AF-1/2	AF-3/3	AF-3/4	AF-3/5	AF-3/6	AF-3/7	AF-3/8	AF-3/9	AF-3/10	AF-3/11	AF-3/12	AF-4/13	AF-4/14	AF-3/15
HpGP-USA-403	AF	AF-1/2	AF-3/3	AF-3/4	AF-3/5	AF-3/6	AF-3/7	AF-3/8	AF-3/9	AF-3/10	AF-3/11	AF-3/12	AF-4/13	AF-4/14	AF-3/15
ZH68	AF	AF-1/2	AF-3/3	AF-3/4	AF-3/5	AF-3/6	AF-3/7	AF-3/8	AF-3/9	AF-3/10	AF-3/11	AF-3/12	AF-4/13	AF-4/14	AF-3/15
Hp_H-36	AF	AF-1/2	AF-1/3	AF-1/4	AF-5/5	AF-4/6	AF-5/7	AF-4/8	AF-1/9	AF-10/10	AF-9/11	AF-2/12	AF-13/13	AF-11/14	AF-10/15
HpGP-SPA-202	AF	AF-1/2	AF-1/3	AF-1/4	AF-5/5	AF-4/6	AF-5/7	AF-4/8	AF-1/9	AF-10/10	AF-9/11	AF-2/12	AF-13/13	AF-11/14	AF-10/15
HpGP-USA-437	AF	AF-1/2	AF-1/3	AF-1/4	AF-5/5	AF-4/6	AF-5/7	AF-4/8	AF-1/9	AF-10/10	AF-9/11	AF-2/12	AF-13/13	AF-11/14	AF-10/15
CCHI_33	AF	AF-1/2	AF-1/3	AF-1/4	AF-5/5	AF-4/6	AF-5/7	AF-4/8	AF-1/9	AF-10/10	AF-9/11	AF-10/12	AF-9/13	AF-9/14	AF-10/15
Hp_H-10	AF	AF-1/2	AF-1/3	AF-1/4	AF-5/5	AF-4/6	AF-5/7	AF-4/8	AF-1/9	AF-10/10	AF-9/11	AF-10/12	AF-9/13	AF-9/14	AF-10/15
Hp_P-28b	AF	AF-1/2	AF-1/3	AF-1/4	AF-5/5	AF-4/6	AF-5/7	AF-1/8	AF-1/9	AF-10/10	AF-9/11	AF-10/12	AF-9/13	AF-9/14	AF-10/15
HpGP-BRA-001	AF	AF-1/2	AF-1/3	AF-1/4	AF-5/5	AF-4/6	AF-5/7	AF-4/8	AF-1/9	AF-10/10	AF-9/11	AF-10/12	AF-9/13	AF-9/14	AF-10/15
HpGP-COL-208	AF	AF-1/2	AF-1/3	AF-1/4	AF-5/5	AF-4/6	AF-5/7	AF-4/8	AF-1/9	AF-10/10	AF-9/11	AF-10/12	AF-9/13	AF-9/14	AF-10/15
HpGP-USA-305	AF	AF-1/2	AF-1/3	AF-1/4	AF-5/5	AF-4/6	AF-5/7	AF-4/8	AF-1/9	AF-10/10	AF-9/11	AF-10/12	AF-9/13	AF-9/14	AF-10/15
MHP54	AF	AF-1/2	AF-1/3	AF-1/4	AF-5/5	AF-4/6	AF-5/7	AF-4/8	AF-1/9	AF-10/10	AF-9/11	AF-10/12	AF-9/13	AF-9/14	AF-10/15
PZ5005_3A3	AF	AF-1/2	AF-1/3	AF-1/4	AF-5/5	AF-4/6	AF-5/7	AF-1/8	AF-1/9	AF-10/10	AF-9/11	AF-10/12	AF-9/13	AF-9/14	AF-10/15
BCM-300	AF	AF-1/2	AF-1/3	AF-1/4	AF-5/5	AF-4/6	AF-5/7	AF-4/8	AF-4/9	AF-8/10	AF-10/11	AF-2/12	AF-11/13	AF-12/14	AF-1/15
Hp_H-41	AF	AF-1/2	AF-1/3	AF-1/4	AF-5/5	AF-4/6	AF-5/7	AF-4/8	AF-4/9	AF-8/10	AF-10/11	AF-2/12	AF-11/13	AF-12/14	AF-1/15
Hp_H-44	AF	AF-1/2	AF-1/3	AF-1/4	AF-5/5	AF-4/6	AF-5/7	AF-4/8	AF-4/9	AF-8/10	AF-10/11	AF-2/12	AF-11/13	AF-12/14	AF-1/15
HpGP-BRA-002	AF	AF-1/2	AF-1/3	AF-1/4	AF-5/5	AF-4/6	AF-5/7	AF-4/8	AF-4/9	AF-8/10	AF-10/11	AF-2/12	AF-11/13	AF-12/14	AF-1/15
HpGP-BRA-018	AF	AF-1/2	AF-1/3	AF-1/4	AF-5/5	AF-4/6	AF-5/7	AF-4/8	AF-4/9	AF-8/10	AF-10/11	AF-2/12	AF-11/13	AF-12/14	AF-1/15
HpGP-NGA-017	AF	AF-1/2	AF-1/3	AF-1/4	AF-5/5	AF-4/6	AF-5/7	AF-4/8	AF-4/9	AF-8/10	AF-10/11	AF-2/12	AF-11/13	AF-12/14	AF-1/15
HpGP-USA-202	AF	AF-1/2	AF-1/3	AF-1/4	AF-5/5	AF-4/6	AF-5/7	AF-4/8	AF-4/9	AF-8/10	AF-10/11	AF-2/12	AF-11/13	AF-12/14	AF-1/15
HpGP-USA-301	AF	AF-1/2	AF-1/3	AF-1/4	AF-5/5	AF-4/6	AF-5/7	AF-4/8	AF-4/9	AF-8/10	AF-10/11	AF-2/12	AF-11/13	AF-12/14	AF-1/15
HpGP-USA-420	AF	AF-1/2	AF-1/3	AF-1/4	AF-5/5	AF-4/6	AF-5/7	AF-4/8	AF-4/9	AF-8/10	AF-10/11	AF-2/12	AF-11/13	AF-12/14	AF-1/15
HpGP-ZAF-011	AF	AF-1/2	AF-1/3	AF-1/4	AF-5/5	AF-4/6	AF-5/7	AF-4/8	AF-4/9	AF-8/10	AF-10/11	AF-2/12	AF-11/13	AF-12/14	AF-1/15
MHP05	AF	AF-1/2	AF-1/3	AF-1/4	AF-5/5	AF-4/6	AF-5/7	AF-4/8	AF-4/9	AF-8/10	AF-10/11	AF-2/12	AF-11/13	AF-12/14	AF-1/15
MHP23	AF	AF-1/2	AF-1/3	AF-1/4	AF-5/5	AF-4/6	AF-5/7	AF-4/8	AF-4/9	AF-8/10	AF-10/11	AF-2/12	AF-11/13	AF-12/14	AF-1/15
SA161C	AF	AF-1/2	AF-1/3	AF-1/4	AF-5/5	AF-4/6	AF-5/7	AF-4/8	AF-4/9	AF-8/10	AF-10/11	AF-2/12	AF-11/13	AF-12/14	AF-1/15
SA214A	AF	AF-1/2	AF-1/3	AF-1/4	AF-5/5	AF-4/6	AF-5/7	AF-4/8	AF-4/9	AF-8/10	AF-10/11	AF-2/12	AF-11/13	AF-12/14	AF-1/15
B41	AF	AF-1/2	AF-1/3	AF-1/4	AF-5/5	AF-4/6	AF-5/7	AF-4/8	AF-4/9	AF-4/10	AF-2/11	AF-11/12	AF-12/13	AF-13/14	AF-8/15
GAM210Bi	AF	AF-1/2	AF-1/3	AF-1/4	AF-5/5	AF-4/6	AF-5/7	AF-4/8	AF-4/9	AF-4/10	AF-2/11	AF-11/12	AF-12/13	AF-13/14	AF-8/15
GAM250AFi	AF	AF-1/2	AF-1/3	AF-1/4	AF-5/5	AF-4/6	AF-5/7	AF-4/8	AF-4/9	AF-4/10	AF-2/11	AF-11/12	AF-12/13	AF-13/14	AF-8/15
Hp_A-16	AF	AF-1/2	AF-1/3	AF-1/4	AF-5/5	AF-4/6	AF-5/7	AF-4/8	AF-4/9	AF-4/10	AF-2/11	AF-11/12	AF-12/13	AF-13/14	AF-8/15
Hp_A-17	AF	AF-1/2	AF-1/3	AF-1/4	AF-5/5	AF-4/6	AF-5/7	AF-4/8	AF-4/9	AF-4/10	AF-2/11	AF-11/12	AF-12/13	AF-13/14	AF-8/15
Hp_A-4	AF	AF-1/2	AF-1/3	AF-1/4	AF-5/5	AF-4/6	AF-5/7	AF-4/8	AF-4/9	AF-4/10	AF-2/11	AF-11/12	AF-12/13	AF-13/14	AF-8/15
Hp_H-16	AF	AF-1/2	AF-1/3	AF-1/4	AF-5/5	AF-4/6	AF-5/7	AF-4/8	AF-4/9	AF-4/10	AF-2/11	AF-11/12	AF-12/13	AF-13/14	AF-8/15
Hp_H-42	AF	AF-1/2	AF-1/3	AF-1/4	AF-5/5	AF-4/6	AF-5/7	AF-4/8	AF-4/9	AF-4/10	AF-2/11	AF-11/12	AF-12/13	AF-13/14	AF-8/15
Hp_P-2	AF	AF-1/2	AF-1/3	AF-1/4	AF-5/5	AF-4/6	AF-5/7	AF-4/8	AF-4/9	AF-4/10	AF-2/11	AF-11/12	AF-12/13	AF-13/14	AF-8/15
Hp_P-25c	AF	AF-1/2	AF-1/3	AF-1/4	AF-5/5	AF-4/6	AF-5/7	AF-4/8	AF-4/9	AF-4/10	AF-2/11	AF-11/12	AF-12/13	AF-13/14	AF-8/15
Hp_P-4	AF	AF-1/2	AF-1/3	AF-1/4	AF-5/5	AF-4/6	AF-5/7	AF-4/8	AF-4/9	AF-4/10	AF-2/11	AF-11/12	AF-12/13	AF-13/14	AF-8/15
Hp_P-8	AF	AF-1/2	AF-1/3	AF-1/4	AF-5/5	AF-4/6	AF-5/7	AF-4/8	AF-4/9	AF-4/10	AF-2/11	AF-11/12	AF-12/13	AF-13/14	AF-8/15
HP12020	AF	AF-1/2	AF-1/3	AF-1/4	AF-5/5	AF-4/6	AF-5/7	AF-4/8	AF-4/9	AF-4/10	AF-2/11	AF-11/12	AF-12/13	AF-13/14	AF-8/15
HpGP-SPA-317	AF	AF-1/2	AF-1/3	AF-1/4	AF-5/5	AF-4/6	AF-5/7	AF-4/8	AF-4/9	AF-4/10	AF-2/11	AF-11/12	AF-12/13	AF-13/14	AF-8/15
HpGP-USA-303	AF	AF-1/2	AF-1/3	AF-1/4	AF-5/5	AF-4/6	AF-5/7	AF-4/8	AF-4/9	AF-4/10	AF-2/11	AF-11/12	AF-12/13	AF-13/14	AF-8/15
HpGP-USA-304	AF	AF-1/2	AF-1/3	AF-1/4	AF-5/5	AF-4/6	AF-5/7	AF-4/8	AF-4/9	AF-4/10	AF-2/11	AF-11/12	AF-12/13	AF-13/14	AF-8/15
HpGP-USA-416	AF	AF-1/2	AF-1/3	AF-1/4	AF-5/5	AF-4/6	AF-5/7	AF-4/8	AF-4/9	AF-4/10	AF-2/11	AF-11/12	AF-12/13	AF-13/14	AF-8/15
HpGP-USA-417	AF	AF-1/2	AF-1/3	AF-1/4	AF-5/5	AF-4/6	AF-5/7	AF-4/8	AF-4/9	AF-4/10	AF-2/11	AF-11/12	AF-12/13	AF-13/14	AF-8/15
HpGP-USA-427	AF	AF-1/2	AF-1/3	AF-1/4	AF-5/5	AF-4/6	AF-5/7	AF-4/8	AF-4/9	AF-4/10	AF-2/11	AF-11/12	AF-12/13	AF-13/14	AF-8/15
HpGP-USA-429	AF	AF-1/2	AF-1/3	AF-1/4	AF-5/5	AF-4/6	AF-5/7	AF-4/8	AF-4/9	AF-4/10	AF-2/11	AF-11/12	AF-12/13	AF-13/14	AF-8/15
Hp_A-20	AF	AF-1/2	AF-1/3	AF-1/4	AF-5/5	AF-4/6	AF-5/7	AF-4/8	AF-4/9	AF-8/10	AF-2/11	AF-2/12	AF-13/13	AF-11/14	AF-15/15
Hp_A-5	AF	AF-1/2	AF-1/3	AF-1/4	AF-5/5	AF-4/6	AF-5/7	AF-4/8	AF-4/9	AF-4/10	AF-2/11	AF-2/12	AF-13/13	AF-11/14	AF-15/15
Hp_A-8	AF	AF-1/2	AF-1/3	AF-1/4	AF-5/5	AF-4/6	AF-5/7	AF-4/8	AF-4/9	AF-8/10	AF-10/11	AF-2/12	AF-13/13	AF-11/14	AF-15/15
Hp_H-1	AF	AF-1/2	AF-1/3	AF-1/4	AF-5/5	AF-4/6	AF-5/7	AF-4/8	AF-4/9	AF-4/10	AF-2/11	AF-2/12	AF-13/13	AF-11/14	AF-15/15
Hp_H-18	AF	AF-1/2	AF-1/3	AF-1/4	AF-5/5	AF-4/6	AF-5/7	AF-4/8	AF-4/9	AF-8/10	AF-2/11	AF-2/12	AF-13/13	AF-11/14	AF-15/15
Hp_H-19	AF	AF-1/2	AF-1/3	AF-1/4	AF-5/5	AF-4/6	AF-5/7	AF-4/8	AF-4/9	AF-8/10	AF-2/11	AF-2/12	AF-13/13	AF-11/14	AF-15/15
Hp_H-21	AF	AF-1/2	AF-1/3	AF-1/4	AF-5/5	AF-4/6	AF-5/7	AF-4/8	AF-4/9	AF-4/10	AF-2/11	AF-2/12	AF-13/13	AF-11/14	AF-15/15
Hp_H-23	AF	AF-1/2	AF-1/3	AF-1/4	AF-5/5	AF-4/6	AF-5/7	AF-4/8	AF-4/9	AF-8/10	AF-2/11	AF-2/12	AF-13/13	AF-11/14	AF-15/15
Hp_H-24	AF	AF-1/2	AF-1/3	AF-1/4	AF-5/5	AF-4/6	AF-5/7	AF-4/8	AF-4/9	AF-8/10	AF-10/11	AF-2/12	AF-13/13	AF-11/14	AF-15/15
Hp_H-29	AF	AF-1/2	AF-1/3	AF-1/4	AF-5/5	AF-4/6	AF-5/7	AF-4/8	AF-4/9	AF-4/10	AF-2/11	AF-2/12	AF-13/13	AF-11/14	AF-15/15
Hp_H-4	AF	AF-1/2	AF-1/3	AF-1/4	AF-5/5	AF-4/6	AF-5/7	AF-4/8	AF-4/9	AF-8/10	AF-2/11	AF-2/12	AF-13/13	AF-11/14	AF-15/15
Hp_P-1	AF	AF-1/2	AF-1/3	AF-1/4	AF-5/5	AF-4/6	AF-5/7	AF-4/8	AF-4/9	AF-4/10	AF-2/11	AF-2/12	AF-13/13	AF-11/14	AF-15/15
Hp_P-11	AF	AF-1/2	AF-1/3	AF-1/4	AF-5/5	AF-4/6	AF-5/7	AF-4/8	AF-4/9	AF-4/10	AF-2/11	AF-2/12	AF-13/13	AF-11/14	AF-15/15
Hp_P-26	AF	AF-1/2	AF-1/3	AF-1/4	AF-5/5	AF-4/6	AF-5/7	AF-4/8	AF-4/9	AF-8/10	AF-2/11	AF-2/12	AF-13/13	AF-11/14	AF-15/15
HpGP-PRI-005	AF	AF-1/2	AF-1/3	AF-1/4	AF-5/5	AF-4/6	AF-5/7	AF-4/8	AF-4/9	AF-8/10	AF-2/11	AF-2/12	AF-13/13	AF-11/14	AF-15/15
HpGP-USA-104	AF	AF-1/2	AF-1/3	AF-1/4	AF-5/5	AF-4/6	AF-5/7	AF-4/8	AF-4/9	AF-8/10	AF-2/11	AF-2/12	AF-13/13	AF-11/14	AF-1/15
HpGP-USA-406	AF	AF-1/2	AF-1/3	AF-1/4	AF-5/5	AF-4/6	AF-5/7	AF-4/8	AF-4/9	AF-4/10	AF-2/11	AF-2/12	AF-13/13	AF-11/14	AF-15/15
HpGP-USA-415	AF	AF-1/2	AF-1/3	AF-1/4	AF-5/5	AF-4/6	AF-5/7	AF-4/8	AF-4/9	AF-4/10	AF-2/11	AF-2/12	AF-13/13	AF-11/14	AF-15/15
HpGP-USA-421	AF	AF-1/2	AF-1/3	AF-1/4	AF-5/5	AF-4/6	AF-5/7	AF-4/8	AF-4/9	AF-4/10	AF-2/11	AF-2/12	AF-13/13	AF-11/14	AF-15/15
HpGP-USA-428	AF	AF-1/2	AF-1/3	AF-1/4	AF-5/5	AF-4/6	AF-5/7	AF-4/8	AF-4/9	AF-8/10	AF-2/11	AF-2/12	AF-13/13	AF-11/14	AF-15/15
HpGP-USA-433	AF	AF-1/2	AF-1/3	AF-1/4	AF-5/5	AF-4/6	AF-5/7	AF-4/8	AF-4/9	AF-4/10	AF-2/11	AF-11/12	AF-13/13	AF-11/14	AF-15/15
HpGP-USA-434	AF	AF-1/2	AF-1/3	AF-1/4	AF-5/5	AF-4/6	AF-5/7	AF-4/8	AF-4/9	AF-8/10	AF-2/11	AF-2/12	AF-13/13	AF-11/14	AF-15/15
MHP01	AF	AF-1/2	AF-1/3	AF-1/4	AF-5/5	AF-4/6	AF-5/7	AF-4/8	AF-4/9	AF-10/10	AF-2/11	AF-2/12	AF-13/13	AF-11/14	AF-10/15
PZ5006_3A3	AF	AF-1/2	AF-1/3	AF-1/4	AF-5/5	AF-4/6	AF-5/7	AF-4/8	AF-4/9	AF-4/10	AF-2/11	AF-2/12	AF-13/13	AF-11/14	AF-15/15
462	AF	AF-1/2	AF-1/3	AF-1/4	AF-5/5	AF-4/6	AF-5/7	AF-4/8	AF-4/9	AF-8/10	AF-10/11	AF-2/12	AF-3/13	AF-3/14	AF-15/15
Hp_A-6	AF	AF-1/2	AF-1/3	AF-1/4	AF-5/5	AF-4/6	AF-5/7	AF-4/8	AF-4/9	AF-8/10	AF-10/11	AF-9/12	AF-3/13	AF-3/14	AF-12/15
Hp_H-30	AF	AF-1/2	AF-1/3	AF-1/4	AF-5/5	AF-4/6	AF-5/7	AF-4/8	AF-4/9	AF-8/10	AF-10/11	AF-9/12	AF-3/13	AF-3/14	AF-12/15
Hp_H-34	AF	AF-1/2	AF-1/3	AF-1/4	AF-5/5	AF-4/6	AF-5/7	AF-4/8	AF-4/9	AF-8/10	AF-10/11	AF-9/12	AF-3/13	AF-3/14	AF-12/15
Hp_H-5b	AF	AF-1/2	AF-1/3	AF-1/4	AF-5/5	AF-4/6	AF-5/7	AF-4/8	AF-4/9	AF-8/10	AF-10/11	AF-9/12	AF-3/13	AF-3/14	AF-12/15
Hp_P-13b	AF	AF-1/2	AF-1/3	AF-1/4	AF-5/5	AF-4/6	AF-5/7	AF-4/8	AF-4/9	AF-8/10	AF-10/11	AF-9/12	AF-3/13	AF-3/14	AF-12/15
Hp_P-3	AF	AF-1/2	AF-1/3	AF-1/4	AF-5/5	AF-4/6	AF-5/7	AF-4/8	AF-4/9	AF-8/10	AF-10/11	AF-9/12	AF-3/13	AF-3/14	AF-12/15
HP01102	AF	AF-1/2	AF-1/3	AF-1/4	AF-5/5	AF-4/6	AF-5/7	AF-4/8	AF-4/9	AF-8/10	AF-10/11	AF-9/12	AF-3/13	AF-3/14	AF-12/15
HP08072	AF	AF-1/2	AF-1/3	AF-1/4	AF-5/5	AF-4/6	AF-5/7	AF-4/8	AF-4/9	AF-8/10	AF-10/11	AF-9/12	AF-3/13	AF-3/14	AF-12/15
HpGP-BRA-019	AF	AF-1/2	AF-1/3	AF-1/4	AF-5/5	AF-4/6	AF-5/7	AF-4/8	AF-4/9	AF-8/10	AF-10/11	AF-2/12	AF-3/13	AF-3/14	AF-15/15
HpGP-DOM-004	AF	AF-1/2	AF-1/3	AF-1/4	AF-5/5	AF-4/6	AF-5/7	AF-4/8	AF-4/9	AF-8/10	AF-10/11	AF-9/12	AF-3/13	AF-3/14	AF-12/15
HpGP-DOM-006	AF	AF-1/2	AF-1/3	AF-1/4	AF-5/5	AF-4/6	AF-5/7	AF-4/8	AF-4/9	AF-8/10	AF-10/11	AF-9/12	AF-3/13	AF-3/14	AF-12/15
HpGP-DOM-011	AF	AF-1/2	AF-1/3	AF-1/4	AF-5/5	AF-4/6	AF-5/7	AF-4/8	AF-4/9	AF-8/10	AF-10/11	AF-9/12	AF-3/13	AF-3/14	AF-12/15
HpGP-GHA-003	AF	AF-1/2	AF-1/3	AF-1/4	AF-5/5	AF-4/6	AF-5/7	AF-4/8	AF-4/9	AF-8/10	AF-10/11	AF-9/12	AF-3/13	AF-3/14	AF-12/15
HpGP-GHA-009	AF	AF-1/2	AF-1/3	AF-1/4	AF-5/5	AF-4/6	AF-5/7	AF-4/8	AF-4/9	AF-8/10	AF-10/11	AF-9/12	AF-3/13	AF-3/14	AF-12/15
HpGP-NGA-019	AF	AF-1/2	AF-1/3	AF-1/4	AF-5/5	AF-4/6	AF-5/7	AF-4/8	AF-4/9	AF-8/10	AF-10/11	AF-9/12	AF-3/13	AF-3/14	AF-12/15
HpGP-USA-418	AF	AF-1/2	AF-1/3	AF-1/4	AF-5/5	AF-4/6	AF-5/7	AF-4/8	AF-4/9	AF-8/10	AF-10/11	AF-9/12	AF-3/13	AF-3/14	AF-12/15
HpGP-USA-419	AF	AF-1/2	AF-1/3	AF-1/4	AF-5/5	AF-4/6	AF-5/7	AF-4/8	AF-4/9	AF-8/10	AF-10/11	AF-9/12	AF-3/13	AF-3/14	AF-12/15
HpGP-USA-432	AF	AF-1/2	AF-1/3	AF-1/4	AF-5/5	AF-4/6	AF-5/7	AF-4/8	AF-4/9	AF-8/10	AF-10/11	AF-9/12	AF-3/13	AF-3/14	AF-12/15
MHP02	AF	AF-1/2	AF-1/3	AF-1/4	AF-5/5	AF-4/6	AF-5/7	AF-4/8	AF-4/9	AF-8/10	AF-10/11	AF-9/12	AF-3/13	AF-3/14	AF-12/15
MHP12	AF	AF-1/2	AF-1/3	AF-1/4	AF-5/5	AF-4/6	AF-5/7	AF-4/8	AF-4/9	AF-8/10	AF-10/11	AF-9/12	AF-3/13	AF-3/14	AF-12/15
MHP17	AF	AF-1/2	AF-1/3	AF-1/4	AF-5/5	AF-4/6	AF-5/7	AF-4/8	AF-4/9	AF-8/10	AF-10/11	AF-9/12	AF-3/13	AF-3/14	AF-12/15
MHP22	AF	AF-1/2	AF-1/3	AF-1/4	AF-5/5	AF-4/6	AF-5/7	AF-4/8	AF-4/9	AF-8/10	AF-10/11	AF-9/12	AF-3/13	AF-3/14	AF-12/15
MHP31	AF	AF-1/2	AF-1/3	AF-1/4	AF-5/5	AF-4/6	AF-5/7	AF-4/8	AF-4/9	AF-8/10	AF-10/11	AF-9/12	AF-3/13	AF-3/14	AF-12/15
MHP33	AF	AF-1/2	AF-1/3	AF-1/4	AF-5/5	AF-4/6	AF-5/7	AF-4/8	AF-4/9	AF-8/10	AF-10/11	AF-9/12	AF-3/13	AF-3/14	AF-12/15
MHP35	AF	AF-1/2	AF-1/3	AF-1/4	AF-5/5	AF-4/6	AF-5/7	AF-4/8	AF-4/9	AF-8/10	AF-10/11	AF-2/12	AF-3/13	AF-3/14	AF-15/15
MHP40	AF	AF-1/2	AF-1/3	AF-1/4	AF-5/5	AF-4/6	AF-5/7	AF-4/8	AF-4/9	AF-8/10	AF-10/11	AF-9/12	AF-3/13	AF-3/14	AF-12/15
MHP42	AF	AF-1/2	AF-1/3	AF-1/4	AF-5/5	AF-4/6	AF-5/7	AF-4/8	AF-4/9	AF-8/10	AF-10/11	AF-9/12	AF-3/13	AF-3/14	AF-12/15
MHP43	AF	AF-1/2	AF-1/3	AF-1/4	AF-5/5	AF-4/6	AF-5/7	AF-4/8	AF-4/9	AF-8/10	AF-10/11	AF-9/12	AF-3/13	AF-3/14	AF-12/15
MHP47	AF	AF-1/2	AF-1/3	AF-1/4	AF-5/5	AF-4/6	AF-5/7	AF-4/8	AF-4/9	AF-8/10	AF-10/11	AF-9/12	AF-3/13	AF-3/14	AF-12/15
ZH127	AF	AF-1/2	AF-1/3	AF-1/4	AF-5/5	AF-4/6	AF-5/7	AF-4/8	AF-4/9	AF-8/10	AF-10/11	AF-9/12	AF-3/13	AF-3/14	AF-12/15
CC33C	AF	AF-2/2	AF-2/3	AF-2/4	AF-2/5	AF-2/6	AF-2/7	AF-2/8	AF-2/9	AF-5/10	AF-11/11	AF-12/12	AF-10/13	AF-7/14	AF-11/15
HP06045	AF	AF-2/2	AF-2/3	AF-2/4	AF-2/5	AF-2/6	AF-2/7	AF-2/8	AF-2/9	AF-5/10	AF-11/11	AF-12/12	AF-10/13	AF-7/14	AF-11/15
HP08031	AF	AF-2/2	AF-2/3	AF-2/4	AF-2/5	AF-2/6	AF-2/7	AF-2/8	AF-2/9	AF-5/10	AF-11/11	AF-12/12	AF-10/13	AF-7/14	AF-11/15
HP13026	AF	AF-2/2	AF-2/3	AF-2/4	AF-2/5	AF-2/6	AF-2/7	AF-2/8	AF-2/9	AF-5/10	AF-11/11	AF-12/12	AF-10/13	AF-7/14	AF-11/15
HP13072	AF	AF-2/2	AF-2/3	AF-2/4	AF-2/5	AF-2/6	AF-2/7	AF-2/8	AF-2/9	AF-5/10	AF-11/11	AF-12/12	AF-10/13	AF-7/14	AF-11/15
HP14023	AF	AF-2/2	AF-2/3	AF-2/4	AF-2/5	AF-2/6	AF-2/7	AF-2/8	AF-2/9	AF-5/10	AF-11/11	AF-12/12	AF-10/13	AF-7/14	AF-11/15
HP15059	AF	AF-2/2	AF-2/3	AF-2/4	AF-2/5	AF-2/6	AF-2/7	AF-2/8	AF-2/9	AF-5/10	AF-11/11	AF-12/12	AF-10/13	AF-7/14	AF-11/15
HP16042	AF	AF-2/2	AF-2/3	AF-2/4	AF-2/5	AF-2/6	AF-2/7	AF-2/8	AF-2/9	AF-5/10	AF-11/11	AF-12/12	AF-10/13	AF-7/14	AF-11/15
HP99648	AF	AF-2/2	AF-2/3	AF-2/4	AF-2/5	AF-2/6	AF-2/7	AF-2/8	AF-2/9	AF-5/10	AF-11/11	AF-12/12	AF-10/13	AF-7/14	AF-11/15
HpGP-ZAF-002	AF	AF-2/2	AF-2/3	AF-2/4	AF-2/5	AF-2/6	AF-2/7	AF-2/8	AF-2/9	AF-5/10	AF-11/11	AF-12/12	AF-10/13	AF-7/14	AF-11/15
HpGP-ZAF-004	AF	AF-2/2	AF-2/3	AF-2/4	AF-2/5	AF-2/6	AF-2/7	AF-2/8	AF-2/9	AF-5/10	AF-11/11	AF-12/12	AF-10/13	AF-7/14	AF-11/15
HpGP-ZAF-010	AF	AF-2/2	AF-2/3	AF-2/4	AF-2/5	AF-2/6	AF-2/7	AF-2/8	AF-2/9	AF-5/10	AF-11/11	AF-12/12	AF-10/13	AF-7/14	AF-11/15
R030b	AF	AF-2/2	AF-2/3	AF-2/4	AF-2/5	AF-2/6	AF-2/7	AF-2/8	AF-2/9	AF-5/10	AF-11/11	AF-12/12	AF-10/13	AF-7/14	AF-11/15
SA156C	AF	AF-2/2	AF-2/3	AF-2/4	AF-2/5	AF-2/6	AF-2/7	AF-2/8	AF-2/9	AF-5/10	AF-11/11	AF-12/12	AF-10/13	AF-7/14	AF-11/15
SA162A	AF	AF-2/2	AF-2/3	AF-2/4	AF-2/5	AF-2/6	AF-2/7	AF-2/8	AF-2/9	AF-5/10	AF-11/11	AF-12/12	AF-10/13	AF-7/14	AF-11/15
SA168A	AF	AF-2/2	AF-2/3	AF-2/4	AF-2/5	AF-2/6	AF-2/7	AF-2/8	AF-2/9	AF-5/10	AF-11/11	AF-12/12	AF-10/13	AF-7/14	AF-11/15
SA220A	AF	AF-2/2	AF-2/3	AF-2/4	AF-2/5	AF-2/6	AF-2/7	AF-2/8	AF-2/9	AF-5/10	AF-11/11	AF-12/12	AF-10/13	AF-7/14	AF-11/15
SA226A	AF	AF-2/2	AF-2/3	AF-2/4	AF-2/5	AF-2/6	AF-2/7	AF-2/8	AF-2/9	AF-5/10	AF-11/11	AF-12/12	AF-10/13	AF-7/14	AF-11/15
SA227C	AF	AF-2/2	AF-2/3	AF-2/4	AF-2/5	AF-2/6	AF-2/7	AF-2/8	AF-2/9	AF-5/10	AF-11/11	AF-12/12	AF-10/13	AF-7/14	AF-11/15
3755	AF	AF-2/2	AF-2/3	AF-2/4	AF-2/5	AF-2/6	AF-2/7	AF-2/8	AF-2/9	AF-5/10	AF-7/11	AF-1/12	AF-2/13	AF-14/14	AF-13/15
3770	AF	AF-2/2	AF-2/3	AF-2/4	AF-2/5	AF-2/6	AF-2/7	AF-2/8	AF-2/9	AF-5/10	AF-7/11	AF-1/12	AF-2/13	AF-14/14	AF-13/15
HP06059	AF	AF-2/2	AF-2/3	AF-2/4	AF-2/5	AF-2/6	AF-2/7	AF-2/8	AF-2/9	AF-5/10	AF-7/11	AF-1/12	AF-2/13	AF-14/14	AF-13/15
HP09046	AF	AF-2/2	AF-2/3	AF-2/4	AF-2/5	AF-2/6	AF-2/7	AF-2/8	AF-2/9	AF-5/10	AF-7/11	AF-1/12	AF-2/13	AF-14/14	AF-13/15
HP13011	AF	AF-2/2	AF-2/3	AF-2/4	AF-2/5	AF-2/6	AF-2/7	AF-2/8	AF-2/9	AF-5/10	AF-7/11	AF-1/12	AF-2/13	AF-10/14	AF-2/15
HP99216	AF	AF-2/2	AF-2/3	AF-2/4	AF-2/5	AF-2/6	AF-2/7	AF-2/8	AF-2/9	AF-5/10	AF-7/11	AF-1/12	AF-2/13	AF-14/14	AF-13/15
HP99330	AF	AF-2/2	AF-2/3	AF-2/4	AF-2/5	AF-2/6	AF-2/7	AF-2/8	AF-2/9	AF-5/10	AF-7/11	AF-1/12	AF-2/13	AF-14/14	AF-13/15
HpGP-BRA-005	AF	AF-2/2	AF-2/3	AF-2/4	AF-2/5	AF-2/6	AF-2/7	AF-2/8	AF-2/9	AF-5/10	AF-7/11	AF-1/12	AF-2/13	AF-14/14	AF-13/15
HpGP-BRA-007	AF	AF-2/2	AF-2/3	AF-2/4	AF-2/5	AF-2/6	AF-2/7	AF-2/8	AF-2/9	AF-5/10	AF-7/11	AF-1/12	AF-2/13	AF-14/14	AF-13/15
HpGP-BRA-010	AF	AF-2/2	AF-2/3	AF-2/4	AF-2/5	AF-2/6	AF-2/7	AF-2/8	AF-2/9	AF-5/10	AF-7/11	AF-1/12	AF-2/13	AF-14/14	AF-13/15
HpGP-BRA-013	AF	AF-2/2	AF-2/3	AF-2/4	AF-2/5	AF-2/6	AF-2/7	AF-2/8	AF-2/9	AF-5/10	AF-7/11	AF-1/12	AF-2/13	AF-14/14	AF-13/15
HpGP-BRA-020	AF	AF-2/2	AF-2/3	AF-2/4	AF-2/5	AF-2/6	AF-2/7	AF-2/8	AF-2/9	AF-5/10	AF-7/11	AF-1/12	AF-2/13	AF-14/14	AF-13/15
HpGP-BRA-022	AF	AF-2/2	AF-2/3	AF-2/4	AF-2/5	AF-2/6	AF-2/7	AF-2/8	AF-2/9	AF-5/10	AF-7/11	AF-1/12	AF-2/13	AF-14/14	AF-13/15
HpGP-COG-001	AF	AF-2/2	AF-2/3	AF-2/4	AF-2/5	AF-2/6	AF-2/7	AF-2/8	AF-2/9	AF-5/10	AF-7/11	AF-1/12	AF-2/13	AF-14/14	AF-13/15
HpGP-COG-003	AF	AF-2/2	AF-2/3	AF-2/4	AF-2/5	AF-2/6	AF-2/7	AF-2/8	AF-2/9	AF-5/10	AF-7/11	AF-1/12	AF-2/13	AF-14/14	AF-13/15
HpGP-COG-004	AF	AF-2/2	AF-2/3	AF-2/4	AF-2/5	AF-2/6	AF-2/7	AF-2/8	AF-2/9	AF-5/10	AF-7/11	AF-1/12	AF-2/13	AF-14/14	AF-13/15
HpGP-COG-005	AF	AF-2/2	AF-2/3	AF-2/4	AF-2/5	AF-2/6	AF-2/7	AF-2/8	AF-2/9	AF-5/10	AF-7/11	AF-1/12	AF-2/13	AF-14/14	AF-13/15
HpGP-COG-006	AF	AF-2/2	AF-2/3	AF-2/4	AF-2/5	AF-2/6	AF-2/7	AF-2/8	AF-2/9	AF-5/10	AF-7/11	AF-1/12	AF-2/13	AF-14/14	AF-13/15
HpGP-COG-007	AF	AF-2/2	AF-2/3	AF-2/4	AF-2/5	AF-2/6	AF-2/7	AF-2/8	AF-2/9	AF-5/10	AF-7/11	AF-1/12	AF-2/13	AF-14/14	AF-13/15
HpGP-COG-008	AF	AF-2/2	AF-2/3	AF-2/4	AF-2/5	AF-2/6	AF-2/7	AF-2/8	AF-2/9	AF-5/10	AF-7/11	AF-1/12	AF-2/13	AF-14/14	AF-13/15
HpGP-COG-009	AF	AF-2/2	AF-2/3	AF-2/4	AF-2/5	AF-2/6	AF-2/7	AF-2/8	AF-2/9	AF-5/10	AF-7/11	AF-1/12	AF-2/13	AF-14/14	AF-13/15
HpGP-COG-010	AF	AF-2/2	AF-2/3	AF-2/4	AF-2/5	AF-2/6	AF-2/7	AF-2/8	AF-2/9	AF-5/10	AF-7/11	AF-1/12	AF-2/13	AF-14/14	AF-13/15
HpGP-COG-011	AF	AF-2/2	AF-2/3	AF-2/4	AF-2/5	AF-2/6	AF-2/7	AF-2/8	AF-2/9	AF-5/10	AF-7/11	AF-1/12	AF-2/13	AF-14/14	AF-13/15
HpGP-POR-006	AF	AF-2/2	AF-2/3	AF-2/4	AF-2/5	AF-2/6	AF-2/7	AF-2/8	AF-2/9	AF-5/10	AF-7/11	AF-1/12	AF-2/13	AF-14/14	AF-13/15
MHP41	AF	AF-2/2	AF-2/3	AF-2/4	AF-2/5	AF-2/6	AF-2/7	AF-2/8	AF-2/9	AF-5/10	AF-7/11	AF-1/12	AF-2/13	AF-14/14	AF-13/15
SA146A	AF	AF-2/2	AF-2/3	AF-2/4	AF-2/5	AF-2/6	AF-2/7	AF-2/8	AF-2/9	AF-5/10	AF-7/11	AF-1/12	AF-2/13	AF-10/14	AF-2/15
SA158C	AF	AF-2/2	AF-2/3	AF-2/4	AF-2/5	AF-2/6	AF-2/7	AF-2/8	AF-2/9	AF-5/10	AF-7/11	AF-1/12	AF-2/13	AF-10/14	AF-2/15
SA170A	AF	AF-2/2	AF-2/3	AF-2/4	AF-2/5	AF-2/6	AF-2/7	AF-2/8	AF-2/9	AF-5/10	AF-7/11	AF-1/12	AF-2/13	AF-14/14	AF-13/15
SA35A	AF	AF-2/2	AF-2/3	AF-2/4	AF-2/5	AF-2/6	AF-2/7	AF-2/8	AF-2/9	AF-5/10	AF-7/11	AF-1/12	AF-2/13	AF-10/14	AF-2/15
SA45A	AF	AF-2/2	AF-2/3	AF-2/4	AF-2/5	AF-2/6	AF-2/7	AF-2/8	AF-2/9	AF-5/10	AF-7/11	AF-1/12	AF-2/13	AF-10/14	AF-2/15
SA46A	AF	AF-2/2	AF-2/3	AF-2/4	AF-2/5	AF-2/6	AF-2/7	AF-2/8	AF-2/9	AF-5/10	AF-7/11	AF-1/12	AF-2/13	AF-10/14	AF-2/15
2019-05-01	AF	AF-2/2	AF-2/3	AF-2/4	AF-2/5	AF-2/6	AF-7/7	AF-5/8	AF-5/9	AF-7/10	AF-4/11	AF-7/12	AF-6/13	AF-2/14	AF-6/15
HP99521	AF	AF-2/2	AF-2/3	AF-2/4	AF-2/5	AF-2/6	AF-7/7	AF-5/8	AF-5/9	AF-7/10	AF-4/11	AF-7/12	AF-6/13	AF-2/14	AF-6/15
HpGP-ARG-006	AF	AF-2/2	AF-2/3	AF-2/4	AF-2/5	AF-2/6	AF-7/7	AF-5/8	AF-5/9	AF-7/10	AF-4/11	AF-7/12	AF-6/13	AF-2/14	AF-6/15
HpGP-BRA-023	AF	AF-2/2	AF-2/3	AF-2/4	AF-2/5	AF-2/6	AF-7/7	AF-5/8	AF-5/9	AF-7/10	AF-4/11	AF-7/12	AF-6/13	AF-2/14	AF-6/15
HpGP-GTM-010	AF	AF-2/2	AF-2/3	AF-2/4	AF-2/5	AF-2/6	AF-7/7	AF-5/8	AF-5/9	AF-7/10	AF-4/11	AF-7/12	AF-6/13	AF-2/14	AF-6/15
HpGP-HON-003	AF	AF-2/2	AF-2/3	AF-2/4	AF-2/5	AF-2/6	AF-7/7	AF-5/8	AF-5/9	AF-7/10	AF-4/11	AF-7/12	AF-6/13	AF-2/14	AF-6/15
HpGP-HON-004	AF	AF-2/2	AF-2/3	AF-2/4	AF-2/5	AF-2/6	AF-7/7	AF-5/8	AF-5/9	AF-7/10	AF-4/11	AF-7/12	AF-6/13	AF-2/14	AF-6/15
HpGP-HON-007	AF	AF-2/2	AF-2/3	AF-2/4	AF-2/5	AF-2/6	AF-7/7	AF-5/8	AF-5/9	AF-7/10	AF-4/11	AF-7/12	AF-6/13	AF-2/14	AF-6/15
HpGP-HON-010	AF	AF-2/2	AF-2/3	AF-2/4	AF-2/5	AF-2/6	AF-7/7	AF-5/8	AF-5/9	AF-7/10	AF-4/11	AF-7/12	AF-6/13	AF-2/14	AF-6/15
HpGP-HON-012	AF	AF-2/2	AF-2/3	AF-2/4	AF-2/5	AF-2/6	AF-7/7	AF-5/8	AF-5/9	AF-7/10	AF-4/11	AF-7/12	AF-6/13	AF-2/14	AF-6/15
HpGP-HON-015	AF	AF-2/2	AF-2/3	AF-2/4	AF-2/5	AF-2/6	AF-7/7	AF-5/8	AF-5/9	AF-7/10	AF-4/11	AF-7/12	AF-6/13	AF-2/14	AF-6/15
HpGP-HON-017	AF	AF-2/2	AF-2/3	AF-2/4	AF-2/5	AF-2/6	AF-7/7	AF-5/8	AF-5/9	AF-7/10	AF-4/11	AF-7/12	AF-6/13	AF-2/14	AF-6/15
HpGP-HON-018	AF	AF-2/2	AF-2/3	AF-2/4	AF-2/5	AF-2/6	AF-7/7	AF-5/8	AF-5/9	AF-7/10	AF-4/11	AF-7/12	AF-6/13	AF-2/14	AF-6/15
HpGP-HON-019	AF	AF-2/2	AF-2/3	AF-2/4	AF-2/5	AF-2/6	AF-7/7	AF-5/8	AF-5/9	AF-7/10	AF-4/11	AF-7/12	AF-6/13	AF-2/14	AF-6/15
HpGP-HON-020	AF	AF-2/2	AF-2/3	AF-2/4	AF-2/5	AF-2/6	AF-7/7	AF-5/8	AF-5/9	AF-7/10	AF-4/11	AF-7/12	AF-6/13	AF-2/14	AF-6/15
HpGP-HON-021	AF	AF-2/2	AF-2/3	AF-2/4	AF-2/5	AF-2/6	AF-7/7	AF-5/8	AF-5/9	AF-7/10	AF-4/11	AF-7/12	AF-6/13	AF-2/14	AF-6/15
HpGP-HON-023	AF	AF-2/2	AF-2/3	AF-2/4	AF-2/5	AF-2/6	AF-7/7	AF-5/8	AF-5/9	AF-7/10	AF-4/11	AF-7/12	AF-6/13	AF-2/14	AF-6/15
HpGP-PER-116	AF	AF-2/2	AF-2/3	AF-2/4	AF-2/5	AF-2/6	AF-7/7	AF-5/8	AF-5/9	AF-7/10	AF-4/11	AF-7/12	AF-6/13	AF-2/14	AF-6/15
Nic39-A	AF	AF-2/2	AF-2/3	AF-2/4	AF-2/5	AF-2/6	AF-7/7	AF-5/8	AF-5/9	AF-7/10	AF-4/11	AF-7/12	AF-6/13	AF-2/14	AF-6/15
Nic42-A	AF	AF-2/2	AF-2/3	AF-2/4	AF-2/5	AF-2/6	AF-7/7	AF-5/8	AF-5/9	AF-7/10	AF-4/11	AF-7/12	AF-6/13	AF-2/14	AF-6/15
Nic45-C	AF	AF-2/2	AF-2/3	AF-2/4	AF-2/5	AF-2/6	AF-7/7	AF-5/8	AF-5/9	AF-7/10	AF-4/11	AF-7/12	AF-6/13	AF-2/14	AF-6/15
Nic50-A	AF	AF-2/2	AF-2/3	AF-2/4	AF-2/5	AF-2/6	AF-7/7	AF-5/8	AF-5/9	AF-7/10	AF-4/11	AF-7/12	AF-6/13	AF-2/14	AF-6/15
Nic52-C	AF	AF-2/2	AF-2/3	AF-2/4	AF-2/5	AF-2/6	AF-7/7	AF-5/8	AF-5/9	AF-7/10	AF-4/11	AF-7/12	AF-6/13	AF-2/14	AF-6/15
Nic55-C	AF	AF-2/2	AF-2/3	AF-2/4	AF-2/5	AF-2/6	AF-7/7	AF-5/8	AF-5/9	AF-7/10	AF-4/11	AF-7/12	AF-6/13	AF-2/14	AF-6/15
PZ5019_3A3	AF	AF-2/2	AF-2/3	AF-2/4	AF-2/5	AF-2/6	AF-7/7	AF-5/8	AF-5/9	AF-7/10	AF-4/11	AF-7/12	AF-6/13	AF-2/14	AF-6/15
2003-368	AF	AF-2/2	AF-1/3	AF-4/4	AF-4/5	AF-5/6	AF-4/7	AF-6/8	AF-6/9	AF-6/10	AF-5/11	AF-5/12	AF-5/13	AF-6/14	AF-5/15
2004-101	AF	AF-2/2	AF-1/3	AF-4/4	AF-4/5	AF-5/6	AF-4/7	AF-6/8	AF-6/9	AF-6/10	AF-5/11	AF-5/12	AF-5/13	AF-6/14	AF-5/15
2004-137	AF	AF-2/2	AF-1/3	AF-4/4	AF-4/5	AF-5/6	AF-4/7	AF-6/8	AF-6/9	AF-6/10	AF-5/11	AF-5/12	AF-5/13	AF-6/14	AF-5/15
2017-192	AF	AF-2/2	AF-1/3	AF-4/4	AF-4/5	AF-5/6	AF-4/7	AF-6/8	AF-6/9	AF-6/10	AF-5/11	AF-5/12	AF-5/13	AF-6/14	AF-5/15
G-Mx-2006-513	AF	AF-2/2	AF-1/3	AF-4/4	AF-4/5	AF-5/6	AF-4/7	AF-6/8	AF-6/9	AF-6/10	AF-5/11	AF-5/12	AF-5/13	AF-6/14	AF-5/15
MG2003-98	AF	AF-2/2	AF-1/3	AF-4/4	AF-4/5	AF-5/6	AF-4/7	AF-6/8	AF-6/9	AF-6/10	AF-5/11	AF-5/12	AF-5/13	AF-6/14	AF-5/15
MM2005-72	AF	AF-2/2	AF-1/3	AF-4/4	AF-4/5	AF-5/6	AF-4/7	AF-6/8	AF-6/9	AF-6/10	AF-5/11	AF-5/12	AF-5/13	AF-6/14	AF-5/15
MM2006-103	AF	AF-2/2	AF-1/3	AF-4/4	AF-4/5	AF-5/6	AF-4/7	AF-6/8	AF-6/9	AF-6/10	AF-5/11	AF-5/12	AF-5/13	AF-6/14	AF-5/15
B518	AF	AF-2/2	AF-2/3	AF-2/4	AF-2/5	AF-6/6	AF-6/7	AF-7/8	AF-7/9	AF-1/10	AF-1/11	AF-4/12	AF-7/13	AF-5/14	AF-7/15
GAM101Biv	AF	AF-2/2	AF-2/3	AF-2/4	AF-2/5	AF-6/6	AF-6/7	AF-7/8	AF-7/9	AF-1/10	AF-1/11	AF-4/12	AF-7/13	AF-5/14	AF-7/15
GAM201Ai	AF	AF-2/2	AF-2/3	AF-2/4	AF-2/5	AF-6/6	AF-6/7	AF-7/8	AF-7/9	AF-1/10	AF-1/11	AF-4/12	AF-7/13	AF-5/14	AF-7/15
GAM231Ai	AF	AF-2/2	AF-2/3	AF-2/4	AF-2/5	AF-6/6	AF-6/7	AF-7/8	AF-7/9	AF-1/10	AF-1/11	AF-4/12	AF-7/13	AF-5/14	AF-7/15
GAM239Bi	AF	AF-2/2	AF-2/3	AF-2/4	AF-2/5	AF-6/6	AF-6/7	AF-7/8	AF-7/9	AF-1/10	AF-1/11	AF-4/12	AF-7/13	AF-5/14	AF-7/15
GAM244Ai	AF	AF-2/2	AF-2/3	AF-2/4	AF-2/5	AF-6/6	AF-6/7	AF-7/8	AF-7/9	AF-1/10	AF-1/11	AF-4/12	AF-7/13	AF-5/14	AF-7/15
GAM260BSi	AF	AF-2/2	AF-2/3	AF-2/4	AF-2/5	AF-6/6	AF-6/7	AF-7/8	AF-7/9	AF-1/10	AF-1/11	AF-4/12	AF-7/13	AF-5/14	AF-7/15
GAM264Ai	AF	AF-2/2	AF-2/3	AF-2/4	AF-2/5	AF-6/6	AF-6/7	AF-7/8	AF-7/9	AF-1/10	AF-1/11	AF-4/12	AF-7/13	AF-5/14	AF-7/15
GAM71Ai	AF	AF-2/2	AF-2/3	AF-2/4	AF-2/5	AF-6/6	AF-6/7	AF-7/8	AF-7/9	AF-1/10	AF-1/11	AF-4/12	AF-7/13	AF-5/14	AF-7/15
GAM83Bi	AF	AF-2/2	AF-2/3	AF-2/4	AF-2/5	AF-6/6	AF-6/7	AF-7/8	AF-7/9	AF-1/10	AF-1/11	AF-4/12	AF-7/13	AF-5/14	AF-7/15
GAM96Ai	AF	AF-2/2	AF-2/3	AF-2/4	AF-2/5	AF-6/6	AF-6/7	AF-7/8	AF-7/9	AF-1/10	AF-1/11	AF-4/12	AF-7/13	AF-5/14	AF-7/15
GAMchJs106B	AF	AF-2/2	AF-2/3	AF-2/4	AF-2/5	AF-6/6	AF-6/7	AF-7/8	AF-7/9	AF-1/10	AF-1/11	AF-4/12	AF-7/13	AF-5/14	AF-7/15
GAMchJs114i	AF	AF-2/2	AF-2/3	AF-2/4	AF-2/5	AF-6/6	AF-6/7	AF-7/8	AF-7/9	AF-1/10	AF-1/11	AF-4/12	AF-7/13	AF-5/14	AF-7/15
GAMchJs117Ai	AF	AF-2/2	AF-2/3	AF-2/4	AF-2/5	AF-6/6	AF-6/7	AF-7/8	AF-7/9	AF-1/10	AF-1/11	AF-4/12	AF-7/13	AF-5/14	AF-7/15
GAMchJs124i	AF	AF-2/2	AF-2/3	AF-2/4	AF-2/5	AF-6/6	AF-6/7	AF-7/8	AF-7/9	AF-1/10	AF-1/11	AF-4/12	AF-7/13	AF-5/14	AF-7/15
HpGP-GMB-003	AF	AF-2/2	AF-2/3	AF-2/4	AF-2/5	AF-6/6	AF-6/7	AF-7/8	AF-7/9	AF-1/10	AF-1/11	AF-4/12	AF-7/13	AF-5/14	AF-7/15
HpGP-USA-435	AF	AF-2/2	AF-2/3	AF-2/4	AF-2/5	AF-6/6	AF-6/7	AF-7/8	AF-7/9	AF-1/10	AF-1/11	AF-4/12	AF-7/13	AF-5/14	AF-7/15
CA2	EA	EA-1/2	EA-2/3	EA-4/4	EA-5/5	EA-1/6	EA-5/7	EA-3/8	EA-1/9	EA-7/10	EA-7/11	EA-3/12	EA-5/13	EA-14/14	EA-5/15
Cancer_Japan_F226	EA	EA-1/2	EA-2/3	EA-4/4	EA-5/5	EA-1/6	EA-5/7	EA-3/8	EA-7/9	EA-4/10	EA-3/11	EA-8/12	EA-12/13	EA-4/14	EA-12/15
Cancer_Japan_JP0038	EA	EA-1/2	EA-2/3	EA-4/4	EA-5/5	EA-1/6	EA-5/7	EA-3/8	EA-1/9	EA-7/10	EA-7/11	EA-3/12	EA-13/13	EA-8/14	EA-13/15
Cancer_Japan_JP0039	EA	EA-1/2	EA-2/3	EA-4/4	EA-5/5	EA-1/6	EA-5/7	EA-3/8	EA-1/9	EA-7/10	EA-7/11	EA-3/12	EA-13/13	EA-8/14	EA-13/15
Cancer_Japan_JP0040	EA	EA-1/2	EA-2/3	EA-4/4	EA-5/5	EA-1/6	EA-5/7	EA-3/8	EA-1/9	EA-7/10	EA-7/11	EA-3/12	EA-13/13	EA-8/14	EA-13/15
Cancer_Japan_JP0041	EA	EA-1/2	EA-2/3	EA-4/4	EA-5/5	EA-1/6	EA-5/7	EA-3/8	EA-7/9	EA-4/10	EA-3/11	EA-8/12	EA-12/13	EA-4/14	EA-12/15
Cancer_Japan_JP0045	EA	EA-1/2	EA-2/3	EA-4/4	EA-5/5	EA-1/6	EA-5/7	EA-3/8	EA-7/9	EA-4/10	EA-3/11	EA-8/12	EA-12/13	EA-4/14	EA-12/15
Cancer_Japan_JP0046	EA	EA-1/2	EA-2/3	EA-4/4	EA-5/5	EA-1/6	EA-5/7	EA-3/8	EA-1/9	EA-7/10	EA-7/11	EA-3/12	EA-5/13	EA-14/14	EA-5/15
Cancer_Japan_JP0047	EA	EA-1/2	EA-2/3	EA-4/4	EA-5/5	EA-1/6	EA-5/7	EA-3/8	EA-1/9	EA-7/10	EA-7/11	EA-3/12	EA-13/13	EA-8/14	EA-13/15
Cancer_Japan_JP0048	EA	EA-1/2	EA-2/3	EA-4/4	EA-5/5	EA-1/6	EA-5/7	EA-3/8	EA-1/9	EA-7/10	EA-7/11	EA-3/12	EA-5/13	EA-14/14	EA-5/15
Cancer_Japan_JP0050	EA	EA-1/2	EA-2/3	EA-4/4	EA-5/5	EA-1/6	EA-5/7	EA-3/8	EA-1/9	EA-7/10	EA-7/11	EA-3/12	EA-5/13	EA-14/14	EA-5/15
Cancer_Japan_JP0054	EA	EA-1/2	EA-2/3	EA-4/4	EA-5/5	EA-1/6	EA-5/7	EA-3/8	EA-7/9	EA-4/10	EA-3/11	EA-8/12	EA-12/13	EA-4/14	EA-12/15
Cancer_Japan_JP0063	EA	EA-1/2	EA-2/3	EA-4/4	EA-5/5	EA-1/6	EA-5/7	EA-3/8	EA-1/9	EA-7/10	EA-7/11	EA-3/12	EA-5/13	EA-14/14	EA-5/15
Cancer_Japan_JP0065	EA	EA-1/2	EA-2/3	EA-4/4	EA-5/5	EA-1/6	EA-5/7	EA-3/8	EA-1/9	EA-7/10	EA-7/11	EA-3/12	EA-5/13	EA-14/14	EA-5/15
Cancer_Japan_JP0067	EA	EA-1/2	EA-2/3	EA-4/4	EA-5/5	EA-1/6	EA-5/7	EA-3/8	EA-1/9	EA-7/10	EA-7/11	EA-3/12	EA-5/13	EA-14/14	EA-5/15
Cancer_Japan_JP0068	EA	EA-1/2	EA-2/3	EA-4/4	EA-5/5	EA-1/6	EA-5/7	EA-3/8	EA-1/9	EA-7/10	EA-7/11	EA-3/12	EA-13/13	EA-8/14	EA-13/15
Cancer_Japan_JP0074	EA	EA-1/2	EA-2/3	EA-4/4	EA-5/5	EA-1/6	EA-5/7	EA-3/8	EA-1/9	EA-7/10	EA-7/11	EA-3/12	EA-5/13	EA-14/14	EA-5/15
Cancer_Japan_JP0075	EA	EA-1/2	EA-2/3	EA-4/4	EA-5/5	EA-1/6	EA-5/7	EA-3/8	EA-1/9	EA-7/10	EA-7/11	EA-3/12	EA-5/13	EA-14/14	EA-5/15
Cancer_Japan_JP0076	EA	EA-1/2	EA-2/3	EA-4/4	EA-5/5	EA-1/6	EA-5/7	EA-3/8	EA-1/9	EA-7/10	EA-7/11	EA-3/12	EA-13/13	EA-8/14	EA-13/15
Cancer_Japan_JP0077	EA	EA-1/2	EA-2/3	EA-4/4	EA-5/5	EA-1/6	EA-5/7	EA-3/8	EA-7/9	EA-4/10	EA-3/11	EA-8/12	EA-12/13	EA-4/14	EA-12/15
Cancer_Japan_OK301	EA	EA-1/2	EA-2/3	EA-4/4	EA-5/5	EA-1/6	EA-5/7	EA-3/8	EA-1/9	EA-7/10	EA-7/11	EA-3/12	EA-13/13	EA-8/14	EA-13/15
Cancer_Japan_Ok305	EA	EA-1/2	EA-2/3	EA-4/4	EA-5/5	EA-1/6	EA-5/7	EA-3/8	EA-1/9	EA-7/10	EA-7/11	EA-3/12	EA-5/13	EA-14/14	EA-5/15
Cancer_Japan_OK306	EA	EA-1/2	EA-2/3	EA-4/4	EA-5/5	EA-1/6	EA-5/7	EA-3/8	EA-1/9	EA-7/10	EA-7/11	EA-3/12	EA-13/13	EA-8/14	EA-13/15
Cancer_Japan_OK307	EA	EA-1/2	EA-2/3	EA-4/4	EA-5/5	EA-1/6	EA-5/7	EA-3/8	EA-1/9	EA-7/10	EA-7/11	EA-3/12	EA-13/13	EA-8/14	EA-13/15
Cancer_Japan_OK308	EA	EA-1/2	EA-2/3	EA-4/4	EA-5/5	EA-1/6	EA-5/7	EA-3/8	EA-1/9	EA-7/10	EA-7/11	EA-3/12	EA-13/13	EA-8/14	EA-13/15
Cancer_Japan_OK313	EA	EA-1/2	EA-2/3	EA-4/4	EA-5/5	EA-1/6	EA-5/7	EA-3/8	EA-1/9	EA-7/10	EA-7/11	EA-3/12	EA-13/13	EA-8/14	EA-13/15
Cancer_Japan_OK318	EA	EA-1/2	EA-2/3	EA-4/4	EA-5/5	EA-1/6	EA-5/7	EA-3/8	EA-1/9	EA-7/10	EA-7/11	EA-3/12	EA-13/13	EA-8/14	EA-13/15
DU_Japan_CPY3281	EA	EA-1/2	EA-2/3	EA-4/4	EA-5/5	EA-1/6	EA-5/7	EA-3/8	EA-1/9	EA-7/10	EA-7/11	EA-3/12	EA-13/13	EA-8/14	EA-13/15
DU_Japan_F219	EA	EA-1/2	EA-2/3	EA-4/4	EA-5/5	EA-1/6	EA-5/7	EA-3/8	EA-7/9	EA-4/10	EA-3/11	EA-8/12	EA-12/13	EA-4/14	EA-12/15
DU_Japan_F233	EA	EA-1/2	EA-2/3	EA-4/4	EA-5/5	EA-1/6	EA-5/7	EA-3/8	EA-7/9	EA-4/10	EA-3/11	EA-8/12	EA-12/13	EA-4/14	EA-12/15
DU_Japan_F234	EA	EA-1/2	EA-2/3	EA-4/4	EA-5/5	EA-1/6	EA-5/7	EA-3/8	EA-7/9	EA-4/10	EA-3/11	EA-8/12	EA-12/13	EA-4/14	EA-12/15
DU_Japan_F235	EA	EA-1/2	EA-2/3	EA-4/4	EA-5/5	EA-1/6	EA-5/7	EA-3/8	EA-7/9	EA-4/10	EA-3/11	EA-8/12	EA-12/13	EA-4/14	EA-12/15
DU_Japan_JP0085	EA	EA-1/2	EA-2/3	EA-4/4	EA-5/5	EA-1/6	EA-5/7	EA-3/8	EA-1/9	EA-7/10	EA-7/11	EA-3/12	EA-5/13	EA-14/14	EA-5/15
DU_Japan_JP0086	EA	EA-1/2	EA-2/3	EA-4/4	EA-5/5	EA-1/6	EA-5/7	EA-3/8	EA-1/9	EA-7/10	EA-7/11	EA-3/12	EA-5/13	EA-14/14	EA-5/15
DU_Japan_JP0087	EA	EA-1/2	EA-2/3	EA-4/4	EA-5/5	EA-1/6	EA-5/7	EA-3/8	EA-1/9	EA-7/10	EA-7/11	EA-3/12	EA-5/13	EA-14/14	EA-5/15
DU_Japan_JP0088	EA	EA-1/2	EA-2/3	EA-4/4	EA-5/5	EA-1/6	EA-5/7	EA-3/8	EA-1/9	EA-7/10	EA-7/11	EA-3/12	EA-5/13	EA-14/14	EA-5/15
DU_Japan_JP0090	EA	EA-1/2	EA-2/3	EA-4/4	EA-5/5	EA-1/6	EA-5/7	EA-3/8	EA-1/9	EA-7/10	EA-7/11	EA-3/12	EA-13/13	EA-8/14	EA-13/15
DU_Japan_JP0093	EA	EA-1/2	EA-2/3	EA-4/4	EA-5/5	EA-1/6	EA-5/7	EA-3/8	EA-1/9	EA-7/10	EA-7/11	EA-3/12	EA-13/13	EA-8/14	EA-13/15
DU_Japan_JP0097	EA	EA-1/2	EA-2/3	EA-4/4	EA-5/5	EA-1/6	EA-5/7	EA-3/8	EA-7/9	EA-4/10	EA-3/11	EA-8/12	EA-12/13	EA-4/14	EA-12/15
DU_Japan_JP0101	EA	EA-1/2	EA-2/3	EA-4/4	EA-5/5	EA-1/6	EA-5/7	EA-3/8	EA-7/9	EA-4/10	EA-3/11	EA-8/12	EA-12/13	EA-4/14	EA-12/15
DU_Japan_JP0103	EA	EA-1/2	EA-2/3	EA-4/4	EA-5/5	EA-1/6	EA-5/7	EA-3/8	EA-7/9	EA-4/10	EA-3/11	EA-8/12	EA-12/13	EA-4/14	EA-12/15
DU_Japan_JP0104	EA	EA-1/2	EA-2/3	EA-4/4	EA-5/5	EA-1/6	EA-5/7	EA-3/8	EA-1/9	EA-7/10	EA-7/11	EA-3/12	EA-5/13	EA-14/14	EA-5/15
DU_Japan_JP0105	EA	EA-1/2	EA-2/3	EA-4/4	EA-5/5	EA-1/6	EA-5/7	EA-3/8	EA-7/9	EA-4/10	EA-3/11	EA-8/12	EA-12/13	EA-4/14	EA-12/15
DU_Japan_JP0106	EA	EA-1/2	EA-2/3	EA-4/4	EA-5/5	EA-1/6	EA-5/7	EA-3/8	EA-1/9	EA-7/10	EA-7/11	EA-3/12	EA-13/13	EA-8/14	EA-13/15
DU_Japan_JP0108	EA	EA-1/2	EA-2/3	EA-4/4	EA-5/5	EA-1/6	EA-5/7	EA-3/8	EA-1/9	EA-7/10	EA-7/11	EA-3/12	EA-13/13	EA-8/14	EA-13/15
DU_Japan_JP0110	EA	EA-1/2	EA-2/3	EA-4/4	EA-5/5	EA-1/6	EA-5/7	EA-3/8	EA-1/9	EA-7/10	EA-7/11	EA-3/12	EA-5/13	EA-14/14	EA-5/15
DU_Japan_JP0115	EA	EA-1/2	EA-2/3	EA-4/4	EA-5/5	EA-1/6	EA-5/7	EA-3/8	EA-1/9	EA-7/10	EA-7/11	EA-3/12	EA-5/13	EA-14/14	EA-5/15
DU_Japan_JP0116	EA	EA-1/2	EA-2/3	EA-4/4	EA-5/5	EA-1/6	EA-5/7	EA-3/8	EA-7/9	EA-4/10	EA-3/11	EA-8/12	EA-12/13	EA-4/14	EA-12/15
DU_Japan_JP0117	EA	EA-1/2	EA-2/3	EA-4/4	EA-5/5	EA-1/6	EA-5/7	EA-3/8	EA-1/9	EA-7/10	EA-7/11	EA-3/12	EA-5/13	EA-14/14	EA-5/15
DU_Japan_JP0119	EA	EA-1/2	EA-2/3	EA-4/4	EA-5/5	EA-1/6	EA-5/7	EA-3/8	EA-1/9	EA-7/10	EA-7/11	EA-3/12	EA-5/13	EA-14/14	EA-5/15
DU_Japan_JP0120	EA	EA-1/2	EA-2/3	EA-4/4	EA-5/5	EA-1/6	EA-5/7	EA-3/8	EA-1/9	EA-7/10	EA-7/11	EA-3/12	EA-5/13	EA-14/14	EA-5/15
DU_Japan_JP0121	EA	EA-1/2	EA-2/3	EA-4/4	EA-5/5	EA-1/6	EA-5/7	EA-3/8	EA-1/9	EA-7/10	EA-7/11	EA-3/12	EA-5/13	EA-14/14	EA-5/15
DU_Japan_JP0122	EA	EA-1/2	EA-2/3	EA-4/4	EA-5/5	EA-1/6	EA-5/7	EA-3/8	EA-1/9	EA-7/10	EA-7/11	EA-3/12	EA-13/13	EA-8/14	EA-13/15
DU_Japan_JP0125	EA	EA-1/2	EA-2/3	EA-4/4	EA-5/5	EA-1/6	EA-5/7	EA-3/8	EA-1/9	EA-7/10	EA-7/11	EA-3/12	EA-5/13	EA-14/14	EA-5/15
DU_Japan_JP0128	EA	EA-1/2	EA-2/3	EA-4/4	EA-5/5	EA-1/6	EA-5/7	EA-3/8	EA-1/9	EA-7/10	EA-7/11	EA-3/12	EA-5/13	EA-14/14	EA-5/15
DU_Japan_JP0131	EA	EA-1/2	EA-2/3	EA-4/4	EA-5/5	EA-1/6	EA-5/7	EA-3/8	EA-1/9	EA-7/10	EA-7/11	EA-3/12	EA-13/13	EA-8/14	EA-13/15
DU_Japan_JP0132	EA	EA-1/2	EA-2/3	EA-4/4	EA-5/5	EA-1/6	EA-5/7	EA-3/8	EA-1/9	EA-7/10	EA-7/11	EA-3/12	EA-5/13	EA-14/14	EA-5/15
DU_Japan_JP0276	EA	EA-1/2	EA-2/3	EA-4/4	EA-5/5	EA-1/6	EA-5/7	EA-3/8	EA-1/9	EA-7/10	EA-7/11	EA-3/12	EA-13/13	EA-8/14	EA-13/15
DU_Japan_JP0474	EA	EA-1/2	EA-2/3	EA-4/4	EA-5/5	EA-1/6	EA-5/7	EA-3/8	EA-1/9	EA-7/10	EA-7/11	EA-3/12	EA-13/13	EA-8/14	EA-13/15
DU_Japan_OK113	EA	EA-1/2	EA-2/3	EA-4/4	EA-5/5	EA-1/6	EA-5/7	EA-3/8	EA-1/9	EA-7/10	EA-7/11	EA-3/12	EA-13/13	EA-8/14	EA-13/15
DU_Japan_OK99	EA	EA-1/2	EA-2/3	EA-4/4	EA-5/5	EA-1/6	EA-5/7	EA-3/8	EA-1/9	EA-7/10	EA-7/11	EA-3/12	EA-13/13	EA-8/14	EA-13/15
DU_unknown_TN2GF4Japan doi: 10.1111/j.1523-5378.2007.00491.x.	EA	EA-1/2	EA-2/3	EA-4/4	EA-5/5	EA-1/6	EA-5/7	EA-3/8	EA-1/9	EA-7/10	EA-7/11	EA-3/12	EA-5/13	EA-14/14	EA-5/15
F209	EA	EA-1/2	EA-2/3	EA-4/4	EA-5/5	EA-1/6	EA-5/7	EA-3/8	EA-7/9	EA-4/10	EA-3/11	EA-8/12	EA-12/13	EA-4/14	EA-12/15
F211	EA	EA-1/2	EA-2/3	EA-4/4	EA-5/5	EA-1/6	EA-5/7	EA-3/8	EA-7/9	EA-4/10	EA-3/11	EA-8/12	EA-12/13	EA-4/14	EA-12/15
F51	EA	EA-1/2	EA-2/3	EA-4/4	EA-5/5	EA-1/6	EA-5/7	EA-3/8	EA-7/9	EA-4/10	EA-3/11	EA-8/12	EA-12/13	EA-4/14	EA-12/15
F63	EA	EA-1/2	EA-2/3	EA-4/4	EA-5/5	EA-1/6	EA-5/7	EA-3/8	EA-7/9	EA-4/10	EA-3/11	EA-8/12	EA-12/13	EA-4/14	EA-12/15
F67	EA	EA-1/2	EA-2/3	EA-4/4	EA-5/5	EA-1/6	EA-5/7	EA-3/8	EA-7/9	EA-4/10	EA-3/11	EA-8/12	EA-12/13	EA-4/14	EA-12/15
F70	EA	EA-1/2	EA-2/3	EA-4/4	EA-5/5	EA-1/6	EA-5/7	EA-3/8	EA-7/9	EA-4/10	EA-3/11	EA-8/12	EA-12/13	EA-4/14	EA-12/15
F72	EA	EA-1/2	EA-2/3	EA-4/4	EA-5/5	EA-1/6	EA-5/7	EA-3/8	EA-7/9	EA-4/10	EA-3/11	EA-8/12	EA-12/13	EA-4/14	EA-12/15
HpGP-BRA-012	EA	EA-1/2	EA-2/3	EA-4/4	EA-5/5	EA-1/6	EA-5/7	EA-3/8	EA-1/9	EA-7/10	EA-7/11	EA-3/12	EA-13/13	EA-8/14	EA-13/15
HpGP-JAP-015	EA	EA-1/2	EA-2/3	EA-4/4	EA-5/5	EA-1/6	EA-5/7	EA-3/8	EA-7/9	EA-4/10	EA-3/11	EA-8/12	EA-12/13	EA-4/14	EA-12/15
HpGP-JAP-016	EA	EA-1/2	EA-2/3	EA-4/4	EA-5/5	EA-1/6	EA-5/7	EA-3/8	EA-1/9	EA-7/10	EA-7/11	EA-3/12	EA-5/13	EA-14/14	EA-5/15
HpGP-JAP-022	EA	EA-1/2	EA-2/3	EA-4/4	EA-5/5	EA-1/6	EA-5/7	EA-3/8	EA-7/9	EA-4/10	EA-3/11	EA-8/12	EA-12/13	EA-4/14	EA-12/15
HpGP-JAP-026	EA	EA-1/2	EA-2/3	EA-4/4	EA-5/5	EA-1/6	EA-5/7	EA-3/8	EA-7/9	EA-4/10	EA-3/11	EA-8/12	EA-12/13	EA-4/14	EA-12/15
HpGP-JAP-103	EA	EA-1/2	EA-2/3	EA-4/4	EA-5/5	EA-1/6	EA-5/7	EA-3/8	EA-1/9	EA-7/10	EA-7/11	EA-3/12	EA-13/13	EA-8/14	EA-13/15
HpGP-JAP-105	EA	EA-1/2	EA-2/3	EA-4/4	EA-5/5	EA-1/6	EA-5/7	EA-3/8	EA-1/9	EA-7/10	EA-7/11	EA-3/12	EA-13/13	EA-8/14	EA-13/15
HpGP-JAP-106	EA	EA-1/2	EA-2/3	EA-4/4	EA-5/5	EA-1/6	EA-5/7	EA-3/8	EA-1/9	EA-7/10	EA-7/11	EA-3/12	EA-13/13	EA-8/14	EA-13/15
HpGP-JAP-107	EA	EA-1/2	EA-2/3	EA-4/4	EA-5/5	EA-1/6	EA-5/7	EA-3/8	EA-7/9	EA-4/10	EA-3/11	EA-8/12	EA-12/13	EA-4/14	EA-12/15
HpGP-JAP-109	EA	EA-1/2	EA-2/3	EA-4/4	EA-5/5	EA-1/6	EA-5/7	EA-3/8	EA-7/9	EA-4/10	EA-3/11	EA-8/12	EA-12/13	EA-4/14	EA-12/15
HpGP-JAP-114	EA	EA-1/2	EA-2/3	EA-4/4	EA-5/5	EA-1/6	EA-5/7	EA-3/8	EA-1/9	EA-7/10	EA-7/11	EA-3/12	EA-13/13	EA-8/14	EA-13/15
K25	EA	EA-1/2	EA-2/3	EA-4/4	EA-5/5	EA-1/6	EA-5/7	EA-3/8	EA-1/9	EA-7/10	EA-7/11	EA-3/12	EA-5/13	EA-14/14	EA-5/15
MKF10	EA	EA-1/2	EA-2/3	EA-4/4	EA-5/5	EA-1/6	EA-5/7	EA-3/8	EA-7/9	EA-4/10	EA-3/11	EA-8/12	EA-12/13	EA-4/14	EA-12/15
MKF8	EA	EA-1/2	EA-2/3	EA-4/4	EA-5/5	EA-1/6	EA-5/7	EA-3/8	EA-7/9	EA-4/10	EA-3/11	EA-8/12	EA-12/13	EA-4/14	EA-12/15
MKM5	EA	EA-1/2	EA-2/3	EA-4/4	EA-5/5	EA-1/6	EA-5/7	EA-3/8	EA-7/9	EA-4/10	EA-3/11	EA-8/12	EA-12/13	EA-4/14	EA-12/15
oki109	EA	EA-1/2	EA-2/3	EA-4/4	EA-5/5	EA-1/6	EA-5/7	EA-3/8	EA-1/9	EA-7/10	EA-7/11	EA-3/12	EA-13/13	EA-8/14	EA-13/15
ZH58	EA	EA-1/2	EA-2/3	EA-4/4	EA-5/5	EA-1/6	EA-5/7	EA-3/8	EA-7/9	EA-4/10	EA-3/11	EA-8/12	EA-12/13	EA-4/14	EA-12/15
Cancer_China_XZ274	EA	EA-1/2	EA-2/3	EA-2/4	EA-4/5	EA-4/6	EA-4/7	EA-1/8	EA-5/9	EA-2/10	EA-6/11	EA-1/12	EA-8/13	EA-10/14	EA-15/15
Cancer_Japan_CPY6261	EA	EA-1/2	EA-2/3	EA-2/4	EA-4/5	EA-4/6	EA-4/7	EA-1/8	EA-5/9	EA-2/10	EA-6/11	EA-11/12	EA-4/13	EA-1/14	EA-4/15
Cancer_Japan_JP0037	EA	EA-1/2	EA-2/3	EA-2/4	EA-4/5	EA-4/6	EA-4/7	EA-1/8	EA-5/9	EA-2/10	EA-6/11	EA-11/12	EA-4/13	EA-1/14	EA-4/15
Cancer_Japan_JP0056	EA	EA-1/2	EA-2/3	EA-2/4	EA-4/5	EA-4/6	EA-4/7	EA-1/8	EA-5/9	EA-2/10	EA-6/11	EA-11/12	EA-4/13	EA-1/14	EA-4/15
Cancer_Japan_JP0069	EA	EA-1/2	EA-2/3	EA-2/4	EA-4/5	EA-4/6	EA-4/7	EA-1/8	EA-5/9	EA-2/10	EA-6/11	EA-11/12	EA-4/13	EA-1/14	EA-4/15
Cancer_Japan_JP0070	EA	EA-1/2	EA-2/3	EA-2/4	EA-4/5	EA-4/6	EA-4/7	EA-1/8	EA-5/9	EA-2/10	EA-6/11	EA-1/12	EA-8/13	EA-10/14	EA-8/15
CHL46	EA	EA-1/2	EA-2/3	EA-2/4	EA-4/5	EA-4/6	EA-4/7	EA-1/8	EA-5/9	EA-2/10	EA-6/11	EA-1/12	EA-8/13	EA-10/14	EA-15/15
CHL51	EA	EA-1/2	EA-2/3	EA-2/4	EA-4/5	EA-4/6	EA-4/7	EA-1/8	EA-5/9	EA-2/10	EA-6/11	EA-1/12	EA-8/13	EA-10/14	EA-15/15
CHL7	EA	EA-1/2	EA-2/3	EA-2/4	EA-4/5	EA-4/6	EA-4/7	EA-1/8	EA-5/9	EA-2/10	EA-6/11	EA-1/12	EA-8/13	EA-10/14	EA-15/15
CPY6271	EA	EA-1/2	EA-2/3	EA-2/4	EA-4/5	EA-4/6	EA-4/7	EA-1/8	EA-5/9	EA-2/10	EA-6/11	EA-11/12	EA-4/13	EA-1/14	EA-4/15
D1801426	EA	EA-1/2	EA-2/3	EA-2/4	EA-4/5	EA-4/6	EA-4/7	EA-1/8	EA-5/9	EA-2/10	EA-6/11	EA-1/12	EA-8/13	EA-10/14	EA-15/15
D1801431	EA	EA-1/2	EA-2/3	EA-2/4	EA-4/5	EA-4/6	EA-4/7	EA-1/8	EA-5/9	EA-2/10	EA-6/11	EA-1/12	EA-8/13	EA-10/14	EA-15/15
D1801432	EA	EA-1/2	EA-2/3	EA-2/4	EA-4/5	EA-4/6	EA-4/7	EA-1/8	EA-5/9	EA-2/10	EA-6/11	EA-1/12	EA-8/13	EA-10/14	EA-15/15
D1801434	EA	EA-1/2	EA-2/3	EA-2/4	EA-4/5	EA-4/6	EA-4/7	EA-1/8	EA-5/9	EA-2/10	EA-6/11	EA-1/12	EA-8/13	EA-10/14	EA-15/15
D1801435	EA	EA-1/2	EA-2/3	EA-2/4	EA-4/5	EA-4/6	EA-4/7	EA-1/8	EA-5/9	EA-2/10	EA-6/11	EA-1/12	EA-8/13	EA-10/14	EA-15/15
D1802585	EA	EA-1/2	EA-2/3	EA-2/4	EA-4/5	EA-4/6	EA-4/7	EA-1/8	EA-5/9	EA-2/10	EA-6/11	EA-1/12	EA-8/13	EA-10/14	EA-15/15
D1802588	EA	EA-1/2	EA-2/3	EA-2/4	EA-4/5	EA-4/6	EA-4/7	EA-1/8	EA-5/9	EA-2/10	EA-6/11	EA-1/12	EA-8/13	EA-10/14	EA-15/15
DU_Japan_JP0092	EA	EA-1/2	EA-2/3	EA-2/4	EA-4/5	EA-4/6	EA-4/7	EA-1/8	EA-5/9	EA-2/10	EA-6/11	EA-11/12	EA-4/13	EA-1/14	EA-4/15
DU_Japan_JP0094	EA	EA-1/2	EA-2/3	EA-2/4	EA-4/5	EA-4/6	EA-4/7	EA-1/8	EA-5/9	EA-2/10	EA-6/11	EA-11/12	EA-4/13	EA-1/14	EA-4/15
DU_Japan_JP0112	EA	EA-1/2	EA-2/3	EA-2/4	EA-4/5	EA-4/6	EA-4/7	EA-1/8	EA-5/9	EA-2/10	EA-6/11	EA-11/12	EA-4/13	EA-1/14	EA-4/15
DU_Japan_JP0113	EA	EA-1/2	EA-2/3	EA-2/4	EA-4/5	EA-4/6	EA-4/7	EA-1/8	EA-5/9	EA-2/10	EA-6/11	EA-11/12	EA-4/13	EA-1/14	EA-4/15
DU_Japan_JP0123	EA	EA-1/2	EA-2/3	EA-2/4	EA-4/5	EA-4/6	EA-4/7	EA-1/8	EA-5/9	EA-2/10	EA-6/11	EA-11/12	EA-4/13	EA-1/14	EA-4/15
DU15	EA	EA-1/2	EA-2/3	EA-2/4	EA-4/5	EA-4/6	EA-4/7	EA-1/8	EA-5/9	EA-2/10	EA-6/11	EA-1/12	EA-8/13	EA-10/14	EA-8/15
H-137	EA	EA-1/2	EA-2/3	EA-2/4	EA-4/5	EA-4/6	EA-4/7	EA-1/8	EA-5/9	EA-2/10	EA-6/11	EA-11/12	EA-8/13	EA-1/14	EA-8/15
HP14069	EA	EA-1/2	EA-2/3	EA-2/4	EA-4/5	EA-4/6	EA-4/7	EA-1/8	EA-5/9	EA-2/10	EA-6/11	EA-1/12	EA-8/13	EA-10/14	EA-8/15
HP15015	EA	EA-1/2	EA-2/3	EA-2/4	EA-4/5	EA-4/6	EA-4/7	EA-1/8	EA-5/9	EA-2/10	EA-6/11	EA-1/12	EA-8/13	EA-10/14	EA-15/15
HpGP-ARG-008	EA	EA-1/2	EA-2/3	EA-2/4	EA-4/5	EA-4/6	EA-4/7	EA-1/8	EA-5/9	EA-2/10	EA-6/11	EA-1/12	EA-8/13	EA-10/14	EA-8/15
HpGP-ARG-010	EA	EA-1/2	EA-2/3	EA-2/4	EA-4/5	EA-4/6	EA-4/7	EA-1/8	EA-5/9	EA-2/10	EA-6/11	EA-11/12	EA-8/13	EA-1/14	EA-8/15
HpGP-CHN-008	EA	EA-1/2	EA-2/3	EA-2/4	EA-4/5	EA-4/6	EA-4/7	EA-1/8	EA-5/9	EA-2/10	EA-6/11	EA-1/12	EA-8/13	EA-10/14	EA-15/15
HpGP-JAP-009	EA	EA-1/2	EA-2/3	EA-2/4	EA-4/5	EA-4/6	EA-4/7	EA-1/8	EA-5/9	EA-2/10	EA-6/11	EA-1/12	EA-8/13	EA-10/14	EA-8/15
HpGP-JAP-013	EA	EA-1/2	EA-2/3	EA-2/4	EA-4/5	EA-4/6	EA-4/7	EA-1/8	EA-5/9	EA-2/10	EA-6/11	EA-11/12	EA-4/13	EA-1/14	EA-4/15
HpGP-JAP-017	EA	EA-1/2	EA-2/3	EA-2/4	EA-4/5	EA-4/6	EA-4/7	EA-1/8	EA-5/9	EA-2/10	EA-6/11	EA-11/12	EA-4/13	EA-1/14	EA-4/15
HpGP-KOR-001	EA	EA-1/2	EA-2/3	EA-2/4	EA-4/5	EA-4/6	EA-4/7	EA-1/8	EA-5/9	EA-2/10	EA-6/11	EA-1/12	EA-8/13	EA-10/14	EA-8/15
HpGP-KOR-002	EA	EA-1/2	EA-2/3	EA-2/4	EA-4/5	EA-4/6	EA-4/7	EA-1/8	EA-5/9	EA-2/10	EA-6/11	EA-11/12	EA-8/13	EA-1/14	EA-8/15
HpGP-KOR-007	EA	EA-1/2	EA-2/3	EA-2/4	EA-4/5	EA-4/6	EA-4/7	EA-1/8	EA-5/9	EA-2/10	EA-6/11	EA-1/12	EA-8/13	EA-10/14	EA-8/15
HpGP-KOR-012	EA	EA-1/2	EA-2/3	EA-2/4	EA-4/5	EA-4/6	EA-4/7	EA-1/8	EA-5/9	EA-2/10	EA-6/11	EA-11/12	EA-8/13	EA-1/14	EA-8/15
HpGP-KOR-013	EA	EA-1/2	EA-2/3	EA-2/4	EA-4/5	EA-4/6	EA-4/7	EA-1/8	EA-5/9	EA-2/10	EA-6/11	EA-11/12	EA-8/13	EA-1/14	EA-8/15
HpGP-KOR-014	EA	EA-1/2	EA-2/3	EA-2/4	EA-4/5	EA-4/6	EA-4/7	EA-1/8	EA-5/9	EA-2/10	EA-6/11	EA-1/12	EA-8/13	EA-10/14	EA-8/15
HpGP-KOR-016	EA	EA-1/2	EA-2/3	EA-2/4	EA-4/5	EA-4/6	EA-4/7	EA-1/8	EA-5/9	EA-2/10	EA-6/11	EA-11/12	EA-8/13	EA-1/14	EA-8/15
HpGP-KOR-019	EA	EA-1/2	EA-2/3	EA-2/4	EA-4/5	EA-4/6	EA-4/7	EA-1/8	EA-5/9	EA-2/10	EA-6/11	EA-11/12	EA-8/13	EA-1/14	EA-8/15
HpGP-KOR-020	EA	EA-1/2	EA-2/3	EA-2/4	EA-4/5	EA-4/6	EA-4/7	EA-1/8	EA-5/9	EA-2/10	EA-6/11	EA-11/12	EA-8/13	EA-1/14	EA-8/15
HpGP-KOR-021	EA	EA-1/2	EA-2/3	EA-2/4	EA-4/5	EA-4/6	EA-4/7	EA-1/8	EA-5/9	EA-2/10	EA-6/11	EA-11/12	EA-8/13	EA-1/14	EA-8/15
HpGP-KOR-022	EA	EA-1/2	EA-2/3	EA-2/4	EA-4/5	EA-4/6	EA-4/7	EA-1/8	EA-5/9	EA-2/10	EA-6/11	EA-11/12	EA-8/13	EA-1/14	EA-8/15
HpGP-KOR-023	EA	EA-1/2	EA-2/3	EA-2/4	EA-4/5	EA-4/6	EA-4/7	EA-1/8	EA-5/9	EA-2/10	EA-6/11	EA-11/12	EA-8/13	EA-1/14	EA-8/15
HpGP-KOR-024	EA	EA-1/2	EA-2/3	EA-2/4	EA-4/5	EA-4/6	EA-4/7	EA-1/8	EA-5/9	EA-2/10	EA-6/11	EA-11/12	EA-8/13	EA-1/14	EA-8/15
HpGP-KOR-027	EA	EA-1/2	EA-2/3	EA-2/4	EA-4/5	EA-4/6	EA-4/7	EA-1/8	EA-5/9	EA-2/10	EA-6/11	EA-11/12	EA-4/13	EA-1/14	EA-4/15
HpGP-KOR-028	EA	EA-1/2	EA-2/3	EA-2/4	EA-4/5	EA-4/6	EA-4/7	EA-1/8	EA-5/9	EA-2/10	EA-6/11	EA-1/12	EA-8/13	EA-10/14	EA-8/15
HpGP-KOR-034	EA	EA-1/2	EA-2/3	EA-2/4	EA-4/5	EA-4/6	EA-4/7	EA-1/8	EA-5/9	EA-2/10	EA-6/11	EA-1/12	EA-8/13	EA-10/14	EA-8/15
HpGP-KOR-036	EA	EA-1/2	EA-2/3	EA-2/4	EA-4/5	EA-4/6	EA-4/7	EA-1/8	EA-5/9	EA-2/10	EA-6/11	EA-11/12	EA-8/13	EA-1/14	EA-8/15
HpGP-KOR-037	EA	EA-1/2	EA-2/3	EA-2/4	EA-4/5	EA-4/6	EA-4/7	EA-1/8	EA-5/9	EA-2/10	EA-6/11	EA-11/12	EA-8/13	EA-1/14	EA-8/15
HpGP-KOR-043	EA	EA-1/2	EA-2/3	EA-2/4	EA-4/5	EA-4/6	EA-4/7	EA-1/8	EA-5/9	EA-2/10	EA-6/11	EA-11/12	EA-8/13	EA-1/14	EA-8/15
HpGP-KOR-046	EA	EA-1/2	EA-2/3	EA-2/4	EA-4/5	EA-4/6	EA-4/7	EA-1/8	EA-5/9	EA-2/10	EA-6/11	EA-11/12	EA-8/13	EA-1/14	EA-8/15
HpGP-KOR-050	EA	EA-1/2	EA-2/3	EA-2/4	EA-4/5	EA-4/6	EA-4/7	EA-1/8	EA-5/9	EA-2/10	EA-6/11	EA-11/12	EA-8/13	EA-1/14	EA-8/15
HpGP-KOR-051	EA	EA-1/2	EA-2/3	EA-2/4	EA-4/5	EA-4/6	EA-4/7	EA-1/8	EA-5/9	EA-2/10	EA-6/11	EA-11/12	EA-8/13	EA-1/14	EA-8/15
HpGP-KOR-052	EA	EA-1/2	EA-2/3	EA-2/4	EA-4/5	EA-4/6	EA-4/7	EA-1/8	EA-5/9	EA-2/10	EA-6/11	EA-11/12	EA-8/13	EA-1/14	EA-8/15
HpGP-KOR-053	EA	EA-1/2	EA-2/3	EA-2/4	EA-4/5	EA-4/6	EA-4/7	EA-1/8	EA-5/9	EA-2/10	EA-6/11	EA-11/12	EA-8/13	EA-1/14	EA-8/15
HpGP-KOR-109	EA	EA-1/2	EA-2/3	EA-2/4	EA-4/5	EA-4/6	EA-4/7	EA-1/8	EA-5/9	EA-2/10	EA-6/11	EA-11/12	EA-8/13	EA-1/14	EA-8/15
HpGP-KOR-110	EA	EA-1/2	EA-2/3	EA-2/4	EA-4/5	EA-4/6	EA-4/7	EA-1/8	EA-5/9	EA-2/10	EA-6/11	EA-1/12	EA-8/13	EA-10/14	EA-15/15
HpGP-KOR-111	EA	EA-1/2	EA-2/3	EA-2/4	EA-4/5	EA-4/6	EA-4/7	EA-1/8	EA-5/9	EA-2/10	EA-6/11	EA-11/12	EA-8/13	EA-1/14	EA-8/15
HpGP-KOR-112	EA	EA-1/2	EA-2/3	EA-2/4	EA-4/5	EA-4/6	EA-4/7	EA-1/8	EA-5/9	EA-2/10	EA-6/11	EA-11/12	EA-8/13	EA-1/14	EA-8/15
HpGP-KOR-114	EA	EA-1/2	EA-2/3	EA-2/4	EA-4/5	EA-4/6	EA-4/7	EA-1/8	EA-5/9	EA-2/10	EA-6/11	EA-11/12	EA-8/13	EA-1/14	EA-8/15
HpGP-KOR-116	EA	EA-1/2	EA-2/3	EA-2/4	EA-4/5	EA-4/6	EA-4/7	EA-1/8	EA-5/9	EA-2/10	EA-6/11	EA-11/12	EA-8/13	EA-1/14	EA-8/15
oki601	EA	EA-1/2	EA-2/3	EA-2/4	EA-4/5	EA-4/6	EA-4/7	EA-1/8	EA-5/9	EA-2/10	EA-6/11	EA-11/12	EA-4/13	EA-1/14	EA-4/15
YN4-84	EA	EA-1/2	EA-2/3	EA-2/4	EA-4/5	EA-4/6	EA-4/7	EA-1/8	EA-5/9	EA-2/10	EA-6/11	EA-1/12	EA-8/13	EA-10/14	EA-15/15
ZH96	EA	EA-1/2	EA-2/3	EA-2/4	EA-4/5	EA-4/6	EA-4/7	EA-1/8	EA-5/9	EA-2/10	EA-6/11	EA-1/12	EA-8/13	EA-10/14	EA-15/15
35A	EA	EA-1/2	EA-2/3	EA-4/4	EA-1/5	EA-6/6	EA-1/7	EA-6/8	EA-4/9	EA-5/10	EA-1/11	EA-5/12	EA-1/13	EA-5/14	EA-1/15
Cancer_Japan_98_10	EA	EA-1/2	EA-2/3	EA-4/4	EA-1/5	EA-6/6	EA-1/7	EA-6/8	EA-4/9	EA-5/10	EA-1/11	EA-5/12	EA-1/13	EA-5/14	EA-1/15
Cancer_Japan_CPY6081	EA	EA-1/2	EA-2/3	EA-4/4	EA-1/5	EA-6/6	EA-1/7	EA-6/8	EA-4/9	EA-5/10	EA-1/11	EA-5/12	EA-1/13	EA-5/14	EA-1/15
Cancer_Japan_F225	EA	EA-1/2	EA-2/3	EA-4/4	EA-1/5	EA-6/6	EA-1/7	EA-6/8	EA-4/9	EA-5/10	EA-1/11	EA-5/12	EA-1/13	EA-5/14	EA-1/15
Cancer_Japan_F57	EA	EA-1/2	EA-2/3	EA-4/4	EA-1/5	EA-6/6	EA-1/7	EA-6/8	EA-4/9	EA-5/10	EA-1/11	EA-5/12	EA-1/13	EA-5/14	EA-1/15
Cancer_Japan_JP0043	EA	EA-1/2	EA-2/3	EA-4/4	EA-1/5	EA-6/6	EA-1/7	EA-6/8	EA-4/9	EA-5/10	EA-1/11	EA-5/12	EA-1/13	EA-5/14	EA-1/15
Cancer_Japan_JP0051	EA	EA-1/2	EA-2/3	EA-4/4	EA-1/5	EA-6/6	EA-1/7	EA-6/8	EA-4/9	EA-5/10	EA-1/11	EA-5/12	EA-1/13	EA-5/14	EA-1/15
Cancer_Japan_JP0053	EA	EA-1/2	EA-2/3	EA-4/4	EA-1/5	EA-6/6	EA-1/7	EA-6/8	EA-4/9	EA-5/10	EA-1/11	EA-5/12	EA-1/13	EA-5/14	EA-1/15
Cancer_Japan_JP0057	EA	EA-1/2	EA-2/3	EA-4/4	EA-1/5	EA-6/6	EA-1/7	EA-6/8	EA-4/9	EA-5/10	EA-1/11	EA-5/12	EA-1/13	EA-5/14	EA-1/15
Cancer_Japan_JP0061	EA	EA-1/2	EA-2/3	EA-4/4	EA-1/5	EA-6/6	EA-1/7	EA-6/8	EA-4/9	EA-5/10	EA-1/11	EA-5/12	EA-1/13	EA-5/14	EA-1/15
Cancer_Japan_JP0078	EA	EA-1/2	EA-2/3	EA-4/4	EA-1/5	EA-6/6	EA-1/7	EA-6/8	EA-4/9	EA-5/10	EA-1/11	EA-5/12	EA-1/13	EA-5/14	EA-1/15
Cancer_Japan_JP0079	EA	EA-1/2	EA-2/3	EA-4/4	EA-1/5	EA-6/6	EA-1/7	EA-6/8	EA-4/9	EA-5/10	EA-1/11	EA-5/12	EA-1/13	EA-5/14	EA-1/15
Cancer_Japan_OK303	EA	EA-1/2	EA-2/3	EA-4/4	EA-1/5	EA-6/6	EA-1/7	EA-6/8	EA-4/9	EA-5/10	EA-1/11	EA-5/12	EA-1/13	EA-5/14	EA-1/15
CPY6311	EA	EA-1/2	EA-2/3	EA-4/4	EA-1/5	EA-6/6	EA-1/7	EA-6/8	EA-4/9	EA-5/10	EA-1/11	EA-5/12	EA-1/13	EA-5/14	EA-1/15
DU_Japan_CPY1313	EA	EA-1/2	EA-2/3	EA-4/4	EA-1/5	EA-6/6	EA-1/7	EA-6/8	EA-4/9	EA-5/10	EA-1/11	EA-5/12	EA-1/13	EA-5/14	EA-1/15
DU_Japan_DU1829A	EA	EA-1/2	EA-2/3	EA-4/4	EA-1/5	EA-6/6	EA-1/7	EA-6/8	EA-4/9	EA-5/10	EA-1/11	EA-5/12	EA-1/13	EA-5/14	EA-1/15
DU_Japan_DU1867A	EA	EA-1/2	EA-2/3	EA-4/4	EA-1/5	EA-6/6	EA-1/7	EA-6/8	EA-4/9	EA-5/10	EA-1/11	EA-5/12	EA-1/13	EA-5/14	EA-1/15
DU_Japan_DU1888A	EA	EA-1/2	EA-2/3	EA-4/4	EA-1/5	EA-6/6	EA-1/7	EA-6/8	EA-4/9	EA-5/10	EA-1/11	EA-5/12	EA-1/13	EA-5/14	EA-1/15
DU_Japan_F30	EA	EA-1/2	EA-2/3	EA-4/4	EA-1/5	EA-6/6	EA-1/7	EA-6/8	EA-4/9	EA-5/10	EA-1/11	EA-5/12	EA-1/13	EA-5/14	EA-1/15
DU_Japan_HP76	EA	EA-1/2	EA-2/3	EA-4/4	EA-1/5	EA-6/6	EA-1/7	EA-6/8	EA-4/9	EA-5/10	EA-1/11	EA-5/12	EA-1/13	EA-5/14	EA-1/15
DU_Japan_JP0089	EA	EA-1/2	EA-2/3	EA-4/4	EA-1/5	EA-6/6	EA-1/7	EA-6/8	EA-4/9	EA-5/10	EA-1/11	EA-5/12	EA-1/13	EA-5/14	EA-1/15
DU_Japan_JP0098	EA	EA-1/2	EA-2/3	EA-4/4	EA-1/5	EA-6/6	EA-1/7	EA-6/8	EA-4/9	EA-5/10	EA-1/11	EA-5/12	EA-1/13	EA-5/14	EA-1/15
DU_Japan_JP0109	EA	EA-1/2	EA-2/3	EA-4/4	EA-1/5	EA-6/6	EA-1/7	EA-6/8	EA-4/9	EA-5/10	EA-1/11	EA-5/12	EA-1/13	EA-5/14	EA-1/15
DU_Japan_OK188	EA	EA-1/2	EA-2/3	EA-4/4	EA-1/5	EA-6/6	EA-1/7	EA-6/8	EA-4/9	EA-5/10	EA-1/11	EA-5/12	EA-1/13	EA-5/14	EA-1/15
F13	EA	EA-1/2	EA-2/3	EA-4/4	EA-1/5	EA-6/6	EA-1/7	EA-6/8	EA-4/9	EA-5/10	EA-1/11	EA-5/12	EA-1/13	EA-5/14	EA-1/15
F16	EA	EA-1/2	EA-2/3	EA-4/4	EA-1/5	EA-6/6	EA-1/7	EA-6/8	EA-4/9	EA-5/10	EA-1/11	EA-5/12	EA-1/13	EA-5/14	EA-1/15
F17	EA	EA-1/2	EA-2/3	EA-4/4	EA-1/5	EA-6/6	EA-1/7	EA-6/8	EA-4/9	EA-5/10	EA-1/11	EA-5/12	EA-1/13	EA-5/14	EA-1/15
F20	EA	EA-1/2	EA-2/3	EA-4/4	EA-1/5	EA-6/6	EA-1/7	EA-6/8	EA-4/9	EA-5/10	EA-1/11	EA-5/12	EA-1/13	EA-5/14	EA-1/15
F210	EA	EA-1/2	EA-2/3	EA-4/4	EA-1/5	EA-6/6	EA-1/7	EA-6/8	EA-4/9	EA-5/10	EA-1/11	EA-5/12	EA-1/13	EA-5/14	EA-1/15
F23	EA	EA-1/2	EA-2/3	EA-4/4	EA-1/5	EA-6/6	EA-1/7	EA-6/8	EA-4/9	EA-5/10	EA-1/11	EA-5/12	EA-1/13	EA-5/14	EA-1/15
F24	EA	EA-1/2	EA-2/3	EA-4/4	EA-1/5	EA-6/6	EA-1/7	EA-6/8	EA-4/9	EA-5/10	EA-1/11	EA-5/12	EA-1/13	EA-5/14	EA-1/15
F75	EA	EA-1/2	EA-2/3	EA-4/4	EA-1/5	EA-6/6	EA-1/7	EA-6/8	EA-4/9	EA-5/10	EA-1/11	EA-5/12	EA-1/13	EA-5/14	EA-1/15
HpGP-JAP-002	EA	EA-1/2	EA-2/3	EA-4/4	EA-1/5	EA-6/6	EA-1/7	EA-6/8	EA-4/9	EA-5/10	EA-1/11	EA-5/12	EA-1/13	EA-5/14	EA-1/15
HpGP-JAP-019	EA	EA-1/2	EA-2/3	EA-4/4	EA-1/5	EA-6/6	EA-1/7	EA-6/8	EA-4/9	EA-5/10	EA-1/11	EA-5/12	EA-1/13	EA-5/14	EA-1/15
HpGP-JAP-021	EA	EA-1/2	EA-2/3	EA-4/4	EA-1/5	EA-6/6	EA-1/7	EA-6/8	EA-4/9	EA-5/10	EA-1/11	EA-5/12	EA-1/13	EA-5/14	EA-1/15
HpGP-JAP-028	EA	EA-1/2	EA-2/3	EA-4/4	EA-1/5	EA-6/6	EA-1/7	EA-6/8	EA-4/9	EA-5/10	EA-1/11	EA-5/12	EA-1/13	EA-5/14	EA-1/15
HpGP-JAP-029	EA	EA-1/2	EA-2/3	EA-4/4	EA-1/5	EA-6/6	EA-1/7	EA-6/8	EA-4/9	EA-5/10	EA-1/11	EA-5/12	EA-1/13	EA-5/14	EA-1/15
HpGP-JAP-111	EA	EA-1/2	EA-2/3	EA-4/4	EA-1/5	EA-6/6	EA-1/7	EA-6/8	EA-4/9	EA-5/10	EA-1/11	EA-5/12	EA-1/13	EA-5/14	EA-1/15
K21	EA	EA-1/2	EA-2/3	EA-4/4	EA-1/5	EA-6/6	EA-1/7	EA-6/8	EA-4/9	EA-5/10	EA-1/11	EA-5/12	EA-1/13	EA-5/14	EA-1/15
K22	EA	EA-1/2	EA-2/3	EA-4/4	EA-1/5	EA-6/6	EA-1/7	EA-6/8	EA-4/9	EA-5/10	EA-1/11	EA-5/12	EA-1/13	EA-5/14	EA-1/15
MKF3	EA	EA-1/2	EA-2/3	EA-4/4	EA-1/5	EA-6/6	EA-1/7	EA-6/8	EA-4/9	EA-5/10	EA-1/11	EA-5/12	EA-1/13	EA-5/14	EA-1/15
MKM6	EA	EA-1/2	EA-2/3	EA-4/4	EA-1/5	EA-6/6	EA-1/7	EA-6/8	EA-4/9	EA-5/10	EA-1/11	EA-5/12	EA-1/13	EA-5/14	EA-1/15
C664	EA	EA-2/2	EA-1/3	EA-1/4	EA-2/5	EA-2/6	EA-7/7	EA-5/8	EA-8/9	EA-6/10	EA-2/11	EA-7/12	EA-6/13	EA-6/14	EA-14/15
Cancer_Singapore_S468A	EA	EA-2/2	EA-1/3	EA-1/4	EA-2/5	EA-2/6	EA-7/7	EA-7/8	EA-6/9	EA-1/10	EA-9/11	EA-6/12	EA-7/13	EA-6/14	EA-14/15
CHL1	EA	EA-2/2	EA-1/3	EA-1/4	EA-2/5	EA-2/6	EA-7/7	EA-5/8	EA-8/9	EA-6/10	EA-2/11	EA-7/12	EA-6/13	EA-12/14	EA-6/15
CHL10	EA	EA-2/2	EA-1/3	EA-1/4	EA-2/5	EA-2/6	EA-7/7	EA-5/8	EA-8/9	EA-6/10	EA-2/11	EA-7/12	EA-6/13	EA-12/14	EA-6/15
CHL11	EA	EA-2/2	EA-1/3	EA-1/4	EA-2/5	EA-2/6	EA-7/7	EA-5/8	EA-8/9	EA-6/10	EA-2/11	EA-7/12	EA-6/13	EA-6/14	EA-14/15
CHL12	EA	EA-2/2	EA-1/3	EA-1/4	EA-2/5	EA-2/6	EA-7/7	EA-5/8	EA-8/9	EA-6/10	EA-2/11	EA-7/12	EA-6/13	EA-12/14	EA-6/15
CHL14	EA	EA-2/2	EA-1/3	EA-1/4	EA-2/5	EA-2/6	EA-7/7	EA-5/8	EA-8/9	EA-6/10	EA-2/11	EA-7/12	EA-6/13	EA-12/14	EA-6/15
CHL16	EA	EA-2/2	EA-1/3	EA-1/4	EA-2/5	EA-2/6	EA-7/7	EA-5/8	EA-8/9	EA-6/10	EA-2/11	EA-7/12	EA-6/13	EA-12/14	EA-6/15
CHL17	EA	EA-2/2	EA-1/3	EA-1/4	EA-2/5	EA-2/6	EA-7/7	EA-5/8	EA-8/9	EA-6/10	EA-2/11	EA-7/12	EA-6/13	EA-12/14	EA-6/15
CHL19	EA	EA-2/2	EA-1/3	EA-1/4	EA-2/5	EA-2/6	EA-7/7	EA-5/8	EA-8/9	EA-6/10	EA-2/11	EA-7/12	EA-6/13	EA-12/14	EA-6/15
CHL2	EA	EA-2/2	EA-1/3	EA-1/4	EA-2/5	EA-2/6	EA-7/7	EA-5/8	EA-8/9	EA-6/10	EA-2/11	EA-7/12	EA-6/13	EA-12/14	EA-6/15
CHL23	EA	EA-2/2	EA-1/3	EA-1/4	EA-2/5	EA-2/6	EA-7/7	EA-5/8	EA-8/9	EA-6/10	EA-2/11	EA-7/12	EA-6/13	EA-6/14	EA-14/15
CHL24	EA	EA-2/2	EA-1/3	EA-1/4	EA-2/5	EA-2/6	EA-7/7	EA-5/8	EA-8/9	EA-6/10	EA-2/11	EA-7/12	EA-6/13	EA-6/14	EA-6/15
CHL26	EA	EA-2/2	EA-1/3	EA-1/4	EA-2/5	EA-2/6	EA-7/7	EA-5/8	EA-8/9	EA-6/10	EA-2/11	EA-7/12	EA-6/13	EA-12/14	EA-6/15
CHL29	EA	EA-2/2	EA-1/3	EA-1/4	EA-2/5	EA-2/6	EA-7/7	EA-5/8	EA-8/9	EA-6/10	EA-2/11	EA-7/12	EA-6/13	EA-12/14	EA-6/15
CHL33	EA	EA-2/2	EA-1/3	EA-1/4	EA-2/5	EA-2/6	EA-7/7	EA-5/8	EA-8/9	EA-6/10	EA-2/11	EA-7/12	EA-6/13	EA-12/14	EA-6/15
CHL35	EA	EA-2/2	EA-1/3	EA-1/4	EA-2/5	EA-2/6	EA-7/7	EA-5/8	EA-8/9	EA-6/10	EA-2/11	EA-7/12	EA-6/13	EA-12/14	EA-6/15
CHL36	EA	EA-2/2	EA-1/3	EA-1/4	EA-2/5	EA-2/6	EA-7/7	EA-5/8	EA-8/9	EA-6/10	EA-2/11	EA-7/12	EA-6/13	EA-6/14	EA-14/15
CHL38	EA	EA-2/2	EA-1/3	EA-1/4	EA-2/5	EA-2/6	EA-7/7	EA-5/8	EA-8/9	EA-6/10	EA-2/11	EA-7/12	EA-6/13	EA-12/14	EA-6/15
CHL4	EA	EA-2/2	EA-1/3	EA-1/4	EA-2/5	EA-2/6	EA-7/7	EA-5/8	EA-8/9	EA-6/10	EA-2/11	EA-7/12	EA-6/13	EA-6/14	EA-14/15
CHL41	EA	EA-2/2	EA-1/3	EA-1/4	EA-2/5	EA-2/6	EA-7/7	EA-7/8	EA-6/9	EA-1/10	EA-9/11	EA-6/12	EA-7/13	EA-6/14	EA-14/15
CHL49	EA	EA-2/2	EA-1/3	EA-1/4	EA-2/5	EA-2/6	EA-7/7	EA-5/8	EA-8/9	EA-6/10	EA-2/11	EA-7/12	EA-6/13	EA-6/14	EA-6/15
CHL50	EA	EA-2/2	EA-1/3	EA-1/4	EA-2/5	EA-2/6	EA-7/7	EA-5/8	EA-8/9	EA-6/10	EA-2/11	EA-7/12	EA-6/13	EA-12/14	EA-6/15
CHL52	EA	EA-2/2	EA-1/3	EA-1/4	EA-2/5	EA-2/6	EA-7/7	EA-5/8	EA-8/9	EA-6/10	EA-2/11	EA-7/12	EA-6/13	EA-12/14	EA-6/15
CHL6	EA	EA-2/2	EA-1/3	EA-1/4	EA-2/5	EA-2/6	EA-2/7	EA-7/8	EA-6/9	EA-1/10	EA-9/11	EA-6/12	EA-7/13	EA-6/14	EA-14/15
CHL8	EA	EA-2/2	EA-1/3	EA-1/4	EA-2/5	EA-2/6	EA-7/7	EA-5/8	EA-8/9	EA-6/10	EA-2/11	EA-7/12	EA-6/13	EA-12/14	EA-6/15
CHL9	EA	EA-2/2	EA-1/3	EA-1/4	EA-2/5	EA-2/6	EA-7/7	EA-5/8	EA-8/9	EA-6/10	EA-2/11	EA-7/12	EA-6/13	EA-6/14	EA-14/15
DU_Vietnam_VN0899	EA	EA-2/2	EA-1/3	EA-1/4	EA-2/5	EA-2/6	EA-7/7	EA-5/8	EA-8/9	EA-6/10	EA-2/11	EA-7/12	EA-6/13	EA-12/14	EA-6/15
DU_Vietnam_VN1027	EA	EA-2/2	EA-1/3	EA-1/4	EA-2/5	EA-2/6	EA-7/7	EA-5/8	EA-8/9	EA-6/10	EA-2/11	EA-7/12	EA-6/13	EA-12/14	EA-6/15
HLJHP253	EA	EA-2/2	EA-1/3	EA-1/4	EA-2/5	EA-2/6	EA-7/7	EA-5/8	EA-8/9	EA-6/10	EA-2/11	EA-7/12	EA-6/13	EA-12/14	EA-6/15
HP12064	EA	EA-2/2	EA-1/3	EA-1/4	EA-2/5	EA-2/6	EA-7/7	EA-5/8	EA-8/9	EA-6/10	EA-2/11	EA-7/12	EA-6/13	EA-12/14	EA-6/15
HP14052	EA	EA-2/2	EA-1/3	EA-1/4	EA-2/5	EA-2/6	EA-7/7	EA-5/8	EA-8/9	EA-6/10	EA-2/11	EA-7/12	EA-6/13	EA-6/14	EA-14/15
HP15036	EA	EA-2/2	EA-1/3	EA-1/4	EA-2/5	EA-2/6	EA-7/7	EA-7/8	EA-6/9	EA-1/10	EA-9/11	EA-6/12	EA-7/13	EA-6/14	EA-14/15
HP15067	EA	EA-2/2	EA-1/3	EA-1/4	EA-2/5	EA-2/6	EA-7/7	EA-5/8	EA-8/9	EA-6/10	EA-2/11	EA-7/12	EA-6/13	EA-12/14	EA-6/15
Hpbs1	EA	EA-2/2	EA-1/3	EA-1/4	EA-2/5	EA-2/6	EA-7/7	EA-5/8	EA-8/9	EA-6/10	EA-2/11	EA-7/12	EA-6/13	EA-12/14	EA-6/15
Hpbs2	EA	EA-2/2	EA-1/3	EA-1/4	EA-2/5	EA-2/6	EA-7/7	EA-5/8	EA-8/9	EA-6/10	EA-2/11	EA-7/12	EA-6/13	EA-6/14	EA-14/15
HpGP-CHN-002	EA	EA-2/2	EA-1/3	EA-1/4	EA-2/5	EA-2/6	EA-7/7	EA-5/8	EA-8/9	EA-6/10	EA-2/11	EA-7/12	EA-6/13	EA-12/14	EA-6/15
HpGP-CHN-003	EA	EA-2/2	EA-1/3	EA-1/4	EA-2/5	EA-2/6	EA-7/7	EA-5/8	EA-8/9	EA-6/10	EA-2/11	EA-7/12	EA-6/13	EA-12/14	EA-6/15
HpGP-CHN-005	EA	EA-2/2	EA-1/3	EA-1/4	EA-2/5	EA-2/6	EA-7/7	EA-5/8	EA-8/9	EA-6/10	EA-2/11	EA-7/12	EA-6/13	EA-12/14	EA-6/15
HpGP-CHN-009	EA	EA-2/2	EA-1/3	EA-1/4	EA-2/5	EA-2/6	EA-7/7	EA-5/8	EA-8/9	EA-6/10	EA-2/11	EA-7/12	EA-6/13	EA-12/14	EA-6/15
HpGP-CHN-010	EA	EA-2/2	EA-1/3	EA-1/4	EA-2/5	EA-2/6	EA-7/7	EA-5/8	EA-8/9	EA-6/10	EA-2/11	EA-7/12	EA-6/13	EA-12/14	EA-6/15
HpGP-TWN-029	EA	EA-2/2	EA-1/3	EA-1/4	EA-2/5	EA-2/6	EA-7/7	EA-7/8	EA-6/9	EA-1/10	EA-9/11	EA-6/12	EA-7/13	EA-6/14	EA-14/15
HpGP-USA-011	EA	EA-2/2	EA-1/3	EA-1/4	EA-2/5	EA-2/6	EA-7/7	EA-5/8	EA-8/9	EA-6/10	EA-2/11	EA-7/12	EA-6/13	EA-6/14	EA-14/15
ZH48	EA	EA-2/2	EA-1/3	EA-1/4	EA-2/5	EA-2/6	EA-7/7	EA-5/8	EA-8/9	EA-6/10	EA-2/11	EA-7/12	EA-6/13	EA-6/14	EA-14/15
51	EA	EA-2/2	EA-3/3	EA-3/4	EA-3/5	EA-3/6	EA-3/7	EA-4/8	EA-3/9	EA-3/10	EA-10/11	EA-10/12	EA-3/13	EA-9/14	EA-3/15
Cancer_China_D33	EA	EA-2/2	EA-3/3	EA-3/4	EA-3/5	EA-3/6	EA-3/7	EA-4/8	EA-3/9	EA-10/10	EA-4/11	EA-4/12	EA-11/13	EA-3/14	EA-11/15
Cancer_China_HLJ039	EA	EA-2/2	EA-3/3	EA-3/4	EA-3/5	EA-3/6	EA-3/7	EA-4/8	EA-3/9	EA-10/10	EA-4/11	EA-4/12	EA-11/13	EA-3/14	EA-11/15
Cancer_France_GC26	EA	EA-2/2	EA-3/3	EA-3/4	EA-3/5	EA-3/6	EA-3/7	EA-4/8	EA-3/9	EA-10/10	EA-4/11	EA-4/12	EA-11/13	EA-3/14	EA-11/15
Cancer_Japan_F32	EA	EA-2/2	EA-3/3	EA-3/4	EA-3/5	EA-3/6	EA-3/7	EA-4/8	EA-3/9	EA-3/10	EA-10/11	EA-10/12	EA-3/13	EA-9/14	EA-3/15
Cancer_Japan_JP0042	EA	EA-2/2	EA-3/3	EA-3/4	EA-3/5	EA-3/6	EA-3/7	EA-4/8	EA-3/9	EA-3/10	EA-10/11	EA-10/12	EA-3/13	EA-9/14	EA-3/15
Cancer_Japan_JP0049	EA	EA-2/2	EA-3/3	EA-3/4	EA-3/5	EA-3/6	EA-3/7	EA-4/8	EA-3/9	EA-10/10	EA-4/11	EA-4/12	EA-11/13	EA-3/14	EA-11/15
Cancer_Japan_JP0072	EA	EA-2/2	EA-3/3	EA-3/4	EA-3/5	EA-3/6	EA-3/7	EA-4/8	EA-3/9	EA-3/10	EA-10/11	EA-10/12	EA-3/13	EA-9/14	EA-3/15
CHL20	EA	EA-2/2	EA-3/3	EA-3/4	EA-3/5	EA-3/6	EA-3/7	EA-4/8	EA-3/9	EA-10/10	EA-4/11	EA-4/12	EA-11/13	EA-3/14	EA-11/15
CHL21	EA	EA-2/2	EA-3/3	EA-3/4	EA-3/5	EA-3/6	EA-3/7	EA-4/8	EA-3/9	EA-10/10	EA-4/11	EA-4/12	EA-11/13	EA-3/14	EA-11/15
CHL22	EA	EA-2/2	EA-3/3	EA-3/4	EA-3/5	EA-3/6	EA-3/7	EA-4/8	EA-3/9	EA-10/10	EA-4/11	EA-4/12	EA-11/13	EA-3/14	EA-11/15
CHL27	EA	EA-2/2	EA-3/3	EA-3/4	EA-3/5	EA-3/6	EA-3/7	EA-4/8	EA-3/9	EA-10/10	EA-4/11	EA-4/12	EA-11/13	EA-3/14	EA-11/15
CHL3	EA	EA-2/2	EA-3/3	EA-3/4	EA-3/5	EA-3/6	EA-3/7	EA-4/8	EA-3/9	EA-10/10	EA-4/11	EA-4/12	EA-11/13	EA-3/14	EA-11/15
CHL32	EA	EA-2/2	EA-3/3	EA-3/4	EA-3/5	EA-3/6	EA-3/7	EA-4/8	EA-3/9	EA-10/10	EA-4/11	EA-4/12	EA-11/13	EA-3/14	EA-11/15
CHL37	EA	EA-2/2	EA-3/3	EA-3/4	EA-3/5	EA-3/6	EA-3/7	EA-4/8	EA-3/9	EA-10/10	EA-4/11	EA-4/12	EA-11/13	EA-3/14	EA-11/15
CHL39	EA	EA-2/2	EA-3/3	EA-3/4	EA-3/5	EA-3/6	EA-3/7	EA-4/8	EA-3/9	EA-10/10	EA-4/11	EA-4/12	EA-11/13	EA-3/14	EA-11/15
CHL42	EA	EA-2/2	EA-3/3	EA-3/4	EA-3/5	EA-3/6	EA-3/7	EA-4/8	EA-3/9	EA-10/10	EA-4/11	EA-4/12	EA-11/13	EA-3/14	EA-11/15
CHL48	EA	EA-2/2	EA-3/3	EA-3/4	EA-3/5	EA-3/6	EA-3/7	EA-4/8	EA-3/9	EA-10/10	EA-4/11	EA-4/12	EA-11/13	EA-3/14	EA-11/15
CHL5	EA	EA-2/2	EA-3/3	EA-3/4	EA-3/5	EA-3/6	EA-3/7	EA-4/8	EA-3/9	EA-10/10	EA-4/11	EA-4/12	EA-11/13	EA-3/14	EA-11/15
CHL54	EA	EA-2/2	EA-3/3	EA-3/4	EA-3/5	EA-3/6	EA-3/7	EA-4/8	EA-3/9	EA-10/10	EA-4/11	EA-4/12	EA-11/13	EA-3/14	EA-11/15
D1802583	EA	EA-2/2	EA-3/3	EA-3/4	EA-3/5	EA-3/6	EA-3/7	EA-4/8	EA-3/9	EA-3/10	EA-10/11	EA-10/12	EA-3/13	EA-9/14	EA-3/15
DU_Japan_JP0095	EA	EA-2/2	EA-3/3	EA-3/4	EA-3/5	EA-3/6	EA-3/7	EA-4/8	EA-3/9	EA-3/10	EA-10/11	EA-10/12	EA-3/13	EA-9/14	EA-3/15
DU_Japan_JP0100	EA	EA-2/2	EA-3/3	EA-3/4	EA-3/5	EA-3/6	EA-3/7	EA-4/8	EA-3/9	EA-3/10	EA-10/11	EA-10/12	EA-3/13	EA-9/14	EA-3/15
DU_Japan_JP0126	EA	EA-2/2	EA-3/3	EA-3/4	EA-3/5	EA-3/6	EA-3/7	EA-4/8	EA-3/9	EA-3/10	EA-10/11	EA-10/12	EA-3/13	EA-9/14	EA-3/15
DU_Japan_JP0129	EA	EA-2/2	EA-3/3	EA-3/4	EA-3/5	EA-3/6	EA-3/7	EA-4/8	EA-3/9	EA-3/10	EA-10/11	EA-10/12	EA-3/13	EA-9/14	EA-3/15
DU_Japan_JP0130	EA	EA-2/2	EA-3/3	EA-3/4	EA-3/5	EA-3/6	EA-3/7	EA-4/8	EA-3/9	EA-3/10	EA-10/11	EA-10/12	EA-3/13	EA-9/14	EA-3/15
DU_Vietnam_VN0926	EA	EA-2/2	EA-3/3	EA-3/4	EA-3/5	EA-3/6	EA-3/7	EA-4/8	EA-3/9	EA-10/10	EA-4/11	EA-4/12	EA-11/13	EA-3/14	EA-11/15
HLJHP193	EA	EA-2/2	EA-3/3	EA-3/4	EA-3/5	EA-3/6	EA-3/7	EA-4/8	EA-3/9	EA-3/10	EA-10/11	EA-10/12	EA-3/13	EA-9/14	EA-3/15
HLJHP256	EA	EA-2/2	EA-3/3	EA-3/4	EA-3/5	EA-3/6	EA-3/7	EA-4/8	EA-3/9	EA-10/10	EA-4/11	EA-4/12	EA-11/13	EA-3/14	EA-11/15
HLJHP271	EA	EA-2/2	EA-3/3	EA-3/4	EA-3/5	EA-3/6	EA-3/7	EA-4/8	EA-3/9	EA-10/10	EA-4/11	EA-4/12	EA-11/13	EA-3/14	EA-11/15
HP12036	EA	EA-2/2	EA-3/3	EA-3/4	EA-3/5	EA-3/6	EA-3/7	EA-4/8	EA-3/9	EA-10/10	EA-4/11	EA-4/12	EA-11/13	EA-3/14	EA-11/15
HP12078	EA	EA-2/2	EA-3/3	EA-3/4	EA-3/5	EA-3/6	EA-3/7	EA-4/8	EA-3/9	EA-10/10	EA-4/11	EA-4/12	EA-11/13	EA-3/14	EA-11/15
HP15003	EA	EA-2/2	EA-3/3	EA-3/4	EA-3/5	EA-3/6	EA-3/7	EA-4/8	EA-3/9	EA-3/10	EA-10/11	EA-10/12	EA-3/13	EA-9/14	EA-3/15
HP16004	EA	EA-2/2	EA-3/3	EA-3/4	EA-3/5	EA-3/6	EA-3/7	EA-4/8	EA-3/9	EA-10/10	EA-4/11	EA-4/12	EA-11/13	EA-3/14	EA-11/15
Hpbs3	EA	EA-2/2	EA-3/3	EA-3/4	EA-3/5	EA-3/6	EA-3/7	EA-4/8	EA-3/9	EA-10/10	EA-4/11	EA-4/12	EA-11/13	EA-3/14	EA-11/15
HpGP-ARG-009	EA	EA-2/2	EA-3/3	EA-3/4	EA-3/5	EA-3/6	EA-3/7	EA-4/8	EA-3/9	EA-3/10	EA-10/11	EA-10/12	EA-3/13	EA-9/14	EA-3/15
HpGP-CHN-001	EA	EA-2/2	EA-3/3	EA-3/4	EA-3/5	EA-3/6	EA-3/7	EA-4/8	EA-3/9	EA-10/10	EA-4/11	EA-4/12	EA-11/13	EA-3/14	EA-11/15
HpGP-CHN-004	EA	EA-2/2	EA-3/3	EA-3/4	EA-3/5	EA-3/6	EA-3/7	EA-4/8	EA-3/9	EA-10/10	EA-4/11	EA-4/12	EA-11/13	EA-3/14	EA-11/15
HpGP-CHN-006	EA	EA-2/2	EA-3/3	EA-3/4	EA-3/5	EA-3/6	EA-3/7	EA-4/8	EA-3/9	EA-10/10	EA-4/11	EA-4/12	EA-11/13	EA-3/14	EA-11/15
HpGP-CHN-007	EA	EA-2/2	EA-3/3	EA-3/4	EA-3/5	EA-3/6	EA-3/7	EA-4/8	EA-3/9	EA-10/10	EA-4/11	EA-4/12	EA-11/13	EA-3/14	EA-11/15
HpGP-KOR-004	EA	EA-2/2	EA-3/3	EA-3/4	EA-3/5	EA-3/6	EA-3/7	EA-4/8	EA-3/9	EA-3/10	EA-10/11	EA-10/12	EA-3/13	EA-9/14	EA-3/15
HpGP-KOR-005	EA	EA-2/2	EA-3/3	EA-3/4	EA-3/5	EA-3/6	EA-3/7	EA-4/8	EA-3/9	EA-3/10	EA-10/11	EA-10/12	EA-3/13	EA-9/14	EA-3/15
HpGP-KOR-006	EA	EA-2/2	EA-3/3	EA-3/4	EA-3/5	EA-3/6	EA-3/7	EA-4/8	EA-3/9	EA-3/10	EA-10/11	EA-10/12	EA-3/13	EA-9/14	EA-3/15
HpGP-KOR-008	EA	EA-2/2	EA-3/3	EA-3/4	EA-3/5	EA-3/6	EA-3/7	EA-4/8	EA-3/9	EA-3/10	EA-10/11	EA-10/12	EA-3/13	EA-9/14	EA-3/15
HpGP-KOR-009	EA	EA-2/2	EA-3/3	EA-3/4	EA-3/5	EA-3/6	EA-3/7	EA-4/8	EA-3/9	EA-3/10	EA-10/11	EA-10/12	EA-3/13	EA-9/14	EA-3/15
HpGP-KOR-010	EA	EA-2/2	EA-3/3	EA-3/4	EA-3/5	EA-3/6	EA-3/7	EA-4/8	EA-3/9	EA-3/10	EA-10/11	EA-10/12	EA-3/13	EA-9/14	EA-3/15
HpGP-KOR-025	EA	EA-2/2	EA-3/3	EA-3/4	EA-3/5	EA-3/6	EA-3/7	EA-4/8	EA-3/9	EA-3/10	EA-10/11	EA-10/12	EA-3/13	EA-9/14	EA-3/15
HpGP-KOR-029	EA	EA-2/2	EA-3/3	EA-3/4	EA-3/5	EA-3/6	EA-3/7	EA-4/8	EA-3/9	EA-3/10	EA-10/11	EA-10/12	EA-3/13	EA-9/14	EA-3/15
HpGP-KOR-033	EA	EA-2/2	EA-3/3	EA-3/4	EA-3/5	EA-3/6	EA-3/7	EA-4/8	EA-3/9	EA-3/10	EA-10/11	EA-10/12	EA-3/13	EA-9/14	EA-3/15
HpGP-KOR-035	EA	EA-2/2	EA-3/3	EA-3/4	EA-3/5	EA-3/6	EA-3/7	EA-4/8	EA-3/9	EA-3/10	EA-10/11	EA-10/12	EA-3/13	EA-9/14	EA-3/15
HpGP-KOR-041	EA	EA-2/2	EA-3/3	EA-3/4	EA-3/5	EA-3/6	EA-3/7	EA-4/8	EA-3/9	EA-3/10	EA-10/11	EA-10/12	EA-3/13	EA-9/14	EA-3/15
HpGP-KOR-042	EA	EA-2/2	EA-3/3	EA-3/4	EA-3/5	EA-3/6	EA-3/7	EA-4/8	EA-3/9	EA-3/10	EA-10/11	EA-10/12	EA-3/13	EA-9/14	EA-3/15
HpGP-KOR-044	EA	EA-2/2	EA-3/3	EA-3/4	EA-3/5	EA-3/6	EA-3/7	EA-4/8	EA-3/9	EA-3/10	EA-10/11	EA-10/12	EA-3/13	EA-9/14	EA-3/15
HpGP-KOR-045	EA	EA-2/2	EA-3/3	EA-3/4	EA-3/5	EA-3/6	EA-3/7	EA-4/8	EA-3/9	EA-3/10	EA-10/11	EA-10/12	EA-3/13	EA-9/14	EA-3/15
HpGP-KOR-047	EA	EA-2/2	EA-3/3	EA-3/4	EA-3/5	EA-3/6	EA-3/7	EA-4/8	EA-3/9	EA-3/10	EA-10/11	EA-10/12	EA-3/13	EA-9/14	EA-3/15
HpGP-KOR-048	EA	EA-2/2	EA-3/3	EA-3/4	EA-3/5	EA-3/6	EA-3/7	EA-4/8	EA-3/9	EA-3/10	EA-10/11	EA-10/12	EA-3/13	EA-9/14	EA-3/15
HpGP-KOR-049	EA	EA-2/2	EA-3/3	EA-3/4	EA-3/5	EA-3/6	EA-3/7	EA-4/8	EA-3/9	EA-3/10	EA-10/11	EA-10/12	EA-3/13	EA-9/14	EA-3/15
HpGP-KOR-101	EA	EA-2/2	EA-3/3	EA-3/4	EA-3/5	EA-3/6	EA-3/7	EA-4/8	EA-3/9	EA-3/10	EA-10/11	EA-10/12	EA-3/13	EA-9/14	EA-3/15
HpGP-KOR-105	EA	EA-2/2	EA-3/3	EA-3/4	EA-3/5	EA-3/6	EA-3/7	EA-4/8	EA-3/9	EA-3/10	EA-10/11	EA-10/12	EA-3/13	EA-9/14	EA-3/15
HpGP-KOR-115	EA	EA-2/2	EA-3/3	EA-3/4	EA-3/5	EA-3/6	EA-3/7	EA-4/8	EA-3/9	EA-3/10	EA-10/11	EA-10/12	EA-3/13	EA-9/14	EA-3/15
HpGP-KOR-117	EA	EA-2/2	EA-3/3	EA-3/4	EA-3/5	EA-3/6	EA-3/7	EA-4/8	EA-3/9	EA-3/10	EA-10/11	EA-10/12	EA-3/13	EA-9/14	EA-3/15
HpGP-KOR-118	EA	EA-2/2	EA-3/3	EA-3/4	EA-3/5	EA-3/6	EA-3/7	EA-4/8	EA-3/9	EA-3/10	EA-10/11	EA-10/12	EA-3/13	EA-9/14	EA-3/15
HpGP-KOR-119	EA	EA-2/2	EA-3/3	EA-3/4	EA-3/5	EA-3/6	EA-3/7	EA-4/8	EA-3/9	EA-3/10	EA-10/11	EA-10/12	EA-3/13	EA-9/14	EA-3/15
YN1-91	EA	EA-2/2	EA-3/3	EA-3/4	EA-3/5	EA-3/6	EA-3/7	EA-4/8	EA-3/9	EA-3/10	EA-10/11	EA-10/12	EA-3/13	EA-9/14	EA-3/15
ZH98	EA	EA-2/2	EA-3/3	EA-3/4	EA-3/5	EA-3/6	EA-3/7	EA-4/8	EA-3/9	EA-10/10	EA-4/11	EA-4/12	EA-11/13	EA-3/14	EA-11/15
Cancer_Japan_OK304	EA	EA-2/2	EA-1/3	EA-1/4	EA-2/5	EA-5/6	EA-2/7	EA-2/8	EA-2/9	EA-9/10	EA-11/11	EA-2/12	EA-10/13	EA-11/14	EA-10/15
Cancer_Singapore_S380A	EA	EA-2/2	EA-1/3	EA-1/4	EA-2/5	EA-5/6	EA-2/7	EA-2/8	EA-2/9	EA-9/10	EA-11/11	EA-2/12	EA-10/13	EA-11/14	EA-10/15
HpGP-MAL-001	EA	EA-2/2	EA-1/3	EA-1/4	EA-2/5	EA-5/6	EA-2/7	EA-2/8	EA-2/9	EA-9/10	EA-11/11	EA-2/12	EA-10/13	EA-11/14	EA-10/15
HpGP-MAL-015	EA	EA-2/2	EA-1/3	EA-1/4	EA-2/5	EA-5/6	EA-2/7	EA-2/8	EA-2/9	EA-9/10	EA-11/11	EA-2/12	EA-10/13	EA-11/14	EA-10/15
HpGP-MAL-018	EA	EA-2/2	EA-1/3	EA-1/4	EA-2/5	EA-5/6	EA-2/7	EA-2/8	EA-2/9	EA-9/10	EA-11/11	EA-2/12	EA-10/13	EA-11/14	EA-10/15
HpGP-SGP-002	EA	EA-2/2	EA-1/3	EA-1/4	EA-2/5	EA-5/6	EA-2/7	EA-2/8	EA-2/9	EA-9/10	EA-11/11	EA-2/12	EA-10/13	EA-11/14	EA-10/15
HpGP-SGP-003	EA	EA-2/2	EA-1/3	EA-1/4	EA-2/5	EA-5/6	EA-2/7	EA-2/8	EA-2/9	EA-9/10	EA-11/11	EA-2/12	EA-10/13	EA-11/14	EA-10/15
HpGP-SGP-005	EA	EA-2/2	EA-1/3	EA-1/4	EA-2/5	EA-5/6	EA-2/7	EA-2/8	EA-2/9	EA-9/10	EA-11/11	EA-2/12	EA-10/13	EA-11/14	EA-10/15
HpGP-SGP-006	EA	EA-2/2	EA-1/3	EA-1/4	EA-2/5	EA-5/6	EA-2/7	EA-2/8	EA-2/9	EA-9/10	EA-11/11	EA-2/12	EA-10/13	EA-11/14	EA-10/15
HpGP-SGP-036	EA	EA-2/2	EA-1/3	EA-1/4	EA-2/5	EA-5/6	EA-2/7	EA-2/8	EA-2/9	EA-9/10	EA-11/11	EA-2/12	EA-10/13	EA-11/14	EA-10/15
HpGP-TWN-001	EA	EA-2/2	EA-1/3	EA-1/4	EA-2/5	EA-5/6	EA-2/7	EA-2/8	EA-2/9	EA-9/10	EA-11/11	EA-2/12	EA-10/13	EA-11/14	EA-10/15
HpGP-TWN-007	EA	EA-2/2	EA-1/3	EA-1/4	EA-2/5	EA-5/6	EA-2/7	EA-2/8	EA-2/9	EA-9/10	EA-11/11	EA-2/12	EA-10/13	EA-11/14	EA-10/15
HpGP-TWN-009	EA	EA-2/2	EA-1/3	EA-1/4	EA-2/5	EA-5/6	EA-2/7	EA-2/8	EA-2/9	EA-9/10	EA-11/11	EA-2/12	EA-10/13	EA-11/14	EA-10/15
HpGP-TWN-019	EA	EA-2/2	EA-1/3	EA-1/4	EA-2/5	EA-5/6	EA-2/7	EA-2/8	EA-2/9	EA-9/10	EA-11/11	EA-2/12	EA-10/13	EA-11/14	EA-10/15
HpGP-TWN-020	EA	EA-2/2	EA-1/3	EA-1/4	EA-2/5	EA-5/6	EA-2/7	EA-2/8	EA-2/9	EA-9/10	EA-11/11	EA-2/12	EA-10/13	EA-11/14	EA-10/15
HpGP-TWN-023	EA	EA-2/2	EA-1/3	EA-1/4	EA-2/5	EA-5/6	EA-2/7	EA-2/8	EA-2/9	EA-9/10	EA-11/11	EA-2/12	EA-10/13	EA-11/14	EA-10/15
HpGP-TWN-026	EA	EA-2/2	EA-1/3	EA-1/4	EA-2/5	EA-5/6	EA-2/7	EA-2/8	EA-2/9	EA-9/10	EA-11/11	EA-2/12	EA-10/13	EA-11/14	EA-10/15
HpGP-TWN-027	EA	EA-2/2	EA-1/3	EA-1/4	EA-2/5	EA-5/6	EA-2/7	EA-2/8	EA-2/9	EA-9/10	EA-11/11	EA-2/12	EA-10/13	EA-11/14	EA-10/15
HpGP-TWN-028	EA	EA-2/2	EA-1/3	EA-1/4	EA-2/5	EA-5/6	EA-2/7	EA-2/8	EA-2/9	EA-9/10	EA-11/11	EA-2/12	EA-10/13	EA-11/14	EA-10/15
HpGP-USA-425	EA	EA-2/2	EA-1/3	EA-1/4	EA-2/5	EA-5/6	EA-2/7	EA-2/8	EA-2/9	EA-9/10	EA-11/11	EA-2/12	EA-10/13	EA-11/14	EA-10/15
MHP03	EA	EA-2/2	EA-1/3	EA-1/4	EA-2/5	EA-5/6	EA-2/7	EA-2/8	EA-2/9	EA-9/10	EA-11/11	EA-2/12	EA-10/13	EA-11/14	EA-10/15
UM007	EA	EA-2/2	EA-1/3	EA-1/4	EA-2/5	EA-5/6	EA-2/7	EA-2/8	EA-2/9	EA-9/10	EA-11/11	EA-2/12	EA-10/13	EA-11/14	EA-10/15
UM111	EA	EA-2/2	EA-1/3	EA-1/4	EA-2/5	EA-5/6	EA-2/7	EA-2/8	EA-2/9	EA-9/10	EA-11/11	EA-2/12	EA-10/13	EA-11/14	EA-10/15
UM171S	EA	EA-2/2	EA-1/3	EA-1/4	EA-2/5	EA-5/6	EA-2/7	EA-2/8	EA-2/9	EA-9/10	EA-11/11	EA-2/12	EA-10/13	EA-11/14	EA-10/15
UM303R	EA	EA-2/2	EA-1/3	EA-1/4	EA-2/5	EA-5/6	EA-2/7	EA-2/8	EA-2/9	EA-9/10	EA-11/11	EA-2/12	EA-10/13	EA-11/14	EA-10/15
1177	EA	EA-2/2	EA-1/3	EA-1/4	EA-2/5	EA-5/6	EA-2/7	EA-2/8	EA-2/9	EA-9/10	EA-5/11	EA-12/12	EA-2/13	EA-2/14	EA-2/15
241	EA	EA-2/2	EA-1/3	EA-1/4	EA-2/5	EA-5/6	EA-2/7	EA-2/8	EA-2/9	EA-9/10	EA-5/11	EA-12/12	EA-2/13	EA-2/14	EA-2/15
428	EA	EA-2/2	EA-1/3	EA-1/4	EA-2/5	EA-5/6	EA-2/7	EA-2/8	EA-2/9	EA-9/10	EA-5/11	EA-12/12	EA-2/13	EA-2/14	EA-2/15
DU_Vietnam_VN0511	EA	EA-2/2	EA-1/3	EA-1/4	EA-2/5	EA-5/6	EA-2/7	EA-2/8	EA-2/9	EA-9/10	EA-5/11	EA-12/12	EA-2/13	EA-2/14	EA-2/15
FD568	EA	EA-2/2	EA-1/3	EA-1/4	EA-2/5	EA-5/6	EA-2/7	EA-2/8	EA-2/9	EA-9/10	EA-5/11	EA-12/12	EA-2/13	EA-2/14	EA-2/15
HpGP-MAL-006	EA	EA-2/2	EA-1/3	EA-1/4	EA-2/5	EA-5/6	EA-2/7	EA-2/8	EA-2/9	EA-9/10	EA-5/11	EA-12/12	EA-2/13	EA-2/14	EA-2/15
HpGP-MAL-012	EA	EA-2/2	EA-1/3	EA-1/4	EA-2/5	EA-5/6	EA-2/7	EA-2/8	EA-2/9	EA-9/10	EA-5/11	EA-12/12	EA-2/13	EA-2/14	EA-2/15
HpGP-MAL-021	EA	EA-2/2	EA-1/3	EA-1/4	EA-2/5	EA-5/6	EA-2/7	EA-2/8	EA-2/9	EA-9/10	EA-5/11	EA-12/12	EA-2/13	EA-2/14	EA-2/15
HpGP-MAL-022	EA	EA-2/2	EA-1/3	EA-1/4	EA-2/5	EA-5/6	EA-2/7	EA-2/8	EA-2/9	EA-9/10	EA-5/11	EA-12/12	EA-2/13	EA-2/14	EA-2/15
HpGP-SGP-009	EA	EA-2/2	EA-1/3	EA-1/4	EA-2/5	EA-5/6	EA-2/7	EA-2/8	EA-2/9	EA-9/10	EA-5/11	EA-12/12	EA-2/13	EA-2/14	EA-2/15
HpGP-SGP-013	EA	EA-2/2	EA-1/3	EA-1/4	EA-2/5	EA-5/6	EA-2/7	EA-2/8	EA-2/9	EA-9/10	EA-5/11	EA-12/12	EA-2/13	EA-2/14	EA-2/15
HpGP-SGP-014	EA	EA-2/2	EA-1/3	EA-1/4	EA-2/5	EA-5/6	EA-2/7	EA-2/8	EA-2/9	EA-9/10	EA-5/11	EA-12/12	EA-2/13	EA-2/14	EA-2/15
HpGP-SGP-024	EA	EA-2/2	EA-1/3	EA-1/4	EA-2/5	EA-5/6	EA-2/7	EA-2/8	EA-2/9	EA-9/10	EA-5/11	EA-12/12	EA-2/13	EA-2/14	EA-2/15
HpGP-SGP-032	EA	EA-2/2	EA-1/3	EA-1/4	EA-2/5	EA-5/6	EA-2/7	EA-2/8	EA-2/9	EA-9/10	EA-5/11	EA-12/12	EA-2/13	EA-2/14	EA-2/15
HpGP-SGP-033	EA	EA-2/2	EA-1/3	EA-1/4	EA-2/5	EA-5/6	EA-2/7	EA-2/8	EA-2/9	EA-9/10	EA-5/11	EA-12/12	EA-2/13	EA-2/14	EA-2/15
HpGP-TWN-008	EA	EA-2/2	EA-1/3	EA-1/4	EA-2/5	EA-5/6	EA-2/7	EA-2/8	EA-2/9	EA-9/10	EA-5/11	EA-12/12	EA-2/13	EA-2/14	EA-2/15
HpGP-TWN-022	EA	EA-2/2	EA-1/3	EA-1/4	EA-2/5	EA-5/6	EA-2/7	EA-2/8	EA-2/9	EA-9/10	EA-5/11	EA-12/12	EA-2/13	EA-2/14	EA-2/15
HpGP-TWN-024	EA	EA-2/2	EA-1/3	EA-1/4	EA-2/5	EA-5/6	EA-2/7	EA-2/8	EA-2/9	EA-9/10	EA-5/11	EA-12/12	EA-2/13	EA-2/14	EA-2/15
HpGP-TWN-030	EA	EA-2/2	EA-1/3	EA-1/4	EA-2/5	EA-5/6	EA-2/7	EA-2/8	EA-2/9	EA-9/10	EA-5/11	EA-12/12	EA-2/13	EA-2/14	EA-2/15
KH0075	EA	EA-2/2	EA-1/3	EA-1/4	EA-2/5	EA-5/6	EA-2/7	EA-2/8	EA-2/9	EA-9/10	EA-5/11	EA-12/12	EA-2/13	EA-2/14	EA-2/15
KH0153	EA	EA-2/2	EA-1/3	EA-1/4	EA-2/5	EA-5/6	EA-2/7	EA-2/8	EA-2/9	EA-9/10	EA-5/11	EA-12/12	EA-2/13	EA-2/14	EA-2/15
MHP10	EA	EA-2/2	EA-1/3	EA-1/4	EA-2/5	EA-5/6	EA-2/7	EA-2/8	EA-2/9	EA-9/10	EA-5/11	EA-12/12	EA-2/13	EA-2/14	EA-2/15
Taiwan-47	EA	EA-2/2	EA-1/3	EA-1/4	EA-2/5	EA-5/6	EA-2/7	EA-2/8	EA-2/9	EA-9/10	EA-5/11	EA-12/12	EA-2/13	EA-2/14	EA-2/15
UM137R	EA	EA-2/2	EA-1/3	EA-1/4	EA-2/5	EA-5/6	EA-2/7	EA-2/8	EA-2/9	EA-9/10	EA-5/11	EA-12/12	EA-2/13	EA-2/14	EA-2/15
UM171R	EA	EA-2/2	EA-1/3	EA-1/4	EA-2/5	EA-5/6	EA-2/7	EA-2/8	EA-2/9	EA-9/10	EA-5/11	EA-12/12	EA-2/13	EA-2/14	EA-2/15
UM233R	EA	EA-2/2	EA-1/3	EA-1/4	EA-2/5	EA-5/6	EA-2/7	EA-2/8	EA-2/9	EA-9/10	EA-5/11	EA-12/12	EA-2/13	EA-2/14	EA-2/15
UM233S	EA	EA-2/2	EA-1/3	EA-1/4	EA-2/5	EA-5/6	EA-2/7	EA-2/8	EA-2/9	EA-9/10	EA-5/11	EA-12/12	EA-2/13	EA-2/14	EA-2/15
UM291	EA	EA-2/2	EA-1/3	EA-1/4	EA-2/5	EA-5/6	EA-2/7	EA-2/8	EA-2/9	EA-9/10	EA-5/11	EA-12/12	EA-2/13	EA-2/14	EA-2/15
Cancer_Japan_JP0052	EA	EA-2/2	EA-1/3	EA-1/4	EA-2/5	EA-5/6	EA-2/7	EA-7/8	EA-6/9	EA-1/10	EA-5/11	EA-12/12	EA-2/13	EA-2/14	EA-2/15
HpGP-TWN-016	EA	EA-2/2	EA-1/3	EA-1/4	EA-2/5	EA-5/6	EA-2/7	EA-7/8	EA-6/9	EA-1/10	EA-5/11	EA-12/12	EA-2/13	EA-2/14	EA-2/15
UM032	EA	EA-2/2	EA-1/3	EA-1/4	EA-2/5	EA-5/6	EA-2/7	EA-7/8	EA-6/9	EA-1/10	EA-5/11	EA-12/12	EA-2/13	EA-2/14	EA-2/15
UM066	EA	EA-2/2	EA-1/3	EA-1/4	EA-2/5	EA-5/6	EA-2/7	EA-2/8	EA-6/9	EA-1/10	EA-5/11	EA-12/12	EA-2/13	EA-2/14	EA-2/15
UM196	EA	EA-2/2	EA-1/3	EA-1/4	EA-2/5	EA-5/6	EA-2/7	EA-2/8	EA-6/9	EA-1/10	EA-5/11	EA-12/12	EA-2/13	EA-2/14	EA-2/15
C	EA	EA-2/2	EA-1/3	EA-1/4	EA-2/5	EA-5/6	EA-2/7	EA-7/8	EA-6/9	EA-1/10	EA-9/11	EA-6/12	EA-7/13	EA-13/14	EA-7/15
C333	EA	EA-2/2	EA-1/3	EA-1/4	EA-2/5	EA-5/6	EA-2/7	EA-7/8	EA-6/9	EA-1/10	EA-9/11	EA-6/12	EA-7/13	EA-13/14	EA-7/15
Cancer_Japan_JP0044	EA	EA-2/2	EA-1/3	EA-1/4	EA-2/5	EA-5/6	EA-2/7	EA-7/8	EA-6/9	EA-1/10	EA-9/11	EA-6/12	EA-7/13	EA-13/14	EA-7/15
Cancer_Japan_JP0058	EA	EA-2/2	EA-1/3	EA-1/4	EA-2/5	EA-5/6	EA-2/7	EA-7/8	EA-6/9	EA-1/10	EA-9/11	EA-6/12	EA-7/13	EA-13/14	EA-7/15
Cancer_Japan_JP0059	EA	EA-2/2	EA-1/3	EA-1/4	EA-2/5	EA-5/6	EA-2/7	EA-7/8	EA-6/9	EA-1/10	EA-9/11	EA-6/12	EA-7/13	EA-13/14	EA-7/15
Cancer_Japan_JP0060	EA	EA-2/2	EA-1/3	EA-1/4	EA-2/5	EA-5/6	EA-2/7	EA-7/8	EA-6/9	EA-1/10	EA-9/11	EA-6/12	EA-7/13	EA-13/14	EA-7/15
Cancer_Japan_OK206	EA	EA-2/2	EA-1/3	EA-1/4	EA-2/5	EA-5/6	EA-2/7	EA-7/8	EA-6/9	EA-1/10	EA-9/11	EA-6/12	EA-7/13	EA-13/14	EA-7/15
Cancer_Japan_OK212	EA	EA-2/2	EA-1/3	EA-1/4	EA-2/5	EA-5/6	EA-2/7	EA-7/8	EA-6/9	EA-1/10	EA-9/11	EA-6/12	EA-7/13	EA-13/14	EA-7/15
Cancer_Japan_OK302	EA	EA-2/2	EA-1/3	EA-1/4	EA-2/5	EA-5/6	EA-2/7	EA-7/8	EA-6/9	EA-1/10	EA-9/11	EA-6/12	EA-7/13	EA-13/14	EA-7/15
Cancer_Japan_OK310	EA	EA-2/2	EA-1/3	EA-1/4	EA-2/5	EA-5/6	EA-2/7	EA-7/8	EA-6/9	EA-1/10	EA-9/11	EA-6/12	EA-7/13	EA-13/14	EA-7/15
Cancer_Japan_OK314	EA	EA-2/2	EA-1/3	EA-1/4	EA-2/5	EA-5/6	EA-2/7	EA-7/8	EA-6/9	EA-1/10	EA-9/11	EA-6/12	EA-7/13	EA-13/14	EA-7/15
Cancer_Japan_OK316	EA	EA-2/2	EA-1/3	EA-1/4	EA-2/5	EA-5/6	EA-2/7	EA-7/8	EA-6/9	EA-1/10	EA-9/11	EA-6/12	EA-7/13	EA-13/14	EA-7/15
CHL44	EA	EA-2/2	EA-1/3	EA-1/4	EA-2/5	EA-5/6	EA-2/7	EA-7/8	EA-6/9	EA-1/10	EA-9/11	EA-6/12	EA-7/13	EA-13/14	EA-7/15
CHL47	EA	EA-2/2	EA-1/3	EA-1/4	EA-2/5	EA-5/6	EA-2/7	EA-7/8	EA-6/9	EA-1/10	EA-9/11	EA-6/12	EA-7/13	EA-13/14	EA-7/15
DU_Japan_JP0096	EA	EA-2/2	EA-1/3	EA-1/4	EA-2/5	EA-5/6	EA-2/7	EA-7/8	EA-6/9	EA-1/10	EA-9/11	EA-6/12	EA-7/13	EA-13/14	EA-7/15
DU_Japan_JP0099	EA	EA-2/2	EA-1/3	EA-1/4	EA-2/5	EA-5/6	EA-2/7	EA-7/8	EA-6/9	EA-1/10	EA-9/11	EA-6/12	EA-7/13	EA-13/14	EA-7/15
DU_Japan_JP0111	EA	EA-2/2	EA-1/3	EA-1/4	EA-2/5	EA-5/6	EA-2/7	EA-7/8	EA-6/9	EA-1/10	EA-9/11	EA-6/12	EA-7/13	EA-13/14	EA-7/15
DU_Japan_JP0118	EA	EA-2/2	EA-1/3	EA-1/4	EA-2/5	EA-5/6	EA-2/7	EA-7/8	EA-6/9	EA-1/10	EA-9/11	EA-6/12	EA-7/13	EA-13/14	EA-7/15
DU_Japan_OK103	EA	EA-2/2	EA-1/3	EA-1/4	EA-2/5	EA-5/6	EA-2/7	EA-7/8	EA-6/9	EA-1/10	EA-9/11	EA-6/12	EA-7/13	EA-13/14	EA-7/15
DU_Japan_OK195	EA	EA-2/2	EA-1/3	EA-1/4	EA-2/5	EA-5/6	EA-2/7	EA-7/8	EA-6/9	EA-1/10	EA-9/11	EA-6/12	EA-7/13	EA-13/14	EA-7/15
F38	EA	EA-2/2	EA-1/3	EA-1/4	EA-2/5	EA-5/6	EA-2/7	EA-7/8	EA-6/9	EA-1/10	EA-9/11	EA-6/12	EA-7/13	EA-13/14	EA-7/15
FD577	EA	EA-2/2	EA-1/3	EA-1/4	EA-2/5	EA-5/6	EA-2/7	EA-7/8	EA-6/9	EA-1/10	EA-9/11	EA-6/12	EA-7/13	EA-13/14	EA-7/15
HP15032	EA	EA-2/2	EA-1/3	EA-1/4	EA-2/5	EA-5/6	EA-2/7	EA-7/8	EA-6/9	EA-1/10	EA-9/11	EA-6/12	EA-7/13	EA-13/14	EA-7/15
HpGP-JAP-010	EA	EA-2/2	EA-1/3	EA-1/4	EA-2/5	EA-5/6	EA-2/7	EA-7/8	EA-6/9	EA-1/10	EA-9/11	EA-6/12	EA-7/13	EA-13/14	EA-7/15
HpGP-JAP-012	EA	EA-2/2	EA-1/3	EA-1/4	EA-2/5	EA-5/6	EA-2/7	EA-7/8	EA-6/9	EA-1/10	EA-9/11	EA-6/12	EA-7/13	EA-13/14	EA-7/15
HpGP-JAP-101	EA	EA-2/2	EA-1/3	EA-1/4	EA-2/5	EA-5/6	EA-2/7	EA-7/8	EA-6/9	EA-1/10	EA-9/11	EA-6/12	EA-7/13	EA-13/14	EA-7/15
HpGP-MAL-005	EA	EA-2/2	EA-1/3	EA-1/4	EA-2/5	EA-5/6	EA-2/7	EA-7/8	EA-6/9	EA-1/10	EA-9/11	EA-6/12	EA-7/13	EA-13/14	EA-7/15
HpGP-MAL-008	EA	EA-2/2	EA-1/3	EA-1/4	EA-2/5	EA-5/6	EA-2/7	EA-7/8	EA-6/9	EA-1/10	EA-9/11	EA-6/12	EA-7/13	EA-13/14	EA-7/15
HpGP-SGP-007	EA	EA-2/2	EA-1/3	EA-1/4	EA-2/5	EA-5/6	EA-2/7	EA-7/8	EA-6/9	EA-1/10	EA-9/11	EA-6/12	EA-7/13	EA-13/14	EA-14/15
HpGP-SGP-026	EA	EA-2/2	EA-1/3	EA-1/4	EA-2/5	EA-5/6	EA-2/7	EA-7/8	EA-6/9	EA-1/10	EA-9/11	EA-6/12	EA-7/13	EA-13/14	EA-7/15
HpGP-TWN-010	EA	EA-2/2	EA-1/3	EA-1/4	EA-2/5	EA-5/6	EA-2/7	EA-7/8	EA-6/9	EA-1/10	EA-9/11	EA-6/12	EA-7/13	EA-13/14	EA-7/15
UM038	EA	EA-2/2	EA-1/3	EA-1/4	EA-2/5	EA-5/6	EA-2/7	EA-7/8	EA-6/9	EA-1/10	EA-9/11	EA-6/12	EA-7/13	EA-13/14	EA-7/15
UM065	EA	EA-2/2	EA-1/3	EA-1/4	EA-2/5	EA-5/6	EA-2/7	EA-7/8	EA-6/9	EA-1/10	EA-9/11	EA-6/12	EA-7/13	EA-13/14	EA-7/15
UM246	EA	EA-2/2	EA-1/3	EA-1/4	EA-2/5	EA-5/6	EA-2/7	EA-7/8	EA-6/9	EA-1/10	EA-9/11	EA-6/12	EA-7/13	EA-13/14	EA-7/15
UM352	EA	EA-2/2	EA-1/3	EA-1/4	EA-2/5	EA-5/6	EA-2/7	EA-7/8	EA-6/9	EA-1/10	EA-9/11	EA-6/12	EA-7/13	EA-13/14	EA-7/15
UM443R	EA	EA-2/2	EA-1/3	EA-1/4	EA-2/5	EA-5/6	EA-2/7	EA-7/8	EA-6/9	EA-1/10	EA-9/11	EA-6/12	EA-7/13	EA-13/14	EA-7/15
wls-5-1	EA	EA-2/2	EA-1/3	EA-1/4	EA-2/5	EA-5/6	EA-2/7	EA-7/8	EA-6/9	EA-1/10	EA-9/11	EA-6/12	EA-7/13	EA-13/14	EA-7/15
wls-5-11	EA	EA-2/2	EA-1/3	EA-1/4	EA-2/5	EA-5/6	EA-2/7	EA-7/8	EA-6/9	EA-1/10	EA-9/11	EA-6/12	EA-7/13	EA-13/14	EA-7/15
178	EA	EA-2/2	EA-1/3	EA-1/4	EA-2/5	EA-5/6	EA-6/7	EA-8/8	EA-9/9	EA-8/10	EA-8/11	EA-9/12	EA-9/13	EA-7/14	EA-9/15
Cancer_Singapore_H30	EA	EA-2/2	EA-1/3	EA-1/4	EA-2/5	EA-5/6	EA-6/7	EA-8/8	EA-9/9	EA-8/10	EA-8/11	EA-9/12	EA-9/13	EA-7/14	EA-9/15
Cancer_Singapore_H9	EA	EA-2/2	EA-1/3	EA-1/4	EA-2/5	EA-5/6	EA-6/7	EA-8/8	EA-9/9	EA-8/10	EA-8/11	EA-9/12	EA-9/13	EA-7/14	EA-9/15
CPY1662	EA	EA-2/2	EA-1/3	EA-1/4	EA-2/5	EA-5/6	EA-6/7	EA-8/8	EA-9/9	EA-8/10	EA-8/11	EA-9/12	EA-9/13	EA-7/14	EA-9/15
DU_Vietnam_VN1276	EA	EA-2/2	EA-1/3	EA-1/4	EA-2/5	EA-5/6	EA-6/7	EA-8/8	EA-9/9	EA-8/10	EA-8/11	EA-9/12	EA-9/13	EA-7/14	EA-9/15
HP13013	EA	EA-2/2	EA-1/3	EA-1/4	EA-2/5	EA-5/6	EA-6/7	EA-8/8	EA-9/9	EA-8/10	EA-8/11	EA-9/12	EA-9/13	EA-7/14	EA-9/15
HP14051	EA	EA-2/2	EA-1/3	EA-1/4	EA-2/5	EA-5/6	EA-6/7	EA-8/8	EA-9/9	EA-8/10	EA-8/11	EA-9/12	EA-9/13	EA-7/14	EA-9/15
Hp238	EA	EA-2/2	EA-1/3	EA-1/4	EA-2/5	EA-5/6	EA-6/7	EA-8/8	EA-9/9	EA-8/10	EA-8/11	EA-9/12	EA-9/13	EA-7/14	EA-9/15
HpGP-MAL-020	EA	EA-2/2	EA-1/3	EA-1/4	EA-2/5	EA-5/6	EA-6/7	EA-8/8	EA-9/9	EA-8/10	EA-8/11	EA-9/12	EA-9/13	EA-7/14	EA-9/15
HpGP-MAL-023	EA	EA-2/2	EA-1/3	EA-1/4	EA-2/5	EA-5/6	EA-6/7	EA-8/8	EA-9/9	EA-8/10	EA-8/11	EA-9/12	EA-9/13	EA-7/14	EA-9/15
HpGP-SGP-004	EA	EA-2/2	EA-1/3	EA-1/4	EA-2/5	EA-5/6	EA-6/7	EA-8/8	EA-9/9	EA-8/10	EA-8/11	EA-9/12	EA-9/13	EA-7/14	EA-9/15
HpGP-SGP-008	EA	EA-2/2	EA-1/3	EA-1/4	EA-2/5	EA-5/6	EA-6/7	EA-8/8	EA-9/9	EA-8/10	EA-8/11	EA-9/12	EA-9/13	EA-7/14	EA-9/15
HpGP-SGP-012	EA	EA-2/2	EA-1/3	EA-1/4	EA-2/5	EA-5/6	EA-6/7	EA-8/8	EA-9/9	EA-8/10	EA-8/11	EA-9/12	EA-9/13	EA-7/14	EA-9/15
HpGP-SGP-015	EA	EA-2/2	EA-1/3	EA-1/4	EA-2/5	EA-5/6	EA-6/7	EA-8/8	EA-9/9	EA-8/10	EA-8/11	EA-9/12	EA-9/13	EA-7/14	EA-9/15
HpGP-SGP-017	EA	EA-2/2	EA-1/3	EA-1/4	EA-2/5	EA-5/6	EA-6/7	EA-8/8	EA-9/9	EA-8/10	EA-8/11	EA-9/12	EA-9/13	EA-7/14	EA-9/15
HpGP-SGP-018	EA	EA-2/2	EA-1/3	EA-1/4	EA-2/5	EA-5/6	EA-6/7	EA-8/8	EA-9/9	EA-8/10	EA-8/11	EA-9/12	EA-9/13	EA-7/14	EA-9/15
HpGP-SGP-019	EA	EA-2/2	EA-1/3	EA-1/4	EA-2/5	EA-5/6	EA-6/7	EA-8/8	EA-9/9	EA-8/10	EA-8/11	EA-9/12	EA-9/13	EA-7/14	EA-9/15
HpGP-SGP-038	EA	EA-2/2	EA-1/3	EA-1/4	EA-2/5	EA-5/6	EA-6/7	EA-8/8	EA-9/9	EA-8/10	EA-8/11	EA-9/12	EA-9/13	EA-7/14	EA-9/15
HpGP-TWN-002	EA	EA-2/2	EA-1/3	EA-1/4	EA-2/5	EA-5/6	EA-6/7	EA-8/8	EA-9/9	EA-8/10	EA-8/11	EA-9/12	EA-9/13	EA-7/14	EA-9/15
HpGP-TWN-003	EA	EA-2/2	EA-1/3	EA-1/4	EA-2/5	EA-5/6	EA-6/7	EA-8/8	EA-9/9	EA-8/10	EA-8/11	EA-9/12	EA-9/13	EA-7/14	EA-9/15
HpGP-TWN-004	EA	EA-2/2	EA-1/3	EA-1/4	EA-2/5	EA-5/6	EA-6/7	EA-8/8	EA-9/9	EA-8/10	EA-8/11	EA-9/12	EA-9/13	EA-7/14	EA-9/15
HpGP-TWN-005	EA	EA-2/2	EA-1/3	EA-1/4	EA-2/5	EA-5/6	EA-6/7	EA-8/8	EA-9/9	EA-8/10	EA-8/11	EA-9/12	EA-9/13	EA-7/14	EA-9/15
HpGP-TWN-017	EA	EA-2/2	EA-1/3	EA-1/4	EA-2/5	EA-5/6	EA-6/7	EA-8/8	EA-9/9	EA-8/10	EA-8/11	EA-9/12	EA-9/13	EA-7/14	EA-9/15
HpGP-TWN-018	EA	EA-2/2	EA-1/3	EA-1/4	EA-2/5	EA-5/6	EA-6/7	EA-8/8	EA-9/9	EA-8/10	EA-8/11	EA-9/12	EA-9/13	EA-7/14	EA-9/15
HpGP-TWN-021	EA	EA-2/2	EA-1/3	EA-1/4	EA-2/5	EA-5/6	EA-6/7	EA-8/8	EA-9/9	EA-8/10	EA-8/11	EA-9/12	EA-9/13	EA-7/14	EA-9/15
KH0110	EA	EA-2/2	EA-1/3	EA-1/4	EA-2/5	EA-5/6	EA-6/7	EA-8/8	EA-9/9	EA-8/10	EA-8/11	EA-9/12	EA-9/13	EA-7/14	EA-9/15
KH0167	EA	EA-2/2	EA-1/3	EA-1/4	EA-2/5	EA-5/6	EA-6/7	EA-8/8	EA-9/9	EA-8/10	EA-8/11	EA-9/12	EA-9/13	EA-7/14	EA-9/15
MHP04	EA	EA-2/2	EA-1/3	EA-1/4	EA-2/5	EA-5/6	EA-6/7	EA-8/8	EA-9/9	EA-8/10	EA-8/11	EA-9/12	EA-9/13	EA-7/14	EA-9/15
UM077	EA	EA-2/2	EA-1/3	EA-1/4	EA-2/5	EA-5/6	EA-6/7	EA-8/8	EA-9/9	EA-8/10	EA-8/11	EA-9/12	EA-9/13	EA-7/14	EA-9/15
UM276R	EA	EA-2/2	EA-1/3	EA-1/4	EA-2/5	EA-5/6	EA-6/7	EA-8/8	EA-9/9	EA-8/10	EA-8/11	EA-9/12	EA-9/13	EA-7/14	EA-9/15
UM370	EA	EA-2/2	EA-1/3	EA-1/4	EA-2/5	EA-5/6	EA-6/7	EA-8/8	EA-9/9	EA-8/10	EA-8/11	EA-9/12	EA-9/13	EA-7/14	EA-9/15
UM520	EA	EA-2/2	EA-1/3	EA-1/4	EA-2/5	EA-5/6	EA-6/7	EA-8/8	EA-9/9	EA-8/10	EA-8/11	EA-9/12	EA-9/13	EA-7/14	EA-9/15
448	EU	EU-1/2	EU-1/3	EU-1/4	EU-1/5	EU-1/6	EU-5/7	EU-1/8	EU-1/9	EU-7/10	EU-2/11	EU-11/12	EU-3/13	EU-11/14	EU-2/15
518	EU	EU-1/2	EU-1/3	EU-1/4	EU-1/5	EU-1/6	EU-5/7	EU-1/8	EU-1/9	EU-7/10	EU-2/11	EU-11/12	EU-3/13	EU-11/14	EU-2/15
2 days, 7:05:00	EU	EU-1/2	EU-1/3	EU-1/4	EU-1/5	EU-1/6	EU-5/7	EU-1/8	EU-1/9	EU-7/10	EU-2/11	EU-11/12	EU-3/13	EU-11/14	EU-2/15
638	EU	EU-1/2	EU-1/3	EU-1/4	EU-1/5	EU-1/6	EU-5/7	EU-1/8	EU-1/9	EU-7/10	EU-2/11	EU-11/12	EU-3/13	EU-11/14	EU-2/15
B44	EU	EU-1/2	EU-1/3	EU-1/4	EU-1/5	EU-1/6	EU-5/7	EU-1/8	EU-1/9	EU-7/10	EU-2/11	EU-11/12	EU-3/13	EU-11/14	EU-2/15
HP00248	EU	EU-1/2	EU-1/3	EU-1/4	EU-1/5	EU-1/6	EU-5/7	EU-1/8	EU-1/9	EU-7/10	EU-2/11	EU-11/12	EU-3/13	EU-11/14	EU-2/15
HP02140	EU	EU-1/2	EU-1/3	EU-1/4	EU-1/5	EU-1/6	EU-5/7	EU-1/8	EU-1/9	EU-7/10	EU-2/11	EU-11/12	EU-3/13	EU-11/14	EU-2/15
HP13009	EU	EU-1/2	EU-1/3	EU-1/4	EU-1/5	EU-1/6	EU-5/7	EU-1/8	EU-1/9	EU-7/10	EU-2/11	EU-11/12	EU-3/13	EU-11/14	EU-2/15
HP13056	EU	EU-1/2	EU-1/3	EU-1/4	EU-1/5	EU-1/6	EU-5/7	EU-1/8	EU-1/9	EU-7/10	EU-2/11	EU-11/12	EU-3/13	EU-11/14	EU-2/15
HP87hu	EU	EU-1/2	EU-1/3	EU-1/4	EU-1/5	EU-1/6	EU-5/7	EU-1/8	EU-1/9	EU-7/10	EU-2/11	EU-11/12	EU-3/13	EU-11/14	EU-2/15
HpGP-SWT-011	EU	EU-1/2	EU-1/3	EU-1/4	EU-1/5	EU-1/6	EU-5/7	EU-1/8	EU-1/9	EU-7/10	EU-2/11	EU-11/12	EU-3/13	EU-11/14	EU-2/15
HPJ024	EU	EU-1/2	EU-1/3	EU-1/4	EU-1/5	EU-1/6	EU-5/7	EU-1/8	EU-1/9	EU-7/10	EU-2/11	EU-11/12	EU-3/13	EU-11/14	EU-2/15
HPJ025	EU	EU-1/2	EU-1/3	EU-1/4	EU-1/5	EU-1/6	EU-5/7	EU-1/8	EU-1/9	EU-7/10	EU-2/11	EU-11/12	EU-3/13	EU-11/14	EU-2/15
HPJ165	EU	EU-1/2	EU-1/3	EU-1/4	EU-1/5	EU-1/6	EU-5/7	EU-1/8	EU-1/9	EU-7/10	EU-2/11	EU-11/12	EU-3/13	EU-11/14	EU-2/15
13-A-EK8	EU	EU-1/2	EU-1/3	EU-1/4	EU-1/5	EU-1/6	EU-1/7	EU-1/8	EU-1/9	EU-7/10	EU-2/11	EU-11/12	EU-7/13	EU-4/14	EU-10/15
173-A-EK1	EU	EU-1/2	EU-1/3	EU-1/4	EU-1/5	EU-1/6	EU-1/7	EU-1/8	EU-1/9	EU-7/10	EU-2/11	EU-11/12	EU-7/13	EU-4/14	EU-10/15
19-A-EK3	EU	EU-1/2	EU-1/3	EU-1/4	EU-1/5	EU-1/6	EU-1/7	EU-1/8	EU-1/9	EU-7/10	EU-2/11	EU-11/12	EU-7/13	EU-4/14	EU-10/15
20-A-EK1	EU	EU-1/2	EU-1/3	EU-1/4	EU-1/5	EU-1/6	EU-1/7	EU-1/8	EU-1/9	EU-7/10	EU-2/11	EU-11/12	EU-7/13	EU-4/14	EU-10/15
26-A-EK1	EU	EU-1/2	EU-1/3	EU-1/4	EU-1/5	EU-1/6	EU-1/7	EU-1/8	EU-1/9	EU-7/10	EU-2/11	EU-11/12	EU-7/13	EU-4/14	EU-10/15
280-A-EK1	EU	EU-1/2	EU-1/3	EU-1/4	EU-1/5	EU-1/6	EU-1/7	EU-1/8	EU-1/9	EU-7/10	EU-2/11	EU-11/12	EU-7/13	EU-4/14	EU-10/15
30950	EU	EU-1/2	EU-1/3	EU-1/4	EU-1/5	EU-1/6	EU-1/7	EU-1/8	EU-1/9	EU-7/10	EU-2/11	EU-11/12	EU-7/13	EU-4/14	EU-10/15
381-A-EK4	EU	EU-1/2	EU-1/3	EU-1/4	EU-1/5	EU-1/6	EU-1/7	EU-1/8	EU-1/9	EU-7/10	EU-2/11	EU-11/12	EU-7/13	EU-4/14	EU-10/15
456	EU	EU-1/2	EU-1/3	EU-1/4	EU-1/5	EU-1/6	EU-1/7	EU-1/8	EU-1/9	EU-7/10	EU-2/11	EU-11/12	EU-7/13	EU-4/14	EU-10/15
476-A2-EK2	EU	EU-1/2	EU-1/3	EU-1/4	EU-1/5	EU-1/6	EU-1/7	EU-1/8	EU-1/9	EU-7/10	EU-2/11	EU-11/12	EU-7/13	EU-4/14	EU-10/15
476-A-EK5	EU	EU-1/2	EU-1/3	EU-1/4	EU-1/5	EU-1/6	EU-1/7	EU-1/8	EU-1/9	EU-7/10	EU-2/11	EU-11/12	EU-7/13	EU-4/14	EU-10/15
478-A-EK1	EU	EU-1/2	EU-1/3	EU-1/4	EU-1/5	EU-1/6	EU-1/7	EU-1/8	EU-1/9	EU-7/10	EU-2/11	EU-11/12	EU-7/13	EU-4/14	EU-10/15
479-A2-EK4	EU	EU-1/2	EU-1/3	EU-1/4	EU-1/5	EU-1/6	EU-1/7	EU-1/8	EU-1/9	EU-7/10	EU-2/11	EU-11/12	EU-7/13	EU-4/14	EU-10/15
HP11004	EU	EU-1/2	EU-1/3	EU-1/4	EU-1/5	EU-1/6	EU-1/7	EU-1/8	EU-1/9	EU-7/10	EU-2/11	EU-11/12	EU-7/13	EU-4/14	EU-10/15
HP11020	EU	EU-1/2	EU-1/3	EU-1/4	EU-1/5	EU-1/6	EU-1/7	EU-1/8	EU-1/9	EU-7/10	EU-2/11	EU-11/12	EU-7/13	EU-4/14	EU-10/15
HP12014	EU	EU-1/2	EU-1/3	EU-1/4	EU-1/5	EU-1/6	EU-1/7	EU-1/8	EU-1/9	EU-7/10	EU-2/11	EU-11/12	EU-7/13	EU-4/14	EU-10/15
HP12060	EU	EU-1/2	EU-1/3	EU-1/4	EU-1/5	EU-1/6	EU-1/7	EU-1/8	EU-1/9	EU-7/10	EU-2/11	EU-11/12	EU-7/13	EU-4/14	EU-10/15
HP13029	EU	EU-1/2	EU-1/3	EU-1/4	EU-1/5	EU-1/6	EU-1/7	EU-1/8	EU-1/9	EU-7/10	EU-2/11	EU-11/12	EU-7/13	EU-4/14	EU-10/15
HP13033	EU	EU-1/2	EU-1/3	EU-1/4	EU-1/5	EU-1/6	EU-1/7	EU-1/8	EU-1/9	EU-7/10	EU-2/11	EU-11/12	EU-7/13	EU-4/14	EU-10/15
HP42K	EU	EU-1/2	EU-1/3	EU-1/4	EU-1/5	EU-1/6	EU-1/7	EU-1/8	EU-1/9	EU-7/10	EU-2/11	EU-11/12	EU-7/13	EU-4/14	EU-10/15
HP45	EU	EU-1/2	EU-1/3	EU-1/4	EU-1/5	EU-1/6	EU-1/7	EU-1/8	EU-1/9	EU-7/10	EU-2/11	EU-11/12	EU-7/13	EU-4/14	EU-10/15
HP87tlpD	EU	EU-1/2	EU-1/3	EU-1/4	EU-1/5	EU-1/6	EU-1/7	EU-1/8	EU-1/9	EU-7/10	EU-2/11	EU-11/12	EU-7/13	EU-4/14	EU-10/15
HpGP-BGR-003	EU	EU-1/2	EU-1/3	EU-1/4	EU-1/5	EU-1/6	EU-1/7	EU-1/8	EU-1/9	EU-7/10	EU-2/11	EU-11/12	EU-7/13	EU-4/14	EU-10/15
HpGP-FRA-007	EU	EU-1/2	EU-1/3	EU-1/4	EU-1/5	EU-1/6	EU-1/7	EU-1/8	EU-1/9	EU-7/10	EU-2/11	EU-11/12	EU-7/13	EU-4/14	EU-10/15
HpGP-GER-002	EU	EU-1/2	EU-1/3	EU-1/4	EU-1/5	EU-1/6	EU-1/7	EU-1/8	EU-1/9	EU-7/10	EU-2/11	EU-11/12	EU-7/13	EU-4/14	EU-10/15
HpGP-GER-005	EU	EU-1/2	EU-1/3	EU-1/4	EU-1/5	EU-1/6	EU-1/7	EU-1/8	EU-1/9	EU-7/10	EU-2/11	EU-11/12	EU-7/13	EU-4/14	EU-10/15
HpGP-GER-007	EU	EU-1/2	EU-1/3	EU-1/4	EU-1/5	EU-1/6	EU-1/7	EU-1/8	EU-1/9	EU-7/10	EU-2/11	EU-11/12	EU-7/13	EU-4/14	EU-10/15
HpGP-GER-010	EU	EU-1/2	EU-1/3	EU-1/4	EU-1/5	EU-1/6	EU-1/7	EU-1/8	EU-1/9	EU-7/10	EU-2/11	EU-11/12	EU-7/13	EU-4/14	EU-10/15
HpGP-GER-012	EU	EU-1/2	EU-1/3	EU-1/4	EU-1/5	EU-1/6	EU-1/7	EU-1/8	EU-1/9	EU-7/10	EU-2/11	EU-11/12	EU-7/13	EU-4/14	EU-10/15
HpGP-GER-013	EU	EU-1/2	EU-1/3	EU-1/4	EU-1/5	EU-1/6	EU-1/7	EU-1/8	EU-1/9	EU-7/10	EU-2/11	EU-11/12	EU-7/13	EU-4/14	EU-10/15
HpGP-GER-015	EU	EU-1/2	EU-1/3	EU-1/4	EU-1/5	EU-1/6	EU-1/7	EU-1/8	EU-1/9	EU-7/10	EU-2/11	EU-11/12	EU-7/13	EU-4/14	EU-10/15
HpGP-GER-016	EU	EU-1/2	EU-1/3	EU-1/4	EU-1/5	EU-1/6	EU-1/7	EU-1/8	EU-1/9	EU-7/10	EU-2/11	EU-11/12	EU-7/13	EU-4/14	EU-10/15
HpGP-GER-021	EU	EU-1/2	EU-1/3	EU-1/4	EU-1/5	EU-1/6	EU-1/7	EU-1/8	EU-1/9	EU-7/10	EU-2/11	EU-11/12	EU-7/13	EU-4/14	EU-10/15
HpGP-KGZ-002	EU	EU-1/2	EU-1/3	EU-1/4	EU-1/5	EU-1/6	EU-1/7	EU-1/8	EU-1/9	EU-7/10	EU-2/11	EU-11/12	EU-7/13	EU-4/14	EU-10/15
HpGP-LAT-003	EU	EU-1/2	EU-1/3	EU-1/4	EU-1/5	EU-1/6	EU-1/7	EU-1/8	EU-1/9	EU-7/10	EU-2/11	EU-11/12	EU-7/13	EU-4/14	EU-10/15
HpGP-LAT-004	EU	EU-1/2	EU-1/3	EU-1/4	EU-1/5	EU-1/6	EU-1/7	EU-1/8	EU-1/9	EU-7/10	EU-2/11	EU-11/12	EU-7/13	EU-4/14	EU-10/15
HpGP-LAT-005	EU	EU-1/2	EU-1/3	EU-1/4	EU-1/5	EU-1/6	EU-1/7	EU-1/8	EU-1/9	EU-7/10	EU-2/11	EU-11/12	EU-7/13	EU-4/14	EU-10/15
HpGP-LAT-009	EU	EU-1/2	EU-1/3	EU-1/4	EU-1/5	EU-1/6	EU-1/7	EU-1/8	EU-1/9	EU-7/10	EU-2/11	EU-11/12	EU-7/13	EU-4/14	EU-10/15
HpGP-LAT-010	EU	EU-1/2	EU-1/3	EU-1/4	EU-1/5	EU-1/6	EU-1/7	EU-1/8	EU-1/9	EU-7/10	EU-2/11	EU-11/12	EU-7/13	EU-4/14	EU-10/15
HpGP-LAT-011	EU	EU-1/2	EU-1/3	EU-1/4	EU-1/5	EU-1/6	EU-1/7	EU-1/8	EU-1/9	EU-7/10	EU-2/11	EU-11/12	EU-7/13	EU-4/14	EU-10/15
HpGP-LAT-014	EU	EU-1/2	EU-1/3	EU-1/4	EU-1/5	EU-1/6	EU-1/7	EU-1/8	EU-1/9	EU-7/10	EU-2/11	EU-11/12	EU-7/13	EU-4/14	EU-10/15
HpGP-LAT-017	EU	EU-1/2	EU-1/3	EU-1/4	EU-1/5	EU-1/6	EU-1/7	EU-1/8	EU-1/9	EU-7/10	EU-2/11	EU-11/12	EU-7/13	EU-4/14	EU-10/15
HpGP-LAT-018	EU	EU-1/2	EU-1/3	EU-1/4	EU-1/5	EU-1/6	EU-1/7	EU-1/8	EU-1/9	EU-7/10	EU-2/11	EU-11/12	EU-7/13	EU-4/14	EU-10/15
HpGP-LAT-020	EU	EU-1/2	EU-1/3	EU-1/4	EU-1/5	EU-1/6	EU-1/7	EU-1/8	EU-1/9	EU-7/10	EU-2/11	EU-11/12	EU-7/13	EU-4/14	EU-10/15
HpGP-LAT-022	EU	EU-1/2	EU-1/3	EU-1/4	EU-1/5	EU-1/6	EU-1/7	EU-1/8	EU-1/9	EU-7/10	EU-2/11	EU-11/12	EU-7/13	EU-4/14	EU-10/15
HpGP-LAT-023	EU	EU-1/2	EU-1/3	EU-1/4	EU-1/5	EU-1/6	EU-1/7	EU-1/8	EU-1/9	EU-7/10	EU-2/11	EU-11/12	EU-7/13	EU-4/14	EU-10/15
HpGP-LAT-025	EU	EU-1/2	EU-1/3	EU-1/4	EU-1/5	EU-1/6	EU-1/7	EU-1/8	EU-1/9	EU-7/10	EU-2/11	EU-11/12	EU-7/13	EU-4/14	EU-10/15
HpGP-LAT-026	EU	EU-1/2	EU-1/3	EU-1/4	EU-1/5	EU-1/6	EU-1/7	EU-1/8	EU-1/9	EU-7/10	EU-2/11	EU-11/12	EU-7/13	EU-4/14	EU-10/15
HpGP-LAT-027	EU	EU-1/2	EU-1/3	EU-1/4	EU-1/5	EU-1/6	EU-1/7	EU-1/8	EU-1/9	EU-7/10	EU-2/11	EU-11/12	EU-7/13	EU-4/14	EU-10/15
HpGP-LAT-028	EU	EU-1/2	EU-1/3	EU-1/4	EU-1/5	EU-1/6	EU-1/7	EU-1/8	EU-1/9	EU-7/10	EU-2/11	EU-11/12	EU-7/13	EU-4/14	EU-10/15
HpGP-LAT-030	EU	EU-1/2	EU-1/3	EU-1/4	EU-1/5	EU-1/6	EU-1/7	EU-1/8	EU-1/9	EU-7/10	EU-2/11	EU-11/12	EU-7/13	EU-4/14	EU-10/15
HpGP-LAT-032	EU	EU-1/2	EU-1/3	EU-1/4	EU-1/5	EU-1/6	EU-1/7	EU-1/8	EU-1/9	EU-7/10	EU-2/11	EU-11/12	EU-7/13	EU-4/14	EU-10/15
HpGP-LAT-034	EU	EU-1/2	EU-1/3	EU-1/4	EU-1/5	EU-1/6	EU-1/7	EU-1/8	EU-1/9	EU-7/10	EU-2/11	EU-11/12	EU-7/13	EU-4/14	EU-10/15
HpGP-LAT-035	EU	EU-1/2	EU-1/3	EU-1/4	EU-1/5	EU-1/6	EU-1/7	EU-1/8	EU-1/9	EU-7/10	EU-2/11	EU-11/12	EU-7/13	EU-4/14	EU-10/15
HpGP-LAT-036	EU	EU-1/2	EU-1/3	EU-1/4	EU-1/5	EU-1/6	EU-1/7	EU-1/8	EU-1/9	EU-7/10	EU-2/11	EU-11/12	EU-7/13	EU-4/14	EU-10/15
HpGP-LIT-004	EU	EU-1/2	EU-1/3	EU-1/4	EU-1/5	EU-1/6	EU-1/7	EU-1/8	EU-1/9	EU-7/10	EU-2/11	EU-11/12	EU-7/13	EU-4/14	EU-10/15
HpGP-LIT-007	EU	EU-1/2	EU-1/3	EU-1/4	EU-1/5	EU-1/6	EU-1/7	EU-1/8	EU-1/9	EU-7/10	EU-2/11	EU-11/12	EU-7/13	EU-4/14	EU-10/15
HpGP-LIT-010	EU	EU-1/2	EU-1/3	EU-1/4	EU-1/5	EU-1/6	EU-1/7	EU-1/8	EU-1/9	EU-7/10	EU-2/11	EU-11/12	EU-7/13	EU-4/14	EU-10/15
HpGP-LIT-020	EU	EU-1/2	EU-1/3	EU-1/4	EU-1/5	EU-1/6	EU-1/7	EU-1/8	EU-1/9	EU-7/10	EU-2/11	EU-11/12	EU-7/13	EU-4/14	EU-10/15
HpGP-LIT-023	EU	EU-1/2	EU-1/3	EU-1/4	EU-1/5	EU-1/6	EU-1/7	EU-1/8	EU-1/9	EU-7/10	EU-2/11	EU-11/12	EU-7/13	EU-4/14	EU-10/15
HpGP-LIT-025	EU	EU-1/2	EU-1/3	EU-1/4	EU-1/5	EU-1/6	EU-1/7	EU-1/8	EU-1/9	EU-7/10	EU-2/11	EU-11/12	EU-7/13	EU-4/14	EU-10/15
HpGP-LIT-028	EU	EU-1/2	EU-1/3	EU-1/4	EU-1/5	EU-1/6	EU-1/7	EU-1/8	EU-1/9	EU-7/10	EU-2/11	EU-11/12	EU-7/13	EU-4/14	EU-10/15
HpGP-LIT-029	EU	EU-1/2	EU-1/3	EU-1/4	EU-1/5	EU-1/6	EU-1/7	EU-1/8	EU-1/9	EU-7/10	EU-2/11	EU-11/12	EU-7/13	EU-4/14	EU-10/15
HpGP-LIT-030	EU	EU-1/2	EU-1/3	EU-1/4	EU-1/5	EU-1/6	EU-1/7	EU-1/8	EU-1/9	EU-7/10	EU-2/11	EU-11/12	EU-7/13	EU-4/14	EU-10/15
HpGP-LIT-032	EU	EU-1/2	EU-1/3	EU-1/4	EU-1/5	EU-1/6	EU-1/7	EU-1/8	EU-1/9	EU-7/10	EU-2/11	EU-11/12	EU-7/13	EU-4/14	EU-10/15
HpGP-LIT-041	EU	EU-1/2	EU-1/3	EU-1/4	EU-1/5	EU-1/6	EU-1/7	EU-1/8	EU-1/9	EU-7/10	EU-2/11	EU-11/12	EU-7/13	EU-4/14	EU-10/15
HpGP-POL-001	EU	EU-1/2	EU-1/3	EU-1/4	EU-1/5	EU-1/6	EU-1/7	EU-1/8	EU-1/9	EU-7/10	EU-2/11	EU-11/12	EU-7/13	EU-4/14	EU-10/15
HpGP-POL-103	EU	EU-1/2	EU-1/3	EU-1/4	EU-1/5	EU-1/6	EU-1/7	EU-1/8	EU-1/9	EU-7/10	EU-2/11	EU-11/12	EU-7/13	EU-4/14	EU-10/15
HpGP-POL-104	EU	EU-1/2	EU-1/3	EU-1/4	EU-1/5	EU-1/6	EU-1/7	EU-1/8	EU-1/9	EU-7/10	EU-2/11	EU-11/12	EU-7/13	EU-4/14	EU-10/15
HpGP-POL-105	EU	EU-1/2	EU-1/3	EU-1/4	EU-1/5	EU-1/6	EU-1/7	EU-1/8	EU-1/9	EU-7/10	EU-2/11	EU-11/12	EU-7/13	EU-4/14	EU-10/15
HpGP-RUS-001	EU	EU-1/2	EU-1/3	EU-1/4	EU-1/5	EU-1/6	EU-1/7	EU-1/8	EU-1/9	EU-7/10	EU-2/11	EU-11/12	EU-7/13	EU-4/14	EU-10/15
HpGP-RUS-003	EU	EU-1/2	EU-1/3	EU-1/4	EU-1/5	EU-1/6	EU-1/7	EU-1/8	EU-1/9	EU-7/10	EU-2/11	EU-11/12	EU-7/13	EU-4/14	EU-10/15
HpGP-RUS-004	EU	EU-1/2	EU-1/3	EU-1/4	EU-1/5	EU-1/6	EU-1/7	EU-1/8	EU-1/9	EU-7/10	EU-2/11	EU-11/12	EU-7/13	EU-4/14	EU-10/15
HpGP-RUS-007	EU	EU-1/2	EU-1/3	EU-1/4	EU-1/5	EU-1/6	EU-1/7	EU-1/8	EU-1/9	EU-7/10	EU-2/11	EU-11/12	EU-7/13	EU-4/14	EU-10/15
HpGP-RUS-010	EU	EU-1/2	EU-1/3	EU-1/4	EU-1/5	EU-1/6	EU-1/7	EU-1/8	EU-1/9	EU-7/10	EU-2/11	EU-11/12	EU-7/13	EU-4/14	EU-10/15
HpGP-SWE-012	EU	EU-1/2	EU-1/3	EU-1/4	EU-1/5	EU-1/6	EU-1/7	EU-1/8	EU-1/9	EU-7/10	EU-2/11	EU-11/12	EU-7/13	EU-4/14	EU-10/15
HpGP-SWT-004	EU	EU-1/2	EU-1/3	EU-1/4	EU-1/5	EU-1/6	EU-1/7	EU-1/8	EU-1/9	EU-7/10	EU-2/11	EU-11/12	EU-7/13	EU-4/14	EU-10/15
HpGP-TUR-001	EU	EU-1/2	EU-1/3	EU-1/4	EU-1/5	EU-1/6	EU-1/7	EU-1/8	EU-1/9	EU-7/10	EU-2/11	EU-11/12	EU-7/13	EU-4/14	EU-10/15
HpGP-TUR-007	EU	EU-1/2	EU-1/3	EU-1/4	EU-1/5	EU-1/6	EU-1/7	EU-1/8	EU-1/9	EU-7/10	EU-2/11	EU-11/12	EU-7/13	EU-4/14	EU-10/15
HpGP-TUR-009	EU	EU-1/2	EU-1/3	EU-1/4	EU-1/5	EU-1/6	EU-1/7	EU-1/8	EU-1/9	EU-7/10	EU-2/11	EU-11/12	EU-7/13	EU-4/14	EU-10/15
HpGP-TUR-012	EU	EU-1/2	EU-1/3	EU-1/4	EU-1/5	EU-1/6	EU-1/7	EU-1/8	EU-1/9	EU-7/10	EU-2/11	EU-11/12	EU-7/13	EU-4/14	EU-10/15
HpGP-TUR-013	EU	EU-1/2	EU-1/3	EU-1/4	EU-1/5	EU-1/6	EU-1/7	EU-1/8	EU-1/9	EU-7/10	EU-2/11	EU-11/12	EU-7/13	EU-4/14	EU-10/15
HpGP-TUR-016	EU	EU-1/2	EU-1/3	EU-1/4	EU-1/5	EU-1/6	EU-1/7	EU-1/8	EU-1/9	EU-7/10	EU-2/11	EU-11/12	EU-7/13	EU-4/14	EU-10/15
HpGP-USA-123	EU	EU-1/2	EU-1/3	EU-1/4	EU-1/5	EU-1/6	EU-1/7	EU-1/8	EU-1/9	EU-7/10	EU-2/11	EU-11/12	EU-7/13	EU-4/14	EU-10/15
Lithuania75	EU	EU-1/2	EU-1/3	EU-1/4	EU-1/5	EU-1/6	EU-1/7	EU-1/8	EU-1/9	EU-7/10	EU-2/11	EU-11/12	EU-7/13	EU-4/14	EU-10/15
R018c	EU	EU-1/2	EU-1/3	EU-1/4	EU-1/5	EU-1/6	EU-1/7	EU-1/8	EU-1/9	EU-7/10	EU-2/11	EU-11/12	EU-7/13	EU-4/14	EU-10/15
R038b	EU	EU-1/2	EU-1/3	EU-1/4	EU-1/5	EU-1/6	EU-1/7	EU-1/8	EU-1/9	EU-7/10	EU-2/11	EU-11/12	EU-7/13	EU-4/14	EU-10/15
USU101	EU	EU-1/2	EU-1/3	EU-1/4	EU-1/5	EU-1/6	EU-1/7	EU-1/8	EU-1/9	EU-7/10	EU-2/11	EU-11/12	EU-7/13	EU-4/14	EU-10/15
ZH04	EU	EU-1/2	EU-1/3	EU-1/4	EU-1/5	EU-1/6	EU-1/7	EU-1/8	EU-1/9	EU-7/10	EU-2/11	EU-11/12	EU-7/13	EU-4/14	EU-10/15
ZH13	EU	EU-1/2	EU-1/3	EU-1/4	EU-1/5	EU-1/6	EU-1/7	EU-1/8	EU-1/9	EU-7/10	EU-2/11	EU-11/12	EU-7/13	EU-4/14	EU-10/15
ZH27	EU	EU-1/2	EU-1/3	EU-1/4	EU-1/5	EU-1/6	EU-1/7	EU-1/8	EU-1/9	EU-7/10	EU-2/11	EU-11/12	EU-7/13	EU-4/14	EU-10/15
ZH31	EU	EU-1/2	EU-1/3	EU-1/4	EU-1/5	EU-1/6	EU-1/7	EU-1/8	EU-1/9	EU-7/10	EU-2/11	EU-11/12	EU-7/13	EU-4/14	EU-10/15
ZH33	EU	EU-1/2	EU-1/3	EU-1/4	EU-1/5	EU-1/6	EU-1/7	EU-1/8	EU-1/9	EU-7/10	EU-2/11	EU-11/12	EU-7/13	EU-4/14	EU-10/15
ZH35	EU	EU-1/2	EU-1/3	EU-1/4	EU-1/5	EU-1/6	EU-1/7	EU-1/8	EU-1/9	EU-7/10	EU-2/11	EU-11/12	EU-7/13	EU-4/14	EU-10/15
31235	EU	EU-1/2	EU-3/3	EU-1/4	EU-1/5	EU-1/6	EU-1/7	EU-3/8	EU-3/9	EU-8/10	EU-10/11	EU-1/12	EU-2/13	EU-12/14	EU-3/15
R037c	EU	EU-1/2	EU-3/3	EU-1/4	EU-1/5	EU-1/6	EU-1/7	EU-3/8	EU-3/9	EU-8/10	EU-10/11	EU-1/12	EU-2/13	EU-12/14	EU-3/15
18:02:00	EU	EU-1/2	EU-1/3	EU-1/4	EU-1/5	EU-1/6	EU-5/7	EU-7/8	EU-7/9	EU-2/10	EU-7/11	EU-5/12	EU-13/13	EU-1/14	EU-15/15
23:2_single	EU	EU-1/2	EU-1/3	EU-1/4	EU-1/5	EU-1/6	EU-5/7	EU-7/8	EU-7/9	EU-2/10	EU-7/11	EU-5/12	EU-13/13	EU-1/14	EU-15/15
26695	EU	EU-1/2	EU-1/3	EU-1/4	EU-1/5	EU-1/6	EU-5/7	EU-7/8	EU-7/9	EU-2/10	EU-7/11	EU-5/12	EU-13/13	EU-1/14	EU-15/15
1 day, 3:04:00	EU	EU-1/2	EU-1/3	EU-1/4	EU-1/5	EU-1/6	EU-5/7	EU-7/8	EU-7/9	EU-2/10	EU-7/11	EU-5/12	EU-13/13	EU-1/14	EU-15/15
1 day, 14:02:00	EU	EU-1/2	EU-1/3	EU-1/4	EU-1/5	EU-1/6	EU-5/7	EU-7/8	EU-7/9	EU-2/10	EU-7/11	EU-5/12	EU-13/13	EU-1/14	EU-15/15
1 day, 23:05:00	EU	EU-1/2	EU-1/3	EU-1/4	EU-1/5	EU-1/6	EU-5/7	EU-7/8	EU-7/9	EU-2/10	EU-7/11	EU-5/12	EU-13/13	EU-1/14	EU-15/15
50	EU	EU-1/2	EU-1/3	EU-1/4	EU-1/5	EU-1/6	EU-5/7	EU-7/8	EU-7/9	EU-2/10	EU-7/11	EU-5/12	EU-13/13	EU-1/14	EU-15/15
52	EU	EU-1/2	EU-1/3	EU-1/4	EU-1/5	EU-1/6	EU-5/7	EU-7/8	EU-7/9	EU-2/10	EU-7/11	EU-5/12	EU-13/13	EU-1/14	EU-15/15
2 days, 7:01:00	EU	EU-1/2	EU-1/3	EU-1/4	EU-1/5	EU-1/6	EU-5/7	EU-7/8	EU-7/9	EU-2/10	EU-7/11	EU-5/12	EU-13/13	EU-1/14	EU-15/15
A45	EU	EU-1/2	EU-1/3	EU-1/4	EU-1/5	EU-1/6	EU-5/7	EU-7/8	EU-7/9	EU-2/10	EU-7/11	EU-5/12	EU-13/13	EU-1/14	EU-15/15
ATCC_43504	EU	EU-1/2	EU-1/3	EU-1/4	EU-1/5	EU-1/6	EU-5/7	EU-7/8	EU-7/9	EU-2/10	EU-7/11	EU-5/12	EU-13/13	EU-1/14	EU-15/15
B24	EU	EU-1/2	EU-1/3	EU-1/4	EU-1/5	EU-1/6	EU-5/7	EU-7/8	EU-7/9	EU-2/10	EU-7/11	EU-5/12	EU-13/13	EU-1/14	EU-15/15
BM012A	EU	EU-1/2	EU-1/3	EU-1/4	EU-1/5	EU-1/6	EU-5/7	EU-7/8	EU-7/9	EU-2/10	EU-7/11	EU-5/12	EU-13/13	EU-1/14	EU-15/15
E	EU	EU-1/2	EU-1/3	EU-1/4	EU-1/5	EU-1/6	EU-5/7	EU-7/8	EU-7/9	EU-2/10	EU-7/11	EU-5/12	EU-13/13	EU-1/14	EU-15/15
Hp_H-28	EU	EU-1/2	EU-1/3	EU-1/4	EU-1/5	EU-1/6	EU-5/7	EU-7/8	EU-7/9	EU-2/10	EU-7/11	EU-5/12	EU-13/13	EU-1/14	EU-15/15
HP03054	EU	EU-1/2	EU-1/3	EU-1/4	EU-1/5	EU-1/6	EU-5/7	EU-7/8	EU-7/9	EU-2/10	EU-7/11	EU-5/12	EU-13/13	EU-1/14	EU-15/15
HP06058	EU	EU-1/2	EU-1/3	EU-1/4	EU-1/5	EU-1/6	EU-5/7	EU-7/8	EU-7/9	EU-2/10	EU-7/11	EU-5/12	EU-13/13	EU-1/14	EU-15/15
HP13022	EU	EU-1/2	EU-1/3	EU-1/4	EU-1/5	EU-1/6	EU-5/7	EU-7/8	EU-7/9	EU-2/10	EU-7/11	EU-5/12	EU-13/13	EU-1/14	EU-15/15
HP13024	EU	EU-1/2	EU-1/3	EU-1/4	EU-1/5	EU-1/6	EU-5/7	EU-7/8	EU-7/9	EU-2/10	EU-7/11	EU-5/12	EU-13/13	EU-1/14	EU-15/15
HP13025	EU	EU-1/2	EU-1/3	EU-1/4	EU-1/5	EU-1/6	EU-5/7	EU-7/8	EU-7/9	EU-2/10	EU-7/11	EU-5/12	EU-13/13	EU-1/14	EU-15/15
HP15001	EU	EU-1/2	EU-1/3	EU-1/4	EU-1/5	EU-1/6	EU-5/7	EU-7/8	EU-7/9	EU-2/10	EU-7/11	EU-5/12	EU-13/13	EU-1/14	EU-15/15
HP15006	EU	EU-1/2	EU-1/3	EU-1/4	EU-1/5	EU-1/6	EU-5/7	EU-7/8	EU-7/9	EU-2/10	EU-7/11	EU-5/12	EU-13/13	EU-1/14	EU-15/15
HP15022	EU	EU-1/2	EU-1/3	EU-1/4	EU-1/5	EU-1/6	EU-5/7	EU-7/8	EU-7/9	EU-2/10	EU-7/11	EU-5/12	EU-13/13	EU-1/14	EU-15/15
HP16001	EU	EU-1/2	EU-1/3	EU-1/4	EU-1/5	EU-1/6	EU-5/7	EU-7/8	EU-7/9	EU-2/10	EU-7/11	EU-5/12	EU-13/13	EU-1/14	EU-15/15
HPAS14	EU	EU-1/2	EU-1/3	EU-1/4	EU-1/5	EU-1/6	EU-5/7	EU-7/8	EU-7/9	EU-2/10	EU-7/11	EU-5/12	EU-13/13	EU-1/14	EU-15/15
HpGP-CAN-008	EU	EU-1/2	EU-1/3	EU-1/4	EU-1/5	EU-1/6	EU-5/7	EU-7/8	EU-7/9	EU-2/10	EU-7/11	EU-5/12	EU-13/13	EU-1/14	EU-15/15
HpGP-CAN-014	EU	EU-1/2	EU-1/3	EU-1/4	EU-1/5	EU-1/6	EU-5/7	EU-7/8	EU-7/9	EU-2/10	EU-7/11	EU-5/12	EU-13/13	EU-1/14	EU-15/15
HpGP-CAN-017	EU	EU-1/2	EU-1/3	EU-1/4	EU-1/5	EU-1/6	EU-5/7	EU-7/8	EU-7/9	EU-2/10	EU-7/11	EU-5/12	EU-13/13	EU-1/14	EU-15/15
HpGP-CAN-022	EU	EU-1/2	EU-1/3	EU-1/4	EU-1/5	EU-1/6	EU-5/7	EU-7/8	EU-7/9	EU-2/10	EU-7/11	EU-5/12	EU-13/13	EU-1/14	EU-15/15
HpGP-CAN-025	EU	EU-1/2	EU-1/3	EU-1/4	EU-1/5	EU-1/6	EU-5/7	EU-7/8	EU-7/9	EU-2/10	EU-7/11	EU-5/12	EU-13/13	EU-1/14	EU-15/15
HpGP-CAN-026	EU	EU-1/2	EU-1/3	EU-1/4	EU-1/5	EU-1/6	EU-5/7	EU-7/8	EU-7/9	EU-2/10	EU-7/11	EU-5/12	EU-13/13	EU-1/14	EU-15/15
HpGP-KGZ-004	EU	EU-1/2	EU-1/3	EU-1/4	EU-1/5	EU-1/6	EU-5/7	EU-7/8	EU-7/9	EU-2/10	EU-7/11	EU-5/12	EU-13/13	EU-1/14	EU-15/15
HpGP-KGZ-005	EU	EU-1/2	EU-1/3	EU-1/4	EU-1/5	EU-1/6	EU-5/7	EU-7/8	EU-7/9	EU-2/10	EU-7/11	EU-5/12	EU-13/13	EU-1/14	EU-15/15
HpGP-KGZ-007	EU	EU-1/2	EU-1/3	EU-1/4	EU-1/5	EU-1/6	EU-5/7	EU-7/8	EU-7/9	EU-2/10	EU-7/11	EU-5/12	EU-13/13	EU-1/14	EU-15/15
HpGP-KGZ-010	EU	EU-1/2	EU-1/3	EU-1/4	EU-1/5	EU-1/6	EU-5/7	EU-7/8	EU-7/9	EU-2/10	EU-7/11	EU-5/12	EU-13/13	EU-1/14	EU-15/15
HpGP-LAT-029	EU	EU-1/2	EU-1/3	EU-1/4	EU-1/5	EU-1/6	EU-5/7	EU-7/8	EU-7/9	EU-2/10	EU-7/11	EU-5/12	EU-13/13	EU-1/14	EU-15/15
HpGP-SWE-010	EU	EU-1/2	EU-1/3	EU-1/4	EU-1/5	EU-1/6	EU-5/7	EU-7/8	EU-7/9	EU-2/10	EU-7/11	EU-5/12	EU-13/13	EU-1/14	EU-15/15
HpGP-SWE-017	EU	EU-1/2	EU-1/3	EU-1/4	EU-1/5	EU-1/6	EU-5/7	EU-7/8	EU-7/9	EU-2/10	EU-7/11	EU-5/12	EU-13/13	EU-1/14	EU-15/15
HpGP-SWE-021	EU	EU-1/2	EU-1/3	EU-1/4	EU-1/5	EU-1/6	EU-5/7	EU-7/8	EU-7/9	EU-2/10	EU-7/11	EU-5/12	EU-13/13	EU-1/14	EU-15/15
HpGP-SWE-027	EU	EU-1/2	EU-1/3	EU-1/4	EU-1/5	EU-1/6	EU-5/7	EU-7/8	EU-7/9	EU-2/10	EU-7/11	EU-5/12	EU-13/13	EU-1/14	EU-15/15
HpGP-SWE-028	EU	EU-1/2	EU-1/3	EU-1/4	EU-1/5	EU-1/6	EU-5/7	EU-7/8	EU-7/9	EU-2/10	EU-7/11	EU-5/12	EU-13/13	EU-1/14	EU-15/15
HpGP-SWE-031	EU	EU-1/2	EU-1/3	EU-1/4	EU-1/5	EU-1/6	EU-5/7	EU-7/8	EU-7/9	EU-2/10	EU-7/11	EU-5/12	EU-13/13	EU-1/14	EU-15/15
HpGP-SWE-032	EU	EU-1/2	EU-1/3	EU-1/4	EU-1/5	EU-1/6	EU-5/7	EU-7/8	EU-7/9	EU-2/10	EU-7/11	EU-5/12	EU-13/13	EU-1/14	EU-15/15
HpGP-SWE-034	EU	EU-1/2	EU-1/3	EU-1/4	EU-1/5	EU-1/6	EU-5/7	EU-7/8	EU-7/9	EU-2/10	EU-7/11	EU-5/12	EU-13/13	EU-1/14	EU-15/15
HpGP-SWE-036	EU	EU-1/2	EU-1/3	EU-1/4	EU-1/5	EU-1/6	EU-5/7	EU-7/8	EU-7/9	EU-2/10	EU-7/11	EU-5/12	EU-13/13	EU-1/14	EU-15/15
HPJ013	EU	EU-1/2	EU-1/3	EU-1/4	EU-1/5	EU-1/6	EU-5/7	EU-7/8	EU-7/9	EU-2/10	EU-7/11	EU-5/12	EU-13/13	EU-1/14	EU-15/15
HPJ040	EU	EU-1/2	EU-1/3	EU-1/4	EU-1/5	EU-1/6	EU-5/7	EU-7/8	EU-7/9	EU-2/10	EU-7/11	EU-5/12	EU-13/13	EU-1/14	EU-15/15
J182	EU	EU-1/2	EU-1/3	EU-1/4	EU-1/5	EU-1/6	EU-5/7	EU-7/8	EU-7/9	EU-2/10	EU-7/11	EU-5/12	EU-13/13	EU-1/14	EU-15/15
MIT_98-5192	EU	EU-1/2	EU-1/3	EU-1/4	EU-1/5	EU-1/6	EU-5/7	EU-7/8	EU-7/9	EU-2/10	EU-7/11	EU-5/12	EU-13/13	EU-1/14	EU-15/15
R32b	EU	EU-1/2	EU-1/3	EU-1/4	EU-1/5	EU-1/6	EU-5/7	EU-7/8	EU-7/9	EU-2/10	EU-7/11	EU-5/12	EU-13/13	EU-1/14	EU-15/15
Sahul64	EU	EU-1/2	EU-1/3	EU-1/4	EU-1/5	EU-1/6	EU-5/7	EU-7/8	EU-7/9	EU-2/10	EU-7/11	EU-5/12	EU-13/13	EU-1/14	EU-15/15
ZH115	EU	EU-1/2	EU-1/3	EU-1/4	EU-1/5	EU-1/6	EU-5/7	EU-7/8	EU-7/9	EU-2/10	EU-7/11	EU-5/12	EU-13/13	EU-1/14	EU-15/15
ZH55	EU	EU-1/2	EU-1/3	EU-1/4	EU-1/5	EU-1/6	EU-5/7	EU-7/8	EU-7/9	EU-2/10	EU-7/11	EU-5/12	EU-13/13	EU-1/14	EU-15/15
29:2_single	EU	EU-1/2	EU-1/3	EU-1/4	EU-1/5	EU-1/6	EU-5/7	EU-7/8	EU-7/9	EU-2/10	EU-7/11	EU-5/12	EU-3/13	EU-11/14	EU-2/15
32	EU	EU-1/2	EU-1/3	EU-1/4	EU-1/5	EU-1/6	EU-5/7	EU-7/8	EU-7/9	EU-2/10	EU-7/11	EU-5/12	EU-3/13	EU-11/14	EU-2/15
1 day, 12:03:00	EU	EU-1/2	EU-1/3	EU-1/4	EU-1/5	EU-1/6	EU-5/7	EU-7/8	EU-7/9	EU-2/10	EU-7/11	EU-5/12	EU-3/13	EU-11/14	EU-2/15
1 day, 14:05:00	EU	EU-1/2	EU-1/3	EU-1/4	EU-1/5	EU-1/6	EU-5/7	EU-7/8	EU-7/9	EU-2/10	EU-7/11	EU-5/12	EU-3/13	EU-11/14	EU-2/15
2 days, 7:02:00	EU	EU-1/2	EU-1/3	EU-1/4	EU-1/5	EU-1/6	EU-5/7	EU-7/8	EU-7/9	EU-2/10	EU-7/11	EU-5/12	EU-3/13	EU-11/14	EU-2/15
57_single	EU	EU-1/2	EU-1/3	EU-1/4	EU-1/5	EU-1/6	EU-5/7	EU-7/8	EU-7/9	EU-2/10	EU-7/11	EU-5/12	EU-3/13	EU-11/14	EU-2/15
60:1_single	EU	EU-1/2	EU-1/3	EU-1/4	EU-1/5	EU-1/6	EU-5/7	EU-7/8	EU-7/9	EU-2/10	EU-7/11	EU-5/12	EU-3/13	EU-11/14	EU-2/15
66	EU	EU-1/2	EU-1/3	EU-1/4	EU-1/5	EU-1/6	EU-5/7	EU-7/8	EU-7/9	EU-2/10	EU-7/11	EU-5/12	EU-3/13	EU-11/14	EU-2/15
7.13	EU	EU-1/2	EU-1/3	EU-1/4	EU-1/5	EU-1/6	EU-5/7	EU-7/8	EU-7/9	EU-2/10	EU-7/11	EU-5/12	EU-3/13	EU-11/14	EU-2/15
73	EU	EU-1/2	EU-1/3	EU-1/4	EU-1/5	EU-1/6	EU-5/7	EU-7/8	EU-7/9	EU-2/10	EU-7/11	EU-5/12	EU-3/13	EU-11/14	EU-2/15
9:1_single	EU	EU-1/2	EU-1/3	EU-1/4	EU-1/5	EU-1/6	EU-5/7	EU-7/8	EU-7/9	EU-2/10	EU-7/11	EU-5/12	EU-3/13	EU-11/14	EU-2/15
B125A	EU	EU-1/2	EU-1/3	EU-1/4	EU-1/5	EU-1/6	EU-5/7	EU-7/8	EU-7/9	EU-2/10	EU-7/11	EU-5/12	EU-3/13	EU-11/14	EU-2/15
B136A	EU	EU-1/2	EU-1/3	EU-1/4	EU-1/5	EU-1/6	EU-5/7	EU-7/8	EU-7/9	EU-2/10	EU-7/11	EU-5/12	EU-3/13	EU-11/14	EU-2/15
B147	EU	EU-1/2	EU-1/3	EU-1/4	EU-1/5	EU-1/6	EU-5/7	EU-7/8	EU-7/9	EU-2/10	EU-7/11	EU-5/12	EU-3/13	EU-11/14	EU-2/15
HP00152	EU	EU-1/2	EU-1/3	EU-1/4	EU-1/5	EU-1/6	EU-5/7	EU-7/8	EU-7/9	EU-2/10	EU-7/11	EU-5/12	EU-3/13	EU-11/14	EU-2/15
HP00192	EU	EU-1/2	EU-1/3	EU-1/4	EU-1/5	EU-1/6	EU-5/7	EU-7/8	EU-7/9	EU-2/10	EU-7/11	EU-5/12	EU-3/13	EU-11/14	EU-2/15
HP01306	EU	EU-1/2	EU-1/3	EU-1/4	EU-1/5	EU-1/6	EU-5/7	EU-7/8	EU-7/9	EU-2/10	EU-7/11	EU-5/12	EU-3/13	EU-11/14	EU-2/15
HP01330	EU	EU-1/2	EU-1/3	EU-1/4	EU-1/5	EU-1/6	EU-5/7	EU-7/8	EU-7/9	EU-2/10	EU-7/11	EU-5/12	EU-3/13	EU-11/14	EU-2/15
HP04042	EU	EU-1/2	EU-1/3	EU-1/4	EU-1/5	EU-1/6	EU-5/7	EU-7/8	EU-7/9	EU-2/10	EU-7/11	EU-5/12	EU-3/13	EU-11/14	EU-2/15
HP11054	EU	EU-1/2	EU-1/3	EU-1/4	EU-1/5	EU-1/6	EU-5/7	EU-7/8	EU-7/9	EU-2/10	EU-7/11	EU-5/12	EU-3/13	EU-11/14	EU-2/15
HP15039	EU	EU-1/2	EU-1/3	EU-1/4	EU-1/5	EU-1/6	EU-5/7	EU-7/8	EU-7/9	EU-2/10	EU-7/11	EU-5/12	EU-3/13	EU-11/14	EU-2/15
HPAG1	EU	EU-1/2	EU-1/3	EU-1/4	EU-1/5	EU-1/6	EU-5/7	EU-7/8	EU-7/9	EU-2/10	EU-7/11	EU-5/12	EU-3/13	EU-11/14	EU-2/15
HpGP-IDN-004	EU	EU-1/2	EU-1/3	EU-1/4	EU-1/5	EU-1/6	EU-5/7	EU-7/8	EU-7/9	EU-2/10	EU-7/11	EU-5/12	EU-3/13	EU-11/14	EU-2/15
HpGP-LAT-012	EU	EU-1/2	EU-1/3	EU-1/4	EU-1/5	EU-1/6	EU-5/7	EU-7/8	EU-7/9	EU-2/10	EU-7/11	EU-5/12	EU-3/13	EU-11/14	EU-2/15
HpGP-LAT-015	EU	EU-1/2	EU-1/3	EU-1/4	EU-1/5	EU-1/6	EU-5/7	EU-7/8	EU-7/9	EU-2/10	EU-7/11	EU-5/12	EU-3/13	EU-11/14	EU-2/15
HpGP-LAT-019	EU	EU-1/2	EU-1/3	EU-1/4	EU-1/5	EU-1/6	EU-5/7	EU-7/8	EU-7/9	EU-2/10	EU-7/11	EU-5/12	EU-3/13	EU-11/14	EU-2/15
HpGP-LAT-021	EU	EU-1/2	EU-1/3	EU-1/4	EU-1/5	EU-1/6	EU-5/7	EU-7/8	EU-7/9	EU-2/10	EU-7/11	EU-5/12	EU-3/13	EU-11/14	EU-2/15
HpGP-LAT-024	EU	EU-1/2	EU-1/3	EU-1/4	EU-1/5	EU-1/6	EU-5/7	EU-7/8	EU-7/9	EU-2/10	EU-7/11	EU-5/12	EU-3/13	EU-11/14	EU-2/15
HpGP-LAT-031	EU	EU-1/2	EU-1/3	EU-1/4	EU-1/5	EU-1/6	EU-5/7	EU-7/8	EU-7/9	EU-2/10	EU-7/11	EU-5/12	EU-3/13	EU-11/14	EU-2/15
HpGP-LIT-021	EU	EU-1/2	EU-1/3	EU-1/4	EU-1/5	EU-1/6	EU-5/7	EU-7/8	EU-7/9	EU-2/10	EU-7/11	EU-5/12	EU-3/13	EU-11/14	EU-2/15
HpGP-LIT-031	EU	EU-1/2	EU-1/3	EU-1/4	EU-1/5	EU-1/6	EU-5/7	EU-7/8	EU-7/9	EU-2/10	EU-7/11	EU-5/12	EU-3/13	EU-11/14	EU-2/15
HpGP-LIT-035	EU	EU-1/2	EU-1/3	EU-1/4	EU-1/5	EU-1/6	EU-5/7	EU-7/8	EU-7/9	EU-2/10	EU-7/11	EU-5/12	EU-3/13	EU-11/14	EU-2/15
HpGP-SWE-002	EU	EU-1/2	EU-1/3	EU-1/4	EU-1/5	EU-1/6	EU-5/7	EU-7/8	EU-7/9	EU-2/10	EU-7/11	EU-5/12	EU-3/13	EU-11/14	EU-2/15
HpGP-SWE-003	EU	EU-1/2	EU-1/3	EU-1/4	EU-1/5	EU-1/6	EU-5/7	EU-7/8	EU-7/9	EU-2/10	EU-7/11	EU-5/12	EU-3/13	EU-11/14	EU-2/15
HpGP-SWE-005	EU	EU-1/2	EU-1/3	EU-1/4	EU-1/5	EU-1/6	EU-5/7	EU-7/8	EU-7/9	EU-2/10	EU-7/11	EU-5/12	EU-3/13	EU-11/14	EU-2/15
HpGP-SWE-007	EU	EU-1/2	EU-1/3	EU-1/4	EU-1/5	EU-1/6	EU-5/7	EU-7/8	EU-7/9	EU-2/10	EU-7/11	EU-5/12	EU-3/13	EU-11/14	EU-2/15
HpGP-SWE-013	EU	EU-1/2	EU-1/3	EU-1/4	EU-1/5	EU-1/6	EU-5/7	EU-7/8	EU-7/9	EU-2/10	EU-7/11	EU-5/12	EU-3/13	EU-11/14	EU-2/15
HpGP-SWE-015	EU	EU-1/2	EU-1/3	EU-1/4	EU-1/5	EU-1/6	EU-5/7	EU-7/8	EU-7/9	EU-2/10	EU-7/11	EU-5/12	EU-3/13	EU-11/14	EU-2/15
HpGP-SWE-016	EU	EU-1/2	EU-1/3	EU-1/4	EU-1/5	EU-1/6	EU-5/7	EU-7/8	EU-7/9	EU-2/10	EU-7/11	EU-5/12	EU-3/13	EU-11/14	EU-2/15
HpGP-SWE-019	EU	EU-1/2	EU-1/3	EU-1/4	EU-1/5	EU-1/6	EU-5/7	EU-7/8	EU-7/9	EU-2/10	EU-7/11	EU-5/12	EU-3/13	EU-11/14	EU-2/15
HpGP-SWE-025	EU	EU-1/2	EU-1/3	EU-1/4	EU-1/5	EU-1/6	EU-5/7	EU-7/8	EU-7/9	EU-2/10	EU-7/11	EU-5/12	EU-3/13	EU-11/14	EU-2/15
HpGP-SWE-030	EU	EU-1/2	EU-1/3	EU-1/4	EU-1/5	EU-1/6	EU-5/7	EU-7/8	EU-7/9	EU-2/10	EU-7/11	EU-5/12	EU-3/13	EU-11/14	EU-2/15
HpGP-SWE-033	EU	EU-1/2	EU-1/3	EU-1/4	EU-1/5	EU-1/6	EU-5/7	EU-7/8	EU-7/9	EU-2/10	EU-7/11	EU-5/12	EU-3/13	EU-11/14	EU-2/15
HpGP-USA-101	EU	EU-1/2	EU-1/3	EU-1/4	EU-1/5	EU-1/6	EU-5/7	EU-7/8	EU-7/9	EU-2/10	EU-7/11	EU-5/12	EU-3/13	EU-11/14	EU-2/15
J166	EU	EU-1/2	EU-1/3	EU-1/4	EU-1/5	EU-1/6	EU-5/7	EU-7/8	EU-7/9	EU-2/10	EU-7/11	EU-5/12	EU-3/13	EU-11/14	EU-2/15
HP04087	EU	EU-1/2	EU-1/3	EU-4/4	EU-4/5	EU-3/6	EU-3/7	EU-4/8	EU-4/9	EU-3/10	EU-4/11	EU-7/12	EU-9/13	EU-5/14	EU-5/15
HP11005	EU	EU-1/2	EU-1/3	EU-4/4	EU-4/5	EU-3/6	EU-3/7	EU-4/8	EU-4/9	EU-3/10	EU-4/11	EU-7/12	EU-9/13	EU-5/14	EU-5/15
HP11032	EU	EU-1/2	EU-1/3	EU-4/4	EU-4/5	EU-3/6	EU-3/7	EU-4/8	EU-4/9	EU-3/10	EU-4/11	EU-7/12	EU-9/13	EU-5/14	EU-5/15
HP12070	EU	EU-1/2	EU-1/3	EU-4/4	EU-4/5	EU-3/6	EU-3/7	EU-4/8	EU-4/9	EU-3/10	EU-4/11	EU-7/12	EU-9/13	EU-5/14	EU-5/15
HP13027	EU	EU-1/2	EU-1/3	EU-4/4	EU-4/5	EU-3/6	EU-3/7	EU-4/8	EU-4/9	EU-3/10	EU-4/11	EU-7/12	EU-9/13	EU-5/14	EU-5/15
HpGP-ISL-001	EU	EU-1/2	EU-1/3	EU-4/4	EU-4/5	EU-3/6	EU-3/7	EU-4/8	EU-4/9	EU-3/10	EU-4/11	EU-7/12	EU-9/13	EU-5/14	EU-5/15
HpGP-ISL-002	EU	EU-1/2	EU-1/3	EU-4/4	EU-4/5	EU-3/6	EU-3/7	EU-4/8	EU-4/9	EU-3/10	EU-4/11	EU-7/12	EU-9/13	EU-5/14	EU-5/15
HpGP-ISL-003	EU	EU-1/2	EU-1/3	EU-4/4	EU-4/5	EU-3/6	EU-3/7	EU-4/8	EU-4/9	EU-3/10	EU-4/11	EU-7/12	EU-9/13	EU-5/14	EU-5/15
HpGP-ISL-004	EU	EU-1/2	EU-1/3	EU-4/4	EU-4/5	EU-3/6	EU-3/7	EU-4/8	EU-4/9	EU-3/10	EU-4/11	EU-7/12	EU-9/13	EU-5/14	EU-5/15
HpGP-ISL-005	EU	EU-1/2	EU-1/3	EU-4/4	EU-4/5	EU-3/6	EU-3/7	EU-4/8	EU-4/9	EU-3/10	EU-4/11	EU-7/12	EU-9/13	EU-5/14	EU-5/15
HpGP-ISL-006	EU	EU-1/2	EU-1/3	EU-4/4	EU-4/5	EU-3/6	EU-3/7	EU-4/8	EU-4/9	EU-3/10	EU-4/11	EU-7/12	EU-9/13	EU-5/14	EU-5/15
HpGP-ISL-007	EU	EU-1/2	EU-1/3	EU-4/4	EU-4/5	EU-3/6	EU-3/7	EU-4/8	EU-4/9	EU-3/10	EU-4/11	EU-7/12	EU-9/13	EU-5/14	EU-5/15
HpGP-ISL-008	EU	EU-1/2	EU-1/3	EU-4/4	EU-4/5	EU-3/6	EU-3/7	EU-4/8	EU-4/9	EU-3/10	EU-4/11	EU-7/12	EU-9/13	EU-5/14	EU-5/15
HpGP-ISL-009	EU	EU-1/2	EU-1/3	EU-4/4	EU-4/5	EU-3/6	EU-3/7	EU-4/8	EU-4/9	EU-3/10	EU-4/11	EU-7/12	EU-9/13	EU-5/14	EU-5/15
HpGP-ISL-010	EU	EU-1/2	EU-1/3	EU-4/4	EU-4/5	EU-3/6	EU-3/7	EU-4/8	EU-4/9	EU-3/10	EU-4/11	EU-7/12	EU-9/13	EU-5/14	EU-5/15
HpGP-ISL-011	EU	EU-1/2	EU-1/3	EU-4/4	EU-4/5	EU-3/6	EU-3/7	EU-4/8	EU-4/9	EU-3/10	EU-4/11	EU-7/12	EU-9/13	EU-5/14	EU-5/15
HPJ099	EU	EU-1/2	EU-1/3	EU-4/4	EU-4/5	EU-3/6	EU-3/7	EU-4/8	EU-4/9	EU-3/10	EU-4/11	EU-7/12	EU-9/13	EU-5/14	EU-5/15
SSR1	EU	EU-1/2	EU-1/3	EU-4/4	EU-4/5	EU-3/6	EU-3/7	EU-4/8	EU-4/9	EU-3/10	EU-4/11	EU-7/12	EU-9/13	EU-5/14	EU-5/15
17A6	EU	EU-1/2	EU-1/3	EU-4/4	EU-4/5	EU-3/6	EU-3/7	EU-4/8	EU-9/9	EU-9/10	EU-8/11	EU-4/12	EU-5/13	EU-7/14	EU-8/15
37A5	EU	EU-1/2	EU-1/3	EU-4/4	EU-4/5	EU-3/6	EU-3/7	EU-4/8	EU-9/9	EU-9/10	EU-8/11	EU-4/12	EU-5/13	EU-7/14	EU-8/15
40A6	EU	EU-1/2	EU-1/3	EU-4/4	EU-4/5	EU-3/6	EU-3/7	EU-4/8	EU-9/9	EU-9/10	EU-8/11	EU-4/12	EU-5/13	EU-7/14	EU-8/15
HpGP-BGD-005	EU	EU-1/2	EU-1/3	EU-4/4	EU-4/5	EU-3/6	EU-3/7	EU-4/8	EU-9/9	EU-9/10	EU-8/11	EU-4/12	EU-5/13	EU-7/14	EU-8/15
HpGP-BGD-009	EU	EU-1/2	EU-1/3	EU-4/4	EU-4/5	EU-3/6	EU-3/7	EU-4/8	EU-9/9	EU-9/10	EU-8/11	EU-4/12	EU-5/13	EU-7/14	EU-8/15
HpGP-IND-002	EU	EU-1/2	EU-1/3	EU-4/4	EU-4/5	EU-3/6	EU-3/7	EU-4/8	EU-9/9	EU-9/10	EU-8/11	EU-4/12	EU-5/13	EU-7/14	EU-8/15
HpGP-IND-006	EU	EU-1/2	EU-1/3	EU-4/4	EU-4/5	EU-3/6	EU-3/7	EU-4/8	EU-9/9	EU-9/10	EU-8/11	EU-4/12	EU-5/13	EU-7/14	EU-8/15
HpGP-NPL-010	EU	EU-1/2	EU-1/3	EU-4/4	EU-4/5	EU-3/6	EU-3/7	EU-4/8	EU-9/9	EU-9/10	EU-8/11	EU-4/12	EU-5/13	EU-7/14	EU-8/15
KH20	EU	EU-1/2	EU-1/3	EU-4/4	EU-4/5	EU-3/6	EU-3/7	EU-4/8	EU-9/9	EU-9/10	EU-8/11	EU-4/12	EU-5/13	EU-7/14	EU-8/15
KH21	EU	EU-1/2	EU-1/3	EU-4/4	EU-4/5	EU-3/6	EU-3/7	EU-4/8	EU-9/9	EU-9/10	EU-8/11	EU-4/12	EU-5/13	EU-7/14	EU-8/15
KH26	EU	EU-1/2	EU-1/3	EU-4/4	EU-4/5	EU-3/6	EU-3/7	EU-4/8	EU-9/9	EU-9/10	EU-8/11	EU-4/12	EU-5/13	EU-7/14	EU-8/15
KH35	EU	EU-1/2	EU-1/3	EU-4/4	EU-4/5	EU-3/6	EU-3/7	EU-4/8	EU-9/9	EU-9/10	EU-8/11	EU-4/12	EU-5/13	EU-7/14	EU-8/15
KH36	EU	EU-1/2	EU-1/3	EU-4/4	EU-4/5	EU-3/6	EU-3/7	EU-4/8	EU-9/9	EU-9/10	EU-8/11	EU-4/12	EU-5/13	EU-7/14	EU-8/15
S108A3	EU	EU-1/2	EU-1/3	EU-4/4	EU-4/5	EU-3/6	EU-3/7	EU-4/8	EU-9/9	EU-9/10	EU-8/11	EU-4/12	EU-5/13	EU-7/14	EU-8/15
UM037	EU	EU-1/2	EU-1/3	EU-4/4	EU-4/5	EU-3/6	EU-3/7	EU-4/8	EU-9/9	EU-9/10	EU-8/11	EU-4/12	EU-5/13	EU-7/14	EU-8/15
UM202	EU	EU-1/2	EU-1/3	EU-4/4	EU-4/5	EU-3/6	EU-3/7	EU-4/8	EU-9/9	EU-9/10	EU-8/11	EU-4/12	EU-5/13	EU-7/14	EU-8/15
HpGP-GRE-011	EU	EU-1/2	EU-3/3	EU-3/4	EU-3/5	EU-4/6	EU-4/7	EU-3/8	EU-3/9	EU-8/10	EU-1/11	EU-9/12	EU-11/13	EU-2/14	EU-12/15
HpGP-ISR-006	EU	EU-1/2	EU-3/3	EU-3/4	EU-3/5	EU-4/6	EU-4/7	EU-3/8	EU-3/9	EU-8/10	EU-1/11	EU-9/12	EU-11/13	EU-2/14	EU-12/15
HpGP-ITA-016	EU	EU-1/2	EU-3/3	EU-3/4	EU-3/5	EU-4/6	EU-4/7	EU-3/8	EU-3/9	EU-8/10	EU-1/11	EU-9/12	EU-11/13	EU-2/14	EU-12/15
HpGP-ITA-026	EU	EU-1/2	EU-3/3	EU-3/4	EU-3/5	EU-4/6	EU-4/7	EU-3/8	EU-3/9	EU-8/10	EU-1/11	EU-9/12	EU-11/13	EU-2/14	EU-12/15
HpGP-ITA-028	EU	EU-1/2	EU-3/3	EU-3/4	EU-3/5	EU-4/6	EU-4/7	EU-3/8	EU-3/9	EU-8/10	EU-1/11	EU-9/12	EU-11/13	EU-2/14	EU-12/15
HpGP-POL-006	EU	EU-1/2	EU-3/3	EU-3/4	EU-3/5	EU-4/6	EU-4/7	EU-3/8	EU-3/9	EU-8/10	EU-1/11	EU-9/12	EU-11/13	EU-2/14	EU-12/15
HpGP-POL-101	EU	EU-1/2	EU-3/3	EU-3/4	EU-3/5	EU-4/6	EU-4/7	EU-3/8	EU-3/9	EU-8/10	EU-1/11	EU-9/12	EU-11/13	EU-2/14	EU-12/15
HpGP-POL-102	EU	EU-1/2	EU-3/3	EU-3/4	EU-3/5	EU-4/6	EU-4/7	EU-3/8	EU-3/9	EU-8/10	EU-10/11	EU-9/12	EU-11/13	EU-2/14	EU-12/15
HpGP-POL-109	EU	EU-1/2	EU-3/3	EU-3/4	EU-3/5	EU-4/6	EU-4/7	EU-3/8	EU-3/9	EU-8/10	EU-1/11	EU-9/12	EU-11/13	EU-2/14	EU-12/15
R055a	EU	EU-1/2	EU-3/3	EU-3/4	EU-3/5	EU-4/6	EU-4/7	EU-3/8	EU-3/9	EU-8/10	EU-1/11	EU-9/12	EU-11/13	EU-2/14	EU-12/15
ZH108	EU	EU-1/2	EU-3/3	EU-3/4	EU-3/5	EU-4/6	EU-4/7	EU-3/8	EU-3/9	EU-8/10	EU-1/11	EU-9/12	EU-11/13	EU-2/14	EU-12/15
ZH21	EU	EU-1/2	EU-3/3	EU-3/4	EU-3/5	EU-4/6	EU-4/7	EU-3/8	EU-3/9	EU-8/10	EU-1/11	EU-9/12	EU-11/13	EU-2/14	EU-12/15
ZH28	EU	EU-1/2	EU-3/3	EU-3/4	EU-3/5	EU-4/6	EU-4/7	EU-3/8	EU-3/9	EU-8/10	EU-1/11	EU-9/12	EU-11/13	EU-2/14	EU-12/15
ZH72	EU	EU-1/2	EU-3/3	EU-3/4	EU-3/5	EU-4/6	EU-4/7	EU-3/8	EU-3/9	EU-8/10	EU-1/11	EU-9/12	EU-11/13	EU-2/14	EU-12/15
ZH97	EU	EU-1/2	EU-3/3	EU-3/4	EU-3/5	EU-4/6	EU-4/7	EU-3/8	EU-3/9	EU-8/10	EU-1/11	EU-9/12	EU-11/13	EU-2/14	EU-12/15
169-A-EK5	EU	EU-1/2	EU-3/3	EU-3/4	EU-3/5	EU-4/6	EU-4/7	EU-3/8	EU-3/9	EU-8/10	EU-10/11	EU-1/12	EU-2/13	EU-2/14	EU-12/15
21-A-EK1	EU	EU-1/2	EU-3/3	EU-3/4	EU-3/5	EU-4/6	EU-4/7	EU-3/8	EU-3/9	EU-8/10	EU-10/11	EU-1/12	EU-2/13	EU-2/14	EU-12/15
5-A-EK1	EU	EU-1/2	EU-3/3	EU-3/4	EU-3/5	EU-4/6	EU-1/7	EU-3/8	EU-3/9	EU-8/10	EU-10/11	EU-1/12	EU-2/13	EU-12/14	EU-3/15
B130A	EU	EU-1/2	EU-3/3	EU-3/4	EU-3/5	EU-4/6	EU-4/7	EU-3/8	EU-3/9	EU-8/10	EU-10/11	EU-1/12	EU-2/13	EU-2/14	EU-12/15
B140	EU	EU-1/2	EU-3/3	EU-3/4	EU-3/5	EU-4/6	EU-4/7	EU-3/8	EU-3/9	EU-8/10	EU-10/11	EU-1/12	EU-2/13	EU-2/14	EU-12/15
B29	EU	EU-1/2	EU-3/3	EU-3/4	EU-3/5	EU-4/6	EU-1/7	EU-3/8	EU-3/9	EU-8/10	EU-10/11	EU-1/12	EU-2/13	EU-12/14	EU-3/15
B35	EU	EU-1/2	EU-3/3	EU-3/4	EU-3/5	EU-4/6	EU-4/7	EU-3/8	EU-3/9	EU-8/10	EU-10/11	EU-1/12	EU-2/13	EU-2/14	EU-12/15
CCUG_17874	EU	EU-1/2	EU-3/3	EU-3/4	EU-3/5	EU-4/6	EU-4/7	EU-3/8	EU-3/9	EU-8/10	EU-10/11	EU-1/12	EU-2/13	EU-2/14	EU-12/15
G27	EU	EU-1/2	EU-3/3	EU-3/4	EU-3/5	EU-4/6	EU-4/7	EU-3/8	EU-3/9	EU-8/10	EU-10/11	EU-1/12	EU-2/13	EU-2/14	EU-12/15
GC11-HL	EU	EU-1/2	EU-3/3	EU-3/4	EU-3/5	EU-4/6	EU-1/7	EU-3/8	EU-3/9	EU-8/10	EU-10/11	EU-1/12	EU-2/13	EU-12/14	EU-3/15
GC23-HL	EU	EU-1/2	EU-3/3	EU-3/4	EU-3/5	EU-4/6	EU-1/7	EU-3/8	EU-3/9	EU-8/10	EU-10/11	EU-1/12	EU-2/13	EU-12/14	EU-3/15
GC26-HL	EU	EU-1/2	EU-3/3	EU-3/4	EU-3/5	EU-4/6	EU-4/7	EU-3/8	EU-3/9	EU-8/10	EU-10/11	EU-1/12	EU-2/13	EU-2/14	EU-12/15
GC27-HL	EU	EU-1/2	EU-3/3	EU-3/4	EU-3/5	EU-4/6	EU-4/7	EU-3/8	EU-3/9	EU-8/10	EU-10/11	EU-1/12	EU-2/13	EU-2/14	EU-12/15
GC30-HL	EU	EU-1/2	EU-3/3	EU-3/4	EU-3/5	EU-4/6	EU-4/7	EU-3/8	EU-3/9	EU-8/10	EU-10/11	EU-1/12	EU-2/13	EU-2/14	EU-12/15
GC31-B	EU	EU-1/2	EU-3/3	EU-3/4	EU-3/5	EU-4/6	EU-1/7	EU-3/8	EU-3/9	EU-8/10	EU-10/11	EU-1/12	EU-2/13	EU-12/14	EU-3/15
GC43-HL	EU	EU-1/2	EU-3/3	EU-3/4	EU-3/5	EU-4/6	EU-1/7	EU-3/8	EU-3/9	EU-8/10	EU-10/11	EU-1/12	EU-2/13	EU-12/14	EU-3/15
GC65-HL	EU	EU-1/2	EU-3/3	EU-3/4	EU-3/5	EU-4/6	EU-1/7	EU-3/8	EU-3/9	EU-8/10	EU-10/11	EU-1/12	EU-2/13	EU-12/14	EU-3/15
GC69-HL	EU	EU-1/2	EU-3/3	EU-3/4	EU-3/5	EU-4/6	EU-4/7	EU-3/8	EU-3/9	EU-8/10	EU-10/11	EU-1/12	EU-2/13	EU-2/14	EU-12/15
Hp_A-11	EU	EU-1/2	EU-3/3	EU-3/4	EU-3/5	EU-4/6	EU-4/7	EU-3/8	EU-3/9	EU-8/10	EU-10/11	EU-1/12	EU-2/13	EU-2/14	EU-12/15
Hp_A-27	EU	EU-1/2	EU-3/3	EU-3/4	EU-3/5	EU-4/6	EU-4/7	EU-3/8	EU-3/9	EU-8/10	EU-10/11	EU-1/12	EU-2/13	EU-2/14	EU-12/15
Hp_A-9	EU	EU-1/2	EU-3/3	EU-3/4	EU-3/5	EU-4/6	EU-4/7	EU-3/8	EU-3/9	EU-8/10	EU-10/11	EU-1/12	EU-2/13	EU-2/14	EU-12/15
Hp_H-11	EU	EU-1/2	EU-3/3	EU-3/4	EU-3/5	EU-4/6	EU-4/7	EU-3/8	EU-3/9	EU-8/10	EU-10/11	EU-1/12	EU-2/13	EU-2/14	EU-12/15
Hp_H-43	EU	EU-1/2	EU-3/3	EU-3/4	EU-3/5	EU-4/6	EU-4/7	EU-3/8	EU-3/9	EU-8/10	EU-10/11	EU-1/12	EU-2/13	EU-2/14	EU-12/15
Hp_H-9	EU	EU-1/2	EU-3/3	EU-3/4	EU-3/5	EU-4/6	EU-1/7	EU-3/8	EU-3/9	EU-8/10	EU-10/11	EU-1/12	EU-2/13	EU-12/14	EU-3/15
Hp_P-30	EU	EU-1/2	EU-3/3	EU-3/4	EU-3/5	EU-4/6	EU-4/7	EU-3/8	EU-3/9	EU-8/10	EU-10/11	EU-1/12	EU-2/13	EU-2/14	EU-12/15
HP04086	EU	EU-1/2	EU-3/3	EU-3/4	EU-3/5	EU-4/6	EU-4/7	EU-3/8	EU-3/9	EU-8/10	EU-10/11	EU-1/12	EU-2/13	EU-2/14	EU-12/15
HP06038	EU	EU-1/2	EU-3/3	EU-3/4	EU-3/5	EU-4/6	EU-1/7	EU-3/8	EU-3/9	EU-8/10	EU-10/11	EU-1/12	EU-2/13	EU-12/14	EU-3/15
HP14048	EU	EU-1/2	EU-3/3	EU-3/4	EU-3/5	EU-4/6	EU-1/7	EU-3/8	EU-3/9	EU-8/10	EU-10/11	EU-1/12	EU-2/13	EU-12/14	EU-3/15
HP15025	EU	EU-1/2	EU-3/3	EU-3/4	EU-3/5	EU-4/6	EU-4/7	EU-3/8	EU-3/9	EU-8/10	EU-10/11	EU-1/12	EU-2/13	EU-2/14	EU-12/15
HP15026	EU	EU-1/2	EU-3/3	EU-3/4	EU-3/5	EU-4/6	EU-4/7	EU-3/8	EU-3/9	EU-8/10	EU-10/11	EU-1/12	EU-2/13	EU-12/14	EU-3/15
HP15028	EU	EU-1/2	EU-3/3	EU-3/4	EU-3/5	EU-4/6	EU-1/7	EU-3/8	EU-3/9	EU-8/10	EU-10/11	EU-1/12	EU-2/13	EU-12/14	EU-3/15
HP15050	EU	EU-1/2	EU-3/3	EU-3/4	EU-3/5	EU-4/6	EU-4/7	EU-3/8	EU-3/9	EU-8/10	EU-10/11	EU-1/12	EU-2/13	EU-2/14	EU-12/15
HP16056	EU	EU-1/2	EU-3/3	EU-3/4	EU-3/5	EU-4/6	EU-4/7	EU-3/8	EU-3/9	EU-8/10	EU-10/11	EU-1/12	EU-2/13	EU-2/14	EU-12/15
HpGP-BGR-010	EU	EU-1/2	EU-3/3	EU-3/4	EU-3/5	EU-4/6	EU-4/7	EU-3/8	EU-3/9	EU-8/10	EU-10/11	EU-1/12	EU-2/13	EU-2/14	EU-12/15
HpGP-BRA-015	EU	EU-1/2	EU-3/3	EU-3/4	EU-3/5	EU-4/6	EU-4/7	EU-3/8	EU-3/9	EU-8/10	EU-10/11	EU-1/12	EU-2/13	EU-2/14	EU-12/15
HpGP-GER-001	EU	EU-1/2	EU-3/3	EU-3/4	EU-3/5	EU-4/6	EU-1/7	EU-3/8	EU-3/9	EU-8/10	EU-10/11	EU-1/12	EU-2/13	EU-12/14	EU-3/15
HpGP-GER-004	EU	EU-1/2	EU-3/3	EU-3/4	EU-3/5	EU-4/6	EU-4/7	EU-3/8	EU-3/9	EU-8/10	EU-10/11	EU-1/12	EU-2/13	EU-2/14	EU-12/15
HpGP-GER-009	EU	EU-1/2	EU-3/3	EU-3/4	EU-3/5	EU-4/6	EU-1/7	EU-3/8	EU-3/9	EU-8/10	EU-10/11	EU-1/12	EU-2/13	EU-12/14	EU-3/15
HpGP-GER-019	EU	EU-1/2	EU-3/3	EU-3/4	EU-3/5	EU-4/6	EU-1/7	EU-3/8	EU-3/9	EU-8/10	EU-10/11	EU-1/12	EU-2/13	EU-12/14	EU-3/15
HpGP-GER-020	EU	EU-1/2	EU-3/3	EU-3/4	EU-3/5	EU-4/6	EU-4/7	EU-3/8	EU-3/9	EU-8/10	EU-10/11	EU-1/12	EU-2/13	EU-2/14	EU-12/15
HpGP-GRE-018	EU	EU-1/2	EU-3/3	EU-3/4	EU-3/5	EU-4/6	EU-4/7	EU-3/8	EU-3/9	EU-8/10	EU-10/11	EU-1/12	EU-2/13	EU-2/14	EU-12/15
HpGP-GRE-043	EU	EU-1/2	EU-3/3	EU-3/4	EU-3/5	EU-4/6	EU-4/7	EU-3/8	EU-3/9	EU-8/10	EU-10/11	EU-1/12	EU-2/13	EU-2/14	EU-12/15
HpGP-GRE-044	EU	EU-1/2	EU-3/3	EU-3/4	EU-3/5	EU-4/6	EU-4/7	EU-3/8	EU-3/9	EU-8/10	EU-10/11	EU-1/12	EU-2/13	EU-2/14	EU-12/15
HpGP-IRN-001	EU	EU-1/2	EU-3/3	EU-3/4	EU-3/5	EU-4/6	EU-1/7	EU-3/8	EU-3/9	EU-8/10	EU-10/11	EU-1/12	EU-2/13	EU-12/14	EU-3/15
HpGP-ITA-008	EU	EU-1/2	EU-3/3	EU-3/4	EU-3/5	EU-4/6	EU-1/7	EU-3/8	EU-3/9	EU-8/10	EU-10/11	EU-1/12	EU-2/13	EU-12/14	EU-3/15
HpGP-ITA-009	EU	EU-1/2	EU-3/3	EU-3/4	EU-3/5	EU-4/6	EU-4/7	EU-3/8	EU-3/9	EU-8/10	EU-10/11	EU-9/12	EU-2/13	EU-2/14	EU-12/15
HpGP-ITA-010	EU	EU-1/2	EU-3/3	EU-3/4	EU-3/5	EU-4/6	EU-4/7	EU-3/8	EU-3/9	EU-8/10	EU-10/11	EU-1/12	EU-2/13	EU-2/14	EU-12/15
HpGP-ITA-012	EU	EU-1/2	EU-3/3	EU-3/4	EU-3/5	EU-4/6	EU-4/7	EU-3/8	EU-3/9	EU-8/10	EU-10/11	EU-1/12	EU-2/13	EU-2/14	EU-12/15
HpGP-ITA-015	EU	EU-1/2	EU-3/3	EU-3/4	EU-3/5	EU-4/6	EU-4/7	EU-3/8	EU-3/9	EU-8/10	EU-10/11	EU-1/12	EU-2/13	EU-2/14	EU-12/15
HpGP-ITA-017	EU	EU-1/2	EU-3/3	EU-3/4	EU-3/5	EU-4/6	EU-4/7	EU-3/8	EU-3/9	EU-8/10	EU-10/11	EU-1/12	EU-2/13	EU-2/14	EU-12/15
HpGP-ITA-019	EU	EU-1/2	EU-3/3	EU-3/4	EU-3/5	EU-4/6	EU-4/7	EU-3/8	EU-3/9	EU-8/10	EU-10/11	EU-1/12	EU-2/13	EU-12/14	EU-3/15
HpGP-ITA-022	EU	EU-1/2	EU-3/3	EU-3/4	EU-3/5	EU-4/6	EU-1/7	EU-3/8	EU-3/9	EU-8/10	EU-10/11	EU-1/12	EU-2/13	EU-12/14	EU-3/15
HpGP-ITA-023	EU	EU-1/2	EU-3/3	EU-3/4	EU-3/5	EU-4/6	EU-4/7	EU-3/8	EU-3/9	EU-8/10	EU-10/11	EU-9/12	EU-2/13	EU-2/14	EU-12/15
HpGP-ITA-024	EU	EU-1/2	EU-3/3	EU-3/4	EU-3/5	EU-4/6	EU-1/7	EU-3/8	EU-3/9	EU-8/10	EU-10/11	EU-1/12	EU-2/13	EU-12/14	EU-3/15
HpGP-ITA-030	EU	EU-1/2	EU-3/3	EU-3/4	EU-3/5	EU-4/6	EU-1/7	EU-3/8	EU-3/9	EU-8/10	EU-10/11	EU-1/12	EU-2/13	EU-12/14	EU-3/15
HpGP-LAT-001	EU	EU-1/2	EU-3/3	EU-3/4	EU-3/5	EU-4/6	EU-4/7	EU-3/8	EU-3/9	EU-8/10	EU-10/11	EU-1/12	EU-2/13	EU-2/14	EU-12/15
HpGP-LAT-002	EU	EU-1/2	EU-3/3	EU-3/4	EU-3/5	EU-4/6	EU-4/7	EU-3/8	EU-3/9	EU-8/10	EU-10/11	EU-1/12	EU-2/13	EU-2/14	EU-12/15
HpGP-LAT-006	EU	EU-1/2	EU-3/3	EU-3/4	EU-3/5	EU-4/6	EU-1/7	EU-3/8	EU-3/9	EU-8/10	EU-10/11	EU-1/12	EU-2/13	EU-12/14	EU-3/15
HpGP-LAT-007	EU	EU-1/2	EU-3/3	EU-3/4	EU-3/5	EU-4/6	EU-1/7	EU-3/8	EU-3/9	EU-8/10	EU-10/11	EU-1/12	EU-2/13	EU-12/14	EU-3/15
HpGP-LAT-008	EU	EU-1/2	EU-3/3	EU-3/4	EU-3/5	EU-4/6	EU-1/7	EU-3/8	EU-3/9	EU-8/10	EU-10/11	EU-1/12	EU-2/13	EU-12/14	EU-3/15
HpGP-LAT-013	EU	EU-1/2	EU-3/3	EU-3/4	EU-3/5	EU-4/6	EU-1/7	EU-3/8	EU-3/9	EU-8/10	EU-10/11	EU-1/12	EU-2/13	EU-12/14	EU-3/15
HpGP-LAT-033	EU	EU-1/2	EU-3/3	EU-3/4	EU-3/5	EU-4/6	EU-1/7	EU-3/8	EU-3/9	EU-8/10	EU-10/11	EU-1/12	EU-2/13	EU-12/14	EU-3/15
HpGP-LIT-002	EU	EU-1/2	EU-3/3	EU-3/4	EU-3/5	EU-4/6	EU-1/7	EU-3/8	EU-3/9	EU-8/10	EU-10/11	EU-1/12	EU-2/13	EU-12/14	EU-3/15
HpGP-LIT-008	EU	EU-1/2	EU-3/3	EU-3/4	EU-3/5	EU-4/6	EU-1/7	EU-3/8	EU-3/9	EU-8/10	EU-10/11	EU-1/12	EU-2/13	EU-12/14	EU-3/15
HpGP-LIT-012	EU	EU-1/2	EU-3/3	EU-3/4	EU-3/5	EU-4/6	EU-1/7	EU-3/8	EU-3/9	EU-8/10	EU-10/11	EU-1/12	EU-2/13	EU-12/14	EU-3/15
HpGP-LIT-024	EU	EU-1/2	EU-3/3	EU-3/4	EU-3/5	EU-4/6	EU-4/7	EU-3/8	EU-3/9	EU-8/10	EU-10/11	EU-1/12	EU-2/13	EU-2/14	EU-12/15
HpGP-LIT-026	EU	EU-1/2	EU-3/3	EU-3/4	EU-3/5	EU-4/6	EU-1/7	EU-3/8	EU-3/9	EU-8/10	EU-10/11	EU-1/12	EU-2/13	EU-12/14	EU-3/15
HpGP-POL-002	EU	EU-1/2	EU-3/3	EU-3/4	EU-3/5	EU-4/6	EU-4/7	EU-3/8	EU-3/9	EU-8/10	EU-10/11	EU-1/12	EU-2/13	EU-2/14	EU-12/15
HpGP-POL-003	EU	EU-1/2	EU-3/3	EU-3/4	EU-3/5	EU-4/6	EU-4/7	EU-3/8	EU-3/9	EU-8/10	EU-10/11	EU-1/12	EU-2/13	EU-2/14	EU-12/15
HpGP-POL-004	EU	EU-1/2	EU-3/3	EU-3/4	EU-3/5	EU-4/6	EU-4/7	EU-3/8	EU-3/9	EU-8/10	EU-10/11	EU-1/12	EU-2/13	EU-2/14	EU-12/15
HpGP-POL-005	EU	EU-1/2	EU-3/3	EU-3/4	EU-3/5	EU-4/6	EU-4/7	EU-3/8	EU-3/9	EU-8/10	EU-10/11	EU-9/12	EU-2/13	EU-2/14	EU-12/15
HpGP-POL-007	EU	EU-1/2	EU-3/3	EU-3/4	EU-3/5	EU-4/6	EU-4/7	EU-3/8	EU-3/9	EU-8/10	EU-10/11	EU-9/12	EU-2/13	EU-2/14	EU-12/15
HpGP-POL-008	EU	EU-1/2	EU-3/3	EU-3/4	EU-3/5	EU-4/6	EU-4/7	EU-3/8	EU-3/9	EU-8/10	EU-10/11	EU-9/12	EU-2/13	EU-2/14	EU-12/15
HpGP-POL-009	EU	EU-1/2	EU-3/3	EU-3/4	EU-3/5	EU-4/6	EU-1/7	EU-3/8	EU-3/9	EU-8/10	EU-10/11	EU-1/12	EU-2/13	EU-12/14	EU-3/15
HpGP-POL-107	EU	EU-1/2	EU-3/3	EU-3/4	EU-3/5	EU-4/6	EU-4/7	EU-3/8	EU-3/9	EU-8/10	EU-10/11	EU-1/12	EU-2/13	EU-2/14	EU-12/15
HpGP-RUS-002	EU	EU-1/2	EU-3/3	EU-3/4	EU-3/5	EU-4/6	EU-4/7	EU-3/8	EU-3/9	EU-8/10	EU-10/11	EU-1/12	EU-2/13	EU-2/14	EU-12/15
HpGP-RUS-006	EU	EU-1/2	EU-3/3	EU-3/4	EU-3/5	EU-4/6	EU-4/7	EU-3/8	EU-3/9	EU-8/10	EU-10/11	EU-1/12	EU-2/13	EU-2/14	EU-12/15
HpGP-RUS-009	EU	EU-1/2	EU-3/3	EU-3/4	EU-3/5	EU-4/6	EU-4/7	EU-3/8	EU-3/9	EU-8/10	EU-10/11	EU-1/12	EU-2/13	EU-2/14	EU-12/15
HpGP-RUS-011	EU	EU-1/2	EU-3/3	EU-3/4	EU-3/5	EU-4/6	EU-1/7	EU-3/8	EU-3/9	EU-8/10	EU-10/11	EU-1/12	EU-2/13	EU-12/14	EU-3/15
HpGP-SPA-806	EU	EU-1/2	EU-3/3	EU-3/4	EU-3/5	EU-4/6	EU-1/7	EU-3/8	EU-3/9	EU-8/10	EU-10/11	EU-1/12	EU-2/13	EU-12/14	EU-3/15
HpGP-SWT-007	EU	EU-1/2	EU-3/3	EU-3/4	EU-3/5	EU-4/6	EU-1/7	EU-3/8	EU-3/9	EU-8/10	EU-10/11	EU-1/12	EU-2/13	EU-12/14	EU-3/15
HpGP-TUR-002	EU	EU-1/2	EU-3/3	EU-3/4	EU-3/5	EU-4/6	EU-1/7	EU-3/8	EU-3/9	EU-8/10	EU-10/11	EU-1/12	EU-2/13	EU-12/14	EU-3/15
HpGP-TUR-006	EU	EU-1/2	EU-3/3	EU-3/4	EU-3/5	EU-4/6	EU-4/7	EU-3/8	EU-3/9	EU-8/10	EU-10/11	EU-1/12	EU-2/13	EU-2/14	EU-12/15
HpGP-TUR-014	EU	EU-1/2	EU-3/3	EU-3/4	EU-3/5	EU-4/6	EU-4/7	EU-3/8	EU-3/9	EU-8/10	EU-10/11	EU-1/12	EU-2/13	EU-2/14	EU-12/15
HpGP-TUR-017	EU	EU-1/2	EU-3/3	EU-3/4	EU-3/5	EU-4/6	EU-1/7	EU-3/8	EU-3/9	EU-8/10	EU-10/11	EU-1/12	EU-2/13	EU-12/14	EU-3/15
MHP30	EU	EU-1/2	EU-3/3	EU-3/4	EU-3/5	EU-4/6	EU-4/7	EU-3/8	EU-3/9	EU-8/10	EU-10/11	EU-1/12	EU-2/13	EU-2/14	EU-12/15
N6	EU	EU-1/2	EU-3/3	EU-3/4	EU-3/5	EU-4/6	EU-1/7	EU-3/8	EU-3/9	EU-8/10	EU-10/11	EU-1/12	EU-2/13	EU-12/14	EU-3/15
R046Wa	EU	EU-1/2	EU-3/3	EU-3/4	EU-3/5	EU-4/6	EU-4/7	EU-3/8	EU-3/9	EU-8/10	EU-10/11	EU-1/12	EU-2/13	EU-2/14	EU-12/15
ZH01	EU	EU-1/2	EU-3/3	EU-3/4	EU-3/5	EU-4/6	EU-4/7	EU-3/8	EU-3/9	EU-8/10	EU-10/11	EU-1/12	EU-2/13	EU-2/14	EU-12/15
ZH09	EU	EU-1/2	EU-3/3	EU-3/4	EU-3/5	EU-4/6	EU-1/7	EU-3/8	EU-3/9	EU-8/10	EU-10/11	EU-1/12	EU-2/13	EU-12/14	EU-3/15
ZH107	EU	EU-1/2	EU-3/3	EU-3/4	EU-3/5	EU-4/6	EU-4/7	EU-3/8	EU-3/9	EU-8/10	EU-10/11	EU-1/12	EU-2/13	EU-2/14	EU-12/15
ZH1111	EU	EU-1/2	EU-3/3	EU-3/4	EU-3/5	EU-4/6	EU-1/7	EU-3/8	EU-3/9	EU-8/10	EU-10/11	EU-1/12	EU-2/13	EU-12/14	EU-3/15
ZH112	EU	EU-1/2	EU-3/3	EU-3/4	EU-3/5	EU-4/6	EU-1/7	EU-3/8	EU-3/9	EU-8/10	EU-10/11	EU-1/12	EU-2/13	EU-12/14	EU-3/15
ZH116	EU	EU-1/2	EU-3/3	EU-3/4	EU-3/5	EU-4/6	EU-4/7	EU-3/8	EU-3/9	EU-8/10	EU-10/11	EU-1/12	EU-2/13	EU-2/14	EU-12/15
ZH117	EU	EU-1/2	EU-3/3	EU-3/4	EU-3/5	EU-4/6	EU-4/7	EU-3/8	EU-3/9	EU-8/10	EU-10/11	EU-1/12	EU-2/13	EU-2/14	EU-12/15
ZH119	EU	EU-1/2	EU-3/3	EU-3/4	EU-3/5	EU-4/6	EU-1/7	EU-3/8	EU-3/9	EU-8/10	EU-10/11	EU-1/12	EU-2/13	EU-12/14	EU-3/15
ZH12	EU	EU-1/2	EU-3/3	EU-3/4	EU-3/5	EU-4/6	EU-4/7	EU-3/8	EU-3/9	EU-8/10	EU-10/11	EU-1/12	EU-2/13	EU-12/14	EU-3/15
ZH121	EU	EU-1/2	EU-3/3	EU-3/4	EU-3/5	EU-4/6	EU-4/7	EU-3/8	EU-3/9	EU-8/10	EU-10/11	EU-1/12	EU-2/13	EU-2/14	EU-12/15
ZH128	EU	EU-1/2	EU-3/3	EU-3/4	EU-3/5	EU-4/6	EU-4/7	EU-3/8	EU-3/9	EU-8/10	EU-10/11	EU-1/12	EU-2/13	EU-2/14	EU-12/15
ZH129	EU	EU-1/2	EU-3/3	EU-3/4	EU-3/5	EU-4/6	EU-4/7	EU-3/8	EU-3/9	EU-8/10	EU-10/11	EU-1/12	EU-2/13	EU-2/14	EU-12/15
ZH135	EU	EU-1/2	EU-3/3	EU-3/4	EU-3/5	EU-4/6	EU-4/7	EU-3/8	EU-3/9	EU-8/10	EU-10/11	EU-1/12	EU-2/13	EU-2/14	EU-12/15
ZH14	EU	EU-1/2	EU-3/3	EU-3/4	EU-3/5	EU-4/6	EU-1/7	EU-3/8	EU-3/9	EU-8/10	EU-10/11	EU-1/12	EU-2/13	EU-12/14	EU-3/15
ZH16	EU	EU-1/2	EU-3/3	EU-3/4	EU-3/5	EU-4/6	EU-1/7	EU-3/8	EU-3/9	EU-8/10	EU-10/11	EU-1/12	EU-2/13	EU-12/14	EU-3/15
ZH26	EU	EU-1/2	EU-3/3	EU-3/4	EU-3/5	EU-4/6	EU-4/7	EU-3/8	EU-3/9	EU-8/10	EU-10/11	EU-1/12	EU-2/13	EU-2/14	EU-12/15
ZH41	EU	EU-1/2	EU-3/3	EU-3/4	EU-3/5	EU-4/6	EU-1/7	EU-3/8	EU-3/9	EU-8/10	EU-10/11	EU-1/12	EU-2/13	EU-12/14	EU-3/15
ZH49	EU	EU-1/2	EU-3/3	EU-3/4	EU-3/5	EU-4/6	EU-1/7	EU-3/8	EU-3/9	EU-8/10	EU-10/11	EU-1/12	EU-2/13	EU-12/14	EU-3/15
ZH57	EU	EU-1/2	EU-3/3	EU-3/4	EU-3/5	EU-4/6	EU-1/7	EU-3/8	EU-3/9	EU-8/10	EU-10/11	EU-1/12	EU-2/13	EU-12/14	EU-3/15
ZH59	EU	EU-1/2	EU-3/3	EU-3/4	EU-3/5	EU-4/6	EU-1/7	EU-3/8	EU-3/9	EU-8/10	EU-10/11	EU-1/12	EU-2/13	EU-12/14	EU-3/15
ZH67	EU	EU-1/2	EU-3/3	EU-3/4	EU-3/5	EU-4/6	EU-1/7	EU-3/8	EU-3/9	EU-8/10	EU-10/11	EU-1/12	EU-2/13	EU-12/14	EU-3/15
ZH76	EU	EU-1/2	EU-3/3	EU-3/4	EU-3/5	EU-4/6	EU-1/7	EU-3/8	EU-3/9	EU-8/10	EU-10/11	EU-1/12	EU-2/13	EU-12/14	EU-3/15
ZH78	EU	EU-1/2	EU-3/3	EU-3/4	EU-3/5	EU-4/6	EU-4/7	EU-3/8	EU-3/9	EU-8/10	EU-10/11	EU-1/12	EU-2/13	EU-2/14	EU-12/15
ZH94	EU	EU-1/2	EU-3/3	EU-3/4	EU-3/5	EU-4/6	EU-4/7	EU-3/8	EU-3/9	EU-8/10	EU-10/11	EU-1/12	EU-2/13	EU-2/14	EU-12/15
149A3	EU	EU-2/2	EU-2/3	EU-2/4	EU-2/5	EU-2/6	EU-2/7	EU-2/8	EU-2/9	EU-5/10	EU-11/11	EU-12/12	EU-10/13	EU-3/14	EU-4/15
20A8	EU	EU-2/2	EU-2/3	EU-2/4	EU-2/5	EU-2/6	EU-2/7	EU-2/8	EU-2/9	EU-5/10	EU-11/11	EU-12/12	EU-10/13	EU-3/14	EU-4/15
25b2	EU	EU-2/2	EU-2/3	EU-2/4	EU-2/5	EU-2/6	EU-2/7	EU-2/8	EU-2/9	EU-5/10	EU-11/11	EU-12/12	EU-10/13	EU-3/14	EU-4/15
28B4	EU	EU-2/2	EU-2/3	EU-2/4	EU-2/5	EU-2/6	EU-2/7	EU-2/8	EU-2/9	EU-5/10	EU-11/11	EU-12/12	EU-10/13	EU-3/14	EU-4/15
44A4	EU	EU-2/2	EU-2/3	EU-2/4	EU-2/5	EU-2/6	EU-2/7	EU-2/8	EU-2/9	EU-5/10	EU-11/11	EU-12/12	EU-10/13	EU-3/14	EU-4/15
86A5	EU	EU-2/2	EU-2/3	EU-2/4	EU-2/5	EU-2/6	EU-2/7	EU-2/8	EU-2/9	EU-5/10	EU-11/11	EU-12/12	EU-10/13	EU-3/14	EU-4/15
HP14012	EU	EU-2/2	EU-2/3	EU-2/4	EU-2/5	EU-2/6	EU-2/7	EU-2/8	EU-2/9	EU-5/10	EU-11/11	EU-12/12	EU-10/13	EU-3/14	EU-14/15
HP99316	EU	EU-2/2	EU-2/3	EU-2/4	EU-2/5	EU-2/6	EU-2/7	EU-2/8	EU-2/9	EU-5/10	EU-11/11	EU-12/12	EU-10/13	EU-3/14	EU-14/15
HpGP-BGD-001	EU	EU-2/2	EU-2/3	EU-2/4	EU-2/5	EU-2/6	EU-2/7	EU-2/8	EU-2/9	EU-5/10	EU-11/11	EU-12/12	EU-10/13	EU-3/14	EU-4/15
HpGP-BGD-002	EU	EU-2/2	EU-2/3	EU-2/4	EU-2/5	EU-2/6	EU-2/7	EU-2/8	EU-2/9	EU-5/10	EU-11/11	EU-12/12	EU-10/13	EU-3/14	EU-4/15
HpGP-BGD-003	EU	EU-2/2	EU-2/3	EU-2/4	EU-2/5	EU-2/6	EU-2/7	EU-2/8	EU-2/9	EU-5/10	EU-11/11	EU-12/12	EU-10/13	EU-3/14	EU-4/15
HpGP-BGD-008	EU	EU-2/2	EU-2/3	EU-2/4	EU-2/5	EU-2/6	EU-2/7	EU-2/8	EU-2/9	EU-5/10	EU-11/11	EU-12/12	EU-10/13	EU-3/14	EU-4/15
HpGP-IND-008	EU	EU-2/2	EU-2/3	EU-2/4	EU-2/5	EU-2/6	EU-2/7	EU-2/8	EU-2/9	EU-5/10	EU-11/11	EU-12/12	EU-10/13	EU-3/14	EU-4/15
HpGP-MMR-001	EU	EU-2/2	EU-2/3	EU-2/4	EU-2/5	EU-2/6	EU-2/7	EU-2/8	EU-2/9	EU-5/10	EU-11/11	EU-12/12	EU-10/13	EU-3/14	EU-4/15
HpGP-MMR-002	EU	EU-2/2	EU-2/3	EU-2/4	EU-2/5	EU-2/6	EU-2/7	EU-2/8	EU-2/9	EU-5/10	EU-11/11	EU-12/12	EU-10/13	EU-3/14	EU-4/15
HpGP-MMR-003	EU	EU-2/2	EU-2/3	EU-2/4	EU-2/5	EU-2/6	EU-2/7	EU-2/8	EU-2/9	EU-5/10	EU-11/11	EU-12/12	EU-10/13	EU-3/14	EU-4/15
HpGP-MMR-004	EU	EU-2/2	EU-2/3	EU-2/4	EU-2/5	EU-2/6	EU-2/7	EU-2/8	EU-2/9	EU-5/10	EU-11/11	EU-12/12	EU-10/13	EU-3/14	EU-4/15
HpGP-MMR-005	EU	EU-2/2	EU-2/3	EU-2/4	EU-2/5	EU-2/6	EU-2/7	EU-2/8	EU-2/9	EU-5/10	EU-11/11	EU-12/12	EU-10/13	EU-3/14	EU-4/15
HpGP-MMR-006	EU	EU-2/2	EU-2/3	EU-2/4	EU-2/5	EU-2/6	EU-2/7	EU-2/8	EU-2/9	EU-5/10	EU-11/11	EU-12/12	EU-10/13	EU-3/14	EU-4/15
HpGP-MMR-007	EU	EU-2/2	EU-2/3	EU-2/4	EU-2/5	EU-2/6	EU-2/7	EU-2/8	EU-2/9	EU-5/10	EU-11/11	EU-12/12	EU-10/13	EU-3/14	EU-4/15
HpGP-MMR-008	EU	EU-2/2	EU-2/3	EU-2/4	EU-2/5	EU-2/6	EU-2/7	EU-2/8	EU-2/9	EU-5/10	EU-11/11	EU-12/12	EU-10/13	EU-3/14	EU-4/15
HpGP-MMR-009	EU	EU-2/2	EU-2/3	EU-2/4	EU-2/5	EU-2/6	EU-2/7	EU-2/8	EU-2/9	EU-5/10	EU-11/11	EU-12/12	EU-10/13	EU-3/14	EU-4/15
HpGP-MMR-010	EU	EU-2/2	EU-2/3	EU-2/4	EU-2/5	EU-2/6	EU-2/7	EU-2/8	EU-2/9	EU-5/10	EU-11/11	EU-12/12	EU-10/13	EU-3/14	EU-4/15
HpGP-MMR-011	EU	EU-2/2	EU-2/3	EU-2/4	EU-2/5	EU-2/6	EU-2/7	EU-2/8	EU-2/9	EU-5/10	EU-11/11	EU-12/12	EU-10/13	EU-3/14	EU-4/15
HpGP-MMR-012	EU	EU-2/2	EU-2/3	EU-2/4	EU-2/5	EU-2/6	EU-2/7	EU-2/8	EU-2/9	EU-5/10	EU-11/11	EU-12/12	EU-10/13	EU-3/14	EU-4/15
HpGP-NPL-003	EU	EU-2/2	EU-2/3	EU-2/4	EU-2/5	EU-2/6	EU-2/7	EU-2/8	EU-2/9	EU-5/10	EU-11/11	EU-12/12	EU-10/13	EU-3/14	EU-14/15
HpGP-NPL-008	EU	EU-2/2	EU-2/3	EU-2/4	EU-2/5	EU-2/6	EU-2/7	EU-2/8	EU-2/9	EU-5/10	EU-11/11	EU-12/12	EU-10/13	EU-3/14	EU-4/15
HpGP-NPL-009	EU	EU-2/2	EU-2/3	EU-2/4	EU-2/5	EU-2/6	EU-2/7	EU-2/8	EU-2/9	EU-5/10	EU-11/11	EU-12/12	EU-10/13	EU-3/14	EU-14/15
HpGP-NPL-013	EU	EU-2/2	EU-2/3	EU-2/4	EU-2/5	EU-2/6	EU-2/7	EU-2/8	EU-2/9	EU-5/10	EU-11/11	EU-12/12	EU-10/13	EU-3/14	EU-14/15
HpGP-USA-422	EU	EU-2/2	EU-2/3	EU-2/4	EU-2/5	EU-2/6	EU-2/7	EU-2/8	EU-2/9	EU-5/10	EU-11/11	EU-12/12	EU-10/13	EU-3/14	EU-4/15
India7	EU	EU-2/2	EU-2/3	EU-2/4	EU-2/5	EU-2/6	EU-2/7	EU-2/8	EU-2/9	EU-5/10	EU-11/11	EU-12/12	EU-10/13	EU-3/14	EU-4/15
KH0025	EU	EU-2/2	EU-2/3	EU-2/4	EU-2/5	EU-2/6	EU-2/7	EU-2/8	EU-2/9	EU-5/10	EU-11/11	EU-12/12	EU-10/13	EU-3/14	EU-4/15
KH0097	EU	EU-2/2	EU-2/3	EU-2/4	EU-2/5	EU-2/6	EU-2/7	EU-2/8	EU-2/9	EU-5/10	EU-11/11	EU-12/12	EU-10/13	EU-3/14	EU-4/15
KH0119	EU	EU-2/2	EU-2/3	EU-2/4	EU-2/5	EU-2/6	EU-2/7	EU-2/8	EU-2/9	EU-5/10	EU-11/11	EU-12/12	EU-10/13	EU-3/14	EU-14/15
KH0126	EU	EU-2/2	EU-2/3	EU-2/4	EU-2/5	EU-2/6	EU-2/7	EU-2/8	EU-2/9	EU-5/10	EU-11/11	EU-12/12	EU-10/13	EU-3/14	EU-14/15
KH0159	EU	EU-2/2	EU-2/3	EU-2/4	EU-2/5	EU-2/6	EU-2/7	EU-2/8	EU-2/9	EU-5/10	EU-11/11	EU-12/12	EU-10/13	EU-3/14	EU-14/15
KH32	EU	EU-2/2	EU-2/3	EU-2/4	EU-2/5	EU-2/6	EU-2/7	EU-2/8	EU-2/9	EU-5/10	EU-11/11	EU-12/12	EU-10/13	EU-3/14	EU-4/15
KH4	EU	EU-2/2	EU-2/3	EU-2/4	EU-2/5	EU-2/6	EU-2/7	EU-2/8	EU-2/9	EU-5/10	EU-11/11	EU-12/12	EU-10/13	EU-3/14	EU-4/15
KH44	EU	EU-2/2	EU-2/3	EU-2/4	EU-2/5	EU-2/6	EU-2/7	EU-2/8	EU-2/9	EU-5/10	EU-11/11	EU-12/12	EU-10/13	EU-3/14	EU-4/15
NAK7	EU	EU-2/2	EU-2/3	EU-2/4	EU-2/5	EU-2/6	EU-2/7	EU-2/8	EU-2/9	EU-5/10	EU-11/11	EU-12/12	EU-10/13	EU-3/14	EU-4/15
S106A3	EU	EU-2/2	EU-2/3	EU-2/4	EU-2/5	EU-2/6	EU-2/7	EU-2/8	EU-2/9	EU-5/10	EU-11/11	EU-12/12	EU-10/13	EU-3/14	EU-4/15
Santal49	EU	EU-2/2	EU-2/3	EU-2/4	EU-2/5	EU-2/6	EU-2/7	EU-2/8	EU-2/9	EU-5/10	EU-11/11	EU-12/12	EU-10/13	EU-3/14	EU-4/15
UM054	EU	EU-2/2	EU-2/3	EU-2/4	EU-2/5	EU-2/6	EU-2/7	EU-2/8	EU-2/9	EU-5/10	EU-11/11	EU-12/12	EU-10/13	EU-3/14	EU-4/15
UM228	EU	EU-2/2	EU-2/3	EU-2/4	EU-2/5	EU-2/6	EU-2/7	EU-2/8	EU-2/9	EU-5/10	EU-11/11	EU-12/12	EU-10/13	EU-3/14	EU-4/15
UM408	EU	EU-2/2	EU-2/3	EU-2/4	EU-2/5	EU-2/6	EU-2/7	EU-2/8	EU-2/9	EU-5/10	EU-11/11	EU-12/12	EU-10/13	EU-3/14	EU-4/15
CHL25	EU	EU-2/2	EU-2/3	EU-2/4	EU-2/5	EU-2/6	EU-2/7	EU-2/8	EU-2/9	EU-5/10	EU-3/11	EU-3/12	EU-12/13	EU-14/14	EU-13/15
HP11055	EU	EU-2/2	EU-2/3	EU-2/4	EU-2/5	EU-2/6	EU-2/7	EU-2/8	EU-2/9	EU-5/10	EU-3/11	EU-3/12	EU-12/13	EU-14/14	EU-13/15
HP13031	EU	EU-2/2	EU-2/3	EU-2/4	EU-2/5	EU-2/6	EU-2/7	EU-2/8	EU-2/9	EU-5/10	EU-3/11	EU-3/12	EU-12/13	EU-14/14	EU-13/15
KH0001	EU	EU-2/2	EU-2/3	EU-2/4	EU-2/5	EU-2/6	EU-2/7	EU-2/8	EU-2/9	EU-5/10	EU-3/11	EU-3/12	EU-12/13	EU-14/14	EU-13/15
KH0040	EU	EU-2/2	EU-2/3	EU-2/4	EU-2/5	EU-2/6	EU-2/7	EU-2/8	EU-2/9	EU-5/10	EU-3/11	EU-3/12	EU-12/13	EU-14/14	EU-13/15
KH0054	EU	EU-2/2	EU-2/3	EU-2/4	EU-2/5	EU-2/6	EU-2/7	EU-2/8	EU-2/9	EU-5/10	EU-3/11	EU-3/12	EU-12/13	EU-14/14	EU-13/15
KH0071	EU	EU-2/2	EU-2/3	EU-2/4	EU-2/5	EU-2/6	EU-2/7	EU-2/8	EU-2/9	EU-5/10	EU-3/11	EU-3/12	EU-12/13	EU-14/14	EU-13/15
KH0092	EU	EU-2/2	EU-2/3	EU-2/4	EU-2/5	EU-2/6	EU-2/7	EU-2/8	EU-2/9	EU-5/10	EU-3/11	EU-3/12	EU-12/13	EU-14/14	EU-13/15
KH0122	EU	EU-2/2	EU-2/3	EU-2/4	EU-2/5	EU-2/6	EU-2/7	EU-2/8	EU-2/9	EU-5/10	EU-3/11	EU-3/12	EU-12/13	EU-14/14	EU-13/15
KH0125	EU	EU-2/2	EU-2/3	EU-2/4	EU-2/5	EU-2/6	EU-2/7	EU-2/8	EU-2/9	EU-5/10	EU-3/11	EU-3/12	EU-12/13	EU-14/14	EU-13/15
KH0129	EU	EU-2/2	EU-2/3	EU-2/4	EU-2/5	EU-2/6	EU-2/7	EU-2/8	EU-2/9	EU-5/10	EU-3/11	EU-3/12	EU-12/13	EU-14/14	EU-13/15
KH0141	EU	EU-2/2	EU-2/3	EU-2/4	EU-2/5	EU-2/6	EU-2/7	EU-2/8	EU-2/9	EU-5/10	EU-3/11	EU-3/12	EU-12/13	EU-14/14	EU-13/15
KH0165	EU	EU-2/2	EU-2/3	EU-2/4	EU-2/5	EU-2/6	EU-2/7	EU-2/8	EU-2/9	EU-5/10	EU-3/11	EU-3/12	EU-12/13	EU-14/14	EU-13/15
KH0172	EU	EU-2/2	EU-2/3	EU-2/4	EU-2/5	EU-2/6	EU-2/7	EU-2/8	EU-2/9	EU-5/10	EU-3/11	EU-3/12	EU-12/13	EU-14/14	EU-13/15
KH0176	EU	EU-2/2	EU-2/3	EU-2/4	EU-2/5	EU-2/6	EU-2/7	EU-2/8	EU-2/9	EU-5/10	EU-3/11	EU-3/12	EU-12/13	EU-14/14	EU-13/15
KH0178	EU	EU-2/2	EU-2/3	EU-2/4	EU-2/5	EU-2/6	EU-2/7	EU-2/8	EU-2/9	EU-5/10	EU-3/11	EU-3/12	EU-12/13	EU-14/14	EU-13/15
KH0210	EU	EU-2/2	EU-2/3	EU-2/4	EU-2/5	EU-2/6	EU-2/7	EU-2/8	EU-2/9	EU-5/10	EU-3/11	EU-3/12	EU-12/13	EU-14/14	EU-13/15
152B5	EU	EU-2/2	EU-2/3	EU-2/4	EU-2/5	EU-2/6	EU-2/7	EU-2/8	EU-2/9	EU-1/10	EU-3/11	EU-10/12	EU-6/13	EU-10/14	EU-7/15
19B6	EU	EU-2/2	EU-2/3	EU-2/4	EU-2/5	EU-2/6	EU-2/7	EU-2/8	EU-2/9	EU-1/10	EU-3/11	EU-10/12	EU-6/13	EU-10/14	EU-7/15
43a2	EU	EU-2/2	EU-2/3	EU-2/4	EU-2/5	EU-2/6	EU-2/7	EU-2/8	EU-2/9	EU-1/10	EU-3/11	EU-10/12	EU-6/13	EU-10/14	EU-7/15
60A7	EU	EU-2/2	EU-2/3	EU-2/4	EU-2/5	EU-2/6	EU-2/7	EU-2/8	EU-2/9	EU-1/10	EU-3/11	EU-10/12	EU-6/13	EU-10/14	EU-7/15
61A5	EU	EU-2/2	EU-2/3	EU-2/4	EU-2/5	EU-2/6	EU-2/7	EU-2/8	EU-2/9	EU-1/10	EU-3/11	EU-10/12	EU-6/13	EU-10/14	EU-7/15
89B9	EU	EU-2/2	EU-2/3	EU-2/4	EU-2/5	EU-2/6	EU-2/7	EU-2/8	EU-2/9	EU-1/10	EU-3/11	EU-10/12	EU-6/13	EU-10/14	EU-7/15
BM013A	EU	EU-2/2	EU-2/3	EU-2/4	EU-2/5	EU-2/6	EU-2/7	EU-2/8	EU-2/9	EU-1/10	EU-3/11	EU-10/12	EU-6/13	EU-10/14	EU-7/15
HP07019	EU	EU-2/2	EU-2/3	EU-2/4	EU-2/5	EU-2/6	EU-2/7	EU-2/8	EU-2/9	EU-1/10	EU-3/11	EU-10/12	EU-6/13	EU-10/14	EU-7/15
HP12038	EU	EU-2/2	EU-2/3	EU-2/4	EU-2/5	EU-2/6	EU-2/7	EU-2/8	EU-2/9	EU-1/10	EU-3/11	EU-10/12	EU-6/13	EU-10/14	EU-7/15
HP12059	EU	EU-2/2	EU-2/3	EU-2/4	EU-2/5	EU-2/6	EU-2/7	EU-2/8	EU-2/9	EU-1/10	EU-3/11	EU-10/12	EU-6/13	EU-10/14	EU-7/15
HP12068	EU	EU-2/2	EU-2/3	EU-2/4	EU-2/5	EU-2/6	EU-2/7	EU-2/8	EU-2/9	EU-1/10	EU-3/11	EU-10/12	EU-6/13	EU-10/14	EU-7/15
HP12077	EU	EU-2/2	EU-2/3	EU-2/4	EU-2/5	EU-2/6	EU-2/7	EU-2/8	EU-2/9	EU-1/10	EU-3/11	EU-10/12	EU-6/13	EU-10/14	EU-14/15
HP13054	EU	EU-2/2	EU-2/3	EU-2/4	EU-2/5	EU-2/6	EU-2/7	EU-2/8	EU-2/9	EU-1/10	EU-3/11	EU-10/12	EU-6/13	EU-10/14	EU-7/15
HP14054	EU	EU-2/2	EU-2/3	EU-2/4	EU-2/5	EU-2/6	EU-2/7	EU-2/8	EU-2/9	EU-1/10	EU-3/11	EU-10/12	EU-6/13	EU-10/14	EU-14/15
HP15012	EU	EU-2/2	EU-2/3	EU-2/4	EU-2/5	EU-2/6	EU-2/7	EU-2/8	EU-2/9	EU-1/10	EU-3/11	EU-10/12	EU-6/13	EU-10/14	EU-14/15
HP15033	EU	EU-2/2	EU-2/3	EU-2/4	EU-2/5	EU-2/6	EU-2/7	EU-2/8	EU-2/9	EU-1/10	EU-3/11	EU-10/12	EU-6/13	EU-10/14	EU-7/15
HP15054	EU	EU-2/2	EU-2/3	EU-2/4	EU-2/5	EU-2/6	EU-2/7	EU-2/8	EU-2/9	EU-1/10	EU-3/11	EU-10/12	EU-6/13	EU-10/14	EU-7/15
HP99647	EU	EU-2/2	EU-2/3	EU-2/4	EU-2/5	EU-2/6	EU-2/7	EU-2/8	EU-2/9	EU-1/10	EU-3/11	EU-10/12	EU-6/13	EU-10/14	EU-7/15
HpGP-BGD-004	EU	EU-2/2	EU-2/3	EU-2/4	EU-2/5	EU-2/6	EU-2/7	EU-2/8	EU-2/9	EU-1/10	EU-3/11	EU-10/12	EU-6/13	EU-10/14	EU-14/15
HpGP-BGD-006	EU	EU-2/2	EU-2/3	EU-2/4	EU-2/5	EU-2/6	EU-2/7	EU-2/8	EU-2/9	EU-1/10	EU-3/11	EU-10/12	EU-6/13	EU-10/14	EU-7/15
HpGP-BGD-007	EU	EU-2/2	EU-2/3	EU-2/4	EU-2/5	EU-2/6	EU-2/7	EU-2/8	EU-2/9	EU-1/10	EU-3/11	EU-10/12	EU-6/13	EU-10/14	EU-7/15
HpGP-BGD-010	EU	EU-2/2	EU-2/3	EU-2/4	EU-2/5	EU-2/6	EU-2/7	EU-2/8	EU-2/9	EU-1/10	EU-3/11	EU-10/12	EU-6/13	EU-10/14	EU-7/15
HpGP-IDN-003	EU	EU-2/2	EU-2/3	EU-2/4	EU-2/5	EU-2/6	EU-2/7	EU-2/8	EU-2/9	EU-1/10	EU-3/11	EU-10/12	EU-6/13	EU-10/14	EU-7/15
HpGP-IND-003	EU	EU-2/2	EU-2/3	EU-2/4	EU-2/5	EU-2/6	EU-2/7	EU-2/8	EU-2/9	EU-1/10	EU-3/11	EU-10/12	EU-6/13	EU-10/14	EU-14/15
HpGP-IND-004	EU	EU-2/2	EU-2/3	EU-2/4	EU-2/5	EU-2/6	EU-2/7	EU-2/8	EU-2/9	EU-1/10	EU-3/11	EU-10/12	EU-6/13	EU-10/14	EU-14/15
HpGP-IND-005	EU	EU-2/2	EU-2/3	EU-2/4	EU-2/5	EU-2/6	EU-2/7	EU-2/8	EU-2/9	EU-1/10	EU-3/11	EU-10/12	EU-6/13	EU-10/14	EU-7/15
HpGP-NPL-001	EU	EU-2/2	EU-2/3	EU-2/4	EU-2/5	EU-2/6	EU-2/7	EU-2/8	EU-2/9	EU-5/10	EU-3/11	EU-10/12	EU-6/13	EU-10/14	EU-14/15
HpGP-NPL-002	EU	EU-2/2	EU-2/3	EU-2/4	EU-2/5	EU-2/6	EU-2/7	EU-2/8	EU-2/9	EU-1/10	EU-3/11	EU-10/12	EU-6/13	EU-10/14	EU-7/15
HpGP-NPL-005	EU	EU-2/2	EU-2/3	EU-2/4	EU-2/5	EU-2/6	EU-2/7	EU-2/8	EU-2/9	EU-1/10	EU-3/11	EU-10/12	EU-6/13	EU-10/14	EU-7/15
HpGP-NPL-011	EU	EU-2/2	EU-2/3	EU-2/4	EU-2/5	EU-2/6	EU-2/7	EU-2/8	EU-2/9	EU-5/10	EU-3/11	EU-10/12	EU-6/13	EU-10/14	EU-14/15
HpGP-NPL-012	EU	EU-2/2	EU-2/3	EU-2/4	EU-2/5	EU-2/6	EU-2/7	EU-2/8	EU-2/9	EU-5/10	EU-3/11	EU-10/12	EU-6/13	EU-10/14	EU-14/15
KH0045	EU	EU-2/2	EU-2/3	EU-2/4	EU-2/5	EU-2/6	EU-2/7	EU-2/8	EU-2/9	EU-5/10	EU-3/11	EU-10/12	EU-6/13	EU-10/14	EU-14/15
KH0065	EU	EU-2/2	EU-2/3	EU-2/4	EU-2/5	EU-2/6	EU-2/7	EU-2/8	EU-2/9	EU-5/10	EU-3/11	EU-10/12	EU-6/13	EU-10/14	EU-14/15
KH0070	EU	EU-2/2	EU-2/3	EU-2/4	EU-2/5	EU-2/6	EU-2/7	EU-2/8	EU-2/9	EU-5/10	EU-3/11	EU-10/12	EU-6/13	EU-10/14	EU-14/15
KH0072	EU	EU-2/2	EU-2/3	EU-2/4	EU-2/5	EU-2/6	EU-2/7	EU-2/8	EU-2/9	EU-5/10	EU-3/11	EU-10/12	EU-6/13	EU-10/14	EU-14/15
KH0106	EU	EU-2/2	EU-2/3	EU-2/4	EU-2/5	EU-2/6	EU-2/7	EU-2/8	EU-2/9	EU-5/10	EU-3/11	EU-10/12	EU-6/13	EU-10/14	EU-14/15
KH0143	EU	EU-2/2	EU-2/3	EU-2/4	EU-2/5	EU-2/6	EU-2/7	EU-2/8	EU-2/9	EU-5/10	EU-3/11	EU-10/12	EU-6/13	EU-10/14	EU-14/15
KH0198	EU	EU-2/2	EU-2/3	EU-2/4	EU-2/5	EU-2/6	EU-2/7	EU-2/8	EU-2/9	EU-1/10	EU-3/11	EU-10/12	EU-6/13	EU-10/14	EU-7/15
KH0207	EU	EU-2/2	EU-2/3	EU-2/4	EU-2/5	EU-2/6	EU-2/7	EU-2/8	EU-2/9	EU-5/10	EU-3/11	EU-10/12	EU-6/13	EU-10/14	EU-14/15
KH1	EU	EU-2/2	EU-2/3	EU-2/4	EU-2/5	EU-2/6	EU-2/7	EU-2/8	EU-2/9	EU-1/10	EU-3/11	EU-10/12	EU-6/13	EU-10/14	EU-7/15
KH16	EU	EU-2/2	EU-2/3	EU-2/4	EU-2/5	EU-2/6	EU-2/7	EU-2/8	EU-2/9	EU-1/10	EU-3/11	EU-10/12	EU-6/13	EU-10/14	EU-14/15
KH18	EU	EU-2/2	EU-2/3	EU-2/4	EU-2/5	EU-2/6	EU-2/7	EU-2/8	EU-2/9	EU-1/10	EU-3/11	EU-10/12	EU-6/13	EU-10/14	EU-7/15
KH19	EU	EU-2/2	EU-2/3	EU-2/4	EU-2/5	EU-2/6	EU-2/7	EU-2/8	EU-2/9	EU-1/10	EU-3/11	EU-10/12	EU-6/13	EU-10/14	EU-7/15
KH2	EU	EU-2/2	EU-2/3	EU-2/4	EU-2/5	EU-2/6	EU-2/7	EU-2/8	EU-2/9	EU-1/10	EU-3/11	EU-10/12	EU-6/13	EU-10/14	EU-14/15
KH23	EU	EU-2/2	EU-2/3	EU-2/4	EU-2/5	EU-2/6	EU-2/7	EU-2/8	EU-2/9	EU-1/10	EU-3/11	EU-10/12	EU-6/13	EU-10/14	EU-7/15
KH25	EU	EU-2/2	EU-2/3	EU-2/4	EU-2/5	EU-2/6	EU-2/7	EU-2/8	EU-2/9	EU-1/10	EU-3/11	EU-10/12	EU-6/13	EU-10/14	EU-14/15
KH3	EU	EU-2/2	EU-2/3	EU-2/4	EU-2/5	EU-2/6	EU-2/7	EU-2/8	EU-2/9	EU-1/10	EU-3/11	EU-10/12	EU-6/13	EU-10/14	EU-14/15
KH33	EU	EU-2/2	EU-2/3	EU-2/4	EU-2/5	EU-2/6	EU-2/7	EU-2/8	EU-2/9	EU-1/10	EU-3/11	EU-10/12	EU-6/13	EU-10/14	EU-7/15
KH38	EU	EU-2/2	EU-2/3	EU-2/4	EU-2/5	EU-2/6	EU-2/7	EU-2/8	EU-2/9	EU-1/10	EU-3/11	EU-10/12	EU-6/13	EU-10/14	EU-7/15
KH40	EU	EU-2/2	EU-2/3	EU-2/4	EU-2/5	EU-2/6	EU-2/7	EU-2/8	EU-2/9	EU-1/10	EU-3/11	EU-10/12	EU-6/13	EU-10/14	EU-14/15
KH9	EU	EU-2/2	EU-2/3	EU-2/4	EU-2/5	EU-2/6	EU-2/7	EU-2/8	EU-2/9	EU-1/10	EU-3/11	EU-10/12	EU-6/13	EU-10/14	EU-7/15
NAD1	EU	EU-2/2	EU-2/3	EU-2/4	EU-2/5	EU-2/6	EU-2/7	EU-2/8	EU-2/9	EU-1/10	EU-3/11	EU-10/12	EU-6/13	EU-10/14	EU-7/15
SA221A	EU	EU-2/2	EU-2/3	EU-2/4	EU-2/5	EU-2/6	EU-2/7	EU-2/8	EU-2/9	EU-1/10	EU-3/11	EU-10/12	EU-6/13	EU-10/14	EU-7/15
UM045	EU	EU-2/2	EU-2/3	EU-2/4	EU-2/5	EU-2/6	EU-2/7	EU-2/8	EU-2/9	EU-1/10	EU-3/11	EU-10/12	EU-6/13	EU-10/14	EU-7/15
UM209	EU	EU-2/2	EU-2/3	EU-2/4	EU-2/5	EU-2/6	EU-2/7	EU-2/8	EU-2/9	EU-1/10	EU-3/11	EU-10/12	EU-6/13	EU-10/14	EU-14/15
UM211	EU	EU-2/2	EU-2/3	EU-2/4	EU-2/5	EU-2/6	EU-2/7	EU-2/8	EU-2/9	EU-5/10	EU-3/11	EU-10/12	EU-6/13	EU-10/14	EU-14/15
HpGP-JAP-102	EU	EU-2/2	EU-3/3	EU-3/4	EU-3/5	EU-2/6	EU-4/7	EU-8/8	EU-8/9	EU-1/10	EU-1/11	EU-10/12	EU-6/13	EU-8/14	EU-7/15
HpGP-JAP-104	EU	EU-2/2	EU-3/3	EU-3/4	EU-3/5	EU-2/6	EU-4/7	EU-8/8	EU-8/9	EU-1/10	EU-1/11	EU-10/12	EU-6/13	EU-8/14	EU-7/15
oki112	EU	EU-2/2	EU-3/3	EU-3/4	EU-3/5	EU-2/6	EU-4/7	EU-8/8	EU-8/9	EU-1/10	EU-1/11	EU-10/12	EU-6/13	EU-8/14	EU-7/15
oki422	EU	EU-2/2	EU-3/3	EU-3/4	EU-3/5	EU-2/6	EU-4/7	EU-8/8	EU-8/9	EU-1/10	EU-1/11	EU-10/12	EU-6/13	EU-8/14	EU-7/15
oki439	EU	EU-2/2	EU-3/3	EU-3/4	EU-3/5	EU-2/6	EU-4/7	EU-8/8	EU-8/9	EU-1/10	EU-1/11	EU-10/12	EU-6/13	EU-8/14	EU-7/15
HpGP-BGR-006	EU	EU-2/2	EU-3/3	EU-3/4	EU-3/5	EU-4/6	EU-4/7	EU-3/8	EU-3/9	EU-8/10	EU-1/11	EU-9/12	EU-11/13	EU-8/14	EU-11/15
HpGP-BGR-007	EU	EU-2/2	EU-3/3	EU-3/4	EU-3/5	EU-4/6	EU-4/7	EU-3/8	EU-3/9	EU-8/10	EU-1/11	EU-9/12	EU-11/13	EU-8/14	EU-11/15
HpGP-BGR-008	EU	EU-2/2	EU-3/3	EU-3/4	EU-3/5	EU-4/6	EU-4/7	EU-3/8	EU-3/9	EU-8/10	EU-1/11	EU-9/12	EU-11/13	EU-8/14	EU-11/15
HpGP-GRE-008	EU	EU-2/2	EU-3/3	EU-3/4	EU-3/5	EU-4/6	EU-4/7	EU-3/8	EU-3/9	EU-8/10	EU-1/11	EU-9/12	EU-11/13	EU-8/14	EU-11/15
HpGP-ITA-027	EU	EU-2/2	EU-3/3	EU-3/4	EU-3/5	EU-4/6	EU-4/7	EU-3/8	EU-3/9	EU-8/10	EU-1/11	EU-9/12	EU-11/13	EU-8/14	EU-11/15
HpGP-POL-010	EU	EU-2/2	EU-3/3	EU-3/4	EU-3/5	EU-4/6	EU-4/7	EU-3/8	EU-3/9	EU-8/10	EU-1/11	EU-9/12	EU-11/13	EU-8/14	EU-11/15
HpGP-POL-106	EU	EU-2/2	EU-3/3	EU-3/4	EU-3/5	EU-4/6	EU-4/7	EU-3/8	EU-3/9	EU-8/10	EU-1/11	EU-9/12	EU-11/13	EU-8/14	EU-11/15
HpGP-POL-110	EU	EU-2/2	EU-3/3	EU-3/4	EU-3/5	EU-4/6	EU-4/7	EU-3/8	EU-3/9	EU-8/10	EU-1/11	EU-9/12	EU-11/13	EU-8/14	EU-11/15
HpGP-SPA-709	EU	EU-2/2	EU-3/3	EU-3/4	EU-3/5	EU-4/6	EU-4/7	EU-3/8	EU-3/9	EU-8/10	EU-1/11	EU-9/12	EU-11/13	EU-8/14	EU-11/15
HpGP-SWT-002	EU	EU-2/2	EU-3/3	EU-3/4	EU-3/5	EU-4/6	EU-4/7	EU-3/8	EU-3/9	EU-8/10	EU-1/11	EU-9/12	EU-11/13	EU-8/14	EU-11/15
HpGP-SWT-006	EU	EU-2/2	EU-3/3	EU-3/4	EU-3/5	EU-4/6	EU-4/7	EU-3/8	EU-3/9	EU-8/10	EU-1/11	EU-9/12	EU-11/13	EU-8/14	EU-11/15
HpGP-SWT-008	EU	EU-2/2	EU-3/3	EU-3/4	EU-3/5	EU-4/6	EU-4/7	EU-3/8	EU-3/9	EU-8/10	EU-1/11	EU-9/12	EU-11/13	EU-8/14	EU-11/15
HpGP-TUR-008	EU	EU-2/2	EU-3/3	EU-3/4	EU-3/5	EU-4/6	EU-4/7	EU-3/8	EU-3/9	EU-8/10	EU-1/11	EU-9/12	EU-11/13	EU-8/14	EU-11/15
R036d	EU	EU-2/2	EU-3/3	EU-3/4	EU-3/5	EU-4/6	EU-4/7	EU-3/8	EU-3/9	EU-8/10	EU-1/11	EU-9/12	EU-11/13	EU-8/14	EU-11/15
ZH122	EU	EU-2/2	EU-3/3	EU-3/4	EU-3/5	EU-4/6	EU-4/7	EU-3/8	EU-3/9	EU-8/10	EU-1/11	EU-9/12	EU-11/13	EU-8/14	EU-11/15
ZH132	EU	EU-2/2	EU-3/3	EU-3/4	EU-3/5	EU-4/6	EU-4/7	EU-3/8	EU-3/9	EU-8/10	EU-1/11	EU-9/12	EU-11/13	EU-8/14	EU-11/15
ZH22	EU	EU-2/2	EU-3/3	EU-3/4	EU-3/5	EU-4/6	EU-4/7	EU-3/8	EU-3/9	EU-8/10	EU-1/11	EU-9/12	EU-11/13	EU-8/14	EU-11/15
ZH60	EU	EU-2/2	EU-3/3	EU-3/4	EU-3/5	EU-4/6	EU-4/7	EU-3/8	EU-3/9	EU-8/10	EU-1/11	EU-9/12	EU-11/13	EU-8/14	EU-11/15
ZH91	EU	EU-2/2	EU-3/3	EU-3/4	EU-3/5	EU-4/6	EU-4/7	EU-3/8	EU-3/9	EU-8/10	EU-1/11	EU-9/12	EU-11/13	EU-8/14	EU-11/15
23-A-EK1	EU	EU-2/2	EU-3/3	EU-3/4	EU-3/5	EU-4/6	EU-4/7	EU-8/8	EU-8/9	EU-10/10	EU-1/11	EU-9/12	EU-11/13	EU-8/14	EU-11/15
24-A-EK1	EU	EU-2/2	EU-3/3	EU-3/4	EU-3/5	EU-4/6	EU-4/7	EU-8/8	EU-8/9	EU-10/10	EU-1/11	EU-9/12	EU-11/13	EU-8/14	EU-11/15
A	EU	EU-2/2	EU-3/3	EU-3/4	EU-3/5	EU-4/6	EU-4/7	EU-8/8	EU-8/9	EU-10/10	EU-1/11	EU-9/12	EU-11/13	EU-8/14	EU-11/15
B	EU	EU-2/2	EU-3/3	EU-3/4	EU-3/5	EU-4/6	EU-4/7	EU-8/8	EU-8/9	EU-1/10	EU-1/11	EU-9/12	EU-11/13	EU-8/14	EU-11/15
GC54-HL	EU	EU-2/2	EU-3/3	EU-3/4	EU-3/5	EU-4/6	EU-4/7	EU-8/8	EU-8/9	EU-10/10	EU-1/11	EU-9/12	EU-11/13	EU-8/14	EU-11/15
Hp_H-45	EU	EU-2/2	EU-3/3	EU-3/4	EU-3/5	EU-4/6	EU-4/7	EU-8/8	EU-8/9	EU-10/10	EU-1/11	EU-9/12	EU-11/13	EU-8/14	EU-11/15
HP11011	EU	EU-2/2	EU-3/3	EU-3/4	EU-3/5	EU-4/6	EU-4/7	EU-8/8	EU-8/9	EU-10/10	EU-1/11	EU-9/12	EU-11/13	EU-8/14	EU-11/15
HP11043	EU	EU-2/2	EU-3/3	EU-3/4	EU-3/5	EU-4/6	EU-4/7	EU-8/8	EU-8/9	EU-1/10	EU-1/11	EU-9/12	EU-11/13	EU-8/14	EU-11/15
HP13064	EU	EU-2/2	EU-3/3	EU-3/4	EU-3/5	EU-4/6	EU-4/7	EU-8/8	EU-8/9	EU-10/10	EU-1/11	EU-9/12	EU-11/13	EU-8/14	EU-11/15
HP14065	EU	EU-2/2	EU-3/3	EU-3/4	EU-3/5	EU-4/6	EU-4/7	EU-8/8	EU-8/9	EU-1/10	EU-1/11	EU-9/12	EU-11/13	EU-8/14	EU-11/15
HP15044	EU	EU-2/2	EU-3/3	EU-3/4	EU-3/5	EU-4/6	EU-4/7	EU-8/8	EU-8/9	EU-1/10	EU-1/11	EU-9/12	EU-11/13	EU-8/14	EU-11/15
HP15058	EU	EU-2/2	EU-3/3	EU-3/4	EU-3/5	EU-4/6	EU-4/7	EU-8/8	EU-8/9	EU-10/10	EU-1/11	EU-9/12	EU-11/13	EU-8/14	EU-11/15
HP15060	EU	EU-2/2	EU-3/3	EU-3/4	EU-3/5	EU-4/6	EU-4/7	EU-8/8	EU-8/9	EU-1/10	EU-1/11	EU-9/12	EU-11/13	EU-8/14	EU-11/15
HP16052	EU	EU-2/2	EU-3/3	EU-3/4	EU-3/5	EU-4/6	EU-4/7	EU-8/8	EU-8/9	EU-1/10	EU-1/11	EU-9/12	EU-11/13	EU-8/14	EU-11/15
HpGP-BGR-005	EU	EU-2/2	EU-3/3	EU-3/4	EU-3/5	EU-4/6	EU-4/7	EU-8/8	EU-8/9	EU-10/10	EU-1/11	EU-9/12	EU-11/13	EU-8/14	EU-11/15
HpGP-GER-006	EU	EU-2/2	EU-3/3	EU-3/4	EU-3/5	EU-4/6	EU-4/7	EU-8/8	EU-8/9	EU-10/10	EU-1/11	EU-9/12	EU-11/13	EU-8/14	EU-11/15
HpGP-GRE-002	EU	EU-2/2	EU-3/3	EU-3/4	EU-3/5	EU-4/6	EU-4/7	EU-8/8	EU-8/9	EU-10/10	EU-1/11	EU-9/12	EU-11/13	EU-8/14	EU-11/15
HpGP-GRE-012	EU	EU-2/2	EU-3/3	EU-3/4	EU-3/5	EU-4/6	EU-4/7	EU-8/8	EU-8/9	EU-10/10	EU-1/11	EU-9/12	EU-11/13	EU-8/14	EU-11/15
HpGP-GRE-019	EU	EU-2/2	EU-3/3	EU-3/4	EU-3/5	EU-4/6	EU-4/7	EU-8/8	EU-8/9	EU-10/10	EU-1/11	EU-9/12	EU-11/13	EU-8/14	EU-11/15
HpGP-IRN-009	EU	EU-2/2	EU-3/3	EU-3/4	EU-3/5	EU-4/6	EU-4/7	EU-8/8	EU-8/9	EU-10/10	EU-1/11	EU-9/12	EU-11/13	EU-8/14	EU-11/15
HpGP-ITA-001	EU	EU-2/2	EU-3/3	EU-3/4	EU-3/5	EU-4/6	EU-4/7	EU-8/8	EU-8/9	EU-10/10	EU-1/11	EU-9/12	EU-11/13	EU-8/14	EU-11/15
HpGP-ITA-004	EU	EU-2/2	EU-3/3	EU-3/4	EU-3/5	EU-4/6	EU-4/7	EU-8/8	EU-8/9	EU-10/10	EU-1/11	EU-9/12	EU-11/13	EU-8/14	EU-11/15
HpGP-ITA-007	EU	EU-2/2	EU-3/3	EU-3/4	EU-3/5	EU-4/6	EU-4/7	EU-8/8	EU-8/9	EU-10/10	EU-1/11	EU-9/12	EU-11/13	EU-8/14	EU-11/15
HpGP-ITA-018	EU	EU-2/2	EU-3/3	EU-3/4	EU-3/5	EU-4/6	EU-4/7	EU-8/8	EU-8/9	EU-10/10	EU-1/11	EU-9/12	EU-11/13	EU-8/14	EU-11/15
HpGP-ITA-029	EU	EU-2/2	EU-3/3	EU-3/4	EU-3/5	EU-4/6	EU-4/7	EU-8/8	EU-8/9	EU-10/10	EU-1/11	EU-9/12	EU-11/13	EU-8/14	EU-11/15
HpGP-KAZ-001	EU	EU-2/2	EU-3/3	EU-3/4	EU-3/5	EU-4/6	EU-4/7	EU-8/8	EU-8/9	EU-10/10	EU-1/11	EU-9/12	EU-11/13	EU-8/14	EU-11/15
HpGP-KGZ-001	EU	EU-2/2	EU-3/3	EU-3/4	EU-3/5	EU-4/6	EU-4/7	EU-8/8	EU-8/9	EU-10/10	EU-1/11	EU-9/12	EU-11/13	EU-8/14	EU-11/15
HpGP-KGZ-008	EU	EU-2/2	EU-3/3	EU-3/4	EU-3/5	EU-4/6	EU-4/7	EU-8/8	EU-8/9	EU-1/10	EU-1/11	EU-9/12	EU-11/13	EU-8/14	EU-11/15
HpGP-KGZ-009	EU	EU-2/2	EU-3/3	EU-3/4	EU-3/5	EU-4/6	EU-4/7	EU-8/8	EU-8/9	EU-1/10	EU-1/11	EU-9/12	EU-11/13	EU-8/14	EU-11/15
HpGP-RUS-008	EU	EU-2/2	EU-3/3	EU-3/4	EU-3/5	EU-4/6	EU-4/7	EU-8/8	EU-8/9	EU-10/10	EU-1/11	EU-9/12	EU-11/13	EU-8/14	EU-11/15
HpGP-SPA-101	EU	EU-2/2	EU-3/3	EU-3/4	EU-3/5	EU-4/6	EU-4/7	EU-8/8	EU-8/9	EU-10/10	EU-1/11	EU-9/12	EU-11/13	EU-8/14	EU-11/15
HpGP-SPA-504	EU	EU-2/2	EU-3/3	EU-3/4	EU-3/5	EU-4/6	EU-4/7	EU-8/8	EU-8/9	EU-10/10	EU-1/11	EU-9/12	EU-11/13	EU-8/14	EU-11/15
UM139	EU	EU-2/2	EU-3/3	EU-3/4	EU-3/5	EU-4/6	EU-4/7	EU-8/8	EU-8/9	EU-1/10	EU-1/11	EU-9/12	EU-11/13	EU-8/14	EU-11/15
ZH10	EU	EU-2/2	EU-3/3	EU-3/4	EU-3/5	EU-4/6	EU-4/7	EU-8/8	EU-8/9	EU-10/10	EU-1/11	EU-9/12	EU-11/13	EU-8/14	EU-11/15
ZH120	EU	EU-2/2	EU-3/3	EU-3/4	EU-3/5	EU-4/6	EU-4/7	EU-8/8	EU-8/9	EU-10/10	EU-1/11	EU-9/12	EU-11/13	EU-8/14	EU-11/15
ZH125	EU	EU-2/2	EU-3/3	EU-3/4	EU-3/5	EU-4/6	EU-4/7	EU-8/8	EU-8/9	EU-10/10	EU-1/11	EU-9/12	EU-11/13	EU-8/14	EU-11/15
ZH130	EU	EU-2/2	EU-3/3	EU-3/4	EU-3/5	EU-4/6	EU-4/7	EU-8/8	EU-8/9	EU-10/10	EU-1/11	EU-9/12	EU-11/13	EU-8/14	EU-11/15
ZH133	EU	EU-2/2	EU-3/3	EU-3/4	EU-3/5	EU-4/6	EU-4/7	EU-8/8	EU-8/9	EU-10/10	EU-1/11	EU-9/12	EU-11/13	EU-8/14	EU-11/15
ZH20	EU	EU-2/2	EU-3/3	EU-3/4	EU-3/5	EU-4/6	EU-4/7	EU-8/8	EU-8/9	EU-10/10	EU-1/11	EU-9/12	EU-11/13	EU-8/14	EU-11/15
ZH23	EU	EU-2/2	EU-3/3	EU-3/4	EU-3/5	EU-4/6	EU-4/7	EU-8/8	EU-8/9	EU-10/10	EU-1/11	EU-9/12	EU-11/13	EU-8/14	EU-11/15
ZH29	EU	EU-2/2	EU-3/3	EU-3/4	EU-3/5	EU-4/6	EU-4/7	EU-8/8	EU-8/9	EU-10/10	EU-1/11	EU-9/12	EU-11/13	EU-8/14	EU-11/15
ZH30	EU	EU-2/2	EU-3/3	EU-3/4	EU-3/5	EU-4/6	EU-4/7	EU-8/8	EU-8/9	EU-10/10	EU-1/11	EU-9/12	EU-11/13	EU-8/14	EU-11/15
ZH34	EU	EU-2/2	EU-3/3	EU-3/4	EU-3/5	EU-4/6	EU-4/7	EU-8/8	EU-8/9	EU-10/10	EU-1/11	EU-9/12	EU-11/13	EU-8/14	EU-11/15
ZH46	EU	EU-2/2	EU-3/3	EU-3/4	EU-3/5	EU-4/6	EU-4/7	EU-8/8	EU-8/9	EU-10/10	EU-1/11	EU-9/12	EU-11/13	EU-8/14	EU-11/15
ZH47	EU	EU-2/2	EU-3/3	EU-3/4	EU-3/5	EU-4/6	EU-4/7	EU-8/8	EU-8/9	EU-10/10	EU-1/11	EU-9/12	EU-11/13	EU-8/14	EU-11/15
ZH51	EU	EU-2/2	EU-3/3	EU-3/4	EU-3/5	EU-4/6	EU-4/7	EU-8/8	EU-8/9	EU-10/10	EU-1/11	EU-9/12	EU-11/13	EU-8/14	EU-11/15
ZH61	EU	EU-2/2	EU-3/3	EU-3/4	EU-3/5	EU-4/6	EU-4/7	EU-8/8	EU-8/9	EU-10/10	EU-1/11	EU-9/12	EU-11/13	EU-8/14	EU-11/15
ZH88	EU	EU-2/2	EU-3/3	EU-3/4	EU-3/5	EU-4/6	EU-4/7	EU-8/8	EU-8/9	EU-10/10	EU-1/11	EU-9/12	EU-11/13	EU-8/14	EU-11/15
ZH90	EU	EU-2/2	EU-3/3	EU-3/4	EU-3/5	EU-4/6	EU-4/7	EU-8/8	EU-8/9	EU-10/10	EU-1/11	EU-9/12	EU-11/13	EU-8/14	EU-11/15
25-A-EK1	EU	EU-2/2	EU-3/3	EU-3/4	EU-3/5	EU-4/6	EU-4/7	EU-8/8	EU-8/9	EU-10/10	EU-9/11	EU-2/12	EU-8/13	EU-13/14	EU-1/15
36166	EU	EU-2/2	EU-3/3	EU-3/4	EU-3/5	EU-4/6	EU-4/7	EU-8/8	EU-8/9	EU-10/10	EU-9/11	EU-2/12	EU-8/13	EU-13/14	EU-1/15
B38	EU	EU-2/2	EU-3/3	EU-3/4	EU-3/5	EU-4/6	EU-4/7	EU-8/8	EU-8/9	EU-10/10	EU-9/11	EU-2/12	EU-8/13	EU-13/14	EU-1/15
Hp_A-14	EU	EU-2/2	EU-3/3	EU-3/4	EU-3/5	EU-4/6	EU-4/7	EU-8/8	EU-8/9	EU-10/10	EU-9/11	EU-2/12	EU-8/13	EU-13/14	EU-1/15
Hp_GFP	EU	EU-2/2	EU-3/3	EU-3/4	EU-3/5	EU-4/6	EU-4/7	EU-8/8	EU-8/9	EU-10/10	EU-9/11	EU-2/12	EU-8/13	EU-13/14	EU-1/15
HP05044	EU	EU-2/2	EU-3/3	EU-3/4	EU-3/5	EU-4/6	EU-4/7	EU-8/8	EU-8/9	EU-10/10	EU-9/11	EU-2/12	EU-8/13	EU-13/14	EU-1/15
HP12053	EU	EU-2/2	EU-3/3	EU-3/4	EU-3/5	EU-4/6	EU-4/7	EU-8/8	EU-8/9	EU-10/10	EU-9/11	EU-2/12	EU-8/13	EU-13/14	EU-1/15
HP14016	EU	EU-2/2	EU-3/3	EU-3/4	EU-3/5	EU-4/6	EU-4/7	EU-8/8	EU-8/9	EU-10/10	EU-9/11	EU-2/12	EU-8/13	EU-13/14	EU-1/15
HP15013	EU	EU-2/2	EU-3/3	EU-3/4	EU-3/5	EU-4/6	EU-4/7	EU-8/8	EU-8/9	EU-10/10	EU-9/11	EU-2/12	EU-8/13	EU-13/14	EU-1/15
HP99392	EU	EU-2/2	EU-3/3	EU-3/4	EU-3/5	EU-4/6	EU-4/7	EU-8/8	EU-8/9	EU-10/10	EU-9/11	EU-2/12	EU-8/13	EU-13/14	EU-1/15
HPARG8G	EU	EU-2/2	EU-3/3	EU-3/4	EU-3/5	EU-4/6	EU-4/7	EU-8/8	EU-8/9	EU-10/10	EU-9/11	EU-2/12	EU-8/13	EU-13/14	EU-1/15
HpGP-BGR-001	EU	EU-2/2	EU-3/3	EU-3/4	EU-3/5	EU-4/6	EU-4/7	EU-8/8	EU-8/9	EU-10/10	EU-9/11	EU-2/12	EU-8/13	EU-13/14	EU-1/15
HpGP-BGR-004	EU	EU-2/2	EU-3/3	EU-3/4	EU-3/5	EU-4/6	EU-4/7	EU-8/8	EU-8/9	EU-10/10	EU-9/11	EU-2/12	EU-8/13	EU-13/14	EU-1/15
HpGP-BRA-004	EU	EU-2/2	EU-3/3	EU-3/4	EU-3/5	EU-4/6	EU-4/7	EU-8/8	EU-8/9	EU-10/10	EU-9/11	EU-2/12	EU-8/13	EU-13/14	EU-1/15
HpGP-FRA-006	EU	EU-2/2	EU-3/3	EU-3/4	EU-3/5	EU-4/6	EU-4/7	EU-8/8	EU-8/9	EU-10/10	EU-9/11	EU-2/12	EU-8/13	EU-13/14	EU-1/15
HpGP-FRA-008	EU	EU-2/2	EU-3/3	EU-3/4	EU-3/5	EU-4/6	EU-4/7	EU-8/8	EU-8/9	EU-10/10	EU-9/11	EU-2/12	EU-8/13	EU-13/14	EU-1/15
HpGP-GER-003	EU	EU-2/2	EU-3/3	EU-3/4	EU-3/5	EU-4/6	EU-4/7	EU-8/8	EU-8/9	EU-10/10	EU-9/11	EU-2/12	EU-8/13	EU-13/14	EU-1/15
HpGP-GRE-001	EU	EU-2/2	EU-3/3	EU-3/4	EU-3/5	EU-4/6	EU-4/7	EU-8/8	EU-8/9	EU-10/10	EU-9/11	EU-2/12	EU-8/13	EU-13/14	EU-1/15
HpGP-GRE-003	EU	EU-2/2	EU-3/3	EU-3/4	EU-3/5	EU-4/6	EU-4/7	EU-8/8	EU-8/9	EU-10/10	EU-9/11	EU-2/12	EU-8/13	EU-13/14	EU-1/15
HpGP-GRE-004	EU	EU-2/2	EU-3/3	EU-3/4	EU-3/5	EU-4/6	EU-4/7	EU-8/8	EU-8/9	EU-10/10	EU-9/11	EU-2/12	EU-8/13	EU-13/14	EU-1/15
HpGP-GRE-005	EU	EU-2/2	EU-3/3	EU-3/4	EU-3/5	EU-4/6	EU-4/7	EU-8/8	EU-8/9	EU-10/10	EU-9/11	EU-2/12	EU-8/13	EU-13/14	EU-1/15
HpGP-GRE-006	EU	EU-2/2	EU-3/3	EU-3/4	EU-3/5	EU-4/6	EU-4/7	EU-8/8	EU-8/9	EU-10/10	EU-9/11	EU-2/12	EU-8/13	EU-13/14	EU-1/15
HpGP-GRE-020	EU	EU-2/2	EU-3/3	EU-3/4	EU-3/5	EU-4/6	EU-4/7	EU-8/8	EU-8/9	EU-10/10	EU-9/11	EU-2/12	EU-8/13	EU-13/14	EU-1/15
HpGP-GRE-022	EU	EU-2/2	EU-3/3	EU-3/4	EU-3/5	EU-4/6	EU-4/7	EU-8/8	EU-8/9	EU-10/10	EU-9/11	EU-2/12	EU-8/13	EU-13/14	EU-1/15
HpGP-GRE-036	EU	EU-2/2	EU-3/3	EU-3/4	EU-3/5	EU-4/6	EU-4/7	EU-8/8	EU-8/9	EU-10/10	EU-9/11	EU-2/12	EU-8/13	EU-13/14	EU-1/15
HpGP-GRE-039	EU	EU-2/2	EU-3/3	EU-3/4	EU-3/5	EU-4/6	EU-4/7	EU-8/8	EU-8/9	EU-10/10	EU-9/11	EU-2/12	EU-8/13	EU-13/14	EU-1/15
HpGP-GRE-041	EU	EU-2/2	EU-3/3	EU-3/4	EU-3/5	EU-4/6	EU-4/7	EU-8/8	EU-8/9	EU-10/10	EU-9/11	EU-2/12	EU-8/13	EU-13/14	EU-1/15
HpGP-IRN-002	EU	EU-2/2	EU-3/3	EU-3/4	EU-3/5	EU-4/6	EU-4/7	EU-8/8	EU-8/9	EU-10/10	EU-9/11	EU-2/12	EU-8/13	EU-13/14	EU-1/15
HpGP-IRN-003	EU	EU-2/2	EU-3/3	EU-3/4	EU-3/5	EU-4/6	EU-4/7	EU-8/8	EU-8/9	EU-10/10	EU-9/11	EU-2/12	EU-8/13	EU-13/14	EU-1/15
HpGP-ITA-002	EU	EU-2/2	EU-3/3	EU-3/4	EU-3/5	EU-4/6	EU-4/7	EU-8/8	EU-8/9	EU-10/10	EU-9/11	EU-2/12	EU-8/13	EU-13/14	EU-1/15
HpGP-ITA-006	EU	EU-2/2	EU-3/3	EU-3/4	EU-3/5	EU-4/6	EU-4/7	EU-8/8	EU-8/9	EU-10/10	EU-9/11	EU-2/12	EU-8/13	EU-13/14	EU-1/15
HpGP-ITA-013	EU	EU-2/2	EU-3/3	EU-3/4	EU-3/5	EU-4/6	EU-4/7	EU-8/8	EU-8/9	EU-10/10	EU-9/11	EU-2/12	EU-8/13	EU-13/14	EU-1/15
HpGP-ITA-014	EU	EU-2/2	EU-3/3	EU-3/4	EU-3/5	EU-4/6	EU-4/7	EU-8/8	EU-8/9	EU-10/10	EU-9/11	EU-2/12	EU-8/13	EU-13/14	EU-1/15
HpGP-ITA-025	EU	EU-2/2	EU-3/3	EU-3/4	EU-3/5	EU-4/6	EU-4/7	EU-8/8	EU-8/9	EU-10/10	EU-9/11	EU-2/12	EU-8/13	EU-13/14	EU-1/15
HpGP-JOR-001	EU	EU-2/2	EU-3/3	EU-3/4	EU-3/5	EU-4/6	EU-4/7	EU-8/8	EU-8/9	EU-10/10	EU-9/11	EU-2/12	EU-8/13	EU-13/14	EU-1/15
HpGP-KGZ-003	EU	EU-2/2	EU-3/3	EU-3/4	EU-3/5	EU-4/6	EU-4/7	EU-8/8	EU-8/9	EU-10/10	EU-9/11	EU-2/12	EU-8/13	EU-13/14	EU-1/15
HpGP-SWE-006	EU	EU-2/2	EU-3/3	EU-3/4	EU-3/5	EU-4/6	EU-4/7	EU-8/8	EU-8/9	EU-10/10	EU-9/11	EU-2/12	EU-8/13	EU-13/14	EU-1/15
HpGP-SWT-013	EU	EU-2/2	EU-3/3	EU-3/4	EU-3/5	EU-4/6	EU-4/7	EU-8/8	EU-8/9	EU-10/10	EU-9/11	EU-2/12	EU-8/13	EU-13/14	EU-1/15
HpGP-SWT-014	EU	EU-2/2	EU-3/3	EU-3/4	EU-3/5	EU-4/6	EU-4/7	EU-8/8	EU-8/9	EU-10/10	EU-9/11	EU-2/12	EU-8/13	EU-13/14	EU-1/15
HpGP-TUR-003	EU	EU-2/2	EU-3/3	EU-3/4	EU-3/5	EU-4/6	EU-4/7	EU-8/8	EU-8/9	EU-10/10	EU-9/11	EU-2/12	EU-8/13	EU-13/14	EU-1/15
HpGP-TUR-004	EU	EU-2/2	EU-3/3	EU-3/4	EU-3/5	EU-4/6	EU-4/7	EU-8/8	EU-8/9	EU-10/10	EU-9/11	EU-2/12	EU-8/13	EU-13/14	EU-1/15
HpGP-TUR-010	EU	EU-2/2	EU-3/3	EU-3/4	EU-3/5	EU-4/6	EU-4/7	EU-8/8	EU-8/9	EU-10/10	EU-9/11	EU-2/12	EU-8/13	EU-13/14	EU-1/15
HpGP-USA-009	EU	EU-2/2	EU-3/3	EU-3/4	EU-3/5	EU-4/6	EU-4/7	EU-8/8	EU-8/9	EU-10/10	EU-9/11	EU-2/12	EU-8/13	EU-13/14	EU-1/15
KH12	EU	EU-2/2	EU-3/3	EU-3/4	EU-3/5	EU-4/6	EU-4/7	EU-8/8	EU-8/9	EU-10/10	EU-9/11	EU-2/12	EU-8/13	EU-13/14	EU-1/15
KH13	EU	EU-2/2	EU-3/3	EU-3/4	EU-3/5	EU-4/6	EU-4/7	EU-8/8	EU-8/9	EU-10/10	EU-9/11	EU-2/12	EU-8/13	EU-13/14	EU-1/15
KH6	EU	EU-2/2	EU-3/3	EU-3/4	EU-3/5	EU-4/6	EU-4/7	EU-8/8	EU-8/9	EU-10/10	EU-9/11	EU-2/12	EU-8/13	EU-13/14	EU-1/15
KH8	EU	EU-2/2	EU-3/3	EU-3/4	EU-3/5	EU-4/6	EU-4/7	EU-8/8	EU-8/9	EU-10/10	EU-9/11	EU-2/12	EU-8/13	EU-13/14	EU-1/15
ZH08	EU	EU-2/2	EU-3/3	EU-3/4	EU-3/5	EU-4/6	EU-4/7	EU-8/8	EU-8/9	EU-10/10	EU-9/11	EU-2/12	EU-8/13	EU-13/14	EU-1/15
ZH106	EU	EU-2/2	EU-3/3	EU-3/4	EU-3/5	EU-4/6	EU-4/7	EU-8/8	EU-8/9	EU-10/10	EU-9/11	EU-2/12	EU-8/13	EU-13/14	EU-1/15
ZH109	EU	EU-2/2	EU-3/3	EU-3/4	EU-3/5	EU-4/6	EU-4/7	EU-8/8	EU-8/9	EU-10/10	EU-9/11	EU-2/12	EU-8/13	EU-13/14	EU-1/15
ZH1110	EU	EU-2/2	EU-3/3	EU-3/4	EU-3/5	EU-4/6	EU-4/7	EU-8/8	EU-8/9	EU-10/10	EU-9/11	EU-2/12	EU-8/13	EU-13/14	EU-1/15
ZH123	EU	EU-2/2	EU-3/3	EU-3/4	EU-3/5	EU-4/6	EU-4/7	EU-8/8	EU-8/9	EU-10/10	EU-9/11	EU-2/12	EU-8/13	EU-13/14	EU-1/15
ZH134	EU	EU-2/2	EU-3/3	EU-3/4	EU-3/5	EU-4/6	EU-4/7	EU-8/8	EU-8/9	EU-10/10	EU-9/11	EU-2/12	EU-8/13	EU-13/14	EU-1/15
ZH136	EU	EU-2/2	EU-3/3	EU-3/4	EU-3/5	EU-4/6	EU-4/7	EU-8/8	EU-8/9	EU-10/10	EU-9/11	EU-2/12	EU-8/13	EU-13/14	EU-1/15
ZH17	EU	EU-2/2	EU-3/3	EU-3/4	EU-3/5	EU-4/6	EU-4/7	EU-8/8	EU-8/9	EU-10/10	EU-9/11	EU-2/12	EU-8/13	EU-13/14	EU-1/15
ZH19	EU	EU-2/2	EU-3/3	EU-3/4	EU-3/5	EU-4/6	EU-4/7	EU-8/8	EU-8/9	EU-10/10	EU-9/11	EU-2/12	EU-8/13	EU-13/14	EU-1/15
Zh38	EU	EU-2/2	EU-3/3	EU-3/4	EU-3/5	EU-4/6	EU-4/7	EU-8/8	EU-8/9	EU-10/10	EU-9/11	EU-2/12	EU-8/13	EU-13/14	EU-1/15
ZH40	EU	EU-2/2	EU-3/3	EU-3/4	EU-3/5	EU-4/6	EU-4/7	EU-8/8	EU-8/9	EU-10/10	EU-9/11	EU-2/12	EU-8/13	EU-13/14	EU-1/15
ZH42	EU	EU-2/2	EU-3/3	EU-3/4	EU-3/5	EU-4/6	EU-4/7	EU-8/8	EU-8/9	EU-10/10	EU-9/11	EU-2/12	EU-8/13	EU-13/14	EU-1/15
ZH84	EU	EU-2/2	EU-3/3	EU-3/4	EU-3/5	EU-4/6	EU-4/7	EU-8/8	EU-8/9	EU-10/10	EU-9/11	EU-2/12	EU-8/13	EU-13/14	EU-1/15
132	EU	EU-2/2	EU-2/3	EU-2/4	EU-5/5	EU-5/6	EU-6/7	EU-5/8	EU-5/9	EU-4/10	EU-5/11	EU-6/12	EU-4/13	EU-6/14	EU-6/15
FD423	EU	EU-2/2	EU-2/3	EU-2/4	EU-5/5	EU-5/6	EU-6/7	EU-5/8	EU-5/9	EU-4/10	EU-5/11	EU-6/12	EU-4/13	EU-6/14	EU-6/15
FD430	EU	EU-2/2	EU-2/3	EU-2/4	EU-5/5	EU-5/6	EU-6/7	EU-5/8	EU-5/9	EU-4/10	EU-5/11	EU-6/12	EU-4/13	EU-6/14	EU-6/15
FD535	EU	EU-2/2	EU-2/3	EU-2/4	EU-5/5	EU-5/6	EU-6/7	EU-5/8	EU-5/9	EU-4/10	EU-5/11	EU-6/12	EU-4/13	EU-6/14	EU-6/15
FD662	EU	EU-2/2	EU-2/3	EU-2/4	EU-5/5	EU-5/6	EU-6/7	EU-5/8	EU-5/9	EU-4/10	EU-5/11	EU-6/12	EU-4/13	EU-6/14	EU-6/15
FD703	EU	EU-2/2	EU-2/3	EU-2/4	EU-5/5	EU-5/6	EU-6/7	EU-5/8	EU-5/9	EU-4/10	EU-5/11	EU-6/12	EU-4/13	EU-6/14	EU-6/15
FD719	EU	EU-2/2	EU-2/3	EU-2/4	EU-5/5	EU-5/6	EU-6/7	EU-5/8	EU-5/9	EU-4/10	EU-5/11	EU-6/12	EU-4/13	EU-6/14	EU-6/15
HP99244	EU	EU-2/2	EU-2/3	EU-2/4	EU-5/5	EU-5/6	EU-6/7	EU-5/8	EU-5/9	EU-4/10	EU-5/11	EU-6/12	EU-4/13	EU-6/14	EU-6/15
HpGP-IND-001	EU	EU-2/2	EU-2/3	EU-2/4	EU-5/5	EU-5/6	EU-6/7	EU-5/8	EU-5/9	EU-4/10	EU-5/11	EU-6/12	EU-4/13	EU-6/14	EU-6/15
HpGP-IND-007	EU	EU-2/2	EU-2/3	EU-2/4	EU-5/5	EU-5/6	EU-6/7	EU-5/8	EU-5/9	EU-4/10	EU-5/11	EU-6/12	EU-4/13	EU-6/14	EU-6/15
HpGP-IND-009	EU	EU-2/2	EU-2/3	EU-2/4	EU-5/5	EU-5/6	EU-6/7	EU-5/8	EU-5/9	EU-4/10	EU-5/11	EU-6/12	EU-4/13	EU-6/14	EU-6/15
HpGP-IND-010	EU	EU-2/2	EU-2/3	EU-2/4	EU-5/5	EU-5/6	EU-6/7	EU-5/8	EU-5/9	EU-4/10	EU-5/11	EU-6/12	EU-4/13	EU-6/14	EU-6/15
HpGP-MAL-002	EU	EU-2/2	EU-2/3	EU-2/4	EU-5/5	EU-5/6	EU-6/7	EU-5/8	EU-5/9	EU-4/10	EU-5/11	EU-6/12	EU-4/13	EU-6/14	EU-6/15
HpGP-MAL-004	EU	EU-2/2	EU-2/3	EU-2/4	EU-5/5	EU-5/6	EU-6/7	EU-5/8	EU-5/9	EU-4/10	EU-5/11	EU-6/12	EU-4/13	EU-6/14	EU-6/15
HpGP-MAL-016	EU	EU-2/2	EU-2/3	EU-2/4	EU-5/5	EU-5/6	EU-6/7	EU-5/8	EU-5/9	EU-4/10	EU-5/11	EU-6/12	EU-4/13	EU-6/14	EU-6/15
HpGP-MAL-017	EU	EU-2/2	EU-2/3	EU-2/4	EU-5/5	EU-5/6	EU-6/7	EU-5/8	EU-5/9	EU-4/10	EU-5/11	EU-6/12	EU-4/13	EU-6/14	EU-6/15
HpGP-MAL-019	EU	EU-2/2	EU-2/3	EU-2/4	EU-5/5	EU-5/6	EU-6/7	EU-5/8	EU-5/9	EU-4/10	EU-5/11	EU-6/12	EU-4/13	EU-6/14	EU-6/15
HpGP-MAL-025	EU	EU-2/2	EU-2/3	EU-2/4	EU-5/5	EU-5/6	EU-6/7	EU-5/8	EU-5/9	EU-4/10	EU-5/11	EU-6/12	EU-4/13	EU-6/14	EU-6/15
KH10	EU	EU-2/2	EU-2/3	EU-2/4	EU-5/5	EU-5/6	EU-6/7	EU-5/8	EU-5/9	EU-4/10	EU-5/11	EU-6/12	EU-4/13	EU-6/14	EU-6/15
KH11	EU	EU-2/2	EU-2/3	EU-2/4	EU-5/5	EU-5/6	EU-6/7	EU-5/8	EU-5/9	EU-4/10	EU-5/11	EU-6/12	EU-4/13	EU-6/14	EU-6/15
KH22	EU	EU-2/2	EU-2/3	EU-2/4	EU-5/5	EU-5/6	EU-6/7	EU-5/8	EU-5/9	EU-4/10	EU-5/11	EU-6/12	EU-4/13	EU-6/14	EU-6/15
KH31	EU	EU-2/2	EU-2/3	EU-2/4	EU-5/5	EU-5/6	EU-6/7	EU-5/8	EU-5/9	EU-4/10	EU-5/11	EU-6/12	EU-4/13	EU-6/14	EU-6/15
KH34	EU	EU-2/2	EU-2/3	EU-2/4	EU-5/5	EU-5/6	EU-6/7	EU-5/8	EU-5/9	EU-4/10	EU-5/11	EU-6/12	EU-4/13	EU-6/14	EU-6/15
KH37	EU	EU-2/2	EU-2/3	EU-2/4	EU-5/5	EU-5/6	EU-6/7	EU-5/8	EU-5/9	EU-4/10	EU-5/11	EU-6/12	EU-4/13	EU-6/14	EU-6/15
KH39	EU	EU-2/2	EU-2/3	EU-2/4	EU-5/5	EU-5/6	EU-6/7	EU-5/8	EU-5/9	EU-4/10	EU-5/11	EU-6/12	EU-4/13	EU-6/14	EU-6/15
KH43	EU	EU-2/2	EU-2/3	EU-2/4	EU-5/5	EU-5/6	EU-6/7	EU-5/8	EU-5/9	EU-4/10	EU-5/11	EU-6/12	EU-4/13	EU-6/14	EU-6/15
NAB47	EU	EU-2/2	EU-2/3	EU-2/4	EU-5/5	EU-5/6	EU-6/7	EU-5/8	EU-5/9	EU-4/10	EU-5/11	EU-6/12	EU-4/13	EU-6/14	EU-6/15
SA222C	EU	EU-2/2	EU-2/3	EU-2/4	EU-5/5	EU-5/6	EU-6/7	EU-5/8	EU-5/9	EU-4/10	EU-5/11	EU-6/12	EU-4/13	EU-6/14	EU-6/15
UM067	EU	EU-2/2	EU-2/3	EU-2/4	EU-5/5	EU-5/6	EU-6/7	EU-5/8	EU-5/9	EU-4/10	EU-5/11	EU-6/12	EU-4/13	EU-6/14	EU-6/15
UM084	EU	EU-2/2	EU-2/3	EU-2/4	EU-5/5	EU-5/6	EU-6/7	EU-5/8	EU-5/9	EU-4/10	EU-5/11	EU-6/12	EU-4/13	EU-6/14	EU-6/15
UM087	EU	EU-2/2	EU-2/3	EU-2/4	EU-5/5	EU-5/6	EU-6/7	EU-5/8	EU-5/9	EU-4/10	EU-5/11	EU-6/12	EU-4/13	EU-6/14	EU-6/15
UM114	EU	EU-2/2	EU-2/3	EU-2/4	EU-5/5	EU-5/6	EU-6/7	EU-5/8	EU-5/9	EU-4/10	EU-5/11	EU-6/12	EU-4/13	EU-6/14	EU-6/15
UM122	EU	EU-2/2	EU-2/3	EU-2/4	EU-5/5	EU-5/6	EU-6/7	EU-5/8	EU-5/9	EU-4/10	EU-5/11	EU-6/12	EU-4/13	EU-6/14	EU-6/15
UM131	EU	EU-2/2	EU-2/3	EU-2/4	EU-5/5	EU-5/6	EU-6/7	EU-5/8	EU-5/9	EU-4/10	EU-5/11	EU-6/12	EU-4/13	EU-6/14	EU-6/15
UM147	EU	EU-2/2	EU-2/3	EU-2/4	EU-5/5	EU-5/6	EU-6/7	EU-5/8	EU-5/9	EU-4/10	EU-5/11	EU-6/12	EU-4/13	EU-6/14	EU-6/15
UM152	EU	EU-2/2	EU-2/3	EU-2/4	EU-5/5	EU-5/6	EU-6/7	EU-5/8	EU-5/9	EU-4/10	EU-5/11	EU-6/12	EU-4/13	EU-6/14	EU-6/15
UM158	EU	EU-2/2	EU-2/3	EU-2/4	EU-5/5	EU-5/6	EU-6/7	EU-5/8	EU-5/9	EU-4/10	EU-5/11	EU-6/12	EU-4/13	EU-6/14	EU-6/15
UM165	EU	EU-2/2	EU-2/3	EU-2/4	EU-5/5	EU-5/6	EU-6/7	EU-5/8	EU-5/9	EU-4/10	EU-5/11	EU-6/12	EU-4/13	EU-6/14	EU-6/15
UM300	EU	EU-2/2	EU-2/3	EU-2/4	EU-5/5	EU-5/6	EU-6/7	EU-5/8	EU-5/9	EU-4/10	EU-5/11	EU-6/12	EU-4/13	EU-6/14	EU-6/15
UM400AR	EU	EU-2/2	EU-2/3	EU-2/4	EU-5/5	EU-5/6	EU-6/7	EU-5/8	EU-5/9	EU-4/10	EU-5/11	EU-6/12	EU-4/13	EU-6/14	EU-6/15
UM411	EU	EU-2/2	EU-2/3	EU-2/4	EU-5/5	EU-5/6	EU-6/7	EU-5/8	EU-5/9	EU-4/10	EU-5/11	EU-6/12	EU-4/13	EU-6/14	EU-6/15
ZH63	EU	EU-2/2	EU-2/3	EU-2/4	EU-5/5	EU-5/6	EU-6/7	EU-5/8	EU-5/9	EU-4/10	EU-5/11	EU-6/12	EU-4/13	EU-6/14	EU-6/15
Hp_H-27	EU	EU-2/2	EU-2/3	EU-2/4	EU-2/5	EU-6/6	EU-7/7	EU-6/8	EU-6/9	EU-6/10	EU-6/11	EU-8/12	EU-1/13	EU-9/14	EU-9/15
Hp_P-23	EU	EU-2/2	EU-2/3	EU-2/4	EU-2/5	EU-6/6	EU-7/7	EU-6/8	EU-6/9	EU-6/10	EU-6/11	EU-8/12	EU-1/13	EU-9/14	EU-9/15
Hp_P-74	EU	EU-2/2	EU-2/3	EU-2/4	EU-2/5	EU-6/6	EU-7/7	EU-6/8	EU-6/9	EU-6/10	EU-6/11	EU-8/12	EU-1/13	EU-9/14	EU-9/15
HpGP-USA-106	EU	EU-2/2	EU-2/3	EU-2/4	EU-2/5	EU-6/6	EU-7/7	EU-6/8	EU-6/9	EU-6/10	EU-6/11	EU-8/12	EU-1/13	EU-9/14	EU-9/15
HpGP-USA-115	EU	EU-2/2	EU-2/3	EU-2/4	EU-2/5	EU-6/6	EU-7/7	EU-6/8	EU-6/9	EU-6/10	EU-6/11	EU-8/12	EU-1/13	EU-9/14	EU-9/15
HpGP-USA-116	EU	EU-2/2	EU-2/3	EU-2/4	EU-2/5	EU-6/6	EU-7/7	EU-6/8	EU-6/9	EU-6/10	EU-6/11	EU-8/12	EU-1/13	EU-9/14	EU-9/15
HpGP-USA-119	EU	EU-2/2	EU-2/3	EU-2/4	EU-2/5	EU-6/6	EU-7/7	EU-6/8	EU-6/9	EU-6/10	EU-6/11	EU-8/12	EU-1/13	EU-9/14	EU-9/15
HpGP-USA-120	EU	EU-2/2	EU-2/3	EU-2/4	EU-2/5	EU-6/6	EU-7/7	EU-6/8	EU-6/9	EU-6/10	EU-6/11	EU-8/12	EU-1/13	EU-9/14	EU-9/15
HpGP-USA-401	EU	EU-2/2	EU-2/3	EU-2/4	EU-2/5	EU-6/6	EU-7/7	EU-6/8	EU-6/9	EU-6/10	EU-6/11	EU-8/12	EU-1/13	EU-9/14	EU-9/15
HpGP-USA-402	EU	EU-2/2	EU-2/3	EU-2/4	EU-2/5	EU-6/6	EU-7/7	EU-6/8	EU-6/9	EU-6/10	EU-6/11	EU-8/12	EU-1/13	EU-9/14	EU-9/15
HpGP-USA-405	EU	EU-2/2	EU-2/3	EU-2/4	EU-2/5	EU-6/6	EU-7/7	EU-6/8	EU-6/9	EU-6/10	EU-6/11	EU-8/12	EU-1/13	EU-9/14	EU-9/15
HpGP-USA-407	EU	EU-2/2	EU-2/3	EU-2/4	EU-2/5	EU-6/6	EU-7/7	EU-6/8	EU-6/9	EU-6/10	EU-6/11	EU-8/12	EU-1/13	EU-9/14	EU-9/15
HpGP-USA-410	EU	EU-2/2	EU-2/3	EU-2/4	EU-2/5	EU-6/6	EU-7/7	EU-6/8	EU-6/9	EU-6/10	EU-6/11	EU-8/12	EU-1/13	EU-9/14	EU-9/15
HpGP-USA-431	EU	EU-2/2	EU-2/3	EU-2/4	EU-2/5	EU-6/6	EU-7/7	EU-6/8	EU-6/9	EU-6/10	EU-6/11	EU-8/12	EU-1/13	EU-9/14	EU-9/15
HpGP-USA-436	EU	EU-2/2	EU-2/3	EU-2/4	EU-2/5	EU-6/6	EU-7/7	EU-6/8	EU-6/9	EU-6/10	EU-6/11	EU-8/12	EU-1/13	EU-9/14	EU-9/15
1786/05	LA	LA-1/2	LA-2/3	LA-2/4	LA-5/5	LA-2/6	LA-1/7	LA-2/8	LA-2/9	LA-1/10	LA-10/11	LA-9/12	LA-3/13	LA-11/14	LA-9/15
2004-67	LA	LA-1/2	LA-2/3	LA-2/4	LA-5/5	LA-2/6	LA-1/7	LA-2/8	LA-2/9	LA-1/10	LA-10/11	LA-9/12	LA-3/13	LA-11/14	LA-9/15
24013	LA	LA-1/2	LA-2/3	LA-2/4	LA-5/5	LA-2/6	LA-1/7	LA-2/8	LA-2/9	LA-1/10	LA-10/11	LA-9/12	LA-3/13	LA-11/14	LA-9/15
655/99	LA	LA-1/2	LA-2/3	LA-2/4	LA-5/5	LA-2/6	LA-1/7	LA-2/8	LA-2/9	LA-1/10	LA-10/11	LA-9/12	LA-3/13	LA-11/14	LA-9/15
APR133	LA	LA-1/2	LA-2/3	LA-2/4	LA-5/5	LA-2/6	LA-1/7	LA-2/8	LA-2/9	LA-1/10	LA-10/11	LA-9/12	LA-3/13	LA-11/14	LA-9/15
B344	LA	LA-1/2	LA-2/3	LA-2/4	LA-5/5	LA-2/6	LA-1/7	LA-2/8	LA-2/9	LA-1/10	LA-10/11	LA-9/12	LA-3/13	LA-11/14	LA-9/15
B355	LA	LA-1/2	LA-2/3	LA-2/4	LA-5/5	LA-2/6	LA-1/7	LA-2/8	LA-2/9	LA-1/10	LA-10/11	LA-9/12	LA-3/13	LA-11/14	LA-9/15
B366	LA	LA-1/2	LA-2/3	LA-2/4	LA-5/5	LA-2/6	LA-1/7	LA-2/8	LA-2/9	LA-1/10	LA-10/11	LA-9/12	LA-3/13	LA-11/14	LA-9/15
B444A	LA	LA-1/2	LA-2/3	LA-2/4	LA-5/5	LA-2/6	LA-1/7	LA-2/8	LA-2/9	LA-1/10	LA-10/11	LA-9/12	LA-3/13	LA-11/14	LA-9/15
B508A-S1	LA	LA-1/2	LA-2/3	LA-2/4	LA-5/5	LA-2/6	LA-1/7	LA-2/8	LA-2/9	LA-1/10	LA-10/11	LA-9/12	LA-3/13	LA-11/14	LA-9/15
B528A	LA	LA-1/2	LA-2/3	LA-2/4	LA-5/5	LA-2/6	LA-1/7	LA-2/8	LA-2/9	LA-1/10	LA-10/11	LA-9/12	LA-3/13	LA-11/14	LA-9/15
B529A	LA	LA-1/2	LA-2/3	LA-2/4	LA-5/5	LA-2/6	LA-1/7	LA-2/8	LA-2/9	LA-1/10	LA-10/11	LA-9/12	LA-3/13	LA-11/14	LA-9/15
B657-A1	LA	LA-1/2	LA-2/3	LA-2/4	LA-5/5	LA-2/6	LA-1/7	LA-2/8	LA-2/9	LA-1/10	LA-10/11	LA-9/12	LA-3/13	LA-11/14	LA-9/15
B657-A4	LA	LA-1/2	LA-2/3	LA-2/4	LA-5/5	LA-2/6	LA-1/7	LA-2/8	LA-2/9	LA-1/10	LA-10/11	LA-9/12	LA-3/13	LA-11/14	LA-9/15
B712A	LA	LA-1/2	LA-2/3	LA-2/4	LA-5/5	LA-2/6	LA-1/7	LA-2/8	LA-2/9	LA-1/10	LA-10/11	LA-9/12	LA-3/13	LA-11/14	LA-9/15
CRL122	LA	LA-1/2	LA-2/3	LA-2/4	LA-5/5	LA-2/6	LA-1/7	LA-2/8	LA-2/9	LA-1/10	LA-10/11	LA-9/12	LA-3/13	LA-11/14	LA-9/15
HpGP-CHI-001	LA	LA-1/2	LA-2/3	LA-2/4	LA-5/5	LA-2/6	LA-1/7	LA-2/8	LA-2/9	LA-1/10	LA-10/11	LA-9/12	LA-3/13	LA-11/14	LA-9/15
HpGP-CHI-002	LA	LA-1/2	LA-2/3	LA-2/4	LA-5/5	LA-2/6	LA-1/7	LA-2/8	LA-2/9	LA-1/10	LA-10/11	LA-9/12	LA-3/13	LA-11/14	LA-9/15
HpGP-CHI-016	LA	LA-1/2	LA-2/3	LA-2/4	LA-5/5	LA-2/6	LA-1/7	LA-2/8	LA-2/9	LA-1/10	LA-10/11	LA-9/12	LA-3/13	LA-11/14	LA-9/15
HpGP-CHI-103	LA	LA-1/2	LA-2/3	LA-2/4	LA-5/5	LA-2/6	LA-1/7	LA-2/8	LA-2/9	LA-1/10	LA-10/11	LA-9/12	LA-3/13	LA-11/14	LA-9/15
HpGP-CHI-106	LA	LA-1/2	LA-2/3	LA-2/4	LA-5/5	LA-2/6	LA-1/7	LA-2/8	LA-2/9	LA-1/10	LA-10/11	LA-9/12	LA-3/13	LA-11/14	LA-9/15
HpGP-CHI-107	LA	LA-1/2	LA-2/3	LA-2/4	LA-5/5	LA-2/6	LA-1/7	LA-2/8	LA-2/9	LA-1/10	LA-10/11	LA-9/12	LA-3/13	LA-11/14	LA-9/15
HpGP-CHI-210	LA	LA-1/2	LA-2/3	LA-2/4	LA-5/5	LA-2/6	LA-1/7	LA-2/8	LA-2/9	LA-1/10	LA-10/11	LA-9/12	LA-3/13	LA-11/14	LA-9/15
HpGP-COL-004	LA	LA-1/2	LA-2/3	LA-2/4	LA-5/5	LA-2/6	LA-1/7	LA-2/8	LA-2/9	LA-1/10	LA-10/11	LA-9/12	LA-3/13	LA-11/14	LA-9/15
HpGP-FRA-003	LA	LA-1/2	LA-2/3	LA-2/4	LA-5/5	LA-2/6	LA-1/7	LA-2/8	LA-2/9	LA-1/10	LA-10/11	LA-9/12	LA-3/13	LA-11/14	LA-9/15
HpGP-FRA-005	LA	LA-1/2	LA-2/3	LA-2/4	LA-5/5	LA-2/6	LA-1/7	LA-2/8	LA-2/9	LA-1/10	LA-10/11	LA-9/12	LA-3/13	LA-11/14	LA-9/15
HpGP-GER-018	LA	LA-1/2	LA-2/3	LA-2/4	LA-5/5	LA-2/6	LA-1/7	LA-2/8	LA-2/9	LA-1/10	LA-10/11	LA-9/12	LA-3/13	LA-11/14	LA-9/15
HpGP-HON-024	LA	LA-1/2	LA-2/3	LA-2/4	LA-5/5	LA-2/6	LA-1/7	LA-2/8	LA-2/9	LA-1/10	LA-10/11	LA-9/12	LA-3/13	LA-11/14	LA-9/15
HpGP-ISR-005	LA	LA-1/2	LA-2/3	LA-2/4	LA-5/5	LA-2/6	LA-1/7	LA-2/8	LA-2/9	LA-1/10	LA-10/11	LA-9/12	LA-3/13	LA-11/14	LA-9/15
HpGP-ISR-009	LA	LA-1/2	LA-2/3	LA-2/4	LA-5/5	LA-2/6	LA-1/7	LA-2/8	LA-2/9	LA-1/10	LA-10/11	LA-9/12	LA-3/13	LA-11/14	LA-9/15
HpGP-POR-003	LA	LA-1/2	LA-2/3	LA-2/4	LA-5/5	LA-2/6	LA-1/7	LA-2/8	LA-2/9	LA-1/10	LA-10/11	LA-9/12	LA-3/13	LA-11/14	LA-9/15
HpGP-POR-008	LA	LA-1/2	LA-2/3	LA-2/4	LA-5/5	LA-2/6	LA-1/7	LA-2/8	LA-2/9	LA-1/10	LA-10/11	LA-9/12	LA-3/13	LA-11/14	LA-9/15
HpGP-POR-009	LA	LA-1/2	LA-2/3	LA-2/4	LA-5/5	LA-2/6	LA-1/7	LA-2/8	LA-2/9	LA-1/10	LA-10/11	LA-9/12	LA-3/13	LA-11/14	LA-9/15
HpGP-POR-015	LA	LA-1/2	LA-2/3	LA-2/4	LA-5/5	LA-2/6	LA-1/7	LA-2/8	LA-2/9	LA-1/10	LA-10/11	LA-9/12	LA-3/13	LA-11/14	LA-9/15
HpGP-SPA-002	LA	LA-1/2	LA-2/3	LA-2/4	LA-5/5	LA-2/6	LA-1/7	LA-2/8	LA-2/9	LA-1/10	LA-10/11	LA-9/12	LA-3/13	LA-11/14	LA-9/15
HpGP-SPA-009	LA	LA-1/2	LA-2/3	LA-2/4	LA-5/5	LA-2/6	LA-1/7	LA-2/8	LA-2/9	LA-1/10	LA-10/11	LA-9/12	LA-3/13	LA-11/14	LA-9/15
HpGP-SPA-102	LA	LA-1/2	LA-2/3	LA-2/4	LA-5/5	LA-2/6	LA-1/7	LA-2/8	LA-2/9	LA-1/10	LA-10/11	LA-9/12	LA-3/13	LA-11/14	LA-9/15
HpGP-SPA-103	LA	LA-1/2	LA-2/3	LA-2/4	LA-5/5	LA-2/6	LA-1/7	LA-2/8	LA-2/9	LA-1/10	LA-10/11	LA-9/12	LA-3/13	LA-11/14	LA-9/15
HpGP-SPA-111	LA	LA-1/2	LA-2/3	LA-2/4	LA-5/5	LA-2/6	LA-1/7	LA-2/8	LA-2/9	LA-1/10	LA-10/11	LA-9/12	LA-3/13	LA-11/14	LA-9/15
HpGP-SPA-203	LA	LA-1/2	LA-2/3	LA-2/4	LA-5/5	LA-2/6	LA-1/7	LA-2/8	LA-2/9	LA-1/10	LA-10/11	LA-9/12	LA-3/13	LA-11/14	LA-9/15
HpGP-SPA-204	LA	LA-1/2	LA-2/3	LA-2/4	LA-5/5	LA-2/6	LA-1/7	LA-2/8	LA-2/9	LA-1/10	LA-10/11	LA-9/12	LA-3/13	LA-11/14	LA-9/15
HpGP-SPA-205	LA	LA-1/2	LA-2/3	LA-2/4	LA-5/5	LA-2/6	LA-1/7	LA-2/8	LA-2/9	LA-1/10	LA-10/11	LA-9/12	LA-3/13	LA-11/14	LA-9/15
HpGP-SPA-210	LA	LA-1/2	LA-2/3	LA-2/4	LA-5/5	LA-2/6	LA-1/7	LA-2/8	LA-2/9	LA-1/10	LA-10/11	LA-9/12	LA-3/13	LA-11/14	LA-9/15
HpGP-SPA-302	LA	LA-1/2	LA-2/3	LA-2/4	LA-5/5	LA-2/6	LA-1/7	LA-2/8	LA-2/9	LA-1/10	LA-10/11	LA-9/12	LA-3/13	LA-11/14	LA-9/15
HpGP-SPA-306	LA	LA-1/2	LA-2/3	LA-2/4	LA-5/5	LA-2/6	LA-1/7	LA-2/8	LA-2/9	LA-1/10	LA-10/11	LA-9/12	LA-3/13	LA-11/14	LA-9/15
HpGP-SPA-307	LA	LA-1/2	LA-2/3	LA-2/4	LA-5/5	LA-2/6	LA-1/7	LA-2/8	LA-2/9	LA-1/10	LA-10/11	LA-9/12	LA-3/13	LA-11/14	LA-9/15
HpGP-SPA-310	LA	LA-1/2	LA-2/3	LA-2/4	LA-5/5	LA-2/6	LA-1/7	LA-2/8	LA-2/9	LA-1/10	LA-10/11	LA-9/12	LA-3/13	LA-11/14	LA-9/15
HpGP-SPA-316	LA	LA-1/2	LA-2/3	LA-2/4	LA-5/5	LA-2/6	LA-1/7	LA-2/8	LA-2/9	LA-1/10	LA-10/11	LA-9/12	LA-3/13	LA-11/14	LA-9/15
HpGP-SPA-401	LA	LA-1/2	LA-2/3	LA-2/4	LA-5/5	LA-2/6	LA-1/7	LA-2/8	LA-2/9	LA-1/10	LA-10/11	LA-9/12	LA-3/13	LA-11/14	LA-9/15
HpGP-SPA-406	LA	LA-1/2	LA-2/3	LA-2/4	LA-5/5	LA-2/6	LA-1/7	LA-2/8	LA-2/9	LA-1/10	LA-10/11	LA-9/12	LA-3/13	LA-11/14	LA-9/15
HpGP-SPA-506	LA	LA-1/2	LA-2/3	LA-2/4	LA-5/5	LA-2/6	LA-1/7	LA-2/8	LA-2/9	LA-1/10	LA-10/11	LA-9/12	LA-3/13	LA-11/14	LA-9/15
HpGP-SPA-604	LA	LA-1/2	LA-2/3	LA-2/4	LA-5/5	LA-2/6	LA-1/7	LA-2/8	LA-2/9	LA-1/10	LA-10/11	LA-9/12	LA-3/13	LA-11/14	LA-9/15
HpGP-SPA-701	LA	LA-1/2	LA-2/3	LA-2/4	LA-5/5	LA-2/6	LA-1/7	LA-2/8	LA-2/9	LA-1/10	LA-10/11	LA-9/12	LA-3/13	LA-11/14	LA-9/15
HpGP-SPA-702	LA	LA-1/2	LA-2/3	LA-2/4	LA-5/5	LA-2/6	LA-1/7	LA-2/8	LA-2/9	LA-1/10	LA-10/11	LA-9/12	LA-3/13	LA-11/14	LA-9/15
HpGP-SPA-703	LA	LA-1/2	LA-2/3	LA-2/4	LA-5/5	LA-2/6	LA-1/7	LA-2/8	LA-2/9	LA-1/10	LA-10/11	LA-9/12	LA-3/13	LA-11/14	LA-9/15
HpGP-SPA-704	LA	LA-1/2	LA-2/3	LA-2/4	LA-5/5	LA-2/6	LA-1/7	LA-2/8	LA-2/9	LA-1/10	LA-10/11	LA-9/12	LA-3/13	LA-11/14	LA-9/15
HpGP-SPA-705	LA	LA-1/2	LA-2/3	LA-2/4	LA-5/5	LA-2/6	LA-1/7	LA-2/8	LA-2/9	LA-1/10	LA-10/11	LA-9/12	LA-3/13	LA-11/14	LA-9/15
HpGP-SPA-707	LA	LA-1/2	LA-2/3	LA-2/4	LA-5/5	LA-2/6	LA-1/7	LA-2/8	LA-2/9	LA-1/10	LA-10/11	LA-9/12	LA-3/13	LA-11/14	LA-9/15
HpGP-USA-414	LA	LA-1/2	LA-2/3	LA-2/4	LA-5/5	LA-2/6	LA-1/7	LA-2/8	LA-2/9	LA-1/10	LA-10/11	LA-9/12	LA-3/13	LA-11/14	LA-9/15
JGF25	LA	LA-1/2	LA-2/3	LA-2/4	LA-5/5	LA-2/6	LA-1/7	LA-2/8	LA-2/9	LA-1/10	LA-10/11	LA-9/12	LA-3/13	LA-11/14	LA-9/15
NQ4110	LA	LA-1/2	LA-2/3	LA-2/4	LA-5/5	LA-2/6	LA-1/7	LA-2/8	LA-2/9	LA-1/10	LA-10/11	LA-9/12	LA-3/13	LA-11/14	LA-9/15
ZH02	LA	LA-1/2	LA-2/3	LA-2/4	LA-5/5	LA-2/6	LA-1/7	LA-2/8	LA-2/9	LA-1/10	LA-10/11	LA-9/12	LA-3/13	LA-11/14	LA-9/15
ZH102	LA	LA-1/2	LA-2/3	LA-2/4	LA-5/5	LA-2/6	LA-1/7	LA-2/8	LA-2/9	LA-1/10	LA-10/11	LA-9/12	LA-3/13	LA-11/14	LA-9/15
ZH45	LA	LA-1/2	LA-2/3	LA-2/4	LA-5/5	LA-2/6	LA-1/7	LA-2/8	LA-2/9	LA-1/10	LA-10/11	LA-9/12	LA-3/13	LA-11/14	LA-9/15
ZH66	LA	LA-1/2	LA-2/3	LA-2/4	LA-5/5	LA-2/6	LA-1/7	LA-2/8	LA-2/9	LA-1/10	LA-10/11	LA-9/12	LA-3/13	LA-11/14	LA-9/15
173/00	LA	LA-1/2	LA-2/3	LA-2/4	LA-5/5	LA-2/6	LA-1/7	LA-2/8	LA-2/9	LA-1/10	LA-10/11	LA-9/12	LA-7/13	LA-3/14	LA-6/15
207/99	LA	LA-1/2	LA-2/3	LA-2/4	LA-5/5	LA-2/6	LA-1/7	LA-2/8	LA-2/9	LA-1/10	LA-10/11	LA-9/12	LA-7/13	LA-3/14	LA-6/15
228/99	LA	LA-1/2	LA-2/3	LA-2/4	LA-5/5	LA-2/6	LA-1/7	LA-2/8	LA-2/9	LA-1/10	LA-10/11	LA-9/12	LA-7/13	LA-3/14	LA-6/15
3843	LA	LA-1/2	LA-2/3	LA-2/4	LA-5/5	LA-2/6	LA-1/7	LA-2/8	LA-2/9	LA-1/10	LA-10/11	LA-9/12	LA-7/13	LA-11/14	LA-9/15
7C	LA	LA-1/2	LA-2/3	LA-2/4	LA-5/5	LA-2/6	LA-1/7	LA-2/8	LA-2/9	LA-1/10	LA-10/11	LA-9/12	LA-7/13	LA-3/14	LA-6/15
AAP164	LA	LA-1/2	LA-2/3	LA-2/4	LA-5/5	LA-2/6	LA-1/7	LA-2/8	LA-2/9	LA-1/10	LA-10/11	LA-9/12	LA-7/13	LA-11/14	LA-9/15
G-Mx-2005-109	LA	LA-1/2	LA-2/3	LA-2/4	LA-5/5	LA-2/6	LA-1/7	LA-2/8	LA-2/9	LA-1/10	LA-10/11	LA-9/12	LA-7/13	LA-11/14	LA-9/15
HpGP-COL-002	LA	LA-1/2	LA-2/3	LA-2/4	LA-5/5	LA-2/6	LA-1/7	LA-2/8	LA-2/9	LA-1/10	LA-10/11	LA-9/12	LA-7/13	LA-11/14	LA-9/15
HpGP-FRA-002	LA	LA-1/2	LA-2/3	LA-2/4	LA-5/5	LA-2/6	LA-1/7	LA-2/8	LA-2/9	LA-1/10	LA-10/11	LA-9/12	LA-7/13	LA-11/14	LA-9/15
HpGP-FRA-004	LA	LA-1/2	LA-2/3	LA-2/4	LA-5/5	LA-2/6	LA-1/7	LA-2/8	LA-2/9	LA-1/10	LA-10/11	LA-9/12	LA-7/13	LA-11/14	LA-9/15
HpGP-POR-007	LA	LA-1/2	LA-2/3	LA-2/4	LA-5/5	LA-2/6	LA-1/7	LA-2/8	LA-2/9	LA-1/10	LA-10/11	LA-9/12	LA-7/13	LA-3/14	LA-6/15
HpGP-POR-010	LA	LA-1/2	LA-2/3	LA-2/4	LA-5/5	LA-2/6	LA-1/7	LA-2/8	LA-2/9	LA-1/10	LA-10/11	LA-9/12	LA-7/13	LA-11/14	LA-9/15
HpGP-POR-011	LA	LA-1/2	LA-2/3	LA-2/4	LA-5/5	LA-2/6	LA-1/7	LA-2/8	LA-2/9	LA-1/10	LA-10/11	LA-9/12	LA-7/13	LA-3/14	LA-6/15
HpGP-POR-101	LA	LA-1/2	LA-2/3	LA-2/4	LA-5/5	LA-2/6	LA-1/7	LA-2/8	LA-2/9	LA-1/10	LA-10/11	LA-9/12	LA-7/13	LA-3/14	LA-6/15
HpGP-POR-102	LA	LA-1/2	LA-2/3	LA-2/4	LA-5/5	LA-2/6	LA-1/7	LA-2/8	LA-2/9	LA-1/10	LA-10/11	LA-9/12	LA-7/13	LA-3/14	LA-6/15
HpGP-POR-103	LA	LA-1/2	LA-2/3	LA-2/4	LA-5/5	LA-2/6	LA-1/7	LA-2/8	LA-2/9	LA-1/10	LA-10/11	LA-9/12	LA-7/13	LA-3/14	LA-6/15
HpGP-POR-106	LA	LA-1/2	LA-2/3	LA-2/4	LA-5/5	LA-2/6	LA-1/7	LA-2/8	LA-2/9	LA-1/10	LA-10/11	LA-9/12	LA-7/13	LA-11/14	LA-9/15
HpGP-PRI-001	LA	LA-1/2	LA-2/3	LA-2/4	LA-5/5	LA-2/6	LA-1/7	LA-2/8	LA-2/9	LA-1/10	LA-10/11	LA-9/12	LA-7/13	LA-11/14	LA-9/15
HpGP-PRI-002	LA	LA-1/2	LA-2/3	LA-2/4	LA-5/5	LA-2/6	LA-1/7	LA-2/8	LA-2/9	LA-1/10	LA-10/11	LA-9/12	LA-7/13	LA-11/14	LA-9/15
HpGP-SPA-003	LA	LA-1/2	LA-2/3	LA-2/4	LA-5/5	LA-2/6	LA-1/7	LA-2/8	LA-2/9	LA-1/10	LA-10/11	LA-9/12	LA-7/13	LA-11/14	LA-9/15
HpGP-SPA-006	LA	LA-1/2	LA-2/3	LA-2/4	LA-5/5	LA-2/6	LA-1/7	LA-2/8	LA-2/9	LA-1/10	LA-10/11	LA-9/12	LA-7/13	LA-11/14	LA-9/15
HpGP-SPA-008	LA	LA-1/2	LA-2/3	LA-2/4	LA-5/5	LA-2/6	LA-1/7	LA-2/8	LA-2/9	LA-1/10	LA-10/11	LA-9/12	LA-7/13	LA-11/14	LA-9/15
HpGP-SPA-010	LA	LA-1/2	LA-2/3	LA-2/4	LA-5/5	LA-2/6	LA-1/7	LA-2/8	LA-2/9	LA-1/10	LA-10/11	LA-9/12	LA-7/13	LA-11/14	LA-9/15
HpGP-SPA-110	LA	LA-1/2	LA-2/3	LA-2/4	LA-5/5	LA-2/6	LA-1/7	LA-2/8	LA-2/9	LA-1/10	LA-10/11	LA-9/12	LA-7/13	LA-11/14	LA-9/15
HpGP-SPA-209	LA	LA-1/2	LA-2/3	LA-2/4	LA-5/5	LA-2/6	LA-1/7	LA-2/8	LA-2/9	LA-1/10	LA-10/11	LA-9/12	LA-7/13	LA-11/14	LA-9/15
HpGP-SPA-303	LA	LA-1/2	LA-2/3	LA-2/4	LA-5/5	LA-2/6	LA-1/7	LA-2/8	LA-2/9	LA-1/10	LA-10/11	LA-9/12	LA-7/13	LA-3/14	LA-9/15
HpGP-SPA-304	LA	LA-1/2	LA-2/3	LA-2/4	LA-5/5	LA-2/6	LA-1/7	LA-2/8	LA-2/9	LA-1/10	LA-10/11	LA-9/12	LA-7/13	LA-3/14	LA-6/15
HpGP-SPA-308	LA	LA-1/2	LA-2/3	LA-2/4	LA-5/5	LA-2/6	LA-1/7	LA-2/8	LA-2/9	LA-1/10	LA-10/11	LA-9/12	LA-7/13	LA-11/14	LA-9/15
HpGP-SPA-413	LA	LA-1/2	LA-2/3	LA-2/4	LA-5/5	LA-2/6	LA-1/7	LA-2/8	LA-2/9	LA-1/10	LA-10/11	LA-9/12	LA-7/13	LA-11/14	LA-9/15
HpGP-SPA-414	LA	LA-1/2	LA-2/3	LA-2/4	LA-5/5	LA-2/6	LA-1/7	LA-2/8	LA-2/9	LA-1/10	LA-10/11	LA-9/12	LA-7/13	LA-11/14	LA-9/15
HpGP-SPA-508	LA	LA-1/2	LA-2/3	LA-2/4	LA-5/5	LA-2/6	LA-1/7	LA-2/8	LA-2/9	LA-1/10	LA-10/11	LA-9/12	LA-7/13	LA-3/14	LA-6/15
HpGP-SWT-003	LA	LA-1/2	LA-2/3	LA-2/4	LA-5/5	LA-2/6	LA-1/7	LA-2/8	LA-2/9	LA-1/10	LA-10/11	LA-9/12	LA-7/13	LA-11/14	LA-9/15
HpGP-USA-005	LA	LA-1/2	LA-2/3	LA-2/4	LA-5/5	LA-2/6	LA-1/7	LA-2/8	LA-2/9	LA-1/10	LA-10/11	LA-9/12	LA-7/13	LA-11/14	LA-9/15
HpGP-USA-208	LA	LA-1/2	LA-2/3	LA-2/4	LA-5/5	LA-2/6	LA-1/7	LA-2/8	LA-2/9	LA-1/10	LA-10/11	LA-9/12	LA-7/13	LA-11/14	LA-9/15
JMM43	LA	LA-1/2	LA-2/3	LA-2/4	LA-5/5	LA-2/6	LA-1/7	LA-2/8	LA-2/9	LA-1/10	LA-10/11	LA-9/12	LA-7/13	LA-11/14	LA-9/15
MSL190	LA	LA-1/2	LA-2/3	LA-2/4	LA-5/5	LA-2/6	LA-1/7	LA-2/8	LA-2/9	LA-1/10	LA-10/11	LA-9/12	LA-7/13	LA-11/14	LA-9/15
Nic51-C	LA	LA-1/2	LA-2/3	LA-2/4	LA-5/5	LA-2/6	LA-1/7	LA-2/8	LA-2/9	LA-1/10	LA-10/11	LA-9/12	LA-7/13	LA-11/14	LA-9/15
ZH101	LA	LA-1/2	LA-2/3	LA-2/4	LA-5/5	LA-2/6	LA-1/7	LA-2/8	LA-2/9	LA-1/10	LA-10/11	LA-9/12	LA-7/13	LA-3/14	LA-6/15
2002-43	LA	LA-1/2	LA-2/3	LA-2/4	LA-5/5	LA-2/6	LA-1/7	LA-2/8	LA-9/9	LA-6/10	LA-1/11	LA-2/12	LA-7/13	LA-3/14	LA-6/15
2017-78	LA	LA-1/2	LA-2/3	LA-2/4	LA-5/5	LA-2/6	LA-1/7	LA-2/8	LA-9/9	LA-6/10	LA-1/11	LA-2/12	LA-7/13	LA-3/14	LA-6/15
565-99	LA	LA-1/2	LA-2/3	LA-2/4	LA-5/5	LA-2/6	LA-1/7	LA-2/8	LA-9/9	LA-6/10	LA-1/11	LA-2/12	LA-7/13	LA-3/14	LA-6/15
HpGP-ARG-003	LA	LA-1/2	LA-2/3	LA-2/4	LA-5/5	LA-2/6	LA-1/7	LA-2/8	LA-9/9	LA-6/10	LA-1/11	LA-2/12	LA-7/13	LA-3/14	LA-6/15
HpGP-BRA-003	LA	LA-1/2	LA-2/3	LA-2/4	LA-5/5	LA-2/6	LA-1/7	LA-2/8	LA-9/9	LA-6/10	LA-1/11	LA-2/12	LA-7/13	LA-3/14	LA-6/15
HpGP-BRA-017	LA	LA-1/2	LA-2/3	LA-2/4	LA-5/5	LA-2/6	LA-1/7	LA-2/8	LA-9/9	LA-6/10	LA-1/11	LA-2/12	LA-7/13	LA-3/14	LA-6/15
HpGP-CHI-006	LA	LA-1/2	LA-2/3	LA-2/4	LA-5/5	LA-2/6	LA-1/7	LA-2/8	LA-9/9	LA-6/10	LA-1/11	LA-2/12	LA-7/13	LA-3/14	LA-6/15
HpGP-CHI-008	LA	LA-1/2	LA-2/3	LA-2/4	LA-5/5	LA-2/6	LA-1/7	LA-2/8	LA-9/9	LA-6/10	LA-1/11	LA-2/12	LA-7/13	LA-3/14	LA-6/15
HpGP-CHI-110	LA	LA-1/2	LA-2/3	LA-2/4	LA-5/5	LA-2/6	LA-1/7	LA-2/8	LA-9/9	LA-6/10	LA-1/11	LA-2/12	LA-7/13	LA-3/14	LA-6/15
HpGP-COL-305	LA	LA-1/2	LA-2/3	LA-2/4	LA-5/5	LA-2/6	LA-1/7	LA-2/8	LA-9/9	LA-6/10	LA-1/11	LA-2/12	LA-7/13	LA-3/14	LA-6/15
HpGP-COL-310	LA	LA-1/2	LA-2/3	LA-2/4	LA-5/5	LA-2/6	LA-1/7	LA-2/8	LA-9/9	LA-6/10	LA-1/11	LA-2/12	LA-7/13	LA-3/14	LA-6/15
HpGP-DOM-001	LA	LA-1/2	LA-2/3	LA-2/4	LA-5/5	LA-2/6	LA-1/7	LA-2/8	LA-9/9	LA-6/10	LA-1/11	LA-2/12	LA-7/13	LA-3/14	LA-6/15
HpGP-DOM-002	LA	LA-1/2	LA-2/3	LA-2/4	LA-5/5	LA-2/6	LA-1/7	LA-2/8	LA-9/9	LA-6/10	LA-1/11	LA-2/12	LA-7/13	LA-3/14	LA-6/15
HpGP-DOM-010	LA	LA-1/2	LA-2/3	LA-2/4	LA-5/5	LA-2/6	LA-1/7	LA-2/8	LA-9/9	LA-6/10	LA-1/11	LA-2/12	LA-7/13	LA-3/14	LA-6/15
HpGP-FRA-010	LA	LA-1/2	LA-2/3	LA-2/4	LA-5/5	LA-2/6	LA-1/7	LA-2/8	LA-9/9	LA-6/10	LA-1/11	LA-2/12	LA-7/13	LA-3/14	LA-6/15
HpGP-IDN-006	LA	LA-1/2	LA-2/3	LA-2/4	LA-5/5	LA-2/6	LA-1/7	LA-2/8	LA-9/9	LA-6/10	LA-1/11	LA-2/12	LA-7/13	LA-3/14	LA-6/15
HpGP-POR-001	LA	LA-1/2	LA-2/3	LA-2/4	LA-5/5	LA-2/6	LA-1/7	LA-2/8	LA-9/9	LA-6/10	LA-1/11	LA-2/12	LA-7/13	LA-3/14	LA-6/15
HpGP-POR-018	LA	LA-1/2	LA-2/3	LA-2/4	LA-5/5	LA-2/6	LA-1/7	LA-2/8	LA-9/9	LA-6/10	LA-1/11	LA-2/12	LA-7/13	LA-3/14	LA-6/15
HpGP-POR-105	LA	LA-1/2	LA-2/3	LA-2/4	LA-5/5	LA-2/6	LA-1/7	LA-2/8	LA-9/9	LA-6/10	LA-1/11	LA-2/12	LA-7/13	LA-3/14	LA-6/15
HpGP-POR-107	LA	LA-1/2	LA-2/3	LA-2/4	LA-5/5	LA-2/6	LA-1/7	LA-2/8	LA-9/9	LA-6/10	LA-1/11	LA-2/12	LA-7/13	LA-3/14	LA-6/15
HpGP-POR-109	LA	LA-1/2	LA-2/3	LA-2/4	LA-5/5	LA-2/6	LA-1/7	LA-2/8	LA-9/9	LA-6/10	LA-1/11	LA-2/12	LA-7/13	LA-3/14	LA-6/15
HpGP-POR-111	LA	LA-1/2	LA-2/3	LA-2/4	LA-5/5	LA-2/6	LA-1/7	LA-2/8	LA-9/9	LA-6/10	LA-1/11	LA-2/12	LA-7/13	LA-3/14	LA-6/15
HpGP-SPA-001	LA	LA-1/2	LA-2/3	LA-2/4	LA-5/5	LA-2/6	LA-1/7	LA-2/8	LA-9/9	LA-6/10	LA-1/11	LA-2/12	LA-7/13	LA-3/14	LA-6/15
HpGP-SPA-005	LA	LA-1/2	LA-2/3	LA-2/4	LA-5/5	LA-2/6	LA-1/7	LA-2/8	LA-9/9	LA-6/10	LA-1/11	LA-2/12	LA-7/13	LA-3/14	LA-6/15
HpGP-SPA-007	LA	LA-1/2	LA-2/3	LA-2/4	LA-5/5	LA-2/6	LA-1/7	LA-2/8	LA-9/9	LA-6/10	LA-1/11	LA-2/12	LA-7/13	LA-3/14	LA-6/15
HpGP-SPA-012	LA	LA-1/2	LA-2/3	LA-2/4	LA-5/5	LA-2/6	LA-1/7	LA-2/8	LA-9/9	LA-6/10	LA-1/11	LA-2/12	LA-7/13	LA-3/14	LA-6/15
HpGP-SPA-107	LA	LA-1/2	LA-2/3	LA-2/4	LA-5/5	LA-2/6	LA-1/7	LA-2/8	LA-9/9	LA-6/10	LA-1/11	LA-2/12	LA-7/13	LA-3/14	LA-6/15
HpGP-SPA-501	LA	LA-1/2	LA-2/3	LA-2/4	LA-5/5	LA-2/6	LA-1/7	LA-2/8	LA-9/9	LA-6/10	LA-1/11	LA-2/12	LA-7/13	LA-3/14	LA-6/15
HpGP-SPA-502	LA	LA-1/2	LA-2/3	LA-2/4	LA-5/5	LA-2/6	LA-1/7	LA-2/8	LA-9/9	LA-6/10	LA-1/11	LA-2/12	LA-7/13	LA-3/14	LA-6/15
HpGP-SPA-610	LA	LA-1/2	LA-2/3	LA-2/4	LA-5/5	LA-2/6	LA-1/7	LA-2/8	LA-9/9	LA-6/10	LA-1/11	LA-2/12	LA-7/13	LA-3/14	LA-6/15
HpGP-SPA-802	LA	LA-1/2	LA-2/3	LA-2/4	LA-5/5	LA-2/6	LA-1/7	LA-2/8	LA-9/9	LA-6/10	LA-1/11	LA-2/12	LA-7/13	LA-3/14	LA-6/15
HpGP-SPA-805	LA	LA-1/2	LA-2/3	LA-2/4	LA-5/5	LA-2/6	LA-1/7	LA-2/8	LA-9/9	LA-6/10	LA-1/11	LA-2/12	LA-7/13	LA-3/14	LA-6/15
HpGP-SWT-001	LA	LA-1/2	LA-2/3	LA-2/4	LA-5/5	LA-2/6	LA-1/7	LA-2/8	LA-9/9	LA-6/10	LA-1/11	LA-2/12	LA-7/13	LA-3/14	LA-6/15
HpGP-SWT-012	LA	LA-1/2	LA-2/3	LA-2/4	LA-5/5	LA-2/6	LA-1/7	LA-2/8	LA-9/9	LA-6/10	LA-1/11	LA-2/12	LA-7/13	LA-3/14	LA-6/15
HpGP-SWT-015	LA	LA-1/2	LA-2/3	LA-2/4	LA-5/5	LA-2/6	LA-1/7	LA-2/8	LA-9/9	LA-6/10	LA-1/11	LA-2/12	LA-7/13	LA-3/14	LA-6/15
HpGP-USA-207	LA	LA-1/2	LA-2/3	LA-2/4	LA-5/5	LA-2/6	LA-1/7	LA-2/8	LA-9/9	LA-6/10	LA-1/11	LA-2/12	LA-7/13	LA-3/14	LA-6/15
M-Mx-2011-113	LA	LA-1/2	LA-2/3	LA-2/4	LA-5/5	LA-2/6	LA-1/7	LA-2/8	LA-9/9	LA-6/10	LA-1/11	LA-2/12	LA-7/13	LA-3/14	LA-6/15
Zh50	LA	LA-1/2	LA-2/3	LA-2/4	LA-5/5	LA-2/6	LA-1/7	LA-2/8	LA-9/9	LA-6/10	LA-1/11	LA-2/12	LA-7/13	LA-3/14	LA-6/15
ZH87	LA	LA-1/2	LA-2/3	LA-2/4	LA-5/5	LA-2/6	LA-1/7	LA-2/8	LA-9/9	LA-6/10	LA-1/11	LA-2/12	LA-7/13	LA-3/14	LA-6/15
2017-69	LA	LA-1/2	LA-2/3	LA-2/4	LA-5/5	LA-2/6	LA-1/7	LA-2/8	LA-9/9	LA-6/10	LA-1/11	LA-2/12	LA-9/13	LA-10/14	LA-1/15
22386	LA	LA-1/2	LA-2/3	LA-2/4	LA-5/5	LA-2/6	LA-1/7	LA-2/8	LA-9/9	LA-6/10	LA-1/11	LA-2/12	LA-9/13	LA-3/14	LA-6/15
3076	LA	LA-1/2	LA-2/3	LA-2/4	LA-5/5	LA-2/6	LA-1/7	LA-2/8	LA-9/9	LA-6/10	LA-1/11	LA-2/12	LA-9/13	LA-10/14	LA-1/15
38185	LA	LA-1/2	LA-2/3	LA-2/4	LA-5/5	LA-2/6	LA-1/7	LA-2/8	LA-9/9	LA-6/10	LA-1/11	LA-2/12	LA-9/13	LA-10/14	LA-1/15
AFR58	LA	LA-1/2	LA-2/3	LA-2/4	LA-5/5	LA-2/6	LA-1/7	LA-2/8	LA-9/9	LA-6/10	LA-1/11	LA-2/12	LA-9/13	LA-3/14	LA-6/15
ANT170	LA	LA-1/2	LA-2/3	LA-2/4	LA-5/5	LA-2/6	LA-1/7	LA-2/8	LA-9/9	LA-6/10	LA-1/11	LA-2/12	LA-9/13	LA-10/14	LA-1/15
B23+S27R2:R48	LA	LA-1/2	LA-2/3	LA-2/4	LA-5/5	LA-2/6	LA-1/7	LA-2/8	LA-9/9	LA-6/10	LA-1/11	LA-2/12	LA-9/13	LA-10/14	LA-1/15
B247A	LA	LA-1/2	LA-2/3	LA-2/4	LA-5/5	LA-2/6	LA-1/7	LA-2/8	LA-9/9	LA-6/10	LA-1/11	LA-2/12	LA-9/13	LA-3/14	LA-6/15
B25	LA	LA-1/2	LA-2/3	LA-2/4	LA-5/5	LA-2/6	LA-1/7	LA-2/8	LA-9/9	LA-6/10	LA-1/11	LA-2/12	LA-9/13	LA-10/14	LA-1/15
B26	LA	LA-1/2	LA-2/3	LA-2/4	LA-5/5	LA-2/6	LA-1/7	LA-2/8	LA-9/9	LA-6/10	LA-1/11	LA-2/12	LA-9/13	LA-10/14	LA-1/15
B274	LA	LA-1/2	LA-2/3	LA-2/4	LA-5/5	LA-2/6	LA-1/7	LA-2/8	LA-9/9	LA-6/10	LA-1/11	LA-2/12	LA-9/13	LA-3/14	LA-6/15
B319	LA	LA-1/2	LA-2/3	LA-2/4	LA-5/5	LA-2/6	LA-1/7	LA-2/8	LA-9/9	LA-6/10	LA-1/11	LA-2/12	LA-9/13	LA-3/14	LA-6/15
B360	LA	LA-1/2	LA-2/3	LA-2/4	LA-5/5	LA-2/6	LA-1/7	LA-2/8	LA-9/9	LA-6/10	LA-1/11	LA-2/12	LA-9/13	LA-3/14	LA-6/15
B362	LA	LA-1/2	LA-2/3	LA-2/4	LA-5/5	LA-2/6	LA-1/7	LA-2/8	LA-9/9	LA-6/10	LA-1/11	LA-2/12	LA-9/13	LA-3/14	LA-6/15
B37	LA	LA-1/2	LA-2/3	LA-2/4	LA-5/5	LA-2/6	LA-1/7	LA-2/8	LA-9/9	LA-6/10	LA-1/11	LA-2/12	LA-9/13	LA-3/14	LA-6/15
B497A	LA	LA-1/2	LA-2/3	LA-2/4	LA-5/5	LA-2/6	LA-1/7	LA-2/8	LA-9/9	LA-6/10	LA-1/11	LA-2/12	LA-9/13	LA-3/14	LA-6/15
B661A	LA	LA-1/2	LA-2/3	LA-2/4	LA-5/5	LA-2/6	LA-1/7	LA-2/8	LA-9/9	LA-6/10	LA-1/11	LA-2/12	LA-9/13	LA-3/14	LA-6/15
BMG112	LA	LA-1/2	LA-2/3	LA-2/4	LA-5/5	LA-2/6	LA-1/7	LA-2/8	LA-9/9	LA-6/10	LA-1/11	LA-2/12	LA-9/13	LA-3/14	LA-6/15
C-Mx-2006-677	LA	LA-1/2	LA-2/3	LA-2/4	LA-5/5	LA-2/6	LA-1/7	LA-2/8	LA-9/9	LA-6/10	LA-1/11	LA-2/12	LA-9/13	LA-3/14	LA-6/15
C-Mx-2011-117	LA	LA-1/2	LA-2/3	LA-2/4	LA-5/5	LA-2/6	LA-1/7	LA-2/8	LA-9/9	LA-6/10	LA-1/11	LA-2/12	LA-9/13	LA-3/14	LA-6/15
G-Mx-2006-53	LA	LA-1/2	LA-2/3	LA-2/4	LA-5/5	LA-2/6	LA-1/7	LA-2/8	LA-9/9	LA-6/10	LA-1/11	LA-2/12	LA-9/13	LA-10/14	LA-1/15
Hp_A-26	LA	LA-1/2	LA-2/3	LA-2/4	LA-5/5	LA-2/6	LA-1/7	LA-2/8	LA-9/9	LA-6/10	LA-1/11	LA-2/12	LA-9/13	LA-3/14	LA-6/15
Hp_P-15	LA	LA-1/2	LA-2/3	LA-2/4	LA-5/5	LA-2/6	LA-1/7	LA-2/8	LA-9/9	LA-6/10	LA-1/11	LA-2/12	LA-9/13	LA-10/14	LA-1/15
HP08073	LA	LA-1/2	LA-2/3	LA-2/4	LA-5/5	LA-2/6	LA-1/7	LA-2/8	LA-9/9	LA-6/10	LA-1/11	LA-2/12	LA-9/13	LA-10/14	LA-1/15
HP16008	LA	LA-1/2	LA-2/3	LA-2/4	LA-5/5	LA-2/6	LA-1/7	LA-2/8	LA-9/9	LA-6/10	LA-1/11	LA-2/12	LA-9/13	LA-10/14	LA-1/15
HpGP-ALG-001	LA	LA-1/2	LA-2/3	LA-2/4	LA-5/5	LA-2/6	LA-1/7	LA-2/8	LA-9/9	LA-6/10	LA-1/11	LA-2/12	LA-9/13	LA-10/14	LA-1/15
HpGP-ALG-002	LA	LA-1/2	LA-2/3	LA-2/4	LA-5/5	LA-2/6	LA-1/7	LA-2/8	LA-9/9	LA-6/10	LA-1/11	LA-2/12	LA-9/13	LA-10/14	LA-1/15
HpGP-ALG-004	LA	LA-1/2	LA-2/3	LA-2/4	LA-5/5	LA-2/6	LA-1/7	LA-2/8	LA-9/9	LA-6/10	LA-1/11	LA-2/12	LA-9/13	LA-10/14	LA-1/15
HpGP-ALG-005	LA	LA-1/2	LA-2/3	LA-2/4	LA-5/5	LA-2/6	LA-1/7	LA-2/8	LA-9/9	LA-6/10	LA-1/11	LA-2/12	LA-9/13	LA-10/14	LA-1/15
HpGP-ALG-006	LA	LA-1/2	LA-2/3	LA-2/4	LA-5/5	LA-2/6	LA-1/7	LA-2/8	LA-9/9	LA-6/10	LA-1/11	LA-2/12	LA-9/13	LA-10/14	LA-1/15
HpGP-ALG-007	LA	LA-1/2	LA-2/3	LA-2/4	LA-5/5	LA-2/6	LA-1/7	LA-2/8	LA-9/9	LA-6/10	LA-1/11	LA-2/12	LA-9/13	LA-10/14	LA-1/15
HpGP-ALG-008	LA	LA-1/2	LA-2/3	LA-2/4	LA-5/5	LA-2/6	LA-1/7	LA-2/8	LA-9/9	LA-6/10	LA-1/11	LA-2/12	LA-9/13	LA-10/14	LA-1/15
HpGP-ALG-009	LA	LA-1/2	LA-2/3	LA-2/4	LA-5/5	LA-2/6	LA-1/7	LA-2/8	LA-9/9	LA-6/10	LA-1/11	LA-2/12	LA-9/13	LA-10/14	LA-1/15
HpGP-ALG-010	LA	LA-1/2	LA-2/3	LA-2/4	LA-5/5	LA-2/6	LA-1/7	LA-2/8	LA-9/9	LA-6/10	LA-1/11	LA-2/12	LA-9/13	LA-10/14	LA-1/15
HpGP-ARG-001	LA	LA-1/2	LA-2/3	LA-2/4	LA-5/5	LA-2/6	LA-1/7	LA-2/8	LA-9/9	LA-6/10	LA-1/11	LA-2/12	LA-9/13	LA-3/14	LA-6/15
HpGP-ARG-002	LA	LA-1/2	LA-2/3	LA-2/4	LA-5/5	LA-2/6	LA-1/7	LA-2/8	LA-9/9	LA-6/10	LA-1/11	LA-2/12	LA-9/13	LA-10/14	LA-1/15
HpGP-ARG-004	LA	LA-1/2	LA-2/3	LA-2/4	LA-5/5	LA-2/6	LA-1/7	LA-2/8	LA-9/9	LA-6/10	LA-1/11	LA-2/12	LA-9/13	LA-3/14	LA-6/15
HpGP-ARG-005	LA	LA-1/2	LA-2/3	LA-2/4	LA-5/5	LA-2/6	LA-1/7	LA-2/8	LA-9/9	LA-6/10	LA-1/11	LA-2/12	LA-9/13	LA-3/14	LA-6/15
HpGP-BRA-006	LA	LA-1/2	LA-2/3	LA-2/4	LA-5/5	LA-2/6	LA-1/7	LA-2/8	LA-9/9	LA-6/10	LA-1/11	LA-2/12	LA-9/13	LA-10/14	LA-1/15
HpGP-BRA-009	LA	LA-1/2	LA-2/3	LA-2/4	LA-5/5	LA-2/6	LA-1/7	LA-2/8	LA-9/9	LA-6/10	LA-1/11	LA-2/12	LA-9/13	LA-10/14	LA-1/15
HpGP-DOM-008	LA	LA-1/2	LA-2/3	LA-2/4	LA-5/5	LA-2/6	LA-1/7	LA-2/8	LA-9/9	LA-6/10	LA-1/11	LA-2/12	LA-9/13	LA-10/14	LA-1/15
HpGP-DOM-009	LA	LA-1/2	LA-2/3	LA-2/4	LA-5/5	LA-2/6	LA-1/7	LA-2/8	LA-9/9	LA-6/10	LA-1/11	LA-2/12	LA-9/13	LA-3/14	LA-6/15
HpGP-FRA-009	LA	LA-1/2	LA-2/3	LA-2/4	LA-5/5	LA-2/6	LA-1/7	LA-2/8	LA-9/9	LA-6/10	LA-1/11	LA-2/12	LA-9/13	LA-10/14	LA-1/15
HpGP-ISR-008	LA	LA-1/2	LA-2/3	LA-2/4	LA-5/5	LA-2/6	LA-1/7	LA-2/8	LA-9/9	LA-6/10	LA-1/11	LA-2/12	LA-9/13	LA-10/14	LA-1/15
HpGP-MEX-007	LA	LA-1/2	LA-2/3	LA-2/4	LA-5/5	LA-2/6	LA-1/7	LA-2/8	LA-9/9	LA-6/10	LA-1/11	LA-2/12	LA-9/13	LA-3/14	LA-6/15
HpGP-MEX-008	LA	LA-1/2	LA-2/3	LA-2/4	LA-5/5	LA-2/6	LA-1/7	LA-2/8	LA-9/9	LA-6/10	LA-1/11	LA-2/12	LA-9/13	LA-3/14	LA-6/15
HpGP-MEX-009	LA	LA-1/2	LA-2/3	LA-2/4	LA-5/5	LA-2/6	LA-1/7	LA-2/8	LA-9/9	LA-6/10	LA-1/11	LA-2/12	LA-9/13	LA-3/14	LA-6/15
HpGP-POR-013	LA	LA-1/2	LA-2/3	LA-2/4	LA-5/5	LA-2/6	LA-1/7	LA-2/8	LA-9/9	LA-6/10	LA-1/11	LA-2/12	LA-9/13	LA-3/14	LA-6/15
HpGP-POR-108	LA	LA-1/2	LA-2/3	LA-2/4	LA-5/5	LA-2/6	LA-1/7	LA-2/8	LA-9/9	LA-6/10	LA-1/11	LA-2/12	LA-9/13	LA-3/14	LA-6/15
HpGP-PRI-004	LA	LA-1/2	LA-2/3	LA-2/4	LA-5/5	LA-2/6	LA-1/7	LA-2/8	LA-9/9	LA-6/10	LA-1/11	LA-2/12	LA-9/13	LA-10/14	LA-1/15
HpGP-PRI-006	LA	LA-1/2	LA-2/3	LA-2/4	LA-5/5	LA-2/6	LA-1/7	LA-2/8	LA-9/9	LA-6/10	LA-1/11	LA-2/12	LA-9/13	LA-3/14	LA-6/15
HpGP-SPA-105	LA	LA-1/2	LA-2/3	LA-2/4	LA-5/5	LA-2/6	LA-1/7	LA-2/8	LA-9/9	LA-6/10	LA-1/11	LA-2/12	LA-9/13	LA-10/14	LA-1/15
HpGP-SPA-108	LA	LA-1/2	LA-2/3	LA-2/4	LA-5/5	LA-2/6	LA-1/7	LA-2/8	LA-9/9	LA-6/10	LA-1/11	LA-2/12	LA-9/13	LA-3/14	LA-6/15
HpGP-SPA-201	LA	LA-1/2	LA-2/3	LA-2/4	LA-5/5	LA-2/6	LA-1/7	LA-2/8	LA-9/9	LA-6/10	LA-1/11	LA-2/12	LA-9/13	LA-3/14	LA-6/15
HpGP-SPA-206	LA	LA-1/2	LA-2/3	LA-2/4	LA-5/5	LA-2/6	LA-1/7	LA-2/8	LA-9/9	LA-6/10	LA-1/11	LA-2/12	LA-9/13	LA-10/14	LA-1/15
HpGP-SPA-301	LA	LA-1/2	LA-2/3	LA-2/4	LA-5/5	LA-2/6	LA-1/7	LA-2/8	LA-9/9	LA-6/10	LA-1/11	LA-2/12	LA-9/13	LA-10/14	LA-1/15
HpGP-SPA-315	LA	LA-1/2	LA-2/3	LA-2/4	LA-5/5	LA-2/6	LA-1/7	LA-2/8	LA-9/9	LA-6/10	LA-1/11	LA-2/12	LA-9/13	LA-3/14	LA-6/15
HpGP-SPA-503	LA	LA-1/2	LA-2/3	LA-2/4	LA-5/5	LA-2/6	LA-1/7	LA-2/8	LA-9/9	LA-6/10	LA-1/11	LA-2/12	LA-9/13	LA-3/14	LA-6/15
HpGP-SPA-505	LA	LA-1/2	LA-2/3	LA-2/4	LA-5/5	LA-2/6	LA-1/7	LA-2/8	LA-9/9	LA-6/10	LA-1/11	LA-2/12	LA-9/13	LA-3/14	LA-6/15
HpGP-SPA-510	LA	LA-1/2	LA-2/3	LA-2/4	LA-5/5	LA-2/6	LA-1/7	LA-2/8	LA-9/9	LA-6/10	LA-1/11	LA-2/12	LA-9/13	LA-3/14	LA-6/15
HpGP-SPA-606	LA	LA-1/2	LA-2/3	LA-2/4	LA-5/5	LA-2/6	LA-1/7	LA-2/8	LA-9/9	LA-6/10	LA-1/11	LA-2/12	LA-9/13	LA-10/14	LA-1/15
HpGP-SPA-607	LA	LA-1/2	LA-2/3	LA-2/4	LA-5/5	LA-2/6	LA-1/7	LA-2/8	LA-9/9	LA-6/10	LA-1/11	LA-2/12	LA-9/13	LA-3/14	LA-6/15
HpGP-USA-201	LA	LA-1/2	LA-2/3	LA-2/4	LA-5/5	LA-2/6	LA-1/7	LA-2/8	LA-9/9	LA-6/10	LA-1/11	LA-2/12	LA-9/13	LA-10/14	LA-1/15
HpGP-USA-423	LA	LA-1/2	LA-2/3	LA-2/4	LA-5/5	LA-2/6	LA-1/7	LA-2/8	LA-9/9	LA-6/10	LA-1/11	LA-2/12	LA-9/13	LA-10/14	LA-1/15
HpGP-ZAF-008	LA	LA-1/2	LA-2/3	LA-2/4	LA-5/5	LA-2/6	LA-1/7	LA-2/8	LA-9/9	LA-6/10	LA-1/11	LA-2/12	LA-9/13	LA-10/14	LA-1/15
LIM-002	LA	LA-1/2	LA-2/3	LA-2/4	LA-5/5	LA-2/6	LA-1/7	LA-2/8	LA-9/9	LA-6/10	LA-1/11	LA-2/12	LA-9/13	LA-3/14	LA-6/15
LIM-008	LA	LA-1/2	LA-2/3	LA-2/4	LA-5/5	LA-2/6	LA-1/7	LA-2/8	LA-9/9	LA-6/10	LA-1/11	LA-2/12	LA-9/13	LA-3/14	LA-6/15
MHP11	LA	LA-1/2	LA-2/3	LA-2/4	LA-5/5	LA-2/6	LA-1/7	LA-2/8	LA-9/9	LA-6/10	LA-1/11	LA-2/12	LA-9/13	LA-10/14	LA-1/15
MHP19	LA	LA-1/2	LA-2/3	LA-2/4	LA-5/5	LA-2/6	LA-1/7	LA-2/8	LA-9/9	LA-6/10	LA-1/11	LA-2/12	LA-9/13	LA-10/14	LA-1/15
MHP37	LA	LA-1/2	LA-2/3	LA-2/4	LA-5/5	LA-2/6	LA-1/7	LA-2/8	LA-9/9	LA-6/10	LA-1/11	LA-2/12	LA-9/13	LA-10/14	LA-1/15
Nic49-A	LA	LA-1/2	LA-2/3	LA-2/4	LA-5/5	LA-2/6	LA-1/7	LA-2/8	LA-9/9	LA-6/10	LA-1/11	LA-2/12	LA-9/13	LA-3/14	LA-6/15
Nic54-A	LA	LA-1/2	LA-2/3	LA-2/4	LA-5/5	LA-2/6	LA-1/7	LA-2/8	LA-9/9	LA-6/10	LA-1/11	LA-2/12	LA-9/13	LA-3/14	LA-6/15
PUNO-003	LA	LA-1/2	LA-2/3	LA-2/4	LA-5/5	LA-2/6	LA-1/7	LA-2/8	LA-9/9	LA-6/10	LA-1/11	LA-2/12	LA-9/13	LA-3/14	LA-6/15
SA37A	LA	LA-1/2	LA-2/3	LA-2/4	LA-5/5	LA-2/6	LA-1/7	LA-2/8	LA-9/9	LA-6/10	LA-1/11	LA-2/12	LA-9/13	LA-10/14	LA-1/15
UMB_G1	LA	LA-1/2	LA-2/3	LA-2/4	LA-5/5	LA-2/6	LA-1/7	LA-2/8	LA-9/9	LA-6/10	LA-1/11	LA-2/12	LA-9/13	LA-3/14	LA-6/15
ZH104	LA	LA-1/2	LA-2/3	LA-2/4	LA-5/5	LA-2/6	LA-1/7	LA-2/8	LA-9/9	LA-6/10	LA-1/11	LA-2/12	LA-9/13	LA-3/14	LA-6/15
ZH83	LA	LA-1/2	LA-2/3	LA-2/4	LA-5/5	LA-2/6	LA-1/7	LA-2/8	LA-9/9	LA-6/10	LA-1/11	LA-2/12	LA-9/13	LA-3/14	LA-6/15
ZH93	LA	LA-1/2	LA-2/3	LA-2/4	LA-5/5	LA-2/6	LA-1/7	LA-2/8	LA-9/9	LA-6/10	LA-1/11	LA-2/12	LA-9/13	LA-3/14	LA-6/15
22	LA	LA-1/2	LA-1/3	LA-4/4	LA-4/5	LA-3/6	LA-4/7	LA-4/8	LA-3/9	LA-3/10	LA-3/11	LA-3/12	LA-4/13	LA-1/14	LA-3/15
30908	LA	LA-1/2	LA-1/3	LA-4/4	LA-4/5	LA-3/6	LA-4/7	LA-4/8	LA-3/9	LA-3/10	LA-3/11	LA-3/12	LA-4/13	LA-1/14	LA-3/15
45	LA	LA-1/2	LA-1/3	LA-4/4	LA-4/5	LA-3/6	LA-4/7	LA-4/8	LA-3/9	LA-3/10	LA-3/11	LA-3/12	LA-4/13	LA-1/14	LA-3/15
59	LA	LA-1/2	LA-1/3	LA-4/4	LA-4/5	LA-3/6	LA-4/7	LA-4/8	LA-3/9	LA-3/10	LA-3/11	LA-3/12	LA-4/13	LA-1/14	LA-3/15
B30	LA	LA-1/2	LA-1/3	LA-4/4	LA-4/5	LA-3/6	LA-4/7	LA-4/8	LA-3/9	LA-3/10	LA-3/11	LA-3/12	LA-4/13	LA-1/14	LA-3/15
B40	LA	LA-1/2	LA-1/3	LA-4/4	LA-4/5	LA-3/6	LA-4/7	LA-4/8	LA-3/9	LA-3/10	LA-3/11	LA-3/12	LA-4/13	LA-1/14	LA-3/15
B47	LA	LA-1/2	LA-1/3	LA-4/4	LA-4/5	LA-3/6	LA-4/7	LA-4/8	LA-3/9	LA-3/10	LA-3/11	LA-3/12	LA-4/13	LA-1/14	LA-3/15
Hp_P-16	LA	LA-1/2	LA-1/3	LA-4/4	LA-4/5	LA-3/6	LA-4/7	LA-4/8	LA-3/9	LA-3/10	LA-3/11	LA-3/12	LA-4/13	LA-1/14	LA-3/15
HP03218	LA	LA-1/2	LA-1/3	LA-4/4	LA-4/5	LA-3/6	LA-4/7	LA-4/8	LA-3/9	LA-3/10	LA-3/11	LA-3/12	LA-4/13	LA-1/14	LA-3/15
HP04057	LA	LA-1/2	LA-1/3	LA-4/4	LA-4/5	LA-3/6	LA-4/7	LA-4/8	LA-3/9	LA-3/10	LA-3/11	LA-3/12	LA-4/13	LA-1/14	LA-3/15
HP11013	LA	LA-1/2	LA-1/3	LA-4/4	LA-4/5	LA-3/6	LA-4/7	LA-4/8	LA-3/9	LA-3/10	LA-3/11	LA-3/12	LA-4/13	LA-1/14	LA-3/15
HP11037	LA	LA-1/2	LA-1/3	LA-4/4	LA-4/5	LA-3/6	LA-4/7	LA-4/8	LA-3/9	LA-3/10	LA-3/11	LA-3/12	LA-4/13	LA-1/14	LA-3/15
HP12019	LA	LA-1/2	LA-1/3	LA-4/4	LA-4/5	LA-3/6	LA-4/7	LA-4/8	LA-3/9	LA-3/10	LA-3/11	LA-3/12	LA-4/13	LA-1/14	LA-3/15
HP13007	LA	LA-1/2	LA-1/3	LA-4/4	LA-4/5	LA-3/6	LA-4/7	LA-4/8	LA-3/9	LA-3/10	LA-3/11	LA-3/12	LA-4/13	LA-1/14	LA-3/15
HP13021	LA	LA-1/2	LA-1/3	LA-4/4	LA-4/5	LA-3/6	LA-4/7	LA-4/8	LA-3/9	LA-3/10	LA-3/11	LA-3/12	LA-4/13	LA-1/14	LA-3/15
HP13028	LA	LA-1/2	LA-1/3	LA-4/4	LA-4/5	LA-3/6	LA-4/7	LA-4/8	LA-3/9	LA-3/10	LA-3/11	LA-3/12	LA-4/13	LA-1/14	LA-3/15
HP14021	LA	LA-1/2	LA-1/3	LA-4/4	LA-4/5	LA-3/6	LA-4/7	LA-4/8	LA-3/9	LA-3/10	LA-3/11	LA-3/12	LA-4/13	LA-1/14	LA-3/15
HP15035	LA	LA-1/2	LA-1/3	LA-4/4	LA-4/5	LA-3/6	LA-4/7	LA-4/8	LA-3/9	LA-3/10	LA-3/11	LA-3/12	LA-4/13	LA-1/14	LA-3/15
HP97011	LA	LA-1/2	LA-1/3	LA-4/4	LA-4/5	LA-3/6	LA-4/7	LA-4/8	LA-3/9	LA-3/10	LA-3/11	LA-3/12	LA-4/13	LA-1/14	LA-3/15
HP99689	LA	LA-1/2	LA-1/3	LA-4/4	LA-4/5	LA-3/6	LA-4/7	LA-4/8	LA-3/9	LA-3/10	LA-3/11	LA-3/12	LA-4/13	LA-1/14	LA-3/15
HpGP-FRA-018	LA	LA-1/2	LA-1/3	LA-4/4	LA-4/5	LA-3/6	LA-4/7	LA-4/8	LA-3/9	LA-3/10	LA-3/11	LA-3/12	LA-4/13	LA-1/14	LA-3/15
HpGP-GRE-040	LA	LA-1/2	LA-1/3	LA-4/4	LA-4/5	LA-3/6	LA-4/7	LA-4/8	LA-3/9	LA-3/10	LA-3/11	LA-3/12	LA-4/13	LA-1/14	LA-3/15
HpGP-GRE-042	LA	LA-1/2	LA-1/3	LA-4/4	LA-4/5	LA-3/6	LA-4/7	LA-4/8	LA-3/9	LA-3/10	LA-3/11	LA-3/12	LA-4/13	LA-1/14	LA-3/15
HpGP-ISR-001	LA	LA-1/2	LA-1/3	LA-4/4	LA-4/5	LA-3/6	LA-4/7	LA-4/8	LA-3/9	LA-3/10	LA-3/11	LA-3/12	LA-4/13	LA-1/14	LA-3/15
HpGP-ISR-002	LA	LA-1/2	LA-1/3	LA-4/4	LA-4/5	LA-3/6	LA-4/7	LA-4/8	LA-3/9	LA-3/10	LA-3/11	LA-3/12	LA-4/13	LA-1/14	LA-3/15
HpGP-ISR-003	LA	LA-1/2	LA-1/3	LA-4/4	LA-4/5	LA-3/6	LA-4/7	LA-4/8	LA-3/9	LA-3/10	LA-3/11	LA-3/12	LA-4/13	LA-1/14	LA-3/15
HpGP-ISR-004	LA	LA-1/2	LA-1/3	LA-4/4	LA-4/5	LA-3/6	LA-4/7	LA-4/8	LA-3/9	LA-3/10	LA-3/11	LA-3/12	LA-4/13	LA-1/14	LA-3/15
HpGP-ISR-007	LA	LA-1/2	LA-1/3	LA-4/4	LA-4/5	LA-3/6	LA-4/7	LA-4/8	LA-3/9	LA-3/10	LA-3/11	LA-3/12	LA-4/13	LA-1/14	LA-3/15
HpGP-ISR-010	LA	LA-1/2	LA-1/3	LA-4/4	LA-4/5	LA-3/6	LA-4/7	LA-4/8	LA-3/9	LA-3/10	LA-3/11	LA-3/12	LA-4/13	LA-1/14	LA-3/15
HpGP-ITA-003	LA	LA-1/2	LA-1/3	LA-4/4	LA-4/5	LA-3/6	LA-4/7	LA-4/8	LA-3/9	LA-3/10	LA-3/11	LA-3/12	LA-4/13	LA-1/14	LA-3/15
HpGP-ITA-005	LA	LA-1/2	LA-1/3	LA-4/4	LA-4/5	LA-3/6	LA-4/7	LA-4/8	LA-3/9	LA-3/10	LA-3/11	LA-3/12	LA-4/13	LA-1/14	LA-3/15
HpGP-ITA-011	LA	LA-1/2	LA-1/3	LA-4/4	LA-4/5	LA-3/6	LA-4/7	LA-4/8	LA-3/9	LA-3/10	LA-3/11	LA-3/12	LA-4/13	LA-1/14	LA-3/15
HpGP-JOR-002	LA	LA-1/2	LA-1/3	LA-4/4	LA-4/5	LA-3/6	LA-4/7	LA-4/8	LA-3/9	LA-3/10	LA-3/11	LA-3/12	LA-4/13	LA-1/14	LA-3/15
HpGP-JOR-003	LA	LA-1/2	LA-1/3	LA-4/4	LA-4/5	LA-3/6	LA-4/7	LA-4/8	LA-3/9	LA-3/10	LA-3/11	LA-3/12	LA-4/13	LA-1/14	LA-3/15
HpGP-JOR-004	LA	LA-1/2	LA-1/3	LA-4/4	LA-4/5	LA-3/6	LA-4/7	LA-4/8	LA-3/9	LA-3/10	LA-3/11	LA-3/12	LA-4/13	LA-1/14	LA-3/15
HpGP-JOR-005	LA	LA-1/2	LA-1/3	LA-4/4	LA-4/5	LA-3/6	LA-4/7	LA-4/8	LA-3/9	LA-3/10	LA-3/11	LA-3/12	LA-4/13	LA-1/14	LA-3/15
HpGP-JOR-006	LA	LA-1/2	LA-1/3	LA-4/4	LA-4/5	LA-3/6	LA-4/7	LA-4/8	LA-3/9	LA-3/10	LA-3/11	LA-3/12	LA-4/13	LA-1/14	LA-3/15
HpGP-JOR-007	LA	LA-1/2	LA-1/3	LA-4/4	LA-4/5	LA-3/6	LA-4/7	LA-4/8	LA-3/9	LA-3/10	LA-3/11	LA-3/12	LA-4/13	LA-1/14	LA-3/15
HpGP-JOR-008	LA	LA-1/2	LA-1/3	LA-4/4	LA-4/5	LA-3/6	LA-4/7	LA-4/8	LA-3/9	LA-3/10	LA-3/11	LA-3/12	LA-4/13	LA-1/14	LA-3/15
HpGP-JOR-009	LA	LA-1/2	LA-1/3	LA-4/4	LA-4/5	LA-3/6	LA-4/7	LA-4/8	LA-3/9	LA-3/10	LA-3/11	LA-3/12	LA-4/13	LA-1/14	LA-3/15
HpGP-JOR-010	LA	LA-1/2	LA-1/3	LA-4/4	LA-4/5	LA-3/6	LA-4/7	LA-4/8	LA-3/9	LA-3/10	LA-3/11	LA-3/12	LA-4/13	LA-1/14	LA-3/15
HpGP-SPA-011	LA	LA-1/2	LA-1/3	LA-4/4	LA-4/5	LA-3/6	LA-4/7	LA-4/8	LA-3/9	LA-3/10	LA-3/11	LA-3/12	LA-4/13	LA-1/14	LA-3/15
HpGP-SWT-017	LA	LA-1/2	LA-1/3	LA-4/4	LA-4/5	LA-3/6	LA-4/7	LA-4/8	LA-3/9	LA-3/10	LA-3/11	LA-3/12	LA-4/13	LA-1/14	LA-3/15
MHP51	LA	LA-1/2	LA-1/3	LA-4/4	LA-4/5	LA-3/6	LA-4/7	LA-4/8	LA-3/9	LA-3/10	LA-3/11	LA-3/12	LA-4/13	LA-1/14	LA-3/15
NCTC13207	LA	LA-1/2	LA-1/3	LA-4/4	LA-4/5	LA-3/6	LA-4/7	LA-4/8	LA-3/9	LA-3/10	LA-3/11	LA-3/12	LA-4/13	LA-1/14	LA-3/15
SA164C	LA	LA-1/2	LA-1/3	LA-4/4	LA-4/5	LA-3/6	LA-4/7	LA-4/8	LA-3/9	LA-3/10	LA-3/11	LA-3/12	LA-4/13	LA-1/14	LA-3/15
SA171A	LA	LA-1/2	LA-1/3	LA-4/4	LA-4/5	LA-3/6	LA-4/7	LA-4/8	LA-3/9	LA-3/10	LA-3/11	LA-3/12	LA-4/13	LA-1/14	LA-3/15
SA173A	LA	LA-1/2	LA-1/3	LA-4/4	LA-4/5	LA-3/6	LA-4/7	LA-4/8	LA-3/9	LA-3/10	LA-3/11	LA-3/12	LA-4/13	LA-1/14	LA-3/15
SA213A	LA	LA-1/2	LA-1/3	LA-4/4	LA-4/5	LA-3/6	LA-4/7	LA-4/8	LA-3/9	LA-3/10	LA-3/11	LA-3/12	LA-4/13	LA-1/14	LA-3/15
SA302A	LA	LA-1/2	LA-1/3	LA-4/4	LA-4/5	LA-3/6	LA-4/7	LA-4/8	LA-3/9	LA-3/10	LA-3/11	LA-3/12	LA-4/13	LA-1/14	LA-3/15
ZH05	LA	LA-1/2	LA-1/3	LA-4/4	LA-4/5	LA-3/6	LA-4/7	LA-4/8	LA-3/9	LA-3/10	LA-3/11	LA-3/12	LA-4/13	LA-1/14	LA-3/15
ZH11	LA	LA-1/2	LA-1/3	LA-4/4	LA-4/5	LA-3/6	LA-4/7	LA-4/8	LA-3/9	LA-3/10	LA-3/11	LA-3/12	LA-4/13	LA-1/14	LA-3/15
ZH113	LA	LA-1/2	LA-1/3	LA-4/4	LA-4/5	LA-3/6	LA-4/7	LA-4/8	LA-3/9	LA-3/10	LA-3/11	LA-3/12	LA-4/13	LA-1/14	LA-3/15
ZH3	LA	LA-1/2	LA-1/3	LA-4/4	LA-4/5	LA-3/6	LA-4/7	LA-4/8	LA-3/9	LA-3/10	LA-3/11	LA-3/12	LA-4/13	LA-1/14	LA-3/15
ZH37	LA	LA-1/2	LA-1/3	LA-4/4	LA-4/5	LA-3/6	LA-4/7	LA-4/8	LA-3/9	LA-3/10	LA-3/11	LA-3/12	LA-4/13	LA-1/14	LA-3/15
ZH39	LA	LA-1/2	LA-1/3	LA-4/4	LA-4/5	LA-3/6	LA-4/7	LA-4/8	LA-3/9	LA-3/10	LA-3/11	LA-3/12	LA-4/13	LA-1/14	LA-3/15
ZH43	LA	LA-1/2	LA-1/3	LA-4/4	LA-4/5	LA-3/6	LA-4/7	LA-4/8	LA-3/9	LA-3/10	LA-3/11	LA-3/12	LA-4/13	LA-1/14	LA-3/15
ZH52	LA	LA-1/2	LA-1/3	LA-4/4	LA-4/5	LA-3/6	LA-4/7	LA-4/8	LA-3/9	LA-3/10	LA-3/11	LA-3/12	LA-4/13	LA-1/14	LA-3/15
ZH62	LA	LA-1/2	LA-1/3	LA-4/4	LA-4/5	LA-3/6	LA-4/7	LA-4/8	LA-3/9	LA-3/10	LA-3/11	LA-3/12	LA-4/13	LA-1/14	LA-3/15
ZH65	LA	LA-1/2	LA-1/3	LA-4/4	LA-4/5	LA-3/6	LA-4/7	LA-4/8	LA-3/9	LA-3/10	LA-3/11	LA-3/12	LA-4/13	LA-1/14	LA-3/15
ZH86	LA	LA-1/2	LA-1/3	LA-4/4	LA-4/5	LA-3/6	LA-4/7	LA-4/8	LA-3/9	LA-3/10	LA-3/11	LA-3/12	LA-4/13	LA-1/14	LA-3/15
ZH99	LA	LA-1/2	LA-1/3	LA-4/4	LA-4/5	LA-3/6	LA-4/7	LA-4/8	LA-3/9	LA-3/10	LA-3/11	LA-3/12	LA-4/13	LA-1/14	LA-3/15
3699	LA	LA-1/2	LA-2/3	LA-2/4	LA-2/5	LA-5/6	LA-6/7	LA-7/8	LA-7/9	LA-8/10	LA-6/11	LA-4/12	LA-6/13	LA-4/14	LA-8/15
3774	LA	LA-1/2	LA-2/3	LA-2/4	LA-2/5	LA-5/6	LA-6/7	LA-7/8	LA-7/9	LA-8/10	LA-6/11	LA-4/12	LA-6/13	LA-4/14	LA-8/15
B31	LA	LA-1/2	LA-2/3	LA-2/4	LA-2/5	LA-5/6	LA-6/7	LA-7/8	LA-7/9	LA-8/10	LA-6/11	LA-4/12	LA-6/13	LA-4/14	LA-8/15
HP00260	LA	LA-1/2	LA-2/3	LA-2/4	LA-2/5	LA-5/6	LA-6/7	LA-7/8	LA-7/9	LA-8/10	LA-6/11	LA-4/12	LA-6/13	LA-4/14	LA-8/15
HP01234	LA	LA-1/2	LA-2/3	LA-2/4	LA-2/5	LA-5/6	LA-6/7	LA-7/8	LA-7/9	LA-8/10	LA-6/11	LA-4/12	LA-6/13	LA-4/14	LA-8/15
HP07036	LA	LA-1/2	LA-2/3	LA-2/4	LA-2/5	LA-5/6	LA-6/7	LA-7/8	LA-7/9	LA-8/10	LA-6/11	LA-4/12	LA-6/13	LA-4/14	LA-8/15
HP08058	LA	LA-1/2	LA-2/3	LA-2/4	LA-2/5	LA-5/6	LA-6/7	LA-7/8	LA-7/9	LA-8/10	LA-6/11	LA-4/12	LA-6/13	LA-4/14	LA-8/15
HP08061	LA	LA-1/2	LA-2/3	LA-2/4	LA-2/5	LA-5/6	LA-6/7	LA-7/8	LA-7/9	LA-8/10	LA-6/11	LA-4/12	LA-6/13	LA-4/14	LA-8/15
HP08074	LA	LA-1/2	LA-2/3	LA-2/4	LA-2/5	LA-5/6	LA-6/7	LA-7/8	LA-7/9	LA-8/10	LA-6/11	LA-4/12	LA-6/13	LA-4/14	LA-8/15
HP11042	LA	LA-1/2	LA-2/3	LA-2/4	LA-2/5	LA-5/6	LA-6/7	LA-7/8	LA-7/9	LA-8/10	LA-6/11	LA-4/12	LA-6/13	LA-4/14	LA-8/15
HP11049	LA	LA-1/2	LA-2/3	LA-2/4	LA-2/5	LA-5/6	LA-6/7	LA-7/8	LA-7/9	LA-8/10	LA-6/11	LA-4/12	LA-6/13	LA-4/14	LA-8/15
HP12002	LA	LA-1/2	LA-2/3	LA-2/4	LA-2/5	LA-5/6	LA-6/7	LA-7/8	LA-7/9	LA-8/10	LA-6/11	LA-4/12	LA-6/13	LA-4/14	LA-8/15
HP13005	LA	LA-1/2	LA-2/3	LA-2/4	LA-2/5	LA-5/6	LA-6/7	LA-7/8	LA-7/9	LA-8/10	LA-6/11	LA-4/12	LA-6/13	LA-4/14	LA-8/15
HP13050	LA	LA-1/2	LA-2/3	LA-2/4	LA-2/5	LA-5/6	LA-6/7	LA-7/8	LA-7/9	LA-8/10	LA-6/11	LA-4/12	LA-6/13	LA-4/14	LA-8/15
HP13068	LA	LA-1/2	LA-2/3	LA-2/4	LA-2/5	LA-5/6	LA-6/7	LA-7/8	LA-7/9	LA-8/10	LA-6/11	LA-4/12	LA-6/13	LA-4/14	LA-8/15
HP14039	LA	LA-1/2	LA-2/3	LA-2/4	LA-2/5	LA-5/6	LA-6/7	LA-7/8	LA-7/9	LA-8/10	LA-6/11	LA-4/12	LA-6/13	LA-4/14	LA-8/15
HP15005	LA	LA-1/2	LA-2/3	LA-2/4	LA-2/5	LA-5/6	LA-6/7	LA-7/8	LA-7/9	LA-8/10	LA-6/11	LA-4/12	LA-6/13	LA-4/14	LA-8/15
HP16055	LA	LA-1/2	LA-2/3	LA-2/4	LA-2/5	LA-5/6	LA-6/7	LA-7/8	LA-7/9	LA-8/10	LA-6/11	LA-4/12	LA-6/13	LA-4/14	LA-8/15
HP98123	LA	LA-1/2	LA-2/3	LA-2/4	LA-2/5	LA-5/6	LA-6/7	LA-7/8	LA-7/9	LA-8/10	LA-6/11	LA-4/12	LA-6/13	LA-4/14	LA-8/15
HP98317	LA	LA-1/2	LA-2/3	LA-2/4	LA-2/5	LA-5/6	LA-6/7	LA-7/8	LA-7/9	LA-8/10	LA-6/11	LA-4/12	LA-6/13	LA-4/14	LA-8/15
HP98490	LA	LA-1/2	LA-2/3	LA-2/4	LA-2/5	LA-5/6	LA-6/7	LA-7/8	LA-7/9	LA-8/10	LA-6/11	LA-4/12	LA-6/13	LA-4/14	LA-8/15
HP99255	LA	LA-1/2	LA-2/3	LA-2/4	LA-2/5	LA-5/6	LA-6/7	LA-7/8	LA-7/9	LA-8/10	LA-6/11	LA-4/12	LA-6/13	LA-4/14	LA-8/15
HpGP-ALG-003	LA	LA-1/2	LA-2/3	LA-2/4	LA-2/5	LA-5/6	LA-6/7	LA-7/8	LA-7/9	LA-8/10	LA-6/11	LA-4/12	LA-6/13	LA-4/14	LA-8/15
HpGP-IDN-001	LA	LA-1/2	LA-2/3	LA-2/4	LA-2/5	LA-5/6	LA-6/7	LA-7/8	LA-7/9	LA-8/10	LA-6/11	LA-4/12	LA-6/13	LA-4/14	LA-8/15
HpGP-MAL-007	LA	LA-1/2	LA-2/3	LA-2/4	LA-2/5	LA-5/6	LA-6/7	LA-7/8	LA-7/9	LA-8/10	LA-6/11	LA-4/12	LA-6/13	LA-4/14	LA-8/15
HpGP-NGA-006	LA	LA-1/2	LA-2/3	LA-2/4	LA-2/5	LA-5/6	LA-6/7	LA-7/8	LA-7/9	LA-8/10	LA-6/11	LA-4/12	LA-6/13	LA-4/14	LA-8/15
HpGP-NGA-010	LA	LA-1/2	LA-2/3	LA-2/4	LA-2/5	LA-5/6	LA-6/7	LA-7/8	LA-7/9	LA-8/10	LA-6/11	LA-4/12	LA-6/13	LA-4/14	LA-8/15
HpGP-SWT-010	LA	LA-1/2	LA-2/3	LA-2/4	LA-2/5	LA-5/6	LA-6/7	LA-7/8	LA-7/9	LA-8/10	LA-6/11	LA-4/12	LA-6/13	LA-4/14	LA-8/15
NCTC13338	LA	LA-1/2	LA-2/3	LA-2/4	LA-2/5	LA-5/6	LA-6/7	LA-7/8	LA-7/9	LA-8/10	LA-6/11	LA-4/12	LA-6/13	LA-4/14	LA-8/15
NCTC13345	LA	LA-1/2	LA-2/3	LA-2/4	LA-2/5	LA-5/6	LA-6/7	LA-7/8	LA-7/9	LA-8/10	LA-6/11	LA-4/12	LA-6/13	LA-4/14	LA-8/15
ZH137	LA	LA-1/2	LA-2/3	LA-2/4	LA-2/5	LA-5/6	LA-6/7	LA-7/8	LA-7/9	LA-8/10	LA-6/11	LA-4/12	LA-6/13	LA-4/14	LA-8/15
2015	LA	LA-1/2	LA-2/3	LA-2/4	LA-2/5	LA-6/6	LA-5/7	LA-6/8	LA-4/9	LA-4/10	LA-5/11	LA-7/12	LA-1/13	LA-6/14	LA-5/15
2020	LA	LA-1/2	LA-2/3	LA-2/4	LA-2/5	LA-6/6	LA-5/7	LA-6/8	LA-4/9	LA-4/10	LA-5/11	LA-7/12	LA-1/13	LA-6/14	LA-5/15
22020	LA	LA-1/2	LA-2/3	LA-2/4	LA-2/5	LA-6/6	LA-5/7	LA-6/8	LA-4/9	LA-4/10	LA-5/11	LA-7/12	LA-1/13	LA-6/14	LA-5/15
22023	LA	LA-1/2	LA-2/3	LA-2/4	LA-2/5	LA-6/6	LA-5/7	LA-6/8	LA-4/9	LA-4/10	LA-5/11	LA-7/12	LA-1/13	LA-6/14	LA-5/15
22025	LA	LA-1/2	LA-2/3	LA-2/4	LA-2/5	LA-6/6	LA-5/7	LA-6/8	LA-4/9	LA-4/10	LA-5/11	LA-7/12	LA-1/13	LA-6/14	LA-5/15
22316	LA	LA-1/2	LA-2/3	LA-2/4	LA-2/5	LA-6/6	LA-5/7	LA-6/8	LA-4/9	LA-4/10	LA-5/11	LA-7/12	LA-1/13	LA-6/14	LA-5/15
22327	LA	LA-1/2	LA-2/3	LA-2/4	LA-2/5	LA-6/6	LA-5/7	LA-6/8	LA-4/9	LA-4/10	LA-5/11	LA-7/12	LA-1/13	LA-6/14	LA-5/15
22337	LA	LA-1/2	LA-2/3	LA-2/4	LA-2/5	LA-6/6	LA-5/7	LA-6/8	LA-4/9	LA-4/10	LA-5/11	LA-7/12	LA-1/13	LA-6/14	LA-5/15
22339	LA	LA-1/2	LA-2/3	LA-2/4	LA-2/5	LA-6/6	LA-5/7	LA-6/8	LA-4/9	LA-4/10	LA-5/11	LA-7/12	LA-1/13	LA-6/14	LA-5/15
22384	LA	LA-1/2	LA-2/3	LA-2/4	LA-2/5	LA-6/6	LA-5/7	LA-6/8	LA-4/9	LA-4/10	LA-5/11	LA-7/12	LA-1/13	LA-6/14	LA-5/15
22389	LA	LA-1/2	LA-2/3	LA-2/4	LA-2/5	LA-6/6	LA-5/7	LA-6/8	LA-4/9	LA-4/10	LA-5/11	LA-7/12	LA-1/13	LA-6/14	LA-5/15
22395	LA	LA-1/2	LA-2/3	LA-2/4	LA-2/5	LA-6/6	LA-5/7	LA-6/8	LA-4/9	LA-4/10	LA-5/11	LA-7/12	LA-1/13	LA-6/14	LA-5/15
3053	LA	LA-1/2	LA-2/3	LA-2/4	LA-2/5	LA-6/6	LA-5/7	LA-6/8	LA-4/9	LA-4/10	LA-5/11	LA-7/12	LA-1/13	LA-6/14	LA-5/15
3136	LA	LA-1/2	LA-2/3	LA-2/4	LA-2/5	LA-6/6	LA-5/7	LA-6/8	LA-4/9	LA-4/10	LA-5/11	LA-7/12	LA-1/13	LA-6/14	LA-5/15
A039	LA	LA-1/2	LA-2/3	LA-2/4	LA-2/5	LA-6/6	LA-5/7	LA-6/8	LA-4/9	LA-4/10	LA-5/11	LA-7/12	LA-1/13	LA-6/14	LA-5/15
Col_10-PUJ	LA	LA-1/2	LA-2/3	LA-2/4	LA-2/5	LA-6/6	LA-5/7	LA-6/8	LA-4/9	LA-4/10	LA-5/11	LA-7/12	LA-1/13	LA-6/14	LA-5/15
Col_15-PUJ	LA	LA-1/2	LA-2/3	LA-2/4	LA-2/5	LA-6/6	LA-5/7	LA-6/8	LA-4/9	LA-4/10	LA-5/11	LA-7/12	LA-1/13	LA-6/14	LA-5/15
Col_18-PUJ	LA	LA-1/2	LA-2/3	LA-2/4	LA-2/5	LA-6/6	LA-5/7	LA-6/8	LA-4/9	LA-4/10	LA-5/11	LA-7/12	LA-1/13	LA-6/14	LA-5/15
Col_26-PUJ	LA	LA-1/2	LA-2/3	LA-2/4	LA-2/5	LA-6/6	LA-5/7	LA-6/8	LA-4/9	LA-4/10	LA-5/11	LA-7/12	LA-1/13	LA-6/14	LA-5/15
Col_29-PUJ	LA	LA-1/2	LA-2/3	LA-2/4	LA-2/5	LA-6/6	LA-5/7	LA-6/8	LA-4/9	LA-4/10	LA-5/11	LA-7/12	LA-1/13	LA-6/14	LA-5/15
Col_30-PUJ	LA	LA-1/2	LA-2/3	LA-2/4	LA-2/5	LA-6/6	LA-5/7	LA-6/8	LA-4/9	LA-4/10	LA-5/11	LA-7/12	LA-1/13	LA-6/14	LA-5/15
Col-16PUJ	LA	LA-1/2	LA-2/3	LA-2/4	LA-2/5	LA-6/6	LA-5/7	LA-6/8	LA-4/9	LA-4/10	LA-5/11	LA-7/12	LA-1/13	LA-6/14	LA-5/15
Col-23PUJ	LA	LA-1/2	LA-2/3	LA-2/4	LA-2/5	LA-6/6	LA-5/7	LA-6/8	LA-4/9	LA-4/10	LA-5/11	LA-7/12	LA-1/13	LA-6/14	LA-5/15
Col-5PUJ	LA	LA-1/2	LA-2/3	LA-2/4	LA-2/5	LA-6/6	LA-5/7	LA-6/8	LA-4/9	LA-4/10	LA-5/11	LA-7/12	LA-1/13	LA-6/14	LA-5/15
HpGP-COL-005	LA	LA-1/2	LA-2/3	LA-2/4	LA-2/5	LA-6/6	LA-5/7	LA-6/8	LA-4/9	LA-4/10	LA-5/11	LA-7/12	LA-1/13	LA-6/14	LA-5/15
HpGP-COL-106	LA	LA-1/2	LA-2/3	LA-2/4	LA-2/5	LA-6/6	LA-5/7	LA-6/8	LA-4/9	LA-4/10	LA-5/11	LA-7/12	LA-1/13	LA-6/14	LA-5/15
HpGP-COL-201	LA	LA-1/2	LA-2/3	LA-2/4	LA-2/5	LA-6/6	LA-5/7	LA-6/8	LA-4/9	LA-4/10	LA-5/11	LA-7/12	LA-1/13	LA-6/14	LA-5/15
HpGP-COL-203	LA	LA-1/2	LA-2/3	LA-2/4	LA-2/5	LA-6/6	LA-5/7	LA-6/8	LA-4/9	LA-4/10	LA-5/11	LA-7/12	LA-1/13	LA-6/14	LA-5/15
HpGP-COL-209	LA	LA-1/2	LA-2/3	LA-2/4	LA-2/5	LA-6/6	LA-5/7	LA-6/8	LA-4/9	LA-4/10	LA-5/11	LA-7/12	LA-1/13	LA-6/14	LA-5/15
HpGP-PER-103	LA	LA-1/2	LA-2/3	LA-2/4	LA-2/5	LA-6/6	LA-5/7	LA-6/8	LA-4/9	LA-4/10	LA-5/11	LA-7/12	LA-1/13	LA-6/14	LA-5/15
1002	LA	LA-2/2	LA-3/3	LA-3/4	LA-3/5	LA-1/6	LA-7/7	LA-5/8	LA-1/9	LA-2/10	LA-11/11	LA-1/12	LA-12/13	LA-14/14	LA-7/15
1095	LA	LA-2/2	LA-3/3	LA-3/4	LA-3/5	LA-1/6	LA-7/7	LA-5/8	LA-1/9	LA-2/10	LA-11/11	LA-1/12	LA-12/13	LA-2/14	LA-2/15
2004-123	LA	LA-2/2	LA-3/3	LA-3/4	LA-3/5	LA-1/6	LA-7/7	LA-5/8	LA-1/9	LA-2/10	LA-11/11	LA-1/12	LA-12/13	LA-2/14	LA-2/15
2010	LA	LA-2/2	LA-3/3	LA-3/4	LA-3/5	LA-1/6	LA-7/7	LA-5/8	LA-1/9	LA-2/10	LA-11/11	LA-1/12	LA-12/13	LA-2/14	LA-2/15
2017-107	LA	LA-2/2	LA-3/3	LA-3/4	LA-3/5	LA-1/6	LA-7/7	LA-5/8	LA-1/9	LA-2/10	LA-11/11	LA-1/12	LA-12/13	LA-2/14	LA-2/15
2017-149	LA	LA-2/2	LA-3/3	LA-3/4	LA-3/5	LA-1/6	LA-2/7	LA-5/8	LA-1/9	LA-2/10	LA-11/11	LA-5/12	LA-12/13	LA-14/14	LA-7/15
2017-27	LA	LA-2/2	LA-3/3	LA-3/4	LA-3/5	LA-1/6	LA-7/7	LA-5/8	LA-1/9	LA-2/10	LA-11/11	LA-1/12	LA-12/13	LA-2/14	LA-2/15
2017-38	LA	LA-2/2	LA-3/3	LA-3/4	LA-3/5	LA-1/6	LA-7/7	LA-5/8	LA-1/9	LA-2/10	LA-11/11	LA-1/12	LA-12/13	LA-2/14	LA-2/15
22278	LA	LA-2/2	LA-3/3	LA-3/4	LA-3/5	LA-1/6	LA-7/7	LA-5/8	LA-1/9	LA-2/10	LA-11/11	LA-1/12	LA-12/13	LA-2/14	LA-2/15
22317	LA	LA-2/2	LA-3/3	LA-3/4	LA-3/5	LA-1/6	LA-7/7	LA-5/8	LA-1/9	LA-2/10	LA-11/11	LA-1/12	LA-12/13	LA-2/14	LA-2/15
22341	LA	LA-2/2	LA-3/3	LA-3/4	LA-3/5	LA-1/6	LA-7/7	LA-5/8	LA-1/9	LA-2/10	LA-11/11	LA-1/12	LA-12/13	LA-2/14	LA-2/15
22350	LA	LA-2/2	LA-3/3	LA-3/4	LA-3/5	LA-1/6	LA-7/7	LA-5/8	LA-1/9	LA-2/10	LA-11/11	LA-1/12	LA-12/13	LA-2/14	LA-2/15
22378	LA	LA-2/2	LA-3/3	LA-3/4	LA-3/5	LA-1/6	LA-7/7	LA-5/8	LA-1/9	LA-2/10	LA-11/11	LA-1/12	LA-12/13	LA-2/14	LA-2/15
22385	LA	LA-2/2	LA-3/3	LA-3/4	LA-3/5	LA-1/6	LA-7/7	LA-5/8	LA-1/9	LA-2/10	LA-11/11	LA-1/12	LA-12/13	LA-2/14	LA-2/15
22390	LA	LA-2/2	LA-3/3	LA-3/4	LA-3/5	LA-1/6	LA-7/7	LA-5/8	LA-1/9	LA-2/10	LA-11/11	LA-1/12	LA-12/13	LA-14/14	LA-7/15
24008	LA	LA-2/2	LA-3/3	LA-3/4	LA-3/5	LA-1/6	LA-7/7	LA-5/8	LA-1/9	LA-2/10	LA-11/11	LA-1/12	LA-12/13	LA-2/14	LA-2/15
24012	LA	LA-2/2	LA-3/3	LA-3/4	LA-3/5	LA-1/6	LA-7/7	LA-5/8	LA-1/9	LA-2/10	LA-11/11	LA-1/12	LA-12/13	LA-2/14	LA-2/15
3026	LA	LA-2/2	LA-3/3	LA-3/4	LA-3/5	LA-1/6	LA-7/7	LA-5/8	LA-1/9	LA-2/10	LA-11/11	LA-1/12	LA-12/13	LA-2/14	LA-2/15
B126	LA	LA-2/2	LA-3/3	LA-3/4	LA-3/5	LA-1/6	LA-7/7	LA-5/8	LA-1/9	LA-2/10	LA-11/11	LA-1/12	LA-12/13	LA-2/14	LA-2/15
B455	LA	LA-2/2	LA-3/3	LA-3/4	LA-3/5	LA-1/6	LA-7/7	LA-5/8	LA-1/9	LA-2/10	LA-11/11	LA-1/12	LA-12/13	LA-2/14	LA-2/15
B464A	LA	LA-2/2	LA-3/3	LA-3/4	LA-3/5	LA-1/6	LA-2/7	LA-5/8	LA-1/9	LA-2/10	LA-11/11	LA-1/12	LA-12/13	LA-14/14	LA-7/15
C-Mx-2005-33	LA	LA-2/2	LA-3/3	LA-3/4	LA-3/5	LA-1/6	LA-7/7	LA-5/8	LA-1/9	LA-2/10	LA-11/11	LA-1/12	LA-12/13	LA-2/14	LA-2/15
C-Mx-2006-52	LA	LA-2/2	LA-3/3	LA-3/4	LA-3/5	LA-1/6	LA-7/7	LA-5/8	LA-1/9	LA-2/10	LA-11/11	LA-1/12	LA-12/13	LA-2/14	LA-2/15
C-Mx-2010-12	LA	LA-2/2	LA-3/3	LA-3/4	LA-3/5	LA-1/6	LA-7/7	LA-5/8	LA-1/9	LA-2/10	LA-11/11	LA-1/12	LA-12/13	LA-2/14	LA-2/15
C-Mx-2010-3	LA	LA-2/2	LA-3/3	LA-3/4	LA-3/5	LA-1/6	LA-7/7	LA-5/8	LA-1/9	LA-2/10	LA-11/11	LA-1/12	LA-12/13	LA-2/14	LA-2/15
Col_14-PUJ	LA	LA-2/2	LA-3/3	LA-3/4	LA-3/5	LA-1/6	LA-7/7	LA-5/8	LA-1/9	LA-2/10	LA-11/11	LA-1/12	LA-12/13	LA-2/14	LA-2/15
GCT_97	LA	LA-2/2	LA-3/3	LA-3/4	LA-3/5	LA-1/6	LA-7/7	LA-5/8	LA-1/9	LA-2/10	LA-11/11	LA-1/12	LA-12/13	LA-2/14	LA-2/15
G-Mx-2005-104	LA	LA-2/2	LA-3/3	LA-3/4	LA-3/5	LA-1/6	LA-7/7	LA-5/8	LA-1/9	LA-2/10	LA-11/11	LA-1/12	LA-12/13	LA-2/14	LA-2/15
G-Mx-2005-107	LA	LA-2/2	LA-3/3	LA-3/4	LA-3/5	LA-1/6	LA-2/7	LA-5/8	LA-1/9	LA-2/10	LA-11/11	LA-1/12	LA-12/13	LA-14/14	LA-7/15
HpGP-CHI-004	LA	LA-2/2	LA-3/3	LA-3/4	LA-3/5	LA-1/6	LA-7/7	LA-5/8	LA-1/9	LA-2/10	LA-11/11	LA-1/12	LA-12/13	LA-2/14	LA-2/15
HpGP-CHI-005	LA	LA-2/2	LA-3/3	LA-3/4	LA-3/5	LA-1/6	LA-7/7	LA-5/8	LA-1/9	LA-2/10	LA-11/11	LA-1/12	LA-12/13	LA-2/14	LA-2/15
HpGP-CHI-011	LA	LA-2/2	LA-3/3	LA-3/4	LA-3/5	LA-1/6	LA-7/7	LA-5/8	LA-1/9	LA-2/10	LA-11/11	LA-1/12	LA-12/13	LA-2/14	LA-2/15
HpGP-CHI-021	LA	LA-2/2	LA-3/3	LA-3/4	LA-3/5	LA-1/6	LA-7/7	LA-5/8	LA-1/9	LA-2/10	LA-11/11	LA-1/12	LA-12/13	LA-2/14	LA-2/15
HpGP-CHI-022	LA	LA-2/2	LA-3/3	LA-3/4	LA-3/5	LA-1/6	LA-7/7	LA-5/8	LA-1/9	LA-2/10	LA-11/11	LA-1/12	LA-12/13	LA-2/14	LA-2/15
HpGP-CHI-122	LA	LA-2/2	LA-3/3	LA-3/4	LA-3/5	LA-1/6	LA-7/7	LA-5/8	LA-1/9	LA-2/10	LA-11/11	LA-1/12	LA-12/13	LA-2/14	LA-2/15
HpGP-CHI-124	LA	LA-2/2	LA-3/3	LA-3/4	LA-3/5	LA-1/6	LA-7/7	LA-5/8	LA-1/9	LA-2/10	LA-11/11	LA-1/12	LA-12/13	LA-2/14	LA-2/15
HpGP-CHI-127	LA	LA-2/2	LA-3/3	LA-3/4	LA-3/5	LA-1/6	LA-7/7	LA-5/8	LA-1/9	LA-2/10	LA-11/11	LA-1/12	LA-12/13	LA-2/14	LA-2/15
HpGP-CHI-212	LA	LA-2/2	LA-3/3	LA-3/4	LA-3/5	LA-1/6	LA-7/7	LA-5/8	LA-1/9	LA-2/10	LA-11/11	LA-1/12	LA-12/13	LA-2/14	LA-2/15
HpGP-COL-204	LA	LA-2/2	LA-3/3	LA-3/4	LA-3/5	LA-1/6	LA-7/7	LA-5/8	LA-1/9	LA-2/10	LA-11/11	LA-1/12	LA-12/13	LA-2/14	LA-2/15
HpGP-COL-206	LA	LA-2/2	LA-3/3	LA-3/4	LA-3/5	LA-1/6	LA-7/7	LA-5/8	LA-1/9	LA-2/10	LA-11/11	LA-1/12	LA-12/13	LA-2/14	LA-2/15
HpGP-COL-211	LA	LA-2/2	LA-3/3	LA-3/4	LA-3/5	LA-1/6	LA-7/7	LA-5/8	LA-1/9	LA-2/10	LA-11/11	LA-1/12	LA-12/13	LA-2/14	LA-2/15
HpGP-COL-301	LA	LA-2/2	LA-3/3	LA-3/4	LA-3/5	LA-1/6	LA-7/7	LA-5/8	LA-1/9	LA-2/10	LA-11/11	LA-1/12	LA-12/13	LA-2/14	LA-2/15
[truncated: 359 more rows]

## Sheet: C
C. Collection places in some relevant subgroups (HpGP).
EU-1/3			EU-3/5			EU-3/6			LA-6/7
Latvia	27		Latvia	26		Sweden	20		Spain	20
Sweden	21		Sweden	21		Canada	6		Portugal	5
Lithuania	14		Lithuania	14		Kyrgyzstan	5		USA	2
Iceland	11		Germany	9		Nepal	3		Algeria	1
Germany	9		Canada	6		Japan	2		Argentina	1
Canada	6		Kyrgyzstan	5		India	1		Costa Rica	1
Kyrgyzstan	5		Poland	4		Indonesia	1		DR Congo	1
Poland	4		Russia	4		Latvia	1		France	1
[truncated: 10 more rows]

## Sheet: D
D. Collection places in some relevant subgroups (HpGP + NCBI).
[truncated: 33 more rows]
