# Supplementary material for: Helicobacter pylori base-excision restriction enzyme in stomach carcinogenesis
Source: PNAS Nexus. 2025 Aug 5;4(8):pgaf244. doi: 10.1093/pnasnexus/pgaf244 (PMC12366791; doi:10.1093/pnasnexus/pgaf244)
Supplement: pgaf244_Supplementary_Data [file pgaf244_supplementary_data.zip › PNASNEXUS-PNASNEXUS-2024-00952RR-s27.xlsx]

## Sheet: ACC
3-mer with a mutation in the 2nd base (NNN)										3-mer with a mutation in the 3rd base (NNN)										4-mer with a mutation in the 3rd base (NNNN)										4-mer with a mutation in the 4th base (NNNN)										5-mer with a mutation in the 3rd base (NNNNN)
motif	Rerative Ratio	genus	all	R	M	Pacbio	BIC	ref		motif	Rerative Ratio	genus	all	R	M	Pacbio	BIC	ref		motif	Rerative Ratio	genus	all	R	M	Pacbio	BIC	ref		motif	Rerative Ratio	genus	all	R	M	Pacbio	BIC	ref		motif	Rerative Ratio	genus	all	R	M	Pacbio	BIC	ref
CCA	1.59883									CCC	1.38118									CCCA	1.78803									CCTA	1.83261									CGTAC	2.3153
		Chlorella virus	17	10	7	0						-										-										-										-
		-										-										-										-										-
		-										-										-										-										-
		-										-										-										-										-
		-										-										-										-										-
		-										-										-										-										-
		-										-										-										-										-
		-										-										-										-										-
		-										-										-										-										-
		-										-										-										-										-
		-										-										-										-										-
GCA	1.49966									ACC	1.28083									CTGG	1.73522									CGTA	1.71135									CTAAG	2.26334
		-										-										Geopsychrobacter	2	0	1	1	1					-										Helicobacter	494	249	224	21	1
		-										-										Lactococcus	1	0	1	0	1					-										Taylorella	27	2	25	0	1
		-										-										Sporosarcina	1	0	0	1	1					-										Environmental	24	5	19	0
		-										-										Bacillus	1	0	0	1	1					-										Uncultured	5	0	5	0
		-										-										Campylobacter	1	0	0	1						-										Bacillus	5	5	0	0	1
		-										-										-										-										Methanospirillum	4	0	2	2
		-										-										-										-										Anaerolinea	3	1	2	0	1
		-										-										-										-										Desulfovibrio	2	1	1	0	1
		-										-										-										-										Endomicrobium	2	1	1	0
		-										-										-										-										Cloacamonas	2	1	1	0
		-										-										-										-										Methanoculleus	2	1	1	0
CCC	1.38021									GCC	1.27611									ACCC	1.65477									AGTG	1.58262									ATACG	2.25372
		-										Viral	1	0	1	0						Caldithrix	1	0	0	1						-										-
		-										-										-										-										-
		-										-										-										-										-
		-										-										-										-										-
		-										-										-										-										-
		-										-										-										-										-
		-										-										-										-										-
		-										-										-										-										-
		-										-										-										-										-
		-										-										-										-										-
		-										-										-										-										-
AGG	1.20049									CCA	1.24275									GGCA	1.65218									GCCC	1.54442									CGCAC	2.19977
		Chlorella virus	17	10	7	0						Chlorella virus	17	10	7	0						-										-										Staphylococcus	1	0	0	1	1
		-										-										-										-										-
		-										-										-										-										-
		-										-										-										-										-
		-										-										-										-										-
		-										-										-										-										-
		-										-										-										-										-
		-										-										-										-										-
		-										-										-										-										-
		-										-										-										-										-
		-										-										-										-										-
GGA	1.18517									CAC	1.23533									GTGG	1.64922									TGTG	1.52066									CTACA	2.17281
		-										Escherichia	925	0	925	0	1					-										-										-
		-										Klebsiella	90	0	90	0	1					-										-										-
		-										Salmonella	53	0	53	0						-										-										-
		-										Burkholderia	43	0	42	1	1					-										-										-
		-										Shigella	12	0	12	0	1					-										-										-
		-										Citrobacter	2	0	2	0	1					-										-										-
		-										Enterobacter	2	0	2	0	1					-										-										-
		-										Streptococcus	1	0	1	0	1					-										-										-
		-										-										-										-										-
		-										-										-										-										-
		-										-										-										-										-
CCG	1.17903									CTA	1.20275									ACCA	1.64113									TTAG	1.51854									CTAGC	2.05576
		Chlorella virus	17	10	7	0						-										-										-										-
		-										-										-										-										-
		-										-										-										-										-
		-										-										-										-										-
		-										-										-										-										-
		-										-										-										-										-
		-										-										-										-										-
		-										-										-										-										-
		-										-										-										-										-
		-										-										-										-										-
		-										-										-										-										-
ACA	1.17417									GCA	1.17993									GTGC	1.63439									CTGG	1.51528									GTCAC	1.96322
		-										-										-										Geopsychrobacter	2	0	1	1	1					Helicobacter	360	179	170	11	1
		-										-										-										Lactococcus	1	0	1	0	1					Environmental	8	3	5	0
		-										-										-										Sporosarcina	1	0	0	1	1					Neisseria	7	3	2	2	1
		-										-										-										Bacillus	1	0	0	1	1					Alysiella	5	2	2	1
		-										-										-										Campylobacter	1	0	0	1						Prevotella	5	1	1	3	1
		-										-										-										-										Kingella	4	2	1	1
		-										-										-										-										Phycisphaerae	4	1	2	1	1
		-										-										-										-										Treponema	4	1	2	1	1
		-										-										-										-										Moraxella	3	1	1	1	1
		-										-										-										-										Thermus	3	2	1	0	1
		-										-										-										-										Arachidicoccus	3	1	1	1
GCC	1.16589									GTA	1.15898									CTAA	1.62288									CCCC	1.48703									CCATA	1.96223
		Viral	1	0	1	0						-										-										-										-
		-										-										-										-										-
		-										-										-										-										-
		-										-										-										-										-
		-										-										-										-										-
		-										-										-										-										-
		-										-										-										-										-
		-										-										-										-										-
		-										-										-										-										-
		-										-										-										-										-
		-										-										-										-										-
ACG	1.11163									CAG	1.14685									CTAC	1.60941									CGTC	1.48252									CGTGC	1.95894
		-										-										Streptococcus	1	0	0	1	1					-										-
		-										-										Hippea	1	0	0	1						-										-
		-										-										-										-										-
		-										-										-										-										-
		-										-										-										-										-
		-										-										-										-										-
		-										-										-										-										-
		-										-										-										-										-
		-										-										-										-										-
		-										-										-										-										-
		-										-										-										-										-
GTA	1.09918									GAC	1.14164									CGTA	1.60356									CTAC	1.4472									ATGGG	1.95881
		-										Escherichia	925	0	925	0	1					-										Streptococcus	1	0	0	1	1					Clostridium	1	0	0	1	1
		-										Klebsiella	90	0	90	0	1					-										Hippea	1	0	0	1						Caproiciproducens	1	0	0	1
		-										Salmonella	53	0	53	0						-										-										-
		-										Burkholderia	43	0	42	1	1					-										-										-
		-										Shigella	12	0	12	0	1					-										-										-
		-										Citrobacter	2	0	2	0	1					-										-										-
		-										Enterobacter	2	0	2	0	1					-										-										-
		-										Streptococcus	1	0	1	0	1					-										-										-
		-										-										-										-										-
		-										-										-										-										-
		-										-										-										-										-
[truncated: 81 more columns]

## Sheet: BLCA
3-mer with a mutation in the 2nd base (NNN)										3-mer with a mutation in the 3rd base (NNN)										4-mer with a mutation in the 3rd base (NNNN)										4-mer with a mutation in the 4th base (NNNN)										5-mer with a mutation in the 3rd base (NNNNN)
motif	Rerative Ratio	genus	all	R	M	Pacbio	BIC	ref		motif	Rerative Ratio	genus	all	R	M	Pacbio	BIC	ref		motif	Rerative Ratio	genus	all	R	M	Pacbio	BIC	ref		motif	Rerative Ratio	genus	all	R	M	Pacbio	BIC	ref		motif	Rerative Ratio	genus	all	R	M	Pacbio	BIC	ref
TCA	4.21577									CTC	2.73555									CTCA	5.43214									CCTC	4.07599									CTCAG	6.10597
		-										Chlorella virus	6	4	2	0						Mycoplasma	8	4	4	0	1					Helicobacter	1353	1240	62	51	1					Bacillus	2	2	0	0	1
		-										Phaeocystis	2	0	2	0						-										Mycoplasma	51	26	22	3	1					Ruminococcus	1	1	0	0	1
		-										Streptomyces	1	0	0	1	1					-										Campylobacter	34	33	0	1	1					Roseomonas	1	0	0	1	1
		-										Ostreococcus virus	1	0	1	0						-										Staphylococcus	31	11	19	1	1					Legionella	1	0	0	1	1
		-										Environmental	1	0	1	0						-										Moraxella	15	12	1	2	1					-
		-										Ostreococcus	1	0	1	0						-										Neisseria	13	11	0	2	1					-
		-										-										-										Lactobacillus	5	3	2	0	1					-
		-										-										-										Mycoplasmopsis	4	0	4	0						-
		-										-										-										Weissella	3	3	0	0	1					-
		-										-										-										Carnobacterium	2	0	1	1	1					-
		-										-										-										Psychrobacter	1	0	1	0	1					-
AGA	2.73516									GAA	2.00715									CTGA	5.05414									TCTC	3.71934									CTCAA	5.42289
		-										-										Helicobacter	29	15	14	0	1					-										Helicobacter	1	0	0	1	1
		-										-										Moraxella	1	0	0	1	1					-										-
		-										-										-										-										-
		-										-										-										-										-
		-										-										-										-										-
		-										-										-										-										-
		-										-										-										-										-
		-										-										-										-										-
		-										-										-										-										-
		-										-										-										-										-
		-										-										-										-										-
GGA	1.71381									ATC	1.91545									TTGA	4.37009									ACTC	3.26221									CTGAA	5.03291
		-										Escherichia	925	0	925	0	1	28				-										-										-
		-										Klebsiella	90	0	90	0	1					-										-										-
		-										Salmonella	53	0	53	0	1					-										-										-
		-										Burkholderia	43	0	42	1	1					-										-										-
		-										Shigella	12	0	12	0	1					-										-										-
		-										Citrobacter	2	0	2	0	1					-										-										-
		-										Enterobacter	2	0	2	0	1					-										-										-
		-										Streptococcus	1	0	1	0	1					-										-										-
		-										-										-										-										-
		-										-										-										-										-
		-										-										-										-										-
CGA	1.50126									CAG	1.87552									CTCT	4.07754									GCTC	3.22419									ATGAG	4.87848
		-										-										Helicobacter	2	0	0	2	1					Sulfurospirillum	1	0	0	1	1					Helicobacter	1	0	0	1	1
		-										-										-										-										Cardiobacterium	1	0	0	1	1
		-										-										-										-										Bacteroides	1	0	0	1	1
		-										-										-										-										-
		-										-										-										-										-
		-										-										-										-										-
		-										-										-										-										-
		-										-										-										-										-
		-										-										-										-										-
		-										-										-										-										-
		-										-										-										-										-
CCA	0.801634									CAA	1.51076									TTCA	4.05632									CTTC	2.72653									CAGAG	4.68196
		Chlorella virus	17	10	7	0						-										-										Moraxella	1	0	0	1	1					Salmonella	6499	3112	3142	245	1
		-										-										-										Mycoplasma	1	0	0	1	1					Staphylococcus	4	1	1	2	1
		-										-										-										-										Campylobacter	3	0	0	3	1
		-										-										-										-										Lactobacillus	2	1	1	0	1
		-										-										-										-										Serratia	2	1	1	0	1
		-										-										-										-										Limosilactobacillus	2	1	1	0	1
		-										-										-										-										Escherichia	1	0	0	1	1	28
		-										-										-										-										Streptococcus	1	0	0	1	1
		-										-										-										-										Stenotrophomonas	1	0	0	1	1
		-										-										-										-										Prevotella	1	0	0	1	1
		-										-										-										-										-
ATA	0.662636									ATG	1.41442									ATCA	3.61044									TATC	2.66818									CTCAC	4.52339
		-										Escherichia	925	0	925	0	1	28				-										Mycoplasma	1	0	0	1	1					-
		-										Klebsiella	90	0	90	0	1					-										-										-
		-										Salmonella	53	0	53	0	1					-										-										-
		-										Burkholderia	43	0	42	1	1					-										-										-
		-										Shigella	12	0	12	0	1					-										-										-
		-										Citrobacter	2	0	2	0	1					-										-										-
		-										Enterobacter	2	0	2	0	1					-										-										-
		-										Streptococcus	1	0	1	0	1					-										-										-
		-										-										-										-										-
		-										-										-										-										-
		-										-										-										-										-
TAA	0.592625									CTA	1.30042									GTGA	3.50929									CATC	2.65162									ATCAG	4.3275
		-										-										-										Moorella	2	0	1	1	1					-
		-										-										-										Mycoplasma	1	0	0	1	1					-
		-										-										-										-										-
		-										-										-										-										-
		-										-										-										-										-
		-										-										-										-										-
		-										-										-										-										-
		-										-										-										-										-
		-										-										-										-										-
		-										-										-										-										-
		-										-										-										-										-
ACA	0.575208									AAG	1.28966									ATGA	3.49544									GCTG	2.46059									TTCAA	4.21553
		-										Chlorella virus	6	4	2	0						-										Helicobacter	2	0	0	2	1					Agrococcus	2	1	1	0	1
		-										Phaeocystis	2	0	2	0						-										-										-
		-										Streptomyces	1	0	0	1	1					-										-										-
		-										Ostreococcus virus	1	0	1	0						-										-										-
		-										Environmental	1	0	1	0						-										-										-
		-										Ostreococcus	1	0	1	0						-										-										-
		-										-										-										-										-
		-										-										-										-										-
		-										-										-										-										-
		-										-										-										-										-
		-										-										-										-										-
GTA	0.567213									GAC	1.11292									CAGA	3.47987									CCTG	2.40956									AAGAG	4.08042
		-										Escherichia	925	0	925	0	1	28				-										-										-
		-										Klebsiella	90	0	90	0	1					-										-										-
		-										Salmonella	53	0	53	0	1					-										-										-
		-										Burkholderia	43	0	42	1	1					-										-										-
		-										Shigella	12	0	12	0	1					-										-										-
		-										Citrobacter	2	0	2	0	1					-										-										-
		-										Enterobacter	2	0	2	0	1					-										-										-
		-										Streptococcus	1	0	1	0	1					-										-										-
		-										-										-										-										-
		-										-										-										-										-
		-										-										-										-										-
ATG	0.566087									CAC	0.934049									TAGA	3.04564									TTTG	2.36191									ATCAA	3.94624
		Escherichia	925	0	925	0	1	28				Escherichia	925	0	925	0	1	28				-										-										-
		Klebsiella	90	0	90	0	1					Klebsiella	90	0	90	0	1					-										-										-
		Salmonella	53	0	53	0	1					Salmonella	53	0	53	0	1					-										-										-
		Burkholderia	43	0	42	1	1					Burkholderia	43	0	42	1	1					-										-										-
		Shigella	12	0	12	0	1					Shigella	12	0	12	0	1					-										-										-
		Citrobacter	2	0	2	0	1					Citrobacter	2	0	2	0	1					-										-										-
		Enterobacter	2	0	2	0	1					Enterobacter	2	0	2	0	1					-										-										-
		Streptococcus	1	0	1	0	1					Streptococcus	1	0	1	0	1					-										-										-
		-										-										-										-										-
		-										-										-										-										-
		-										-										-										-										-
For each motif, the relevant R and M genes in REBASE and the hits in REBASE Pacbio were counted to give the numbers in all column. The top 10 ranking genera for this number are listed.
[truncated: 81 more columns]

## Sheet: BRCA
3-mer with a mutation in the 2nd base (NNN)										3-mer with a mutation in the 3rd base (NNN)										4-mer with a mutation in the 3rd base (NNNN)										4-mer with a mutation in the 4th base (NNNN)										5-mer with a mutation in the 3rd base (NNNNN)
motif	Rerative Ratio	genus	all	R	M	Pacbio	BIC	ref		motif	Rerative Ratio	genus	all	R	M	Pacbio	BIC	ref		motif	Rerative Ratio	genus	all	R	M	Pacbio	BIC	ref		motif	Rerative Ratio	genus	all	R	M	Pacbio	BIC	ref		motif	Rerative Ratio	genus	all	R	M	Pacbio	BIC	ref
TCA	2.56818									CTC	1.79213									CTCA	3.07838									CCTC	2.33751									CTCAG	3.20488
		-										Chlorella virus	6	4	2	0						Mycoplasma	8	4	4	0	1					Helicobacter	1353	1240	62	51	1					Bacillus	2	2	0	0	1
		-										Phaeocystis	2	0	2	0						-										Mycoplasma	51	26	22	3	1					Ruminococcus	1	1	0	0	1
		-										Streptomyces	1	0	0	1	1					-										Campylobacter	34	33	0	1	1					Roseomonas	1	0	0	1	1
		-										Ostreococcus virus	1	0	1	0						-										Staphylococcus	31	11	19	1	1	28				Legionella	1	0	0	1	1
		-										Environmental	1	0	1	0						-										Moraxella	15	12	1	2	1					-
		-										Ostreococcus	1	0	1	0						-										Neisseria	13	11	0	2	1					-
		-										-										-										Lactobacillus	5	3	2	0	1					-
		-										-										-										Mycoplasmopsis	4	0	4	0						-
		-										-										-										Weissella	3	3	0	0	1					-
		-										-										-										Carnobacterium	2	0	1	1	1					-
		-										-										-										Psychrobacter	1	0	1	0	1					-
AGA	1.90223									GAA	1.59408									CTGA	2.88304									TCTC	2.2783									CTCAA	3.15127
		-										-										Helicobacter	29	15	14	0	1					-										Helicobacter	1	0	0	1	1
		-										-										Moraxella	1	0	0	1	1					-										-
		-										-										-										-										-
		-										-										-										-										-
		-										-										-										-										-
		-										-										-										-										-
		-										-										-										-										-
		-										-										-										-										-
		-										-										-										-										-
		-										-										-										-										-
		-										-										-										-										-
GGA	1.30264									ATC	1.48286									TTGA	2.69363									ACTC	2.022									ATGAG	2.93463
		-										Escherichia	925	0	925	0	1	28				-										-										Helicobacter	1	0	0	1	1
		-										Klebsiella	90	0	90	0	1					-										-										Cardiobacterium	1	0	0	1	1
		-										Salmonella	53	0	53	0	1					-										-										Bacteroides	1	0	0	1	1
		-										Burkholderia	43	0	42	1	1					-										-										-
		-										Shigella	12	0	12	0	1					-										-										-
		-										Citrobacter	2	0	2	0	1					-										-										-
		-										Enterobacter	2	0	2	0	1					-										-										-
		-										Streptococcus	1	0	1	0	1	28				-										-										-
		-										-										-										-										-
		-										-										-										-										-
		-										-										-										-										-
CGA	1.28192									CAG	1.40402									TTCA	2.49566									GCTC	1.93172									CTGAA	2.91359
		-										-										-										Sulfurospirillum	1	0	0	1	1					-
		-										-										-										-										-
		-										-										-										-										-
		-										-										-										-										-
		-										-										-										-										-
		-										-										-										-										-
		-										-										-										-										-
		-										-										-										-										-
		-										-										-										-										-
		-										-										-										-										-
		-										-										-										-										-
ACA	0.929971									CAA	1.28174									CTCT	2.40587									CTTC	1.88874									CTCAC	2.82337
		-										-										Helicobacter	2	0	0	2	1					Moraxella	1	0	0	1	1					-
		-										-										-										Mycoplasma	1	0	0	1	1					-
		-										-										-										-										-
		-										-										-										-										-
		-										-										-										-										-
		-										-										-										-										-
		-										-										-										-										-
		-										-										-										-										-
		-										-										-										-										-
		-										-										-										-										-
		-										-										-										-										-
ACT	0.910849									ATG	1.26392									ATCA	2.32993									TTTG	1.83781									ATCAG	2.70711
		-										Escherichia	925	0	925	0	1	28				-										-										-
		-										Klebsiella	90	0	90	0	1					-										-										-
		-										Salmonella	53	0	53	0	1					-										-										-
		-										Burkholderia	43	0	42	1	1					-										-										-
		-										Shigella	12	0	12	0	1					-										-										-
		-										Citrobacter	2	0	2	0	1					-										-										-
		-										Enterobacter	2	0	2	0	1					-										-										-
		-										Streptococcus	1	0	1	0	1	28				-										-										-
		-										-										-										-										-
		-										-										-										-										-
		-										-										-										-										-
GTA	0.901468									AAG	1.23681									ATGA	2.27044									TATC	1.82546									TTCAA	2.70021
		-										Chlorella virus	6	4	2	0						-										Mycoplasma	1	0	0	1	1					Agrococcus	2	1	1	0	1
		-										Phaeocystis	2	0	2	0						-										-										-
		-										Streptomyces	1	0	0	1	1					-										-										-
		-										Ostreococcus virus	1	0	1	0						-										-										-
		-										Environmental	1	0	1	0						-										-										-
		-										Ostreococcus	1	0	1	0						-										-										-
		-										-										-										-										-
		-										-										-										-										-
		-										-										-										-										-
		-										-										-										-										-
		-										-										-										-										-
ATG	0.899584									CTA	1.13388									GTGA	2.25029									TTTC	1.77666									CAGAG	2.59742
		Escherichia	925	0	925	0	1	28				-										-										-										Salmonella	6499	3112	3142	245	1
		Klebsiella	90	0	90	0	1					-										-										-										Staphylococcus	4	1	1	2	1	28
		Salmonella	53	0	53	0	1					-										-										-										Campylobacter	3	0	0	3	1
		Burkholderia	43	0	42	1	1					-										-										-										Lactobacillus	2	1	1	0	1
		Shigella	12	0	12	0	1					-										-										-										Serratia	2	1	1	0	1
		Citrobacter	2	0	2	0	1					-										-										-										Limosilactobacillus	2	1	1	0	1
		Enterobacter	2	0	2	0	1					-										-										-										Escherichia	1	0	0	1	1	28
		Streptococcus	1	0	1	0	1	28				-										-										-										Streptococcus	1	0	0	1	1	28
		-										-										-										-										Stenotrophomonas	1	0	0	1	1
		-										-										-										-										Prevotella	1	0	0	1	1
		-										-										-										-										-
TAA	0.896256									GAC	1.12057									CAGA	2.14146									CATC	1.76877									ATCAA	2.50899
		-										Escherichia	925	0	925	0	1	28				-										Moorella	2	0	1	1	1					-
		-										Klebsiella	90	0	90	0	1					-										Mycoplasma	1	0	0	1	1					-
		-										Salmonella	53	0	53	0	1					-										-										-
		-										Burkholderia	43	0	42	1	1					-										-										-
		-										Shigella	12	0	12	0	1					-										-										-
		-										Citrobacter	2	0	2	0	1					-										-										-
		-										Enterobacter	2	0	2	0	1					-										-										-
		-										Streptococcus	1	0	1	0	1	28				-										-										-
		-										-										-										-										-
		-										-										-										-										-
		-										-										-										-										-
ACC	0.88885									CAC	1.0477									TAGA	2.08846									GTTG	1.72716									AAGAG	2.46427
		-										Escherichia	925	0	925	0	1	28				-										-										-
		-										Klebsiella	90	0	90	0	1					-										-										-
		-										Salmonella	53	0	53	0	1					-										-										-
		-										Burkholderia	43	0	42	1	1					-										-										-
		-										Shigella	12	0	12	0	1					-										-										-
		-										Citrobacter	2	0	2	0	1					-										-										-
		-										Enterobacter	2	0	2	0	1					-										-										-
		-										Streptococcus	1	0	1	0	1	28				-										-										-
		-										-										-										-										-
		-										-										-										-										-
		-										-										-										-										-
[truncated: 81 more columns]

## Sheet: CESC
3-mer with a mutation in the 2nd base (NNN)										3-mer with a mutation in the 3rd base (NNN)										4-mer with a mutation in the 3rd base (NNNN)										4-mer with a mutation in the 4th base (NNNN)										5-mer with a mutation in the 3rd base (NNNNN)
motif	Rerative Ratio	genus	all	R	M	Pacbio	BIC	ref		motif	Rerative Ratio	genus	all	R	M	Pacbio	BIC	ref		motif	Rerative Ratio	genus	all	R	M	Pacbio	BIC	ref		motif	Rerative Ratio	genus	all	R	M	Pacbio	BIC	ref		motif	Rerative Ratio	genus	all	R	M	Pacbio	BIC	ref
TCA	3.46326									CTC	2.35091									CTCA	4.43224									CCTC	3.40399									CTCAG	4.9934
		-										Chlorella virus	6	4	2	0						Mycoplasma	8	4	4	0	1					Helicobacter	1353	1240	62	51	1					Bacillus	2	2	0	0	1
		-										Phaeocystis	2	0	2	0						-										Mycoplasma	51	26	22	3	1					Ruminococcus	1	1	0	0	1
		-										Streptomyces	1	0	0	1	1					-										Campylobacter	34	33	0	1	1					Roseomonas	1	0	0	1	1
		-										Ostreococcus virus	1	0	1	0						-										Staphylococcus	31	11	19	1	1					Legionella	1	0	0	1	1
		-										Environmental	1	0	1	0						-										Moraxella	15	12	1	2	1					-
		-										Ostreococcus	1	0	1	0						-										Neisseria	13	11	0	2	1					-
		-										-										-										Lactobacillus	5	3	2	0	1					-
		-										-										-										Mycoplasmopsis	4	0	4	0						-
		-										-										-										Weissella	3	3	0	0	1					-
		-										-										-										Carnobacterium	2	0	1	1	1					-
		-										-										-										Psychrobacter	1	0	1	0	1					-
AGA	2.28694									GAA	1.76985									CTGA	4.12533									TCTC	3.08642									CTCAA	4.30477
		-										-										Helicobacter	29	15	14	0	1					-										Helicobacter	1	0	0	1	1
		-										-										Moraxella	1	0	0	1	1					-										-
		-										-										-										-										-
		-										-										-										-										-
		-										-										-										-										-
		-										-										-										-										-
		-										-										-										-										-
		-										-										-										-										-
		-										-										-										-										-
		-										-										-										-										-
		-										-										-										-										-
CGA	1.5058									CAG	1.6036									TTGA	3.59613									ACTC	2.73069									CTGAA	4.148
		-										-										-										-										-
		-										-										-										-										-
		-										-										-										-										-
		-										-										-										-										-
		-										-										-										-										-
		-										-										-										-										-
		-										-										-										-										-
		-										-										-										-										-
		-										-										-										-										-
		-										-										-										-										-
		-										-										-										-										-
GGA	1.43555									ATC	1.59409									TTCA	3.47144									GCTC	2.65644									ATGAG	3.98951
		-										Escherichia	925	0	925	0	1					-										Sulfurospirillum	1	0	0	1	1					Helicobacter	1	0	0	1	1
		-										Klebsiella	90	0	90	0	1					-										-										Cardiobacterium	1	0	0	1	1
		-										Salmonella	53	0	53	0	1					-										-										Bacteroides	1	0	0	1	1
		-										Burkholderia	43	0	42	1	1					-										-										-
		-										Shigella	12	0	12	0	1					-										-										-
		-										Citrobacter	2	0	2	0	1					-										-										-
		-										Enterobacter	2	0	2	0	1					-										-										-
		-										Streptococcus	1	0	1	0	1					-										-										-
		-										-										-										-										-
		-										-										-										-										-
		-										-										-										-										-
CGC	1.04068									CAA	1.30745									CTCT	3.32058									CTTC	2.31482									TTCAA	3.83439
		Viral	1	0	1	0						-										Helicobacter	2	0	0	2	1					Moraxella	1	0	0	1	1					Agrococcus	2	1	1	0
		-										-										-										Mycoplasma	1	0	0	1	1					-
		-										-										-										-										-
		-										-										-										-										-
		-										-										-										-										-
		-										-										-										-										-
		-										-										-										-										-
		-										-										-										-										-
		-										-										-										-										-
		-										-										-										-										-
		-										-										-										-										-
CCG	0.913462									ATG	1.16037									GTGA	2.9112									TATC	2.29308									CTCAC	3.81709
		Chlorella virus	17	10	7	0						Escherichia	925	0	925	0	1					-										Mycoplasma	1	0	0	1	1					-
		-										Klebsiella	90	0	90	0	1					-										-										-
		-										Salmonella	53	0	53	0	1					-										-										-
		-										Burkholderia	43	0	42	1	1					-										-										-
		-										Shigella	12	0	12	0	1					-										-										-
		-										Citrobacter	2	0	2	0	1					-										-										-
		-										Enterobacter	2	0	2	0	1					-										-										-
		-										Streptococcus	1	0	1	0	1					-										-										-
		-										-										-										-										-
		-										-										-										-										-
		-										-										-										-										-
ACG	0.741282									AAG	1.13193									ATGA	2.8804									CATC	2.16088									CAGAG	3.69787
		-										Chlorella virus	6	4	2	0						-										Moorella	2	0	1	1	1					Salmonella	6499	3112	3142	245	1
		-										Phaeocystis	2	0	2	0						-										Mycoplasma	1	0	0	1	1					Staphylococcus	4	1	1	2	1
		-										Streptomyces	1	0	0	1	1					-										-										Campylobacter	3	0	0	3	1
		-										Ostreococcus virus	1	0	1	0						-										-										Lactobacillus	2	1	1	0	1
		-										Environmental	1	0	1	0						-										-										Serratia	2	1	1	0	1
		-										Ostreococcus	1	0	1	0						-										-										Limosilactobacillus	2	1	1	0	1
		-										-										-										-										Escherichia	1	0	0	1	1
		-										-										-										-										Streptococcus	1	0	0	1	1
		-										-										-										-										Stenotrophomonas	1	0	0	1	1
		-										-										-										-										Prevotella	1	0	0	1	1
		-										-										-										-										-
AGC	0.695164									GAC	1.11833									ATCA	2.87083									TTTC	2.09394									ATCAG	3.47053
		Viral	1	0	1	0						Escherichia	925	0	925	0	1					-										-										-
		-										Klebsiella	90	0	90	0	1					-										-										-
		-										Salmonella	53	0	53	0	1					-										-										-
		-										Burkholderia	43	0	42	1	1					-										-										-
		-										Shigella	12	0	12	0	1					-										-										-
		-										Citrobacter	2	0	2	0	1					-										-										-
		-										Enterobacter	2	0	2	0	1					-										-										-
		-										Streptococcus	1	0	1	0	1					-										-										-
		-										-										-										-										-
		-										-										-										-										-
		-										-										-										-										-
GAC	0.667335									CTA	1.05431									CAGA	2.73332									GCTG	2.01887									AAGAG	3.25698
		Escherichia	925	0	925	0	1					-										-										Helicobacter	2	0	0	2	1					-
		Klebsiella	90	0	90	0	1					-										-										-										-
		Salmonella	53	0	53	0	1					-										-										-										-
		Burkholderia	43	0	42	1	1					-										-										-										-
		Shigella	12	0	12	0	1					-										-										-										-
		Citrobacter	2	0	2	0	1					-										-										-										-
		Enterobacter	2	0	2	0	1					-										-										-										-
		Streptococcus	1	0	1	0	1					-										-										-										-
		-										-										-										-										-
		-										-										-										-										-
		-										-										-										-										-
GCA	0.642664									ACG	1.02783									TAGA	2.54405									TTTG	2.01226									CTCTA	3.21372
		-										-										-										-										Desulfovibrio	1	0	0	1	1
		-										-										-										-										Moraxella	1	0	0	1	1
		-										-										-										-										-
		-										-										-										-										-
		-										-										-										-										-
		-										-										-										-										-
		-										-										-										-										-
		-										-										-										-										-
		-										-										-										-										-
		-										-										-										-										-
		-										-										-										-										-
[truncated: 81 more columns]

## Sheet: CHOL
3-mer with a mutation in the 2nd base (NNN)										3-mer with a mutation in the 3rd base (NNN)										4-mer with a mutation in the 3rd base (NNNN)										4-mer with a mutation in the 4th base (NNNN)										5-mer with a mutation in the 3rd base (NNNNN)
motif	Rerative Ratio	genus	all	R	M	Pacbio	BIC	ref		motif	Rerative Ratio	genus	all	R	M	Pacbio	BIC	ref		motif	Rerative Ratio	genus	all	R	M	Pacbio	BIC	ref		motif	Rerative Ratio	genus	all	R	M	Pacbio	BIC	ref		motif	Rerative Ratio	genus	all	R	M	Pacbio	BIC	ref
CTA	2.26583									AAA	1.95865									TAAG	2.79804									CTAA	2.95062									ACTTA	4.54075
		-										-										-										-										-
		-										-										-										-										-
		-										-										-										-										-
		-										-										-										-										-
		-										-										-										-										-
		-										-										-										-										-
		-										-										-										-										-
		-										-										-										-										-
		-										-										-										-										-
		-										-										-										-										-
		-										-										-										-										-
TAA	2.12629									TAA	1.80159									ACTA	2.69426									TACT	2.61011									GCTAA	4.05652
		-										-										-										-										Brachyspira	1	0	0	1
		-										-										-										-										-
		-										-										-										-										-
		-										-										-										-										-
		-										-										-										-										-
		-										-										-										-										-
		-										-										-										-										-
		-										-										-										-										-
		-										-										-										-										-
		-										-										-										-										-
		-										-										-										-										-
GAA	1.94143									ATA	1.70395									TCTA	2.61469									TGCT	2.40464									AAATA	3.80392
		-										-										-										-										-
		-										-										-										-										-
		-										-										-										-										-
		-										-										-										-										-
		-										-										-										-										-
		-										-										-										-										-
		-										-										-										-										-
		-										-										-										-										-
		-										-										-										-										-
		-										-										-										-										-
		-										-										-										-										-
AAG	1.92679									ACT	1.68962									TTTA	2.55048									TCGA	2.29186									ACTAT	3.59306
		Chlorella virus	6	4	2	0						-										-										Helicobacter	520	41	434	45	1	27				-
		Phaeocystis	2	0	2	0						-										-										Thermus	60	33	25	2	1					-
		Streptomyces	1	0	0	1	1					-										-										Bacillus	23	0	23	0	1					-
		Ostreococcus virus	1	0	1	0						-										-										Uncultured	17	6	11	0						-
		Environmental	1	0	1	0						-										-										Environmental	11	3	8	0						-
		Ostreococcus	1	0	1	0						-										-										Chlorella virus	9	1	8	0						-
		-										-										-										Mycobacterium	6	0	6	0	1					-
		-										-										-										Persephonella	2	1	1	0						-
		-										-										-										Thermocrinis	2	1	1	0	1					-
		-										-										-										Thermodesulfovibrio	2	1	1	0	1					-
		-										-										-										Cytobacillus	2	0	2	0	1					-
AAA	1.73019									AGA	1.67535									ACTT	2.48371									GATA	2.29108									ATTCG	3.43855
		-										-										-										Mycoplasma	1	0	0	1						Neisseria	14	5	5	4	1
		-										-										-										-										Haemophilus	8	4	3	1	1
		-										-										-										-										Kingella	2	2	0	0
		-										-										-										-										-
		-										-										-										-										-
		-										-										-										-										-
		-										-										-										-										-
		-										-										-										-										-
		-										-										-										-										-
		-										-										-										-										-
		-										-										-										-										-
CAA	1.58795									TCA	1.52951									ATAG	2.48044									GTTT	2.26566									ATAAA	3.40166
		-										-										Mycoplasma	85	0	82	3						-										-
		-										-										-										-										-
		-										-										-										-										-
		-										-										-										-										-
		-										-										-										-										-
		-										-										-										-										-
		-										-										-										-										-
		-										-										-										-										-
		-										-										-										-										-
		-										-										-										-										-
		-										-										-										-										-
CTC	1.58763									ACA	1.39255									TTAG	2.43731									CACT	2.20955									GTAGA	3.34485
		Chlorella virus	6	4	2	0						-										-										-										-
		Phaeocystis	2	0	2	0						-										-										-										-
		Streptomyces	1	0	0	1	1					-										-										-										-
		Ostreococcus virus	1	0	1	0						-										-										-										-
		Environmental	1	0	1	0						-										-										-										-
		Ostreococcus	1	0	1	0						-										-										-										-
		-										-										-										-										-
		-										-										-										-										-
		-										-										-										-										-
		-										-										-										-										-
		-										-										-										-										-
CAG	1.54566									AAT	1.33151									ATAA	2.41839									TTTT	2.17738									ACAAT	3.26979
		-										-										-										-										-
		-										-										-										-										-
		-										-										-										-										-
		-										-										-										-										-
		-										-										-										-										-
		-										-										-										-										-
		-										-										-										-										-
		-										-										-										-										-
		-										-										-										-										-
		-										-										-										-										-
		-										-										-										-										-
AAT	1.48156									CAA	1.30578									TTTC	2.38684									TTAA	2.16512									ATAAC	3.23291
		-										-										-										Arthrobacter	34	1	29	4	1					-
		-										-										-										Rathayibacter	18	0	17	1						-
		-										-										-										Rothia	17	0	12	5	1					-
		-										-										-										Kocuria	14	0	8	6	1					-
		-										-										-										Meiothermus	9	0	6	3	1					-
		-										-										-										Environmental	7	2	5	0						-
		-										-										-										Anaerolineaceae	6	0	3	3	1					-
		-										-										-										Thermus	5	3	1	1	1					-
		-										-										-										Mobiluncus	5	0	2	3	1					-
		-										-										-										Herpetosiphon	4	0	4	0	1					-
		-										-										-										Sandaracinus	3	0	2	1						-
GTA	1.34518									AGG	1.30206									GTTA	2.36981									TATA	2.16255									CTTTA	3.05739
		-										Chlorella virus	17	10	7	0						-										-										-
		-										-										-										-										-
		-										-										-										-										-
		-										-										-										-										-
		-										-										-										-										-
		-										-										-										-										-
		-										-										-										-										-
		-										-										-										-										-
		-										-										-										-										-
		-										-										-										-										-
		-										-										-										-										-
[truncated: 81 more columns]

## Sheet: COAD
3-mer with a mutation in the 2nd base (NNN)										3-mer with a mutation in the 3rd base (NNN)										4-mer with a mutation in the 3rd base (NNNN)										4-mer with a mutation in the 4th base (NNNN)										5-mer with a mutation in the 3rd base (NNNNN)
motif	Rerative Ratio	genus	all	R	M	Pacbio	BIC	ref		motif	Rerative Ratio	genus	all	R	M	Pacbio	BIC	ref		motif	Rerative Ratio	genus	all	R	M	Pacbio	BIC	ref		motif	Rerative Ratio	genus	all	R	M	Pacbio	BIC	ref		motif	Rerative Ratio	genus	all	R	M	Pacbio	BIC	ref
CGC	1.86856									ACG	1.58755									ACGC	2.20177									TTCG	1.73175									ACGCA	2.45966
		Viral	1	0	1	0						-										-										-										Helicobacter	2	1	1	0	1
		-										-										-										-										Lactobacillus	1	0	0	1	1
		-										-										-										-										-
		-										-										-										-										-
		-										-										-										-										-
		-										-										-										-										-
		-										-										-										-										-
		-										-										-										-										-
		-										-										-										-										-
		-										-										-										-										-
		-										-										-										-										-
CGA	1.55636									CGC	1.57652									TGCG	2.02267									CACG	1.7184									ACGCC	2.29821
		-										Viral	1	0	1	0						Tissierella	1	0	0	1	1					-										-
		-										-										-										-										-
		-										-										-										-										-
		-										-										-										-										-
		-										-										-										-										-
		-										-										-										-										-
		-										-										-										-										-
		-										-										-										-										-
		-										-										-										-										-
		-										-										-										-										-
		-										-										-										-										-
AAA	1.4815									CGA	1.51383									TTCG	1.96068									ATCG	1.71393									ATTTA	2.1542
		-										-										-										-										-
		-										-										-										-										-
		-										-										-										-										-
		-										-										-										-										-
		-										-										-										-										-
		-										-										-										-										-
		-										-										-										-										-
		-										-										-										-										-
		-										-										-										-										-
		-										-										-										-										-
		-										-										-										-										-
CCG	1.44699									GCA	1.38548									GGCG	1.91714									GTGC	1.6902									TCGCA	2.13003
		Chlorella virus	17	10	7	0						-										Thermosipho	5	2	2	1	1					-										-
		-										-										Thermoplasma	3	1	1	1						-										-
		-										-										Fervidobacterium	3	1	1	1	1					-										-
		-										-										Syntrophaceticus	1	0	1	0						-										-
		-										-										-										-										-
		-										-										-										-										-
		-										-										-										-										-
		-										-										-										-										-
		-										-										-										-										-
		-										-										-										-										-
		-										-										-										-										-
ACG	1.42304									CCG	1.36113									TCGC	1.90691									TGCG	1.686									ACGAA	2.03479
		-										Chlorella virus	17	10	7	0						-										Tissierella	1	0	0	1	1					Campylobacter	1	0	0	1	1	27
		-										-										-										-										Helicobacter	1	0	0	1	1
		-										-										-										-										-
		-										-										-										-										-
		-										-										-										-										-
		-										-										-										-										-
		-										-										-										-										-
		-										-										-										-										-
		-										-										-										-										-
		-										-										-										-										-
		-										-										-										-										-
GAC	1.34336									GCC	1.33854									GCGC	1.80644									AACG	1.67215									TCGAA	2.011
		Escherichia	925	0	925	0	1	26, 27, 28				Viral	1	0	1	0						Helicobacter	464	32	427	5	1					-										-
		Klebsiella	90	0	90	0	1					-										Taylorella	82	80	2	0	1					-										-
		Salmonella	53	0	53	0	1					-										Campylobacter	61	22	38	1	1	27				-										-
		Burkholderia	43	0	42	1	1					-										Haemophilus	48	26	21	1	1					-										-
		Shigella	12	0	12	0	1					-										Lactobacillus	33	18	15	0	1					-										-
		Citrobacter	2	0	2	0	1					-										Moraxella	21	9	11	1	1					-										-
		Enterobacter	2	0	2	0	1					-										Rickettsia	18	0	18	0	1					-										-
		Streptococcus	1	0	1	0	1	27				-										Mycoplasma	13	10	3	0	1					-										-
		-										-										Fusobacterium	8	4	4	0	1	25, 26, 27, 28, 29				-										-
		-										-										Environmental	7	0	7	0						-										-
		-										-										Bacillus	5	3	2	0	1					-										-
GTA	1.31634									GAA	1.18492									CGCG	1.78711									AATT	1.62374									GCGCA	2.00303
		-										-										Flavobacterium	138	62	75	1	1					Brevundimonas	22	0	17	5	1					Phycisphaerae	2	0	0	2	1
		-										-										Parabacteroides	55	20	34	1	1					Meiothermus	7	0	5	2	1					-
		-										-										Haemophilus	52	26	26	0	1					Thermus	6	4	2	0	1					-
		-										-										Helicobacter	44	23	20	1	1					Actinomyces	5	0	4	1	1	26				-
		-										-										Bacillus	34	23	10	1	1					Micrococcus	2	1	1	0	1					-
		-										-										Environmental	28	3	25	0						Chloracidobacterium	2	0	2	0	1					-
		-										-										Thermotoga	22	11	11	0	1					Sporosarcina	2	1	1	0	1					-
		-										-										Moraxella	15	6	9	0	1					Environmental	2	0	2	0						-
		-										-										Unidentified	14	6	8	0						Sandaracinus	2	0	1	1						-
		-										-										Clostridium	11	6	5	0	1					Pimelobacter	1	0	1	0	1					-
		-										-										Mycoplasma	10	3	7	0	1					Riemerella	1	0	1	0	1					-
GCC	1.21696									AGC	1.14954									ATTT	1.76228									CGCG	1.62131									GGCGA	1.96371
		Viral	1	0	1	0						Viral	1	0	1	0						Mobiluncus	3	0	0	3	1					Flavobacterium	138	62	75	1	1					-
		-										-										Minicystis	1	0	0	1						Parabacteroides	55	20	34	1	1					-
		-										-										Labilithrix	1	0	0	1						Haemophilus	52	26	26	0	1					-
		-										-										Dietzia	1	0	0	1	1					Helicobacter	44	23	20	1	1					-
		-										-										-										Bacillus	34	23	10	1	1					-
		-										-										-										Environmental	28	3	25	0						-
		-										-										-										Thermotoga	22	11	11	0	1					-
		-										-										-										Moraxella	15	6	9	0	1					-
		-										-										-										Unidentified	14	6	8	0						-
		-										-										-										Clostridium	11	6	5	0	1					-
		-										-										-										Mycoplasma	10	3	7	0	1					-
AGC	1.14796									TAA	1.12416									TAAA	1.75651									GACG	1.60724									ACGCG	1.9557
		Viral	1	0	1	0						-										-										-										-
		-										-										-										-										-
		-										-										-										-										-
		-										-										-										-										-
		-										-										-										-										-
		-										-										-										-										-
		-										-										-										-										-
		-										-										-										-										-
		-										-										-										-										-
		-										-										-										-										-
		-										-										-										-										-
AAC	1.11577									AAT	1.11798									TCGA	1.73596									ATAA	1.60278									GCGAA	1.92141
		-										-										Helicobacter	520	41	434	45	1					-										Campylobacter	2	1	0	1	1	27
		-										-										Thermus	60	33	25	2	1					-										-
		-										-										Bacillus	23	0	23	0	1					-										-
		-										-										Uncultured	17	6	11	0						-										-
		-										-										Environmental	11	3	8	0						-										-
		-										-										Chlorella virus	9	1	8	0						-										-
		-										-										Mycobacterium	6	0	6	0	1					-										-
		-										-										Persephonella	2	1	1	0	1					-										-
		-										-										Thermocrinis	2	1	1	0	1					-										-
		-										-										Thermodesulfovibrio	2	1	1	0	1					-										-
		-										-										Cytobacillus	2	0	2	0	1					-										-
[truncated: 81 more columns]

## Sheet: DLBC
3-mer with a mutation in the 2nd base (NNN)										3-mer with a mutation in the 3rd base (NNN)										4-mer with a mutation in the 3rd base (NNNN)										4-mer with a mutation in the 4th base (NNNN)										5-mer with a mutation in the 3rd base (NNNNN)
motif	Rerative Ratio	genus	all	R	M	Pacbio	BIC	ref		motif	Rerative Ratio	genus	all	R	M	Pacbio	BIC	ref		motif	Rerative Ratio	genus	all	R	M	Pacbio	BIC	ref		motif	Rerative Ratio	genus	all	R	M	Pacbio	BIC	ref		motif	Rerative Ratio	genus	all	R	M	Pacbio	BIC	ref
AAG	1.62537									AGC	1.65226									AGCT	2.69511									TCGA	2.06629									AGCTC	4.20295
		Chlorella virus	6	4	2	0						Viral	1	0	1	0						Mycoplasma	37	15	19	3	1					Helicobacter	520	41	434	45	1					Ottowia	1	0	0	1
		Phaeocystis	2	0	2	0						-										Environmental	15	0	15	0						Thermus	60	33	25	2	1					-
		Streptomyces	1	0	0	1	1					-										Burkholderia	8	0	8	0	1					Bacillus	23	0	23	0	1					-
		Ostreococcus virus	1	0	1	0						-										Arthrobacter	8	3	4	1	1					Uncultured	17	6	11	0						-
		Environmental	1	0	1	0						-										Mobiluncus	8	0	4	4	1					Environmental	11	3	8	0						-
		Ostreococcus	1	0	1	0						-										Pseudomonas	7	0	7	0	1					Chlorella virus	9	1	8	0						-
		-										-										Mycoplasmopsis	6	3	3	0						Mycobacterium	6	0	6	0	1					-
		-										-										Nitrososphaera	5	0	5	0						Persephonella	2	1	1	0						-
		-										-										Klebsiella	5	0	5	0	1					Thermocrinis	2	1	1	0	1					-
		-										-										Demequina	4	0	4	0						Thermodesulfovibrio	2	1	1	0	1					-
		-										-										Rhodobacter	4	0	4	0	1					Cytobacillus	2	0	2	0	1					-
AGC	1.59049									ACT	1.36115									ACTT	2.18626									TCGT	1.96241									CGATC	3.83702
		Viral	1	0	1	0						-										-										-										Bergeriella	1	0	0	1
		-										-										-										-										-
		-										-										-										-										-
		-										-										-										-										-
		-										-										-										-										-
		-										-										-										-										-
		-										-										-										-										-
		-										-										-										-										-
		-										-										-										-										-
		-										-										-										-										-
		-										-										-										-										-
GCA	1.32816									CGC	1.26881									GAGC	2.1571									TAGC	1.91763									AAACC	3.53985
		-										Viral	1	0	1	0						Sulfurospirillum	1	0	0	1						-										Campylobacter	1	0	0	1	1
		-										-										-										-										-
		-										-										-										-										-
		-										-										-										-										-
		-										-										-										-										-
		-										-										-										-										-
		-										-										-										-										-
		-										-										-										-										-
		-										-										-										-										-
		-										-										-										-										-
		-										-										-										-										-
GTA	1.28618									GCA	1.25138									CGAC	2.11544									AACT	1.89318									CGTTA	3.53612
		-										-										Mycoplasma	1	0	0	1	1					-										-
		-										-										-										-										-
		-										-										-										-										-
		-										-										-										-										-
		-										-										-										-										-
		-										-										-										-										-
		-										-										-										-										-
		-										-										-										-										-
		-										-										-										-										-
		-										-										-										-										-
		-										-										-										-										-
CGC	1.28058									CGA	1.22467									CGTC	2.05746									GAGC	1.84046									CGACG	3.0908
		Viral	1	0	1	0						-										-										Sulfurospirillum	1	0	0	1						Helicobacter	117	56	55	6	1
		-										-										-										-										Environmental	4	1	3	0
		-										-										-										-										Unidentified	3	1	2	0
		-										-										-										-										Roseiflexus	2	0	2	0	1
		-										-										-										-										Bacillus	1	0	1	0	1
		-										-										-										-										Bellilinea	1	0	1	0
		-										-										-										-										Porphyromonadaceae	1	0	1	0
		-										-										-										-										Cloacamonas	1	0	1	0
		-										-										-										-										Endomicrobium	1	0	1	0
		-										-										-										-										Cenarchaeum	1	0	1	0
		-										-										-										-										Methanobacterium	1	0	1	0
CCG	1.27047									CCG	1.20219									CGAT	1.96523									CGGT	1.83998									AGCTA	2.87582
		Chlorella virus	17	10	7	0						Chlorella virus	17	10	7	0						-										-										Viral	2	0	2	0
		-										-										-										-										-
		-										-										-										-										-
		-										-										-										-										-
		-										-										-										-										-
		-										-										-										-										-
		-										-										-										-										-
		-										-										-										-										-
		-										-										-										-										-
		-										-										-										-										-
		-										-										-										-										-
TAA	1.24361									AAC	1.17192									TAGC	1.85591									AAGC	1.81418									CGACA	2.83102
		-										-										-										-										-
		-										-										-										-										-
		-										-										-										-										-
		-										-										-										-										-
		-										-										-										-										-
		-										-										-										-										-
		-										-										-										-										-
		-										-										-										-										-
		-										-										-										-										-
		-										-										-										-										-
		-										-										-										-										-
ACT	1.24187									AAA	1.16484									GTAA	1.82489									AGTA	1.80594									AACCG	2.74545
		-										-										-										-										-
		-										-										-										-										-
		-										-										-										-										-
		-										-										-										-										-
		-										-										-										-										-
		-										-										-										-										-
		-										-										-										-										-
		-										-										-										-										-
		-										-										-										-										-
		-										-										-										-										-
		-										-										-										-										-
ACC	1.24046									GTA	1.15124									CGCG	1.82123									ACGA	1.75517									GTAAC	2.63605
		-										-										Flavobacterium	138	62	75	1	1					-										Thermoplasma	4	0	2	2
		-										-										Parabacteroides	55	20	34	1	1					-										Hippea	2	0	0	2	1
		-										-										Haemophilus	52	26	26	0	1					-										Mycoplasma	2	0	0	2	1
		-										-										Helicobacter	44	23	20	1	1					-										Methanococcus	1	1	0	0
		-										-										Bacillus	34	23	10	1	1					-										Thermoplasmatales	1	0	1	0
		-										-										Environmental	28	3	25	0						-										-
		-										-										Thermotoga	22	11	11	0						-										-
		-										-										Moraxella	15	6	9	0						-										-
		-										-										Unidentified	14	6	8	0						-										-
		-										-										Clostridium	11	6	5	0	1					-										-
		-										-										Mycoplasma	10	3	7	0	1					-										-
ACG	1.1978									CTA	1.12225									GTTA	1.80786									CGTA	1.74419									CGCGA	2.63341
		-										-										-										-										Streptococcus	1	0	0	1	1
		-										-										-										-										Desulfofustis	1	0	0	1
		-										-										-										-										-
		-										-										-										-										-
		-										-										-										-										-
		-										-										-										-										-
		-										-										-										-										-
		-										-										-										-										-
		-										-										-										-										-
		-										-										-										-										-
		-										-										-										-										-
[truncated: 81 more columns]

## Sheet: ESCA
3-mer with a mutation in the 2nd base (NNN)										3-mer with a mutation in the 3rd base (NNN)										4-mer with a mutation in the 3rd base (NNNN)										4-mer with a mutation in the 4th base (NNNN)										5-mer with a mutation in the 3rd base (NNNNN)
motif	Rerative Ratio	genus	all	R	M	Pacbio	BIC	ref		motif	Rerative Ratio	genus	all	R	M	Pacbio	BIC	ref		motif	Rerative Ratio	genus	all	R	M	Pacbio	BIC	ref		motif	Rerative Ratio	genus	all	R	M	Pacbio	BIC	ref		motif	Rerative Ratio	genus	all	R	M	Pacbio	BIC	ref
AAG	2.95535									ACT	1.74901									ACTT	4.65432									AACT	3.88482									ACTTA	5.95835
		Chlorella virus	6	4	2	0						-										-										-										-
		Phaeocystis	2	0	2	0						-										-										-										-
		Streptomyces	1	0	0	1	1					-										-										-										-
		Ostreococcus virus	1	0	1	0						-										-										-										-
		Environmental	1	0	1	0						-										-										-										-
		Ostreococcus	1	0	1	0						-										-										-										-
		-										-										-										-										-
		-										-										-										-										-
		-										-										-										-										-
		-										-										-										-										-
		-										-										-										-										-
ATA	1.47133									TAA	1.67843									TAAG	4.09596									CTAA	2.76356									ACTTC	5.13226
		-										-										-										-										Streptococcus	23	4	17	2	1	30
		-										-										-										-										Eubacterium	1	0	0	1	1
		-										-										-										-										-
		-										-										-										-										-
		-										-										-										-										-
		-										-										-										-										-
		-										-										-										-										-
		-										-										-										-										-
		-										-										-										-										-
		-										-										-										-										-
		-										-										-										-										-
AAC	1.35148									AAA	1.35656									GAAG	3.06293									TTCT	2.49953									TAAGA	4.44423
		-										-										Moraxella	1	0	0	1	1					-										-
		-										-										Mycoplasma	1	0	0	1	1					-										-
		-										-										-										-										-
		-										-										-										-										-
		-										-										-										-										-
		-										-										-										-										-
		-										-										-										-										-
		-										-										-										-										-
		-										-										-										-										-
		-										-										-										-										-
		-										-										-										-										-
TCA	1.27415									CAA	1.34923									TCTT	3.01976									GACT	2.46148									AAAGT	4.14428
		-										-										-										Helicobacter	5	2	2	1	1					-
		-										-										-										-										-
		-										-										-										-										-
		-										-										-										-										-
		-										-										-										-										-
		-										-										-										-										-
		-										-										-										-										-
		-										-										-										-										-
		-										-										-										-										-
		-										-										-										-										-
		-										-										-										-										-
CCG	1.24066									AGA	1.33815									CAAG	2.89929									GTAA	2.39546									ACTTG	3.90441
		Chlorella virus	17	10	7	0						-										-										-										-
		-										-										-										-										-
		-										-										-										-										-
		-										-										-										-										-
		-										-										-										-										-
		-										-										-										-										-
		-										-										-										-										-
		-										-										-										-										-
		-										-										-										-										-
		-										-										-										-										-
		-										-										-										-										-
AAT	1.21277									ATA	1.25494									AAAG	2.33509									TTAA	2.18226									CAAGA	3.34043
		-										-										-										Arthrobacter	34	1	29	4	1					Helicobacter	1	0	0	1	1
		-										-										-										Rathayibacter	18	0	17	1						-
		-										-										-										Rothia	17	0	12	5	1					-
		-										-										-										Kocuria	14	0	8	6	1					-
		-										-										-										Meiothermus	9	0	6	3	1					-
		-										-										-										Environmental	7	2	5	0						-
		-										-										-										Anaerolineaceae	6	0	3	3	1					-
		-										-										-										Thermus	5	3	1	1	1					-
		-										-										-										Mobiluncus	5	0	2	3	1					-
		-										-										-										Herpetosiphon	4	0	4	0	1					-
		-										-										-										Sandaracinus	3	0	2	1						-
CTC	1.20293									CGC	1.15662									GCTT	2.18626									AAAA	1.95847									GCTTA	2.82328
		Chlorella virus	6	4	2	0						Viral	1	0	1	0						-										-										Capnocytophaga	4	1	2	1	1
		Phaeocystis	2	0	2	0						-										-										-										-
		Streptomyces	1	0	0	1	1					-										-										-										-
		Ostreococcus virus	1	0	1	0						-										-										-										-
		Environmental	1	0	1	0						-										-										-										-
		Ostreococcus	1	0	1	0						-										-										-										-
		-										-										-										-										-
		-										-										-										-										-
		-										-										-										-										-
		-										-										-										-										-
		-										-										-										-										-
CGC	1.08745									CTC	1.05935									TAAC	2.03634									TACT	1.91854									GAAGA	2.79025
		Viral	1	0	1	0						Chlorella virus	6	4	2	0						-										-										Helicobacter	729	675	28	26	1
		-										Phaeocystis	2	0	2	0						-										-										Moraxella	120	117	1	2	1
		-										Streptomyces	1	0	0	1	1					-										-										Cenarchaeum	6	6	0	0
		-										Ostreococcus virus	1	0	1	0						-										-										Campylobacter	6	6	0	0	1	27, 28
		-										Environmental	1	0	1	0						-										-										Environmental	5	2	3	0
		-										Ostreococcus	1	0	1	0						-										-										Neisseria	3	3	0	0	1	30
		-										-										-										-										Sphingobium	2	0	2	0	1
		-										-										-										-										Unidentified	2	1	1	0
		-										-										-										-										Thermococcus	1	1	0	0
		-										-										-										-										Sphingomonas	1	0	1	0	1
		-										-										-										-										-
ACG	1.07533									GCC	1.05307									ATAT	2.00754									AGAA	1.89772									ATATA	2.67648
		-										Viral	1	0	1	0						-										-										-
		-										-										-										-										-
		-										-										-										-										-
		-										-										-										-										-
		-										-										-										-										-
		-										-										-										-										-
		-										-										-										-										-
		-										-										-										-										-
		-										-										-										-										-
		-										-										-										-										-
		-										-										-										-										-
TAA	1.06483									ACG	1.05183									TATA	1.723									ATAA	1.80382									GGTTA	2.58127
		-										-										-										-										-
		-										-										-										-										-
		-										-										-										-										-
		-										-										-										-										-
		-										-										-										-										-
		-										-										-										-										-
		-										-										-										-										-
		-										-										-										-										-
		-										-										-										-										-
		-										-										-										-										-
		-										-										-										-										-
[truncated: 81 more columns]

## Sheet: GBM
3-mer with a mutation in the 2nd base (NNN)										3-mer with a mutation in the 3rd base (NNN)										4-mer with a mutation in the 3rd base (NNNN)										4-mer with a mutation in the 4th base (NNNN)										5-mer with a mutation in the 3rd base (NNNNN)
motif	Rerative Ratio	genus	all	R	M	Pacbio	BIC	ref		motif	Rerative Ratio	genus	all	R	M	Pacbio	BIC	ref		motif	Rerative Ratio	genus	all	R	M	Pacbio	BIC	ref		motif	Rerative Ratio	genus	all	R	M	Pacbio	BIC	ref		motif	Rerative Ratio	genus	all	R	M	Pacbio	BIC	ref
GAC	1.47398									CGA	1.33303									GAAA	1.69174									AGTT	1.60634									AGAAC	2.14411
		Escherichia	925	0	925	0						-										-										-										Helicobacter	1	0	0	1
		Klebsiella	90	0	90	0	1					-										-										-										-
		Salmonella	53	0	53	0						-										-										-										-
		Burkholderia	43	0	42	1	1					-										-										-										-
		Shigella	12	0	12	0						-										-										-										-
		Citrobacter	2	0	2	0						-										-										-										-
		Enterobacter	2	0	2	0						-										-										-										-
		Streptococcus	1	0	1	0	1					-										-										-										-
		-										-										-										-										-
		-										-										-										-										-
		-										-										-										-										-
GAA	1.47013									ACA	1.31019									AGAC	1.67074									GGTT	1.60155									AAACG	1.8981
		-										-										Helicobacter	1	0	0	1						-										-
		-										-										Mycoplasma	1	0	0	1	1					-										-
		-										-										-										-										-
		-										-										-										-										-
		-										-										-										-										-
		-										-										-										-										-
		-										-										-										-										-
		-										-										-										-										-
		-										-										-										-										-
		-										-										-										-										-
		-										-										-										-										-
AAA	1.39938									AAC	1.29657									GTTT	1.63452									GGAA	1.58971									GAAAA	1.84998
		-										-										-										Helicobacter	3	0	0	3						-
		-										-										-										Mycoplasma	1	0	0	1	1					-
		-										-										-										-										-
		-										-										-										-										-
		-										-										-										-										-
		-										-										-										-										-
		-										-										-										-										-
		-										-										-										-										-
		-										-										-										-										-
		-										-										-										-										-
		-										-										-										-										-
CGA	1.37145									AAG	1.20199									GTTC	1.6334									ATGT	1.51608									GAGAC	1.82671
		-										Chlorella virus	6	4	2	0						Salmonella	142	141	0	1						-										Moraxella	16	7	7	2
		-										Phaeocystis	2	0	2	0						Klebsiella	70	70	0	0	1					-										Pasteurella	1	0	0	1
		-										Streptomyces	1	0	0	1	1					Escherichia	64	64	0	0						-										-
		-										Ostreococcus virus	1	0	1	0						Riemerella	42	0	42	0						-										-
		-										Environmental	1	0	1	0						Citrobacter	4	4	0	0						-										-
		-										Ostreococcus	1	0	1	0						Serratia	1	1	0	0						-										-
		-										-										Cronobacter	1	1	0	0						-										-
		-										-										Yersinia	1	0	0	1						-										-
		-										-										Streptomyces	1	1	0	0	1					-										-
		-										-										Edwardsiella	1	1	0	0						-										-
		-										-										Shigella	1	1	0	0						-										-
ACG	1.28553									AAA	1.18661									ATCG	1.61345									GTTT	1.4876									AGACA	1.80178
		-										-										-										-										-
		-										-										-										-										-
		-										-										-										-										-
		-										-										-										-										-
		-										-										-										-										-
		-										-										-										-										-
		-										-										-										-										-
		-										-										-										-										-
		-										-										-										-										-
		-										-										-										-										-
		-										-										-										-										-
AAC	1.2633									AGA	1.18635									CTTC	1.58368									GTCG	1.4813									GAAAC	1.79581
		-										-										Moraxella	1	0	0	1						Mycoplasma	1	0	0	1	1					Moraxella	16	7	7	2
		-										-										Mycoplasma	1	0	0	1	1					-										Pasteurella	1	0	0	1
		-										-										-										-										-
		-										-										-										-										-
		-										-										-										-										-
		-										-										-										-										-
		-										-										-										-										-
		-										-										-										-										-
		-										-										-										-										-
		-										-										-										-										-
		-										-										-										-										-
AGA	1.23097									AAT	1.14204									CGTT	1.57497									TGTT	1.47732									ATCGA	1.78422
		-										-										-										-										-
		-										-										-										-										-
		-										-										-										-										-
		-										-										-										-										-
		-										-										-										-										-
		-										-										-										-										-
		-										-										-										-										-
		-										-										-										-										-
		-										-										-										-										-
		-										-										-										-										-
		-										-										-										-										-
CAC	1.20114									ACG	1.13831									AGTC	1.56707									TTGT	1.47319									AAAAC	1.78031
		Escherichia	925	0	925	0						-										Helicobacter	5	2	2	1						-										Corynebacterium	33	0	22	11	1
		Klebsiella	90	0	90	0	1					-										-										-										-
		Salmonella	53	0	53	0						-										-										-										-
		Burkholderia	43	0	42	1	1					-										-										-										-
		Shigella	12	0	12	0						-										-										-										-
		Citrobacter	2	0	2	0						-										-										-										-
		Enterobacter	2	0	2	0						-										-										-										-
		Streptococcus	1	0	1	0	1					-										-										-										-
		-										-										-										-										-
		-										-										-										-										-
		-										-										-										-										-
CGC	1.1867									GAC	1.13584									AGAA	1.56374									TAGA	1.46464									AGACT	1.76152
		Viral	1	0	1	0						Escherichia	925	0	925	0						-										-										-
		-										Klebsiella	90	0	90	0	1					-										-										-
		-										Salmonella	53	0	53	0						-										-										-
		-										Burkholderia	43	0	42	1	1					-										-										-
		-										Shigella	12	0	12	0						-										-										-
		-										Citrobacter	2	0	2	0						-										-										-
		-										Enterobacter	2	0	2	0						-										-										-
		-										Streptococcus	1	0	1	0	1					-										-										-
		-										-										-										-										-
		-										-										-										-										-
		-										-										-										-										-
ATC	1.17126									TCA	1.13509									GTCT	1.56197									TCTT	1.45487									CTTCA	1.74178
		Escherichia	925	0	925	0						-										Helicobacter	1	0	0	1						-										-
		Klebsiella	90	0	90	0	1					-										Mycoplasma	1	0	0	1	1					-										-
		Salmonella	53	0	53	0						-										-										-										-
		Burkholderia	43	0	42	1	1					-										-										-										-
		Shigella	12	0	12	0						-										-										-										-
		Citrobacter	2	0	2	0						-										-										-										-
		Enterobacter	2	0	2	0						-										-										-										-
		Streptococcus	1	0	1	0	1					-										-										-										-
		-										-										-										-										-
		-										-										-										-										-
		-										-										-										-										-
[truncated: 81 more columns]

## Sheet: HNSC
3-mer with a mutation in the 2nd base (NNN)										3-mer with a mutation in the 3rd base (NNN)										4-mer with a mutation in the 3rd base (NNNN)										4-mer with a mutation in the 4th base (NNNN)										5-mer with a mutation in the 3rd base (NNNNN)
motif	Rerative Ratio	genus	all	R	M	Pacbio	BIC	ref		motif	Rerative Ratio	genus	all	R	M	Pacbio	BIC	ref		motif	Rerative Ratio	genus	all	R	M	Pacbio	BIC	ref		motif	Rerative Ratio	genus	all	R	M	Pacbio	BIC	ref		motif	Rerative Ratio	genus	all	R	M	Pacbio	BIC	ref
TCA	2.15173									CTC	1.6693									CTCA	2.58607									CCTC	2.17457									CTCAG	2.79931
		-										Chlorella virus	6	4	2	0						Mycoplasma	8	4	4	0	1					Helicobacter	1353	1240	62	51	1					Bacillus	2	2	0	0	1
		-										Phaeocystis	2	0	2	0						-										Mycoplasma	51	26	22	3	1					Ruminococcus	1	1	0	0	1
		-										Streptomyces	1	0	0	1	1					-										Campylobacter	34	33	0	1	1					Roseomonas	1	0	0	1	1
		-										Ostreococcus virus	1	0	1	0						-										Staphylococcus	31	11	19	1	1					Legionella	1	0	0	1	1
		-										Environmental	1	0	1	0						-										Moraxella	15	12	1	2	1					-
		-										Ostreococcus	1	0	1	0						-										Neisseria	13	11	0	2	1					-
		-										-										-										Lactobacillus	5	3	2	0	1	31				-
		-										-										-										Mycoplasmopsis	4	0	4	0						-
		-										-										-										Weissella	3	3	0	0	1					-
		-										-										-										Carnobacterium	2	0	1	1	1					-
		-										-										-										Psychrobacter	1	0	1	0	1					-
GGA	1.49019									ATC	1.41067									CTGA	2.44597									TCTC	2.06331									CTCAA	2.63802
		-										Escherichia	925	0	925	0	1					Helicobacter	29	15	14	0	1					-										Helicobacter	1	0	0	1	1
		-										Klebsiella	90	0	90	0	1					Moraxella	1	0	0	1	1					-										-
		-										Salmonella	53	0	53	0	1					-										-										-
		-										Burkholderia	43	0	42	1	1					-										-										-
		-										Shigella	12	0	12	0	1					-										-										-
		-										Citrobacter	2	0	2	0	1					-										-										-
		-										Enterobacter	2	0	2	0	1					-										-										-
		-										Streptococcus	1	0	1	0	1	31				-										-										-
		-										-										-										-										-
		-										-										-										-										-
		-										-										-										-										-
AGA	1.47769									CAG	1.31952									TTGA	2.23151									ACTC	1.91021									CTGAA	2.42454
		-										-										-										-										-
		-										-										-										-										-
		-										-										-										-										-
		-										-										-										-										-
		-										-										-										-										-
		-										-										-										-										-
		-										-										-										-										-
		-										-										-										-										-
		-										-										-										-										-
		-										-										-										-										-
		-										-										-										-										-
CCA	1.23552									ATG	1.25237									CTCT	2.09114									GCTC	1.84135									ATGAG	2.36513
		Chlorella virus	17	10	7	0						Escherichia	925	0	925	0	1					Helicobacter	2	0	0	2	1					Sulfurospirillum	1	0	0	1	1					Helicobacter	1	0	0	1	1
		-										Klebsiella	90	0	90	0	1					-										-										Cardiobacterium	1	0	0	1	1
		-										Salmonella	53	0	53	0	1					-										-										Bacteroides	1	0	0	1	1	31
		-										Burkholderia	43	0	42	1	1					-										-										-
		-										Shigella	12	0	12	0	1					-										-										-
		-										Citrobacter	2	0	2	0	1					-										-										-
		-										Enterobacter	2	0	2	0	1					-										-										-
		-										Streptococcus	1	0	1	0	1	31				-										-										-
		-										-										-										-										-
		-										-										-										-										-
		-										-										-										-										-
CCC	1.19033									CAA	1.20371									ATCA	2.02673									CATC	1.68187									CAGAG	2.30846
		-										-										-										Moorella	2	0	1	1	1					Salmonella	6499	3112	3142	245	1
		-										-										-										Mycoplasma	1	0	0	1	1					Staphylococcus	4	1	1	2	1
		-										-										-										-										Campylobacter	3	0	0	3	1
		-										-										-										-										Lactobacillus	2	1	1	0	1	31
		-										-										-										-										Serratia	2	1	1	0	1
		-										-										-										-										Limosilactobacillus	2	1	1	0	1
		-										-										-										-										Escherichia	1	0	0	1	1
		-										-										-										-										Streptococcus	1	0	0	1	1	31
		-										-										-										-										Stenotrophomonas	1	0	0	1	1
		-										-										-										-										Prevotella	1	0	0	1	1	31
		-										-										-										-										-
ATA	1.15742									GAA	1.20325									TTCA	2.01278									GCTG	1.6601									CTCAC	2.26696
		-										-										-										Helicobacter	2	0	0	2	1					-
		-										-										-										-										-
		-										-										-										-										-
		-										-										-										-										-
		-										-										-										-										-
		-										-										-										-										-
		-										-										-										-										-
		-										-										-										-										-
		-										-										-										-										-
		-										-										-										-										-
		-										-										-										-										-
CGA	1.05129									CCC	1.12284									GTGA	1.88998									TATC	1.60213									ATCAG	2.24065
		-										-										-										Mycoplasma	1	0	0	1	1					-
		-										-										-										-										-
		-										-										-										-										-
		-										-										-										-										-
		-										-										-										-										-
		-										-										-										-										-
		-										-										-										-										-
		-										-										-										-										-
		-										-										-										-										-
		-										-										-										-										-
		-										-										-										-										-
AGG	1.00183									CTA	1.11076									ATGA	1.88551									CTTG	1.60112									TTCAA	2.14997
		Chlorella virus	17	10	7	0						-										-										-										Agrococcus	2	1	1	0	1
		-										-										-										-										-
		-										-										-										-										-
		-										-										-										-										-
		-										-										-										-										-
		-										-										-										-										-
		-										-										-										-										-
		-										-										-										-										-
		-										-										-										-										-
		-										-										-										-										-
		-										-										-										-										-
CCG	0.971338									AGG	1.07111									CAGA	1.79285									TTTG	1.60036									CGGAG	2.12465
		Chlorella virus	17	10	7	0						Chlorella virus	17	10	7	0						-										-										Dolosigranulum	6	2	2	2
		-										-										-										-										Helicobacter	1	0	0	1	1
		-										-										-										-										-
		-										-										-										-										-
		-										-										-										-										-
		-										-										-										-										-
		-										-										-										-										-
		-										-										-										-										-
		-										-										-										-										-
		-										-										-										-										-
		-										-										-										-										-
ACC	0.952153									GAC	1.06976									CGGA	1.78682									TCTG	1.59579									ATCAA	2.09043
		-										Escherichia	925	0	925	0	1					-										-										-
		-										Klebsiella	90	0	90	0	1					-										-										-
		-										Salmonella	53	0	53	0	1					-										-										-
		-										Burkholderia	43	0	42	1	1					-										-										-
		-										Shigella	12	0	12	0	1					-										-										-
		-										Citrobacter	2	0	2	0	1					-										-										-
		-										Enterobacter	2	0	2	0	1					-										-										-
		-										Streptococcus	1	0	1	0	1	31				-										-										-
		-										-										-										-										-
		-										-										-										-										-
		-										-										-										-										-
[truncated: 81 more columns]

[truncated: 23 more sheets: KICH, KIRC, KIRP, LAML, LGG, LIHC, LUAD, LUSC, MESO, OV, PAAD, PCPG, PRAD, READ, SARC, SKCM, STAD, TGCT, THCA, THYM …]
