# Supplementary material for: Helicobacter pylori base-excision restriction enzyme in stomach carcinogenesis
Source: PNAS Nexus. 2025 Aug 5;4(8):pgaf244. doi: 10.1093/pnasnexus/pgaf244 (PMC12366791; doi:10.1093/pnasnexus/pgaf244)
Supplement: pgaf244_Supplementary_Data [file pgaf244_supplementary_data.zip › PNASNEXUS-PNASNEXUS-2024-00952RR-s28.xlsx]

## Sheet: Sheet1
Dataset 3. Open H. pylori genomes used for dN/dS calculation.
1002
103A4
103C8
1077
1089/03
1095
1102
1152/04
1177
1198/04
119A2
119C10
125A3
125C7
12A3
12C8
132
132A
173-A-EK1
18:2
19B6
2003-368
2004-101
2004-102
2004-125
2004-137
2004-37
2004-39
2004-42
2004-51
2007
2010
2017-105
2017-107
2017-177
2017-192
2017-54
2017-78
2017-79
2019-1
2019-3
2019-5
2019-8
2021
2029
2040
2061
2065
207/99
20A8
20-A-EK1
21-A-EK1
21-F-EK1
22
22003
22013
22019
22046
22087
22311
22317
22327
22346
22351
22360
22385
22390
22393
22395
22402
228/99
23:2_single
23-A-EK1
241
25b2
26083
26084
26-A-EK1
29:2_single
29A2
29C8
3026
30950
3120
31235
3125
3136
32
36:3
3699
37A5
38:5
38185
3824
3843
40A6
428
43a2
44A4
45
456
47:5
476-A2-EK2
476-A-EK5
476-C-EK5
48A2
48C8
499/02
52
55:1
55:5
565-99
59
59a9
638
66
73
78A3
78C8
81A1
81C9
87A3
87C7
8A3
8C10
A
A037
A039
APR133
ASHA-003
B
B126
B130A
B136A
B147
B24
B25
B274
B29
B35
B362
B366
B373
B400
B44
B448
B455
B497A
B528A
B547F
B572A
B657-A1
B657-A4
B657-C1
B659-A1
B659-C2
B661A
B712A
BM013A
BM013B
BMG112
C
CA2
CA22311
CA22339
CC22402
CC26084
CC33C
CG22385
CHL10
CHL11
CHL14
CHL16
CHL21
CHL23
CHL25
CHL26
CHL33
CHL39
CHL42
CHL49
CHL5
CHL50
CHL51
CHL54
CHL6
CHL7
CHL8
CM22046
CM22341
CM22346
C-Mx-2006-356
C-Mx-2006-664
C-Mx-2006-677
C-Mx-2008-31
C-Mx-2010-100
C-Mx-2010-2
C-Mx-2010-3
C-Mx-2010-5
C-Mx-2011-145
C-Mx-2011-152
Col_15-PUJ
Col_29-PUJ
D1801426
D1801431
D1801434
D1801435
E
E14
ECF139-B065
F17
F20
F209
F210
F24
F38
F67
F72
F75
FDAARGOS_300
G272
G4
GC23-HL
GC26-HL
GC30-HL
GC31-B
GC43-HL
GC52-HL
GC65-HL
GC67-HL
GC69-HL
GCT_43
G-Mx-2003-136
G-Mx-2003-356
G-Mx-2005-104
G-Mx-2005-108
G-Mx-2006-152
G-Mx-2006-513
G-Mx-2006-53
G-Mx-2010-13
G-Mx-2010-64
G-Mx-2011-131
G-Mx-2011-41
H1
H30
H30A
HP_106
HP_151
HP_751
HP_PWs
HP00152
HP00192
HP01306
HP01330
HP04042
HP04057
HP04086
HP05044
HP06038
HP06058
HP06059
HP07019
HP08073
HP08074
HP11004
HP11032
HP11037
HP11042
HP11043
HP11055
HP12038
HP12068
HP12078
HP13012
HP13013
HP13021
HP13024
HP13025
HP13026
HP13029
HP13031
HP13061
HP14012
HP14016
HP14021
HP14036
HP14048
HP14052
HP14069
HP15002
HP15004
HP15012
HP15013
HP15015
HP15018
HP15020
HP15022
HP15027
HP15028
HP15031
HP15032
HP15033
HP15034
HP15039
HP15044
HP15050
HP15051
HP15054
HP15058
HP15059
HP15060
HP15067
HP16001
HP16004
HP16056
Hp238
HP42K
HP725g
HP98123
HP99216
HP99244
HP99316
HP99647
HP99689
HPAS14
Hpbs1
HPJ099
J182
J99
JMM43
JSS185-B120
K21
K22
K25
K26A1
KH0012
KH0022
KH0025
KH0032
KH0040
KH0042
KH0054
KH0065
KH0070
KH0071
KH0075
KH0086
KH0092
KH0095
KH0097
KH0120
KH0125
KH0129
KH0148
KH0149
KH0153
KH0158
KH0167
KH0175
KH0176
KH0182
KH0198
KH0210
KH1
KH10
KH12
KH17
KH18
KH19
KH22
KH23
KH25
KH26
KH36
KH39
KH4
KH40
KH41
KH44
KH6
KH9
LIM-002
LIM-005
LIM-008
LIM-009
Manado-1
MC2011-145
MCms1055
MCms1063
MCms931
MG2003-107
MG2003-98
MG2011-41
MGms167
MGms203
MGms44
MHP01
MHP05
MHP08
MHP09C
MHP10
MHP11
MHP12
MHP13
MHP15
MHP16
MHP17
MHP18
MHP20
MHP22
MHP23
MHP28
MHP30
MHP31
MHP33
MHP34
MHP35
MHP36
MHP37
MHP38
MHP39
MHP40
MHP43
MHP54
MKF10
MKF3
MKF8
MKM1
MKM5
MKM6
MM2005-72
MM2006-103
MM2006-106
M-Mx-2005-115
M-Mx-2005-152
M-Mx-2006-276
M-Mx-2008-34
MSL190
NCTC13094
NCTC13207
NCTC13345
Nic35-A
Nic36-A
Nic37-A
Nic38-A
Nic39-A
Nic42-A
Nic44-A
Nic46-A
Nic48-A
Nic49-A
Nic50-A
Nic51-C
Nic52-C
Nic53-A
Nic55-C
oki601
PIMM-FM-UNAM-18CaC1
PIMM-FM-UNAM-34CaC2
PIMM-FM-UNAM-52A2
PIMM-FM-UNAM-53C1
PNG84A
PZ5006_3A3
PZ5009-3A2
S380A
S468A
SSR1
SV340_2
SV355_2
SV376_1
SV449_1
Taiwan-47
TN2GF4
TN2wt
UM119
UM131
UM137R
UM137S
UM163
UM163R
UM163S
UM171S
UM196
UM233R
UM233S
UM246
UM352
UM408
UM411
UM443R
UM443S
YN1-91
ZH01
ZH08
ZH09
ZH10
ZH101
ZH104
ZH106
ZH107
ZH108
ZH109
ZH117
ZH12
ZH121
ZH124
ZH125
ZH127
ZH128
ZH129
ZH13
ZH131
ZH132
ZH133
ZH135
ZH136
ZH138
ZH139
ZH140
ZH17
ZH18
ZH19
ZH21
ZH23
ZH24
ZH27
ZH29
ZH3
ZH31
ZH35
ZH46
ZH48
ZH49
ZH5
ZH51
ZH53
ZH54
ZH55
ZH59
ZH66
ZH67
ZH68
ZH75
ZH76
ZH78
ZH79
ZH80
ZH83
ZH85
ZH90
ZH94
ZH97
ZH98
